# Supplementary material for: Comparative proteomic analysis reveals that the Heterosis of two maize hybrids is related to enhancement of stress response and photosynthesis respectively
Source: BMC Plant Biol. 2021 Jan 9;21:34. doi: 10.1186/s12870-020-02806-5 (PMC7796551; doi:10.1186/s12870-020-02806-5)
Supplement: Supplementary file 10 — Additional file 10 Table S1. Quality detection of mass spectrometry of ZD808 and its parents. [file 12870_2020_2806_MOESM10_ESM.xlsx]

## Sheet: Sheet1
Protein IDs	Majority protein IDs	Peptide counts (all)	Peptide counts (razor+unique)	Peptide counts (unique)	Fasta headers	Number of proteins	Peptides	Razor + unique peptides	Unique peptides	Peptides ZD808-1	Peptides ZD808-2	Peptides ZD808-3	Peptides CL11-1	Peptides CL11-2	Peptides CL11-3	Peptides NG5-1	Peptides NG5-2	Peptides NG5-3	Razor + unique peptides ZD808-1	Razor + unique peptides ZD808-2	Razor + unique peptides ZD808-3	Razor + unique peptides CL11-1	Razor + unique peptides CL11-2	Razor + unique peptides CL11-3	Razor + unique peptides NG5-1	Razor + unique peptides NG5-2	Razor + unique peptides NG5-3	Unique peptides ZD808-1	Unique peptides ZD808-2	Unique peptides ZD808-3	Unique peptides CL11-1	Unique peptides CL11-2	Unique peptides CL11-3	Unique peptides NG5-1	Unique peptides NG5-2	Unique peptides NG5-3	Sequence coverage [%]	Unique + razor sequence coverage [%]	Unique sequence coverage [%]	Mol. weight [kDa]	Sequence length	Sequence lengths	Q-value	Score	Sequence coverage ZD808-1 [%]	Sequence coverage ZD808-2 [%]	Sequence coverage ZD808-3 [%]	Sequence coverage CL11-1 [%]	Sequence coverage CL11-2 [%]
tr|B4FMA5|B4FMA5_MAIZE	tr|B4FMA5|B4FMA5_MAIZE	2	2	2	>tr|B4FMA5|B4FMA5_MAIZE Chaperone DnaJ-domain superfamily protein OS=Zea mays OX=4577 GN=100217267 PE=2 SV=1	1	2	2	2	1	1	0	1	0	1	1	0	0	1	1	0	1	0	1	1	0	0	1	1	0	1	0	1	1	0	0	13.1	13.1	13.1	29.244	268	268	0	4.7601	7.5	7.5	0	7.5	0
tr|A0A1D6GGL7|A0A1D6GGL7_MAIZE;tr|A0A1D6GGL6|A0A1D6GGL6_MAIZE	tr|A0A1D6GGL7|A0A1D6GGL7_MAIZE;tr|A0A1D6GGL6|A0A1D6GGL6_MAIZE	1;1	1;1	1;1	>tr|A0A1D6GGL7|A0A1D6GGL7_MAIZE SWIb domain-containing protein OS=Zea mays OX=4577 GN=ZEAMMB73_Zm00001d013221 PE=4 SV=1;>tr|A0A1D6GGL6|A0A1D6GGL6_MAIZE SWIb domain-containing protein OS=Zea mays OX=4577 GN=ZEAMMB73_Zm00001d013221 PE=4 SV=1	2	1	1	1	0	1	0	0	0	0	0	0	0	0	1	0	0	0	0	0	0	0	0	1	0	0	0	0	0	0	0	11.3	11.3	11.3	10.897	97	97;145	0.0052399	1.779	0	11.3	0	0	0
tr|A0A1D6Q034|A0A1D6Q034_MAIZE;tr|B4G0J5|B4G0J5_MAIZE;tr|A0A1D6Q029|A0A1D6Q029_MAIZE	tr|A0A1D6Q034|A0A1D6Q034_MAIZE;tr|B4G0J5|B4G0J5_MAIZE;tr|A0A1D6Q029|A0A1D6Q029_MAIZE	1;1;1	1;1;1	1;1;1	>tr|A0A1D6Q034|A0A1D6Q034_MAIZE Histone deacetylase OS=Zea mays OX=4577 GN=ZEAMMB73_Zm00001d050139 PE=3 SV=1;>tr|B4G0J5|B4G0J5_MAIZE Histone deacetylase OS=Zea mays OX=4577 GN=ZEAMMB73_Zm00001d050139 PE=2 SV=1;>tr|A0A1D6Q029|A0A1D6Q029_MAIZE Histone deacet	3	1	1	1	0	1	0	0	0	0	0	0	0	0	1	0	0	0	0	0	0	0	0	1	0	0	0	0	0	0	0	4.4	4.4	4.4	49.991	450	450;458;491	0	6.1006	0	4.4	0	0	0
tr|A0A1D6KS87|A0A1D6KS87_MAIZE;tr|A0A1D6KS85|A0A1D6KS85_MAIZE;tr|A0A1D6KS86|A0A1D6KS86_MAIZE	tr|A0A1D6KS87|A0A1D6KS87_MAIZE;tr|A0A1D6KS85|A0A1D6KS85_MAIZE;tr|A0A1D6KS86|A0A1D6KS86_MAIZE	8;8;8	1;1;1	1;1;1	>tr|A0A1D6KS87|A0A1D6KS87_MAIZE Alpha-galactosidase OS=Zea mays OX=4577 GN=ZEAMMB73_Zm00001d032605 PE=3 SV=1;>tr|A0A1D6KS85|A0A1D6KS85_MAIZE Alpha-galactosidase OS=Zea mays OX=4577 GN=ZEAMMB73_Zm00001d032605 PE=3 SV=1;>tr|A0A1D6KS86|A0A1D6KS86_MAIZE Alpha-	3	8	1	1	5	6	5	4	5	3	5	6	7	0	1	0	0	0	0	0	0	0	0	1	0	0	0	0	0	0	0	22.7	1.9	1.9	45.347	414	414;535;560	1	-2	15.9	17.9	15.9	12.8	15.5
tr|A0A1D6K2G7|A0A1D6K2G7_MAIZE;tr|A0A1D6K2E4|A0A1D6K2E4_MAIZE;tr|A0A1D6K2F6|A0A1D6K2F6_MAIZE;tr|A0A1D6K2G2|A0A1D6K2G2_MAIZE;tr|A0A1D6K2E8|A0A1D6K2E8_MAIZE;tr|A0A1D6K2H6|A0A1D6K2H6_MAIZE;tr|A0A1D6K2G5|A0A1D6K2G5_MAIZE;tr|A0A1D6K2D8|A0A1D6K2D8_MAIZE;tr|A0A1D6K2E3|A0A1D6K2E3_MAIZE;tr|A0A1D6K2D7|A0A1D6K2D7_MAIZE;tr|A0A1D6K2H5|A0A1D6K2H5_MAIZE;tr|A0A1D6K2F5|A0A1D6K2F5_MAIZE;tr|A0A1D6K2G4|A0A1D6K2G4_MA…	tr|A0A1D6K2G7|A0A1D6K2G7_MAIZE;tr|A0A1D6K2E4|A0A1D6K2E4_MAIZE;tr|A0A1D6K2F6|A0A1D6K2F6_MAIZE;tr|A0A1D6K2G2|A0A1D6K2G2_MAIZE;tr|A0A1D6K2E8|A0A1D6K2E8_MAIZE;tr|A0A1D6K2H6|A0A1D6K2H6_MAIZE;tr|A0A1D6K2G5|A0A1D6K2G5_MAIZE;tr|A0A1D6K2D8|A0A1D6K2D8_MAIZE;tr|A0A1D6K2E3|A0A1D6K2E3_MAIZE;tr|A0A1D6K2D7|A0A1D6K2D7_MAIZE;tr|A0A1D6K2H5|A0A1D6K2H5_MAIZE;tr|A0A1D6K2F5|A0A1D6K2F5_MAIZE;tr|A0A1D6K2G4|A0A1D6K2G4_MA…	7;7;7;7;7;7;7;7;7;7;6;6;6;6;4;4;4;2;2;2;2;2;1	3;3;3;3;3;3;3;3;3;3;3;3;3;2;2;2;2;1;1;1;1;1;1	3;3;3;3;3;3;3;3;3;3;3;3;3;2;2;2;2;1;1;1;1;1;1	>tr|A0A1D6K2G7|A0A1D6K2G7_MAIZE Sucrose synthase OS=Zea mays OX=4577 GN=ZEAMMB73_Zm00001d029091 PE=3 SV=1;>tr|A0A1D6K2E4|A0A1D6K2E4_MAIZE Sucrose synthase OS=Zea mays OX=4577 GN=103634623 PE=3 SV=1;>tr|A0A1D6K2F6|A0A1D6K2F6_MAIZE Sucrose synthase OS=Zea ma	23	7	3	3	1	3	1	0	0	0	0	3	0	0	0	0	0	0	0	0	1	0	0	0	0	0	0	0	0	1	0	8.5	4.7	4.7	86.642	763	763;763;807;809;809;814;820;836;845;849;502;502;734;824;230;642;642;493;493;560;560;587;477	0.00061824	2.6879	1.4	3.8	1.4	0	0
tr|K7TT82|K7TT82_MAIZE;tr|A0A1D6JH43|A0A1D6JH43_MAIZE;tr|K7TXC5|K7TXC5_MAIZE;tr|A0A1D6JH41|A0A1D6JH41_MAIZE;tr|A0A1D6JH45|A0A1D6JH45_MAIZE;tr|A0A1D6JH44|A0A1D6JH44_MAIZE	tr|K7TT82|K7TT82_MAIZE;tr|A0A1D6JH43|A0A1D6JH43_MAIZE;tr|K7TXC5|K7TXC5_MAIZE;tr|A0A1D6JH41|A0A1D6JH41_MAIZE;tr|A0A1D6JH45|A0A1D6JH45_MAIZE;tr|A0A1D6JH44|A0A1D6JH44_MAIZE	2;2;2;1;1;1	2;2;2;1;1;1	2;2;2;1;1;1	>tr|K7TT82|K7TT82_MAIZE Orphans transcription factor OS=Zea mays OX=4577 GN=Orphan150 PE=2 SV=1;>tr|A0A1D6JH43|A0A1D6JH43_MAIZE Protein IQ-DOMAIN 32 OS=Zea mays OX=4577 GN=100272693 PE=4 SV=1;>tr|K7TXC5|K7TXC5_MAIZE Protein IQ-DOMAIN 32 OS=Zea mays OX=4577	6	2	2	2	0	1	0	0	0	0	0	0	0	0	1	0	0	0	0	0	0	0	0	1	0	0	0	0	0	0	0	2.6	2.6	2.6	97.419	886	886;889;901;342;573;776	0	3.7668	0	1	0	0	0
tr|A0A1D6E212|A0A1D6E212_MAIZE;tr|A0A1D6E211|A0A1D6E211_MAIZE;tr|A0A1D6E204|A0A1D6E204_MAIZE;tr|A0A1D6E200|A0A1D6E200_MAIZE;tr|A0A1D6E1Z9|A0A1D6E1Z9_MAIZE;tr|A0A1D6E210|A0A1D6E210_MAIZE;tr|A0A1D6E206|A0A1D6E206_MAIZE;tr|B4FE51|B4FE51_MAIZE;tr|A0A1D6E202|A0A1D6E202_MAIZE	tr|A0A1D6E212|A0A1D6E212_MAIZE;tr|A0A1D6E211|A0A1D6E211_MAIZE;tr|A0A1D6E204|A0A1D6E204_MAIZE;tr|A0A1D6E200|A0A1D6E200_MAIZE;tr|A0A1D6E1Z9|A0A1D6E1Z9_MAIZE;tr|A0A1D6E210|A0A1D6E210_MAIZE;tr|A0A1D6E206|A0A1D6E206_MAIZE;tr|B4FE51|B4FE51_MAIZE;tr|A0A1D6E202|A0A1D6E202_MAIZE	1;1;1;1;1;1;1;1;1	1;1;1;1;1;1;1;1;1	1;1;1;1;1;1;1;1;1	>tr|A0A1D6E212|A0A1D6E212_MAIZE Mechanosensitive ion channel protein 1 mitochondrial OS=Zea mays OX=4577 GN=100193189 PE=4 SV=1;>tr|A0A1D6E211|A0A1D6E211_MAIZE Mechanosensitive ion channel protein 1 mitochondrial OS=Zea mays OX=4577 GN=100193189 PE=4 SV=1;	9	1	1	1	1	0	0	0	0	0	0	0	0	1	0	0	0	0	0	0	0	0	1	0	0	0	0	0	0	0	0	4.9	4.9	4.9	28.614	263	263;387;392;405;408;454;505;531;598	0.0093583	1.56	4.9	0	0	0	0
tr|A0A1D6N5T6|A0A1D6N5T6_MAIZE;tr|A0A1D6N5T2|A0A1D6N5T2_MAIZE;tr|A0A1D6N5T8|A0A1D6N5T8_MAIZE;tr|A0A096QE47|A0A096QE47_MAIZE;tr|A0A1D6N5S8|A0A1D6N5S8_MAIZE;tr|A0A1D6N5T0|A0A1D6N5T0_MAIZE;tr|A0A1D6N5S7|A0A1D6N5S7_MAIZE;tr|A0A1D6N5T1|A0A1D6N5T1_MAIZE	tr|A0A1D6N5T6|A0A1D6N5T6_MAIZE;tr|A0A1D6N5T2|A0A1D6N5T2_MAIZE;tr|A0A1D6N5T8|A0A1D6N5T8_MAIZE;tr|A0A096QE47|A0A096QE47_MAIZE;tr|A0A1D6N5S8|A0A1D6N5S8_MAIZE;tr|A0A1D6N5T0|A0A1D6N5T0_MAIZE;tr|A0A1D6N5S7|A0A1D6N5S7_MAIZE;tr|A0A1D6N5T1|A0A1D6N5T1_MAIZE	1;1;1;1;1;1;1;1	1;1;1;1;1;1;1;1	1;1;1;1;1;1;1;1	>tr|A0A1D6N5T6|A0A1D6N5T6_MAIZE Beta-galactosidase OS=Zea mays OX=4577 GN=ZEAMMB73_Zm00001d042654 PE=4 SV=1;>tr|A0A1D6N5T2|A0A1D6N5T2_MAIZE Beta-galactosidase OS=Zea mays OX=4577 GN=ZEAMMB73_Zm00001d042654 PE=4 SV=1;>tr|A0A1D6N5T8|A0A1D6N5T8_MAIZE Beta-gal	8	1	1	1	1	0	0	0	0	0	0	0	0	1	0	0	0	0	0	0	0	0	1	0	0	0	0	0	0	0	0	7	7	7	32.846	298	298;355;682;844;845;848;848;866	0.003411	2.0122	7	0	0	0	0
tr|A0A1D6DWZ1|A0A1D6DWZ1_MAIZE	tr|A0A1D6DWZ1|A0A1D6DWZ1_MAIZE	2	2	2	>tr|A0A1D6DWZ1|A0A1D6DWZ1_MAIZE FGGY family of carbohydrate kinase OS=Zea mays OX=4577 GN=ZEAMMB73_Zm00001d002135 PE=4 SV=1	1	2	2	2	1	0	0	0	0	0	0	0	0	1	0	0	0	0	0	0	0	0	1	0	0	0	0	0	0	0	0	6.8	6.8	6.8	45.438	426	426	0	4.1492	4.5	0	0	0	0
tr|B7ZY87|B7ZY87_MAIZE	tr|B7ZY87|B7ZY87_MAIZE	3	1	1	>tr|B7ZY87|B7ZY87_MAIZE Calcium-dependent lipid-binding (CaLB domain) family protein OS=Zea mays OX=4577 GN=100279462 PE=2 SV=1	1	3	1	1	2	0	0	0	0	0	0	2	0	1	0	0	0	0	0	0	1	0	1	0	0	0	0	0	0	1	0	11.4	5.9	5.9	33.213	324	324	0	3.6878	8.3	0	0	0	0
tr|A0A1D6HXK3|A0A1D6HXK3_MAIZE	tr|A0A1D6HXK3|A0A1D6HXK3_MAIZE	1	1	1	>tr|A0A1D6HXK3|A0A1D6HXK3_MAIZE CASP-like protein OS=Zea mays OX=4577 GN=103632243 PE=3 SV=1	1	1	1	1	0	0	0	0	0	0	0	1	0	0	0	0	0	0	0	0	1	0	0	0	0	0	0	0	0	1	0	7.1	7.1	7.1	20.672	196	196	0	4.1413	0	0	0	0	0
tr|A0A1D6HJJ0|A0A1D6HJJ0_MAIZE;tr|A0A1D6HJJ2|A0A1D6HJJ2_MAIZE;tr|B8A019|B8A019_MAIZE	tr|A0A1D6HJJ0|A0A1D6HJJ0_MAIZE;tr|A0A1D6HJJ2|A0A1D6HJJ2_MAIZE;tr|B8A019|B8A019_MAIZE	2;2;2	2;2;2	2;2;2	>tr|A0A1D6HJJ0|A0A1D6HJJ0_MAIZE Peptidase family M48 family protein OS=Zea mays OX=4577 GN=100279801 PE=3 SV=1;>tr|A0A1D6HJJ2|A0A1D6HJJ2_MAIZE Peptidase family M48 family protein OS=Zea mays OX=4577 GN=100279801 PE=3 SV=1;>tr|B8A019|B8A019_MAIZE Peptidase	3	2	2	2	1	0	0	0	0	0	0	0	0	1	0	0	0	0	0	0	0	0	1	0	0	0	0	0	0	0	0	8.7	8.7	8.7	34.35	311	311;345;442	0	3.2046	3.9	0	0	0	0
REV__tr|K7UX58|K7UX58_MAIZE	REV__tr|K7UX58|K7UX58_MAIZE	1	1	1	>tr|K7UX58|K7UX58_MAIZE Putative phosphoenolpyruvate carboxylase kinase family protein OS=Zea mays OX=4577 GN=ZEAMMB73_Zm00001d051156 PE=3 SV=1	1	1	1	1	0	0	0	0	0	0	0	1	0	0	0	0	0	0	0	0	1	0	0	0	0	0	0	0	0	1	0	0	0	0	31.532	298	298	0.0057851	1.7661	0	0	0	0	0
tr|A0A1D6GCB0|A0A1D6GCB0_MAIZE;tr|A0A1D6GCA9|A0A1D6GCA9_MAIZE;tr|A0A1D6GCA8|A0A1D6GCA8_MAIZE;tr|A0A1D6GCA5|A0A1D6GCA5_MAIZE;tr|A0A1D6GCA3|A0A1D6GCA3_MAIZE;tr|A0A1D6GCA6|A0A1D6GCA6_MAIZE;tr|A0A1D6GCA4|A0A1D6GCA4_MAIZE;tr|K7V8V3|K7V8V3_MAIZE;tr|A0A1D6NCY8|A0A1D6NCY8_MAIZE;tr|A0A1D6NCY7|A0A1D6NCY7_MAIZE;tr|A0A1D6NCY9|A0A1D6NCY9_MAIZE	tr|A0A1D6GCB0|A0A1D6GCB0_MAIZE;tr|A0A1D6GCA9|A0A1D6GCA9_MAIZE;tr|A0A1D6GCA8|A0A1D6GCA8_MAIZE;tr|A0A1D6GCA5|A0A1D6GCA5_MAIZE;tr|A0A1D6GCA3|A0A1D6GCA3_MAIZE;tr|A0A1D6GCA6|A0A1D6GCA6_MAIZE;tr|A0A1D6GCA4|A0A1D6GCA4_MAIZE;tr|K7V8V3|K7V8V3_MAIZE;tr|A0A1D6NCY8|A0A1D6NCY8_MAIZE;tr|A0A1D6NCY7|A0A1D6NCY7_MAIZE;tr|A0A1D6NCY9|A0A1D6NCY9_MAIZE	2;2;2;2;2;2;2;2;1;1;1	2;2;2;2;2;2;2;2;1;1;1	2;2;2;2;2;2;2;2;1;1;1	>tr|A0A1D6GCB0|A0A1D6GCB0_MAIZE Peptidase M28 family protein OS=Zea mays OX=4577 GN=ZEAMMB73_Zm00001d012765 PE=4 SV=1;>tr|A0A1D6GCA9|A0A1D6GCA9_MAIZE Peptidase M28 family protein OS=Zea mays OX=4577 GN=ZEAMMB73_Zm00001d012765 PE=4 SV=1;>tr|A0A1D6GCA8|A0A1D	11	2	2	2	1	0	0	0	0	0	0	1	1	1	0	0	0	0	0	0	1	1	1	0	0	0	0	0	0	1	1	10.4	10.4	10.4	38.403	364	364;366;391;681;689;696;705;725;365;721;732	0	14.294	5.5	0	0	0	0
tr|A0A1D6NTP8|A0A1D6NTP8_MAIZE;tr|A0A1D6NTQ4|A0A1D6NTQ4_MAIZE;tr|A0A1X8RCR1|A0A1X8RCR1_MAIZE;tr|A0A1D6NTQ5|A0A1D6NTQ5_MAIZE;tr|A0A1D6NTP4|A0A1D6NTP4_MAIZE;tr|A0A1D6NTQ8|A0A1D6NTQ8_MAIZE;tr|A0A1D6NTQ1|A0A1D6NTQ1_MAIZE;tr|A0A1D6NTN8|A0A1D6NTN8_MAIZE;tr|A0A1D6NTR1|A0A1D6NTR1_MAIZE;tr|A0A1D6NTR2|A0A1D6NTR2_MAIZE;tr|A0A1D6NTP7|A0A1D6NTP7_MAIZE;tr|A0A1D6NTP1|A0A1D6NTP1_MAIZE;tr|A0A1D6NTQ3|A0A1D6NTQ3_MA…	tr|A0A1D6NTP8|A0A1D6NTP8_MAIZE;tr|A0A1D6NTQ4|A0A1D6NTQ4_MAIZE;tr|A0A1X8RCR1|A0A1X8RCR1_MAIZE;tr|A0A1D6NTQ5|A0A1D6NTQ5_MAIZE;tr|A0A1D6NTP4|A0A1D6NTP4_MAIZE;tr|A0A1D6NTQ8|A0A1D6NTQ8_MAIZE;tr|A0A1D6NTQ1|A0A1D6NTQ1_MAIZE;tr|A0A1D6NTN8|A0A1D6NTN8_MAIZE;tr|A0A1D6NTR1|A0A1D6NTR1_MAIZE;tr|A0A1D6NTR2|A0A1D6NTR2_MAIZE;tr|A0A1D6NTP7|A0A1D6NTP7_MAIZE;tr|A0A1D6NTP1|A0A1D6NTP1_MAIZE;tr|A0A1D6NTQ3|A0A1D6NTQ3_MA…	1;1;1;1;1;1;1;1;1;1;1;1;1;1	1;1;1;1;1;1;1;1;1;1;1;1;1;1	1;1;1;1;1;1;1;1;1;1;1;1;1;1	>tr|A0A1D6NTP8|A0A1D6NTP8_MAIZE Putative homeodomain-like transcription factor superfamily protein OS=Zea mays OX=4577 GN=103637982 PE=4 SV=1;>tr|A0A1D6NTQ4|A0A1D6NTQ4_MAIZE Putative homeodomain-like transcription factor superfamily protein OS=Zea mays OX=	14	1	1	1	0	0	0	0	0	0	1	1	0	0	0	0	0	0	0	1	1	0	0	0	0	0	0	0	1	1	0	1.9	1.9	1.9	75.25	642	642;726;877;935;1000;1001;1003;1028;1221;1329;1329;1331;1334;1334	0.0036568	1.9293	0	0	0	0	0
tr|Q6RXY1|Q6RXY1_MAIZE	tr|Q6RXY1|Q6RXY1_MAIZE	2	2	2	>tr|Q6RXY1|Q6RXY1_MAIZE Non-specific serine/threonine protein kinase OS=Zea mays OX=4577 GN=542687 PE=2 SV=1	1	2	2	2	0	0	0	1	0	0	0	1	1	0	0	0	1	0	0	0	1	1	0	0	0	1	0	0	0	1	1	5.3	5.3	5.3	58.322	509	509	0.004982	1.8033	0	0	0	2.2	0
tr|A0A1D6I4E2|A0A1D6I4E2_MAIZE	tr|A0A1D6I4E2|A0A1D6I4E2_MAIZE	8	1	1	>tr|A0A1D6I4E2|A0A1D6I4E2_MAIZE Uncharacterized protein OS=Zea mays OX=4577 GN=ZEAMMB73_Zm00001d020493 PE=4 SV=1	1	8	1	1	5	6	4	2	2	4	1	4	1	0	0	0	1	0	0	0	0	0	0	0	0	1	0	0	0	0	0	15.4	2.4	2.4	45.372	409	409	0.0017704	2.2828	10	11	9.3	5.4	5.4
tr|A0A1D6GM15|A0A1D6GM15_MAIZE	tr|A0A1D6GM15|A0A1D6GM15_MAIZE	9	1	1	>tr|A0A1D6GM15|A0A1D6GM15_MAIZE Lysine--tRNA ligase OS=Zea mays OX=4577 GN=ZEAMMB73_Zm00001d013778 PE=3 SV=1	1	9	1	1	4	4	2	2	2	3	3	2	3	0	0	0	0	0	0	0	0	1	0	0	0	0	0	0	0	0	1	13.2	1.9	1.9	75.736	675	675	0.0034149	2.019	6.7	5.8	3.7	3.9	4.6
tr|B4FER7|B4FER7_MAIZE;tr|A0A1D6M7B9|A0A1D6M7B9_MAIZE	tr|B4FER7|B4FER7_MAIZE;tr|A0A1D6M7B9|A0A1D6M7B9_MAIZE	1;1	1;1	1;1	>tr|B4FER7|B4FER7_MAIZE Mediator of RNA polymerase II transcription subunit 23 OS=Zea mays OX=4577 GN=100193361 PE=2 SV=1;>tr|A0A1D6M7B9|A0A1D6M7B9_MAIZE Putative glucan endo-13-beta-glucosidase BG1 OS=Zea mays OX=4577 GN=ZEAMMB73_Zm00001d038577 PE=3 SV=1	2	1	1	1	1	0	0	0	0	0	0	0	0	1	0	0	0	0	0	0	0	0	1	0	0	0	0	0	0	0	0	8.3	8.3	8.3	13.766	133	133;479	0.00061939	2.6937	8.3	0	0	0	0
tr|B6T7J1|B6T7J1_MAIZE;tr|A0A1D6P7Q5|A0A1D6P7Q5_MAIZE;tr|A0A1D6P7Q6|A0A1D6P7Q6_MAIZE;tr|A0A1D6K4Q8|A0A1D6K4Q8_MAIZE;tr|A0A1D6K4Q9|A0A1D6K4Q9_MAIZE	tr|B6T7J1|B6T7J1_MAIZE;tr|A0A1D6P7Q5|A0A1D6P7Q5_MAIZE;tr|A0A1D6P7Q6|A0A1D6P7Q6_MAIZE;tr|A0A1D6K4Q8|A0A1D6K4Q8_MAIZE;tr|A0A1D6K4Q9|A0A1D6K4Q9_MAIZE	2;1;1;1;1	2;1;1;1;1	2;1;1;1;1	>tr|B6T7J1|B6T7J1_MAIZE Uncharacterized protein OS=Zea mays OX=4577 GN=100276254 PE=2 SV=1;>tr|A0A1D6P7Q5|A0A1D6P7Q5_MAIZE Uncharacterized protein OS=Zea mays OX=4577 GN=100276254 PE=4 SV=1;>tr|A0A1D6P7Q6|A0A1D6P7Q6_MAIZE Uncharacterized protein OS=Zea may	5	2	2	2	0	1	0	0	1	0	0	0	0	0	1	0	0	1	0	0	0	0	0	1	0	0	1	0	0	0	0	8.4	8.4	8.4	28.837	274	274;188;259;273;274	0.00031192	2.7735	0	4.7	0	0	4.7
tr|A0A1D6K535|A0A1D6K535_MAIZE;tr|A0A1D6K539|A0A1D6K539_MAIZE;tr|A0A1D6K541|A0A1D6K541_MAIZE;tr|A0A1D6K538|A0A1D6K538_MAIZE;tr|A0A1D6K531|A0A1D6K531_MAIZE;tr|A0A1D6K519|A0A1D6K519_MAIZE;tr|A0A1D6K527|A0A1D6K527_MAIZE;tr|A0A1D6K520|A0A1D6K520_MAIZE;tr|A0A1D6K523|A0A1D6K523_MAIZE;tr|A0A1D6K525|A0A1D6K525_MAIZE	tr|A0A1D6K535|A0A1D6K535_MAIZE;tr|A0A1D6K539|A0A1D6K539_MAIZE;tr|A0A1D6K541|A0A1D6K541_MAIZE;tr|A0A1D6K538|A0A1D6K538_MAIZE;tr|A0A1D6K531|A0A1D6K531_MAIZE;tr|A0A1D6K519|A0A1D6K519_MAIZE;tr|A0A1D6K527|A0A1D6K527_MAIZE;tr|A0A1D6K520|A0A1D6K520_MAIZE;tr|A0A1D6K523|A0A1D6K523_MAIZE;tr|A0A1D6K525|A0A1D6K525_MAIZE	1;1;1;1;1;1;1;1;1;1	1;1;1;1;1;1;1;1;1;1	1;1;1;1;1;1;1;1;1;1	>tr|A0A1D6K535|A0A1D6K535_MAIZE Uncharacterized protein OS=Zea mays OX=4577 GN=100274068 PE=4 SV=1;>tr|A0A1D6K539|A0A1D6K539_MAIZE Uncharacterized protein OS=Zea mays OX=4577 GN=100274068 PE=4 SV=1;>tr|A0A1D6K541|A0A1D6K541_MAIZE Uncharacterized protein OS	10	1	1	1	1	0	0	0	0	0	0	0	0	1	0	0	0	0	0	0	0	0	1	0	0	0	0	0	0	0	0	1.4	1.4	1.4	105.63	1000	1000;1383;1560;1776;1796;2008;2082;2222;2266;2710	0.0033956	1.9745	1.4	0	0	0	0
tr|B4G0H7|B4G0H7_MAIZE	tr|B4G0H7|B4G0H7_MAIZE	2	2	2	>tr|B4G0H7|B4G0H7_MAIZE SOUL heme-binding family protein OS=Zea mays OX=4577 GN=100274367 PE=2 SV=1	1	2	2	2	0	0	0	0	0	0	0	0	1	0	0	0	0	0	0	0	0	1	0	0	0	0	0	0	0	0	1	13.8	13.8	13.8	24.295	225	225	0	3.0437	0	0	0	0	0
tr|A0A1D6QBY1|A0A1D6QBY1_MAIZE;tr|A0A1D6QBY0|A0A1D6QBY0_MAIZE	tr|A0A1D6QBY1|A0A1D6QBY1_MAIZE;tr|A0A1D6QBY0|A0A1D6QBY0_MAIZE	1;1	1;1	1;1	>tr|A0A1D6QBY1|A0A1D6QBY1_MAIZE MAK10-like protein OS=Zea mays OX=4577 GN=103654166 PE=3 SV=1;>tr|A0A1D6QBY0|A0A1D6QBY0_MAIZE MAK10-like protein OS=Zea mays OX=4577 GN=103654166 PE=3 SV=1	2	1	1	1	0	1	0	0	1	0	0	0	0	0	1	0	0	1	0	0	0	0	0	1	0	0	1	0	0	0	0	0.9	0.9	0.9	130.1	1166	1166;1195	0.0057661	1.7452	0	0.9	0	0	0.9
tr|B4FDE1|B4FDE1_MAIZE	tr|B4FDE1|B4FDE1_MAIZE	2	1	1	>tr|B4FDE1|B4FDE1_MAIZE Eukaryotic translation initiation factor 5A OS=Zea mays OX=4577 GN=100192991 PE=2 SV=1	1	2	1	1	1	1	0	1	1	1	0	0	1	0	1	0	0	0	0	0	0	0	0	1	0	0	0	0	0	0	0	11.2	6.2	6.2	17.442	160	160	0.0057582	1.7268	5	6.2	0	5	5
tr|A0A1D6JS17|A0A1D6JS17_MAIZE;tr|A0A1D6JS16|A0A1D6JS16_MAIZE;tr|A0A1D6JS15|A0A1D6JS15_MAIZE	tr|A0A1D6JS17|A0A1D6JS17_MAIZE;tr|A0A1D6JS16|A0A1D6JS16_MAIZE;tr|A0A1D6JS15|A0A1D6JS15_MAIZE	1;1;1	1;1;1	1;1;1	>tr|A0A1D6JS17|A0A1D6JS17_MAIZE Cyclin-related OS=Zea mays OX=4577 GN=ZEAMMB73_Zm00001d028097 PE=4 SV=1;>tr|A0A1D6JS16|A0A1D6JS16_MAIZE Cyclin-related OS=Zea mays OX=4577 GN=ZEAMMB73_Zm00001d028097 PE=4 SV=1;>tr|A0A1D6JS15|A0A1D6JS15_MAIZE Cyclin-related O	3	1	1	1	1	0	0	1	0	0	0	0	0	1	0	0	1	0	0	0	0	0	1	0	0	1	0	0	0	0	0	6.5	6.5	6.5	24.894	214	214;324;351	0.0020367	2.1719	6.5	0	0	6.5	0
tr|A0A1D6EZQ9|A0A1D6EZQ9_MAIZE;tr|A0A1D6II13|A0A1D6II13_MAIZE;tr|A0A1D6II14|A0A1D6II14_MAIZE;tr|C4JAS1|C4JAS1_MAIZE;tr|A0A1D6II11|A0A1D6II11_MAIZE	tr|A0A1D6EZQ9|A0A1D6EZQ9_MAIZE	3;1;1;1;1	3;1;1;1;1	3;1;1;1;1	>tr|A0A1D6EZQ9|A0A1D6EZQ9_MAIZE C2 domain containing protein OS=Zea mays OX=4577 GN=100284908 PE=4 SV=1	5	3	3	3	0	0	0	0	1	0	0	1	0	0	0	0	0	1	0	0	1	0	0	0	0	0	1	0	0	1	0	10.1	10.1	10.1	45.982	437	437;413;436;443;552	0.0017746	2.3009	0	0	0	0	2.1
tr|B4FYU2|B4FYU2_MAIZE	tr|B4FYU2|B4FYU2_MAIZE	2	1	1	>tr|B4FYU2|B4FYU2_MAIZE Glyceraldehyde-3-phosphate dehydrogenase A OS=Zea mays OX=4577 GN=100275810 PE=2 SV=1	1	2	1	1	0	0	0	0	0	1	0	0	0	0	0	0	0	0	1	0	0	0	0	0	0	0	0	1	0	0	0	16.7	6	6	23.024	215	215	0	2.9884	0	0	0	0	0
tr|A0A1D6H8U8|A0A1D6H8U8_MAIZE;tr|A0A1D6H8U7|A0A1D6H8U7_MAIZE	tr|A0A1D6H8U8|A0A1D6H8U8_MAIZE;tr|A0A1D6H8U7|A0A1D6H8U7_MAIZE	1;1	1;1	1;1	>tr|A0A1D6H8U8|A0A1D6H8U8_MAIZE Leucine aminopeptidase 2 chloroplastic OS=Zea mays OX=4577 GN=ZEAMMB73_Zm00001d016551 PE=4 SV=1;>tr|A0A1D6H8U7|A0A1D6H8U7_MAIZE Leucine aminopeptidase 2 chloroplastic OS=Zea mays OX=4577 GN=ZEAMMB73_Zm00001d016551 PE=4 SV=1	2	1	1	1	0	0	1	0	0	0	0	0	0	0	0	1	0	0	0	0	0	0	0	0	1	0	0	0	0	0	0	3.7	3.7	3.7	33.836	321	321;473	0.0036651	1.9424	0	0	3.7	0	0
tr|A0A1D6GXR6|A0A1D6GXR6_MAIZE;tr|A0A1D6GXR9|A0A1D6GXR9_MAIZE;tr|A0A1D6GXU1|A0A1D6GXU1_MAIZE;tr|A0A1D6GXU2|A0A1D6GXU2_MAIZE;tr|A0A1D6GXV5|A0A1D6GXV5_MAIZE;tr|A0A1D6GXS0|A0A1D6GXS0_MAIZE;tr|A0A1D6GXT0|A0A1D6GXT0_MAIZE;tr|A0A1D6GXT4|A0A1D6GXT4_MAIZE;tr|A0A1D6GXT1|A0A1D6GXT1_MAIZE;tr|A0A1D6GXT8|A0A1D6GXT8_MAIZE;tr|A0A1D6GXU6|A0A1D6GXU6_MAIZE;tr|A0A1D6GXS1|A0A1D6GXS1_MAIZE;tr|A0A1D6GXT5|A0A1D6GXT5_MA…	tr|A0A1D6GXR6|A0A1D6GXR6_MAIZE;tr|A0A1D6GXR9|A0A1D6GXR9_MAIZE;tr|A0A1D6GXU1|A0A1D6GXU1_MAIZE;tr|A0A1D6GXU2|A0A1D6GXU2_MAIZE;tr|A0A1D6GXV5|A0A1D6GXV5_MAIZE;tr|A0A1D6GXS0|A0A1D6GXS0_MAIZE;tr|A0A1D6GXT0|A0A1D6GXT0_MAIZE;tr|A0A1D6GXT4|A0A1D6GXT4_MAIZE;tr|A0A1D6GXT1|A0A1D6GXT1_MAIZE;tr|A0A1D6GXT8|A0A1D6GXT8_MAIZE;tr|A0A1D6GXU6|A0A1D6GXU6_MAIZE;tr|A0A1D6GXS1|A0A1D6GXS1_MAIZE;tr|A0A1D6GXT5|A0A1D6GXT5_MA…	1;1;1;1;1;1;1;1;1;1;1;1;1;1;1;1;1;1;1;1	1;1;1;1;1;1;1;1;1;1;1;1;1;1;1;1;1;1;1;1	1;1;1;1;1;1;1;1;1;1;1;1;1;1;1;1;1;1;1;1	>tr|A0A1D6GXR6|A0A1D6GXR6_MAIZE Putative hect E3 ubiquitin ligase OS=Zea mays OX=4577 GN=100193107 PE=4 SV=1;>tr|A0A1D6GXR9|A0A1D6GXR9_MAIZE Putative hect E3 ubiquitin ligase OS=Zea mays OX=4577 GN=100193107 PE=4 SV=1;>tr|A0A1D6GXU1|A0A1D6GXU1_MAIZE Putati	20	1	1	1	0	0	0	0	0	0	0	1	1	0	0	0	0	0	0	0	1	1	0	0	0	0	0	0	0	1	1	3	3	3	56.73	506	506;901;1268;1311;1327;1338;1411;1538;1572;1575;1636;1643;1660;1684;1689;1737;1741;1743;1797;1833	0	3.3258	0	0	0	0	0
tr|A0A1D6G0W8|A0A1D6G0W8_MAIZE;tr|A0A1D6G0X4|A0A1D6G0X4_MAIZE;tr|A0A1D6G0X6|A0A1D6G0X6_MAIZE;tr|K7V0B9|K7V0B9_MAIZE	tr|A0A1D6G0W8|A0A1D6G0W8_MAIZE;tr|A0A1D6G0X4|A0A1D6G0X4_MAIZE;tr|A0A1D6G0X6|A0A1D6G0X6_MAIZE;tr|K7V0B9|K7V0B9_MAIZE	1;1;1;1	1;1;1;1	1;1;1;1	>tr|A0A1D6G0W8|A0A1D6G0W8_MAIZE Putative DUF1296 domain containing family protein OS=Zea mays OX=4577 GN=103636139 PE=4 SV=1;>tr|A0A1D6G0X4|A0A1D6G0X4_MAIZE Putative DUF1296 domain containing family protein OS=Zea mays OX=4577 GN=103636139 PE=4 SV=1;>tr|A0	4	1	1	1	0	0	0	0	1	0	0	0	0	0	0	0	0	1	0	0	0	0	0	0	0	0	1	0	0	0	0	4.4	4.4	4.4	41.057	388	388;445;545;840	0	4.1662	0	0	0	0	4.4
tr|A0A1D6NNQ2|A0A1D6NNQ2_MAIZE;tr|A0A1D6NNN7|A0A1D6NNN7_MAIZE;tr|A0A1D6NNK4|A0A1D6NNK4_MAIZE;tr|A0A1D6NNK3|A0A1D6NNK3_MAIZE;tr|A0A1D6NNS1|A0A1D6NNS1_MAIZE;tr|A0A1D6NNH3|A0A1D6NNH3_MAIZE;tr|A0A1D6NNS3|A0A1D6NNS3_MAIZE;tr|A0A1D6NNJ2|A0A1D6NNJ2_MAIZE;tr|A0A1D6NNV1|A0A1D6NNV1_MAIZE;tr|A0A1D6NNJ7|A0A1D6NNJ7_MAIZE;tr|A0A1D6NNS0|A0A1D6NNS0_MAIZE;tr|A0A1D6NNH0|A0A1D6NNH0_MAIZE;tr|A0A1D6NNQ4|A0A1D6NNQ4_MA…	tr|A0A1D6NNQ2|A0A1D6NNQ2_MAIZE;tr|A0A1D6NNN7|A0A1D6NNN7_MAIZE;tr|A0A1D6NNK4|A0A1D6NNK4_MAIZE;tr|A0A1D6NNK3|A0A1D6NNK3_MAIZE;tr|A0A1D6NNS1|A0A1D6NNS1_MAIZE;tr|A0A1D6NNH3|A0A1D6NNH3_MAIZE;tr|A0A1D6NNS3|A0A1D6NNS3_MAIZE;tr|A0A1D6NNJ2|A0A1D6NNJ2_MAIZE;tr|A0A1D6NNV1|A0A1D6NNV1_MAIZE;tr|A0A1D6NNJ7|A0A1D6NNJ7_MAIZE;tr|A0A1D6NNS0|A0A1D6NNS0_MAIZE;tr|A0A1D6NNH0|A0A1D6NNH0_MAIZE;tr|A0A1D6NNQ4|A0A1D6NNQ4_MA…	3;3;3;3;3;3;3;3;3;3;3;3;3;3;3;3;3;3;3;3;3;3;3;2;2;2;2;2;1;1;1;1	3;3;3;3;3;3;3;3;3;3;3;3;3;3;3;3;3;3;3;3;3;3;3;2;2;2;2;2;1;1;1;1	3;3;3;3;3;3;3;3;3;3;3;3;3;3;3;3;3;3;3;3;3;3;3;2;2;2;2;2;1;1;1;1	>tr|A0A1D6NNQ2|A0A1D6NNQ2_MAIZE Pre-mRNA-processing protein 40A OS=Zea mays OX=4577 GN=103651644 PE=4 SV=1;>tr|A0A1D6NNN7|A0A1D6NNN7_MAIZE Pre-mRNA-processing protein 40A OS=Zea mays OX=4577 GN=103651644 PE=4 SV=1;>tr|A0A1D6NNK4|A0A1D6NNK4_MAIZE Pre-mRNA-p	32	3	3	3	1	0	0	0	0	0	0	0	0	1	0	0	0	0	0	0	0	0	1	0	0	0	0	0	0	0	0	5.3	5.3	5.3	91.013	808	808;808;808;808;824;824;838;838;840;840;841;841;899;904;911;959;969;974;977;979;991;994;1309;452;486;486;771;774;519;539;591;594	0	5.3069	2	0	0	0	0
tr|A0A1D6KMS8|A0A1D6KMS8_MAIZE;tr|A0A1D6KMS9|A0A1D6KMS9_MAIZE	tr|A0A1D6KMS8|A0A1D6KMS8_MAIZE;tr|A0A1D6KMS9|A0A1D6KMS9_MAIZE	1;1	1;1	1;1	>tr|A0A1D6KMS8|A0A1D6KMS8_MAIZE Vignain OS=Zea mays OX=4577 GN=ZEAMMB73_Zm00001d031971 PE=3 SV=1;>tr|A0A1D6KMS9|A0A1D6KMS9_MAIZE Vignain OS=Zea mays OX=4577 GN=ZEAMMB73_Zm00001d031971 PE=3 SV=1	2	1	1	1	0	0	0	0	0	0	0	0	1	0	0	0	0	0	0	0	0	1	0	0	0	0	0	0	0	0	1	5	5	5	27.689	260	260;346	0.0014925	2.3939	0	0	0	0	0
tr|A0A1D6IJI9|A0A1D6IJI9_MAIZE	tr|A0A1D6IJI9|A0A1D6IJI9_MAIZE	1	1	1	>tr|A0A1D6IJI9|A0A1D6IJI9_MAIZE Uncharacterized protein OS=Zea mays OX=4577 GN=ZEAMMB73_Zm00001d022133 PE=4 SV=1	1	1	1	1	0	0	0	0	0	0	0	1	0	0	0	0	0	0	0	0	1	0	0	0	0	0	0	0	0	1	0	3.8	3.8	3.8	32.22	288	288	1	-2	0	0	0	0	0
tr|B6U577|B6U577_MAIZE	tr|B6U577|B6U577_MAIZE	1	1	1	>tr|B6U577|B6U577_MAIZE Glutathione S-transferase GSTU6 OS=Zea mays OX=4577 GN=541848 PE=2 SV=1	1	1	1	1	0	0	0	0	1	1	0	1	1	0	0	0	0	1	1	0	1	1	0	0	0	0	1	1	0	1	1	5	5	5	22.101	200	200	0.0057613	1.7364	0	0	0	0	5
tr|A0A1D6FY81|A0A1D6FY81_MAIZE;tr|A0A1D6FY51|A0A1D6FY51_MAIZE;tr|A0A1D6FY52|A0A1D6FY52_MAIZE;tr|A0A1D6FY68|A0A1D6FY68_MAIZE;tr|A0A1D6FY71|A0A1D6FY71_MAIZE;tr|A0A1D6FY61|A0A1D6FY61_MAIZE;tr|A0A1D6FY57|A0A1D6FY57_MAIZE;tr|A0A1D6FY73|A0A1D6FY73_MAIZE;tr|A0A1D6FY96|A0A1D6FY96_MAIZE;tr|A0A1D6FY67|A0A1D6FY67_MAIZE;tr|C4J036|C4J036_MAIZE;tr|A0A1D6FY69|A0A1D6FY69_MAIZE;tr|A0A1D6FY89|A0A1D6FY89_MAIZE;tr|A…	tr|A0A1D6FY81|A0A1D6FY81_MAIZE;tr|A0A1D6FY51|A0A1D6FY51_MAIZE;tr|A0A1D6FY52|A0A1D6FY52_MAIZE;tr|A0A1D6FY68|A0A1D6FY68_MAIZE;tr|A0A1D6FY71|A0A1D6FY71_MAIZE;tr|A0A1D6FY61|A0A1D6FY61_MAIZE;tr|A0A1D6FY57|A0A1D6FY57_MAIZE;tr|A0A1D6FY73|A0A1D6FY73_MAIZE;tr|A0A1D6FY96|A0A1D6FY96_MAIZE;tr|A0A1D6FY67|A0A1D6FY67_MAIZE;tr|C4J036|C4J036_MAIZE;tr|A0A1D6FY69|A0A1D6FY69_MAIZE;tr|A0A1D6FY89|A0A1D6FY89_MAIZE;tr|A…	2;2;2;2;1;1;1;1;1;1;1;1;1;1;1	2;2;2;2;1;1;1;1;1;1;1;1;1;1;1	2;2;2;2;1;1;1;1;1;1;1;1;1;1;1	>tr|A0A1D6FY81|A0A1D6FY81_MAIZE SIT4 phosphatase-associated family protein OS=Zea mays OX=4577 GN=100384768 PE=4 SV=1;>tr|A0A1D6FY51|A0A1D6FY51_MAIZE SIT4 phosphatase-associated family protein OS=Zea mays OX=4577 GN=100384768 PE=4 SV=1;>tr|A0A1D6FY52|A0A1D	15	2	2	2	0	1	0	0	0	0	1	0	0	0	1	0	0	0	0	1	0	0	0	1	0	0	0	0	1	0	0	4.4	4.4	4.4	71.836	643	643;727;751;775;219;222;371;466;486;544;546;547;578;580;672	0	4.1045	0	1.9	0	0	0
tr|A0A1D6GTY3|A0A1D6GTY3_MAIZE;tr|B6UB28|B6UB28_MAIZE;tr|B4FEX7|B4FEX7_MAIZE;tr|A0A1D6GTY0|A0A1D6GTY0_MAIZE;tr|A0A1D6LPB9|A0A1D6LPB9_MAIZE	tr|A0A1D6GTY3|A0A1D6GTY3_MAIZE;tr|B6UB28|B6UB28_MAIZE;tr|B4FEX7|B4FEX7_MAIZE;tr|A0A1D6GTY0|A0A1D6GTY0_MAIZE;tr|A0A1D6LPB9|A0A1D6LPB9_MAIZE	2;2;2;2;1	2;2;2;2;1	2;2;2;2;1	>tr|A0A1D6GTY3|A0A1D6GTY3_MAIZE Bifunctional inhibitor/lipid-transfer protein/seed storage 2S albumin superfamily protein OS=Zea mays OX=4577 GN=100193410 PE=4 SV=1;>tr|B6UB28|B6UB28_MAIZE Bifunctional inhibitor/lipid-transfer protein/seed storage 2S album	5	2	2	2	0	0	0	0	0	0	0	1	1	0	0	0	0	0	0	0	1	1	0	0	0	0	0	0	0	1	1	18	18	18	13.79	133	133;140;149;174;150	0.0034178	2.0251	0	0	0	0	0
tr|A0A1D6KZ38|A0A1D6KZ38_MAIZE	tr|A0A1D6KZ38|A0A1D6KZ38_MAIZE	6	1	1	>tr|A0A1D6KZ38|A0A1D6KZ38_MAIZE Tubulin beta-3 chain OS=Zea mays OX=4577 GN=ZEAMMB73_Zm00001d033457 PE=4 SV=1	1	6	1	1	3	5	1	1	2	0	1	1	1	0	1	0	0	0	0	0	0	0	0	1	0	0	0	0	0	0	0	37.4	5.6	5.6	20.599	179	179	0.0091324	1.5805	21.8	32.4	5	5	13.4
tr|C9DQ39|C9DQ39_MAIZE;tr|B8A2L5|B8A2L5_MAIZE;tr|A0A1D6HB66|A0A1D6HB66_MAIZE;tr|K7TXG5|K7TXG5_MAIZE;tr|A0A1D6HB67|A0A1D6HB67_MAIZE	tr|C9DQ39|C9DQ39_MAIZE;tr|B8A2L5|B8A2L5_MAIZE;tr|A0A1D6HB66|A0A1D6HB66_MAIZE;tr|K7TXG5|K7TXG5_MAIZE;tr|A0A1D6HB67|A0A1D6HB67_MAIZE	2;2;2;2;2	2;2;2;2;2	2;2;2;2;2	>tr|C9DQ39|C9DQ39_MAIZE Cryptochrome 2 OS=Zea mays OX=4577 GN=100502533 PE=2 SV=1;>tr|B8A2L5|B8A2L5_MAIZE Cryptochrome2 OS=Zea mays OX=4577 GN=100194126 PE=2 SV=1;>tr|A0A1D6HB66|A0A1D6HB66_MAIZE Cryptochrome-1 OS=Zea mays OX=4577 GN=100384475 PE=4 SV=1;>tr	5	2	2	2	2	0	0	1	1	0	0	0	0	2	0	0	1	1	0	0	0	0	2	0	0	1	1	0	0	0	0	2.3	2.3	2.3	72.809	643	643;688;699;707;707	0.0015323	2.6035	2.3	0	0	2.3	2.3
tr|A0A1D6HZB8|A0A1D6HZB8_MAIZE	tr|A0A1D6HZB8|A0A1D6HZB8_MAIZE	2	2	2	>tr|A0A1D6HZB8|A0A1D6HZB8_MAIZE Alkyl transferase OS=Zea mays OX=4577 GN=ZEAMMB73_Zm00001d019629 PE=3 SV=1	1	2	2	2	0	0	0	0	0	0	0	1	0	0	0	0	0	0	0	0	1	0	0	0	0	0	0	0	0	1	0	9.4	9.4	9.4	23.543	213	213	0.0041982	1.8882	0	0	0	0	0
tr|C0PA36|C0PA36_MAIZE;tr|K7V7L8|K7V7L8_MAIZE;tr|A0A1D6NWE4|A0A1D6NWE4_MAIZE;tr|A0A1D6NWE5|A0A1D6NWE5_MAIZE;tr|A0A1D6NWE3|A0A1D6NWE3_MAIZE;tr|B6SLS5|B6SLS5_MAIZE	tr|C0PA36|C0PA36_MAIZE;tr|K7V7L8|K7V7L8_MAIZE;tr|A0A1D6NWE4|A0A1D6NWE4_MAIZE;tr|A0A1D6NWE5|A0A1D6NWE5_MAIZE;tr|A0A1D6NWE3|A0A1D6NWE3_MAIZE	3;3;3;2;2;1	2;2;2;2;2;1	2;2;2;2;2;1	>tr|C0PA36|C0PA36_MAIZE Nuclear speckle RNA-binding protein A OS=Zea mays OX=4577 GN=100274945 PE=2 SV=1;>tr|K7V7L8|K7V7L8_MAIZE Nuclear speckle RNA-binding protein A OS=Zea mays OX=4577 GN=100274945 PE=4 SV=1;>tr|A0A1D6NWE4|A0A1D6NWE4_MAIZE Nuclear speckl	6	3	2	2	0	0	0	0	1	0	0	1	1	0	0	0	0	0	0	0	1	1	0	0	0	0	0	0	0	1	1	19.9	14	14	24.06	221	221;262;274;185;202;97	0	7.0822	0	0	0	0	5.9
tr|A0A1D6QEK0|A0A1D6QEK0_MAIZE;tr|A0A1D6QEL2|A0A1D6QEL2_MAIZE;tr|A0A1D6QEI9|A0A1D6QEI9_MAIZE;tr|A0A1D6QEJ6|A0A1D6QEJ6_MAIZE;tr|A0A1D6QEK1|A0A1D6QEK1_MAIZE;tr|A0A1D6QEI0|A0A1D6QEI0_MAIZE;tr|A0A1D6QEJ2|A0A1D6QEJ2_MAIZE;tr|A0A1D6QEI2|A0A1D6QEI2_MAIZE;tr|A0A1D6QEJ0|A0A1D6QEJ0_MAIZE;tr|A0A1D6QEJ7|A0A1D6QEJ7_MAIZE	tr|A0A1D6QEK0|A0A1D6QEK0_MAIZE;tr|A0A1D6QEL2|A0A1D6QEL2_MAIZE;tr|A0A1D6QEI9|A0A1D6QEI9_MAIZE;tr|A0A1D6QEJ6|A0A1D6QEJ6_MAIZE;tr|A0A1D6QEK1|A0A1D6QEK1_MAIZE;tr|A0A1D6QEI0|A0A1D6QEI0_MAIZE;tr|A0A1D6QEJ2|A0A1D6QEJ2_MAIZE;tr|A0A1D6QEI2|A0A1D6QEI2_MAIZE;tr|A0A1D6QEJ0|A0A1D6QEJ0_MAIZE;tr|A0A1D6QEJ7|A0A1D6QEJ7_MAIZE	1;1;1;1;1;1;1;1;1;1	1;1;1;1;1;1;1;1;1;1	1;1;1;1;1;1;1;1;1;1	>tr|A0A1D6QEK0|A0A1D6QEK0_MAIZE p-loop containing nucleoside triphosphate hydrolase superfamily protein OS=Zea mays OX=4577 GN=ZEAMMB73_Zm00001d052248 PE=4 SV=1;>tr|A0A1D6QEL2|A0A1D6QEL2_MAIZE p-loop containing nucleoside triphosphate hydrolase superfamily	10	1	1	1	0	0	0	0	1	0	0	0	0	0	0	0	0	1	0	0	0	0	0	0	0	0	1	0	0	0	0	5.2	5.2	5.2	24.342	213	213;484;491;505;734;747;919;973;976;987	0.0034139	2.0156	0	0	0	0	5.2
tr|B6T5X5|B6T5X5_MAIZE;tr|A0A1D6FHR4|A0A1D6FHR4_MAIZE	tr|B6T5X5|B6T5X5_MAIZE;tr|A0A1D6FHR4|A0A1D6FHR4_MAIZE	1;1	1;1	1;1	>tr|B6T5X5|B6T5X5_MAIZE 60S ribosomal protein L29 OS=Zea mays OX=4577 GN=100282295 PE=2 SV=1;>tr|A0A1D6FHR4|A0A1D6FHR4_MAIZE 60S ribosomal protein L29 OS=Zea mays OX=4577 GN=100282295 PE=3 SV=1	2	1	1	1	0	1	0	0	0	0	0	0	0	0	1	0	0	0	0	0	0	0	0	1	0	0	0	0	0	0	0	17.2	17.2	17.2	6.7356	58	58;122	0.0014993	2.4361	0	17.2	0	0	0
tr|K7U2E4|K7U2E4_MAIZE	tr|K7U2E4|K7U2E4_MAIZE	2	2	2	>tr|K7U2E4|K7U2E4_MAIZE Amine oxidase OS=Zea mays OX=4577 GN=103641531 PE=3 SV=1	1	2	2	2	0	0	0	1	1	0	0	0	1	0	0	0	1	1	0	0	0	1	0	0	0	1	1	0	0	0	1	2.8	2.8	2.8	82.989	744	744	0	3.1795	0	0	0	1.3	1.3
tr|B6T6R6|B6T6R6_MAIZE;tr|B6SU82|B6SU82_MAIZE	tr|B6T6R6|B6T6R6_MAIZE;tr|B6SU82|B6SU82_MAIZE	1;1	1;1	1;1	>tr|B6T6R6|B6T6R6_MAIZE Pre-mRNA-splicing factor cwc15 OS=Zea mays OX=4577 GN=100192769 PE=2 SV=1;>tr|B6SU82|B6SU82_MAIZE Cwf15 / Cwc15 cell cycle control family protein OS=Zea mays OX=4577 GN=100282711 PE=2 SV=1	2	1	1	1	1	0	0	0	0	0	0	0	0	1	0	0	0	0	0	0	0	0	1	0	0	0	0	0	0	0	0	5.7	5.7	5.7	26.842	230	230;230	0	24.963	5.7	0	0	0	0
tr|A0A1D6L6B4|A0A1D6L6B4_MAIZE;tr|B4FUH1|B4FUH1_MAIZE;tr|A0A1D6L6B3|A0A1D6L6B3_MAIZE	tr|A0A1D6L6B4|A0A1D6L6B4_MAIZE;tr|B4FUH1|B4FUH1_MAIZE;tr|A0A1D6L6B3|A0A1D6L6B3_MAIZE	5;5;4	1;1;1	1;1;1	>tr|A0A1D6L6B4|A0A1D6L6B4_MAIZE NADH dehydrogenase [ubiquinone] iron-sulfur protein 8-B mitochondrial OS=Zea mays OX=4577 GN=100283266 PE=3 SV=1;>tr|B4FUH1|B4FUH1_MAIZE NADH dehydrogenase [ubiquinone] iron-sulfur protein 8-B mitochondrial OS=Zea mays OX=45	3	5	1	1	1	2	2	1	1	1	1	2	1	0	0	0	0	0	0	0	1	0	0	0	0	0	0	0	0	1	0	27	6.1	6.1	22.99	196	196;223;138	0.0083784	1.6213	4.1	8.2	8.2	4.1	4.1
tr|A0A1D6PTZ2|A0A1D6PTZ2_MAIZE	tr|A0A1D6PTZ2|A0A1D6PTZ2_MAIZE	2	1	1	>tr|A0A1D6PTZ2|A0A1D6PTZ2_MAIZE O-Glycosyl hydrolase family 17 protein OS=Zea mays OX=4577 GN=ZEAMMB73_Zm00001d049359 PE=3 SV=1	1	2	1	1	1	0	0	0	0	0	0	0	0	1	0	0	0	0	0	0	0	0	1	0	0	0	0	0	0	0	0	4.5	2.7	2.7	51.452	487	487	0.001493	2.3967	2.7	0	0	0	0
tr|A0A1D6G3Q2|A0A1D6G3Q2_MAIZE;tr|B4FW32|B4FW32_MAIZE	tr|A0A1D6G3Q2|A0A1D6G3Q2_MAIZE;tr|B4FW32|B4FW32_MAIZE	1;1	1;1	1;1	>tr|A0A1D6G3Q2|A0A1D6G3Q2_MAIZE DnaJ subfamily C member 7 OS=Zea mays OX=4577 GN=ZEAMMB73_Zm00001d011767 PE=4 SV=1;>tr|B4FW32|B4FW32_MAIZE DnaJ subfamily C member 7 OS=Zea mays OX=4577 GN=ZEAMMB73_Zm00001d011767 PE=2 SV=1	2	1	1	1	1	0	0	0	0	0	0	0	0	1	0	0	0	0	0	0	0	0	1	0	0	0	0	0	0	0	0	4.1	4.1	4.1	38.128	342	342;472	0	3.1784	4.1	0	0	0	0
tr|A0A1D6IRU5|A0A1D6IRU5_MAIZE	tr|A0A1D6IRU5|A0A1D6IRU5_MAIZE	2	2	2	>tr|A0A1D6IRU5|A0A1D6IRU5_MAIZE Putative phototropic-resoponsive NPH3 family protein OS=Zea mays OX=4577 GN=ZEAMMB73_Zm00001d023314 PE=3 SV=1	1	2	2	2	0	0	2	0	0	0	0	0	0	0	0	2	0	0	0	0	0	0	0	0	2	0	0	0	0	0	0	3.1	3.1	3.1	67.248	638	638	0.00031407	2.8478	0	0	3.1	0	0
tr|A0A1D6N0T6|A0A1D6N0T6_MAIZE	tr|A0A1D6N0T6|A0A1D6N0T6_MAIZE	3	3	3	>tr|A0A1D6N0T6|A0A1D6N0T6_MAIZE SART-1 family protein DOT2 OS=Zea mays OX=4577 GN=100502327 PE=4 SV=1	1	3	3	3	0	0	1	0	0	0	0	0	0	0	0	1	0	0	0	0	0	0	0	0	1	0	0	0	0	0	0	4.1	4.1	4.1	94.447	831	831	0	5.0355	0	0	1.3	0	0
tr|A0A1D6J3M4|A0A1D6J3M4_MAIZE;tr|A0A1D6J3L9|A0A1D6J3L9_MAIZE;tr|A0A1D6J3J4|A0A1D6J3J4_MAIZE;tr|A0A1D6J3J6|A0A1D6J3J6_MAIZE;tr|K7TS88|K7TS88_MAIZE;tr|A0A1D6J3L1|A0A1D6J3L1_MAIZE;tr|A0A1D6J3D8|A0A1D6J3D8_MAIZE;tr|A0A1D6J3D1|A0A1D6J3D1_MAIZE;tr|A0A1D6J3D9|A0A1D6J3D9_MAIZE;tr|A0A1D6J3C9|A0A1D6J3C9_MAIZE;tr|A0A1D6J3I7|A0A1D6J3I7_MAIZE;tr|A0A1D6J3N4|A0A1D6J3N4_MAIZE;tr|A0A1D6J3N2|A0A1D6J3N2_MAIZE;tr|A…	tr|A0A1D6J3M4|A0A1D6J3M4_MAIZE;tr|A0A1D6J3L9|A0A1D6J3L9_MAIZE;tr|A0A1D6J3J4|A0A1D6J3J4_MAIZE;tr|A0A1D6J3J6|A0A1D6J3J6_MAIZE;tr|K7TS88|K7TS88_MAIZE;tr|A0A1D6J3L1|A0A1D6J3L1_MAIZE;tr|A0A1D6J3D8|A0A1D6J3D8_MAIZE;tr|A0A1D6J3D1|A0A1D6J3D1_MAIZE;tr|A0A1D6J3D9|A0A1D6J3D9_MAIZE;tr|A0A1D6J3C9|A0A1D6J3C9_MAIZE;tr|A0A1D6J3I7|A0A1D6J3I7_MAIZE;tr|A0A1D6J3N4|A0A1D6J3N4_MAIZE;tr|A0A1D6J3N2|A0A1D6J3N2_MAIZE;tr|A…	44;44;44;44;44;44;44;44;44;43;43;42;42;42;42;42;41;40;38;38;37;37;34;34;33;33;33;33;33;32;32;30;28;28;27;27;27;26;24;24;24;22;22;21;21;21;21;20;18;16	1;1;1;1;1;1;1;1;1;1;1;1;1;1;1;1;1;1;1;1;1;1;1;1;1;1;1;1;1;1;1;1;1;1;1;1;1;1;1;1;1;1;1;1;1;1;1;1;1;1	1;1;1;1;1;1;1;1;1;1;1;1;1;1;1;1;1;1;1;1;1;1;1;1;1;1;1;1;1;1;1;1;1;1;1;1;1;1;1;1;1;1;1;1;1;1;1;1;1;1	>tr|A0A1D6J3M4|A0A1D6J3M4_MAIZE Acetyl-coenzyme A carboxylase1 OS=Zea mays OX=4577 GN=100037775 PE=4 SV=1;>tr|A0A1D6J3L9|A0A1D6J3L9_MAIZE Acetyl-coenzyme A carboxylase1 OS=Zea mays OX=4577 GN=100037775 PE=4 SV=1;>tr|A0A1D6J3J4|A0A1D6J3J4_MAIZE Acetyl-coenz	50	44	1	1	12	22	14	17	21	16	14	11	9	0	0	0	0	0	0	0	0	1	0	0	0	0	0	0	0	0	1	19	0.4	0.4	242.45	2184	2184;2225;2275;2289;2325;2326;2336;2608;2619;2171;2303;2008;2032;2064;2075;2214;2045;1968;1850;1888;1834;1835;1732;1758;1668;1669;1670;1676;1784;1609;1725;1531;1471;1472;1433;1440;1441;1420;1310;1311;1362;1216;1268;1050;1058;1150;1210;999;851;775	1	-2	5.3	9.8	6.5	8.3	9.7
tr|A0A1D6NH78|A0A1D6NH78_MAIZE;tr|A0A1D6NHC5|A0A1D6NHC5_MAIZE;tr|A0A1D6NH97|A0A1D6NH97_MAIZE;tr|A0A1D6NH96|A0A1D6NH96_MAIZE;tr|A0A1D6G0L5|A0A1D6G0L5_MAIZE;tr|A0A1D6G0J0|A0A1D6G0J0_MAIZE;tr|A0A1D6G0K5|A0A1D6G0K5_MAIZE;tr|A0A1D6G0M4|A0A1D6G0M4_MAIZE;tr|A0A1D6NHB1|A0A1D6NHB1_MAIZE;tr|A0A1D6NHE0|A0A1D6NHE0_MAIZE;tr|A0A1D6NH81|A0A1D6NH81_MAIZE;tr|A0A1D6G0J3|A0A1D6G0J3_MAIZE;tr|A0A1D6NHD8|A0A1D6NHD8_MA…	tr|A0A1D6NH78|A0A1D6NH78_MAIZE;tr|A0A1D6NHC5|A0A1D6NHC5_MAIZE;tr|A0A1D6NH97|A0A1D6NH97_MAIZE;tr|A0A1D6NH96|A0A1D6NH96_MAIZE;tr|A0A1D6G0L5|A0A1D6G0L5_MAIZE;tr|A0A1D6G0J0|A0A1D6G0J0_MAIZE;tr|A0A1D6G0K5|A0A1D6G0K5_MAIZE;tr|A0A1D6G0M4|A0A1D6G0M4_MAIZE;tr|A0A1D6NHB1|A0A1D6NHB1_MAIZE;tr|A0A1D6NHE0|A0A1D6NHE0_MAIZE;tr|A0A1D6NH81|A0A1D6NH81_MAIZE;tr|A0A1D6G0J3|A0A1D6G0J3_MAIZE;tr|A0A1D6NHD8|A0A1D6NHD8_MA…	1;1;1;1;1;1;1;1;1;1;1;1;1;1;1;1;1;1;1;1;1;1;1;1;1;1;1;1;1;1;1;1;1;1;1	1;1;1;1;1;1;1;1;1;1;1;1;1;1;1;1;1;1;1;1;1;1;1;1;1;1;1;1;1;1;1;1;1;1;1	1;1;1;1;1;1;1;1;1;1;1;1;1;1;1;1;1;1;1;1;1;1;1;1;1;1;1;1;1;1;1;1;1;1;1	>tr|A0A1D6NH78|A0A1D6NH78_MAIZE Transducin/WD40 repeat-like superfamily protein OS=Zea mays OX=4577 GN=100384414 PE=4 SV=1;>tr|A0A1D6NHC5|A0A1D6NHC5_MAIZE Transducin/WD40 repeat-like superfamily protein OS=Zea mays OX=4577 GN=100384414 PE=4 SV=1;>tr|A0A1D6	35	1	1	1	1	0	1	0	1	1	0	0	0	1	0	1	0	1	1	0	0	0	1	0	1	0	1	1	0	0	0	2	2	2	70.921	650	650;734;739;739;739;751;752;764;816;839;896;896;997;1000;1100;1100;1106;1116;1119;1122;1159;1220;1221;1253;1357;1368;1370;1373;1379;1392;1401;1416;1455;1484;1499	0.001497	2.4148	2	0	2	0	2
tr|B6TB44|B6TB44_MAIZE;tr|B6STC0|B6STC0_MAIZE	tr|B6TB44|B6TB44_MAIZE;tr|B6STC0|B6STC0_MAIZE	1;1	1;1	1;1	>tr|B6TB44|B6TB44_MAIZE Protein transport protein SEC61 gamma subunit OS=Zea mays OX=4577 GN=ZEAMMB73_Zm00001d015473 PE=2 SV=1;>tr|B6STC0|B6STC0_MAIZE Protein transport protein SEC61 gamma subunit OS=Zea mays OX=4577 GN=100284544 PE=2 SV=1	2	1	1	1	0	0	0	0	0	0	1	0	0	0	0	0	0	0	0	1	0	0	0	0	0	0	0	0	1	0	0	23.2	23.2	23.2	7.6811	69	69;69	0	3.8637	0	0	0	0	0
tr|A0A1D6PNI2|A0A1D6PNI2_MAIZE;tr|B6U243|B6U243_MAIZE	tr|A0A1D6PNI2|A0A1D6PNI2_MAIZE;tr|B6U243|B6U243_MAIZE	1;1	1;1	1;1	>tr|A0A1D6PNI2|A0A1D6PNI2_MAIZE Cysteine-rich receptor-like protein kinase 8 OS=Zea mays OX=4577 GN=100277943 PE=4 SV=1;>tr|B6U243|B6U243_MAIZE Cysteine-rich receptor-like protein kinase 8 OS=Zea mays OX=4577 GN=100277943 PE=2 SV=1	2	1	1	1	0	0	0	0	0	0	0	0	1	0	0	0	0	0	0	0	0	1	0	0	0	0	0	0	0	0	1	5.3	5.3	5.3	27.396	245	245;461	0	2.8591	0	0	0	0	0
tr|Q94F77|Q94F77_MAIZE;tr|A0A1D6G362|A0A1D6G362_MAIZE;tr|A0A1D6G366|A0A1D6G366_MAIZE;tr|A0A1D6G367|A0A1D6G367_MAIZE;tr|B4FM90|B4FM90_MAIZE;tr|A0A1D6NE91|A0A1D6NE91_MAIZE;tr|A0A1D6G369|A0A1D6G369_MAIZE;tr|A0A1D6NE94|A0A1D6NE94_MAIZE;tr|A0A1D6F115|A0A1D6F115_MAIZE;tr|A0A1D6F116|A0A1D6F116_MAIZE;tr|A0A1D6G370|A0A1D6G370_MAIZE;tr|A0A1D6QRG9|A0A1D6QRG9_MAIZE;tr|A0A1D6QPS3|A0A1D6QPS3_MAIZE;tr|A0A1D6K08…	tr|Q94F77|Q94F77_MAIZE;tr|A0A1D6G362|A0A1D6G362_MAIZE;tr|A0A1D6G366|A0A1D6G366_MAIZE;tr|A0A1D6G367|A0A1D6G367_MAIZE;tr|B4FM90|B4FM90_MAIZE	9;9;8;8;5;4;2;2;2;2;1;1;1;1;1;1	2;2;1;1;1;0;0;0;0;0;1;1;1;0;1;0	2;2;1;1;1;0;0;0;0;0;1;1;1;0;1;0	>tr|Q94F77|Q94F77_MAIZE Nucleosome/chromatin assembly factor C OS=Zea mays OX=4577 GN=nfc102 PE=2 SV=1;>tr|A0A1D6G362|A0A1D6G362_MAIZE WD-40 repeat-containing protein MSI4 OS=Zea mays OX=4577 GN=541934 PE=4 SV=1;>tr|A0A1D6G366|A0A1D6G366_MAIZE WD-40 repeat	16	9	2	2	5	2	4	3	2	2	2	4	3	1	0	1	0	0	0	0	0	0	1	0	1	0	0	0	0	0	0	24.3	4.9	4.9	49.933	453	453;520;360;429;142;142;49;80;139;174;30;61;230;262;267;281	0.0076273	1.6925	13.2	5.5	11.3	7.5	5.5
tr|C4J950|C4J950_MAIZE;tr|A0A1D6FXN9|A0A1D6FXN9_MAIZE;tr|A0A1D6FXN6|A0A1D6FXN6_MAIZE;tr|A0A1D6NJT7|A0A1D6NJT7_MAIZE;tr|B6TIH4|B6TIH4_MAIZE;tr|A0A1D6NJT4|A0A1D6NJT4_MAIZE	tr|C4J950|C4J950_MAIZE;tr|A0A1D6FXN9|A0A1D6FXN9_MAIZE;tr|A0A1D6FXN6|A0A1D6FXN6_MAIZE;tr|A0A1D6NJT7|A0A1D6NJT7_MAIZE;tr|B6TIH4|B6TIH4_MAIZE;tr|A0A1D6NJT4|A0A1D6NJT4_MAIZE	3;3;2;2;2;2	3;3;2;2;2;2	3;3;2;2;2;2	>tr|C4J950|C4J950_MAIZE Uncharacterized protein OS=Zea mays OX=4577 GN=100276599 PE=2 SV=1;>tr|A0A1D6FXN9|A0A1D6FXN9_MAIZE Uncharacterized protein OS=Zea mays OX=4577 GN=100276599 PE=4 SV=1;>tr|A0A1D6FXN6|A0A1D6FXN6_MAIZE Uncharacterized protein OS=Zea may	6	3	3	3	1	0	1	0	0	0	0	0	0	1	0	1	0	0	0	0	0	0	1	0	1	0	0	0	0	0	0	25	25	25	19.551	176	176;199;104;136;176;182	0	4.7407	5.7	0	5.7	0	0
tr|A0A1D6K4Z5|A0A1D6K4Z5_MAIZE;tr|A0A1D6K4Z6|A0A1D6K4Z6_MAIZE;tr|B4F9B2|B4F9B2_MAIZE;tr|A0A1D6K4Z3|A0A1D6K4Z3_MAIZE;tr|A0A1D6K4Z7|A0A1D6K4Z7_MAIZE;tr|A0A1D6P7X0|A0A1D6P7X0_MAIZE;tr|A0A1D6P7W9|A0A1D6P7W9_MAIZE;tr|A0A1D6P7W8|A0A1D6P7W8_MAIZE;tr|A0A1D6P7W6|A0A1D6P7W6_MAIZE;tr|A0A1D6KGY2|A0A1D6KGY2_MAIZE	tr|A0A1D6K4Z5|A0A1D6K4Z5_MAIZE;tr|A0A1D6K4Z6|A0A1D6K4Z6_MAIZE;tr|B4F9B2|B4F9B2_MAIZE;tr|A0A1D6K4Z3|A0A1D6K4Z3_MAIZE;tr|A0A1D6K4Z7|A0A1D6K4Z7_MAIZE;tr|A0A1D6P7X0|A0A1D6P7X0_MAIZE;tr|A0A1D6P7W9|A0A1D6P7W9_MAIZE;tr|A0A1D6P7W8|A0A1D6P7W8_MAIZE;tr|A0A1D6P7W6|A0A1D6P7W6_MAIZE;tr|A0A1D6KGY2|A0A1D6KGY2_MAIZE	4;4;4;4;3;3;3;3;2;2	1;1;1;1;1;0;0;0;0;0	1;1;1;1;1;0;0;0;0;0	>tr|A0A1D6K4Z5|A0A1D6K4Z5_MAIZE Putative acetyl-CoA acetyltransferase cytosolic 2 OS=Zea mays OX=4577 GN=100282283 PE=3 SV=1;>tr|A0A1D6K4Z6|A0A1D6K4Z6_MAIZE Putative acetyl-CoA acetyltransferase cytosolic 2 OS=Zea mays OX=4577 GN=100282283 PE=3 SV=1;>tr|B4	10	4	1	1	3	1	0	0	1	0	0	0	0	1	0	0	0	0	0	0	0	0	1	0	0	0	0	0	0	0	0	19.8	5.9	5.9	31.474	303	303;381;401;443;250;303;360;365;250;289	0	18.429	15.8	7.3	0	0	2.6
tr|A0A1D6N563|A0A1D6N563_MAIZE	tr|A0A1D6N563|A0A1D6N563_MAIZE	1	1	1	>tr|A0A1D6N563|A0A1D6N563_MAIZE Zinc-binding dehydrogenase family protein OS=Zea mays OX=4577 GN=ZEAMMB73_Zm00001d042555 PE=4 SV=1	1	1	1	1	1	0	0	0	0	0	1	0	1	1	0	0	0	0	0	1	0	1	1	0	0	0	0	0	1	0	1	4.3	4.3	4.3	50.511	463	463	0.0015006	2.4414	4.3	0	0	0	0
tr|B6SYL0|B6SYL0_MAIZE	tr|B6SYL0|B6SYL0_MAIZE	2	2	2	>tr|B6SYL0|B6SYL0_MAIZE uncharacterized protein OS=Zea mays OX=4577 GN=100275740 PE=2 SV=1	1	2	2	2	1	1	0	1	1	1	0	0	0	1	1	0	1	1	1	0	0	0	1	1	0	1	1	1	0	0	0	13.8	13.8	13.8	17.309	160	160	0.00061671	2.6702	6.9	6.9	0	6.9	6.9
tr|B6TT18|B6TT18_MAIZE;tr|A0A1D6L635|A0A1D6L635_MAIZE	tr|B6TT18|B6TT18_MAIZE;tr|A0A1D6L635|A0A1D6L635_MAIZE	6;6	2;2	2;2	>tr|B6TT18|B6TT18_MAIZE Allene oxide synthesis4 OS=Zea mays OX=4577 GN=103644067 PE=2 SV=1;>tr|A0A1D6L635|A0A1D6L635_MAIZE Allene oxide synthesis3 OS=Zea mays OX=4577 GN=103644066 PE=3 SV=1	2	6	2	2	3	0	0	0	0	0	0	0	0	1	0	0	0	0	0	0	0	0	1	0	0	0	0	0	0	0	0	12.6	5	5	56.936	516	516;519	0.0025855	2.0913	6.6	0	0	0	0
tr|C0HFT3|C0HFT3_MAIZE	tr|C0HFT3|C0HFT3_MAIZE	1	1	1	>tr|C0HFT3|C0HFT3_MAIZE PLAC8 family protein OS=Zea mays OX=4577 GN=100381408 PE=2 SV=1	1	1	1	1	0	0	0	1	0	0	0	0	0	0	0	0	1	0	0	0	0	0	0	0	0	1	0	0	0	0	0	2.5	2.5	2.5	38.292	357	357	0.0017694	2.278	0	0	0	2.5	0
tr|A0A1D6EZP9|A0A1D6EZP9_MAIZE;tr|B8A134|B8A134_MAIZE;tr|A0A1D6EZQ6|A0A1D6EZQ6_MAIZE;tr|A0A1D6II02|A0A1D6II02_MAIZE;tr|A0A1D6EZQ5|A0A1D6EZQ5_MAIZE;tr|A0A1D6II07|A0A1D6II07_MAIZE;tr|A0A1D6II04|A0A1D6II04_MAIZE;tr|A0A1D6II08|A0A1D6II08_MAIZE	tr|A0A1D6EZP9|A0A1D6EZP9_MAIZE;tr|B8A134|B8A134_MAIZE;tr|A0A1D6EZQ6|A0A1D6EZQ6_MAIZE;tr|A0A1D6II02|A0A1D6II02_MAIZE;tr|A0A1D6EZQ5|A0A1D6EZQ5_MAIZE;tr|A0A1D6II07|A0A1D6II07_MAIZE;tr|A0A1D6II04|A0A1D6II04_MAIZE;tr|A0A1D6II08|A0A1D6II08_MAIZE	1;1;1;1;1;1;1;1	1;1;1;1;1;1;1;1	1;1;1;1;1;1;1;1	>tr|A0A1D6EZP9|A0A1D6EZP9_MAIZE RNA-binding (RRM/RBD/RNP motifs) family protein OS=Zea mays OX=4577 GN=103647784 PE=4 SV=1;>tr|B8A134|B8A134_MAIZE RNA-binding (RRM/RBD/RNP motifs) family protein OS=Zea mays OX=4577 GN=100279976 PE=2 SV=1;>tr|A0A1D6EZQ6|A0A	8	1	1	1	1	0	0	0	0	0	0	0	0	1	0	0	0	0	0	0	0	0	1	0	0	0	0	0	0	0	0	2.6	2.6	2.6	50.198	468	468;470;470;483;484;504;520;541	0.0020296	2.1528	2.6	0	0	0	0
tr|A0A1D6H655|A0A1D6H655_MAIZE	tr|A0A1D6H655|A0A1D6H655_MAIZE	1	1	1	>tr|A0A1D6H655|A0A1D6H655_MAIZE Peroxidase OS=Zea mays OX=4577 GN=ZEAMMB73_Zm00001d016182 PE=3 SV=1	1	1	1	1	0	1	0	0	0	0	1	0	0	0	1	0	0	0	0	1	0	0	0	1	0	0	0	0	1	0	0	4.7	4.7	4.7	32.765	322	322	0	3.3489	0	4.7	0	0	0
tr|A0A1D6ILK6|A0A1D6ILK6_MAIZE;tr|A0A1D6ILR9|A0A1D6ILR9_MAIZE;tr|A0A1D6ILH4|A0A1D6ILH4_MAIZE;tr|A0A1D6ILQ5|A0A1D6ILQ5_MAIZE;tr|A0A1D6ILG8|A0A1D6ILG8_MAIZE;tr|A0A1D6ILP9|A0A1D6ILP9_MAIZE;tr|A0A1D6ILL8|A0A1D6ILL8_MAIZE;tr|A0A1D6ILS7|A0A1D6ILS7_MAIZE;tr|A0A1D6ILT1|A0A1D6ILT1_MAIZE;tr|A0A1D6ILN1|A0A1D6ILN1_MAIZE;tr|A0A1D6ILP8|A0A1D6ILP8_MAIZE;tr|A0A1D6ILN8|A0A1D6ILN8_MAIZE;tr|A0A1D6ILT8|A0A1D6ILT8_MA…	tr|A0A1D6ILK6|A0A1D6ILK6_MAIZE;tr|A0A1D6ILR9|A0A1D6ILR9_MAIZE;tr|A0A1D6ILH4|A0A1D6ILH4_MAIZE;tr|A0A1D6ILQ5|A0A1D6ILQ5_MAIZE;tr|A0A1D6ILG8|A0A1D6ILG8_MAIZE;tr|A0A1D6ILP9|A0A1D6ILP9_MAIZE;tr|A0A1D6ILL8|A0A1D6ILL8_MAIZE;tr|A0A1D6ILS7|A0A1D6ILS7_MAIZE;tr|A0A1D6ILT1|A0A1D6ILT1_MAIZE;tr|A0A1D6ILN1|A0A1D6ILN1_MAIZE;tr|A0A1D6ILP8|A0A1D6ILP8_MAIZE;tr|A0A1D6ILN8|A0A1D6ILN8_MAIZE;tr|A0A1D6ILT8|A0A1D6ILT8_MA…	8;8;8;8;8;8;8;7;5;4;4;4;4;4;4;3;2	1;1;1;1;1;1;1;1;1;1;1;1;1;1;1;1;1	1;1;1;1;1;1;1;1;1;1;1;1;1;1;1;1;1	>tr|A0A1D6ILK6|A0A1D6ILK6_MAIZE Protein transport protein SEC31 homolog B OS=Zea mays OX=4577 GN=103633515 PE=4 SV=1;>tr|A0A1D6ILR9|A0A1D6ILR9_MAIZE Protein transport protein SEC31 homolog B OS=Zea mays OX=4577 GN=103633515 PE=4 SV=1;>tr|A0A1D6ILH4|A0A1D6I	17	8	1	1	1	3	1	0	1	0	1	2	2	0	0	0	0	0	0	0	1	0	0	0	0	0	0	0	0	1	0	9.1	1.1	1.1	118.42	1092	1092;1103;1126;1129;1130;1133;1133;1014;933;679;680;787;857;859;860;684;606	0.002042	2.2	1.1	3.4	1.1	0	1.6
tr|B4G058|B4G058_MAIZE	tr|B4G058|B4G058_MAIZE	4	4	4	>tr|B4G058|B4G058_MAIZE 4-coumarate--CoA ligase-like 5 OS=Zea mays OX=4577 GN=100274307 PE=2 SV=1	1	4	4	4	2	0	0	0	1	1	0	0	1	2	0	0	0	1	1	0	0	1	2	0	0	0	1	1	0	0	1	8.2	8.2	8.2	59.442	551	551	0	3.5468	4.2	0	0	0	1.5
tr|A0A1D6KYS0|A0A1D6KYS0_MAIZE;tr|A0A1D6KYS1|A0A1D6KYS1_MAIZE;tr|A0A1D6KYR9|A0A1D6KYR9_MAIZE;tr|A0A1D6KYR8|A0A1D6KYR8_MAIZE	tr|A0A1D6KYS0|A0A1D6KYS0_MAIZE;tr|A0A1D6KYS1|A0A1D6KYS1_MAIZE;tr|A0A1D6KYR9|A0A1D6KYR9_MAIZE;tr|A0A1D6KYR8|A0A1D6KYR8_MAIZE	1;1;1;1	1;1;1;1	1;1;1;1	>tr|A0A1D6KYS0|A0A1D6KYS0_MAIZE Tetratricopeptide repeat (TPR)-like superfamily protein OS=Zea mays OX=4577 GN=103643760 PE=4 SV=1;>tr|A0A1D6KYS1|A0A1D6KYS1_MAIZE Tetratricopeptide repeat (TPR)-like superfamily protein OS=Zea mays OX=4577 GN=103643760 PE=4	4	1	1	1	1	1	0	0	0	0	0	0	0	1	1	0	0	0	0	0	0	0	1	1	0	0	0	0	0	0	0	1.7	1.7	1.7	71.025	591	591;604;720;776	0.0076253	1.6924	1.7	1.7	0	0	0
tr|A0A1D6EKR6|A0A1D6EKR6_MAIZE;sp|B6U361|CSPL3_MAIZE	tr|A0A1D6EKR6|A0A1D6EKR6_MAIZE;sp|B6U361|CSPL3_MAIZE	2;1	2;1	2;1	>tr|A0A1D6EKR6|A0A1D6EKR6_MAIZE CASP-like protein OS=Zea mays OX=4577 GN=ZEAMMB73_Zm00001d005158 PE=3 SV=1;>sp|B6U361|CSPL3_MAIZE CASP-like protein 1D1 OS=Zea mays OX=4577 PE=2 SV=1	2	2	2	2	0	0	0	0	0	0	0	1	0	0	0	0	0	0	0	0	1	0	0	0	0	0	0	0	0	1	0	15.3	15.3	15.3	21.175	203	203;202	0	3.7609	0	0	0	0	0
tr|A0A1D6GUV9|A0A1D6GUV9_MAIZE;tr|A0A1D6GUW1|A0A1D6GUW1_MAIZE;tr|A0A1D6GUV5|A0A1D6GUV5_MAIZE;tr|A0A1D6GUW2|A0A1D6GUW2_MAIZE;tr|A0A060D777|A0A060D777_MAIZE;tr|A0A1D6GUV7|A0A1D6GUV7_MAIZE;tr|A0A1D6GUV8|A0A1D6GUV8_MAIZE	tr|A0A1D6GUV9|A0A1D6GUV9_MAIZE;tr|A0A1D6GUW1|A0A1D6GUW1_MAIZE;tr|A0A1D6GUV5|A0A1D6GUV5_MAIZE;tr|A0A1D6GUW2|A0A1D6GUW2_MAIZE;tr|A0A060D777|A0A060D777_MAIZE;tr|A0A1D6GUV7|A0A1D6GUV7_MAIZE;tr|A0A1D6GUV8|A0A1D6GUV8_MAIZE	2;2;2;2;2;2;1	2;2;2;2;2;2;1	2;2;2;2;2;2;1	>tr|A0A1D6GUV9|A0A1D6GUV9_MAIZE GATA transcription factor 24 OS=Zea mays OX=4577 GN=100277669 PE=4 SV=1;>tr|A0A1D6GUW1|A0A1D6GUW1_MAIZE GATA transcription factor 24 OS=Zea mays OX=4577 GN=100277669 PE=4 SV=1;>tr|A0A1D6GUV5|A0A1D6GUV5_MAIZE GATA transcripti	7	2	2	2	0	0	0	1	0	0	1	0	0	0	0	0	1	0	0	1	0	0	0	0	0	1	0	0	1	0	0	9.8	9.8	9.8	30.374	286	286;291;293;315;357;358;275	0.0015249	2.581	0	0	0	4.2	0
tr|C0PH06|C0PH06_MAIZE;tr|A0A1D6LVF1|A0A1D6LVF1_MAIZE;tr|A0A1D6LVE9|A0A1D6LVE9_MAIZE;tr|A0A1D6LVF4|A0A1D6LVF4_MAIZE;tr|A0A1D6LVF0|A0A1D6LVF0_MAIZE	tr|C0PH06|C0PH06_MAIZE;tr|A0A1D6LVF1|A0A1D6LVF1_MAIZE;tr|A0A1D6LVE9|A0A1D6LVE9_MAIZE;tr|A0A1D6LVF4|A0A1D6LVF4_MAIZE;tr|A0A1D6LVF0|A0A1D6LVF0_MAIZE	3;2;2;2;2	2;1;1;1;1	2;1;1;1;1	>tr|C0PH06|C0PH06_MAIZE Peptidyl-prolyl cis-trans isomerase CYP40 OS=Zea mays OX=4577 GN=100383555 PE=2 SV=1;>tr|A0A1D6LVF1|A0A1D6LVF1_MAIZE Peptidyl-prolyl cis-trans isomerase OS=Zea mays OX=4577 GN=100383555 PE=3 SV=1;>tr|A0A1D6LVE9|A0A1D6LVE9_MAIZE Pept	5	3	2	2	0	1	0	1	1	0	0	0	0	0	1	0	1	1	0	0	0	0	0	1	0	1	1	0	0	0	0	9.5	7.7	7.7	42.753	389	389;274;291;341;379	0.0025959	2.1165	0	4.1	0	4.1	4.1
tr|A0A1D6J9E0|A0A1D6J9E0_MAIZE;tr|A0A1D6J9D8|A0A1D6J9D8_MAIZE;tr|K7TQI4|K7TQI4_MAIZE	tr|A0A1D6J9E0|A0A1D6J9E0_MAIZE;tr|A0A1D6J9D8|A0A1D6J9D8_MAIZE;tr|K7TQI4|K7TQI4_MAIZE	1;1;1	1;1;1	1;1;1	>tr|A0A1D6J9E0|A0A1D6J9E0_MAIZE La protein 1 OS=Zea mays OX=4577 GN=ZEAMMB73_Zm00001d025767 PE=4 SV=1;>tr|A0A1D6J9D8|A0A1D6J9D8_MAIZE La protein 1 OS=Zea mays OX=4577 GN=ZEAMMB73_Zm00001d025767 PE=4 SV=1;>tr|K7TQI4|K7TQI4_MAIZE La protein 1 OS=Zea mays OX=	3	1	1	1	1	1	0	0	0	0	1	0	0	1	1	0	0	0	0	1	0	0	1	1	0	0	0	0	1	0	0	7.2	7.2	7.2	21.314	194	194;380;448	0	3.7036	7.2	7.2	0	0	0
tr|A0A1D6L840|A0A1D6L840_MAIZE	tr|A0A1D6L840|A0A1D6L840_MAIZE	1	1	1	>tr|A0A1D6L840|A0A1D6L840_MAIZE AAA-ATPase ASD mitochondrial OS=Zea mays OX=4577 GN=103644195 PE=3 SV=1	1	1	1	1	0	0	0	0	0	0	0	1	1	0	0	0	0	0	0	0	1	1	0	0	0	0	0	0	0	1	1	2.4	2.4	2.4	55.484	494	494	0.0020414	2.1995	0	0	0	0	0
tr|B4FT34|B4FT34_MAIZE;tr|A0A1D6DUN9|A0A1D6DUN9_MAIZE	tr|B4FT34|B4FT34_MAIZE;tr|A0A1D6DUN9|A0A1D6DUN9_MAIZE	2;1	2;1	2;1	>tr|B4FT34|B4FT34_MAIZE Cell division protein FtsZ homolog 1 chloroplastic OS=Zea mays OX=4577 GN=ZEAMMB73_Zm00001d001939 PE=2 SV=1;>tr|A0A1D6DUN9|A0A1D6DUN9_MAIZE Cell division protein FtsZ homolog 1 chloroplastic OS=Zea mays OX=4577 GN=ZEAMMB73_Zm00001d0	2	2	2	2	0	1	0	0	0	0	0	0	0	0	1	0	0	0	0	0	0	0	0	1	0	0	0	0	0	0	0	7.9	7.9	7.9	42.194	405	405;189	0.0047367	1.8527	0	3.2	0	0	0
tr|C0HI22|C0HI22_MAIZE	tr|C0HI22|C0HI22_MAIZE	1	1	1	>tr|C0HI22|C0HI22_MAIZE Site-determining protein OS=Zea mays OX=4577 GN=100381681 PE=2 SV=1	1	1	1	1	0	1	0	0	0	0	1	0	0	0	1	0	0	0	0	1	0	0	0	1	0	0	0	0	1	0	0	3.5	3.5	3.5	33.095	315	315	0.0057597	1.7294	0	3.5	0	0	0
tr|A0A1D6ERI3|A0A1D6ERI3_MAIZE	tr|A0A1D6ERI3|A0A1D6ERI3_MAIZE	3	3	3	>tr|A0A1D6ERI3|A0A1D6ERI3_MAIZE Gibberellin receptor GID1L2 OS=Zea mays OX=4577 GN=ZEAMMB73_Zm00001d005909 PE=4 SV=1	1	3	3	3	1	0	0	0	0	0	0	0	1	1	0	0	0	0	0	0	0	1	1	0	0	0	0	0	0	0	1	11.6	11.6	11.6	39.08	361	361	0	24.317	5.3	0	0	0	0
tr|K7TSP8|K7TSP8_MAIZE;tr|K7TNP5|K7TNP5_MAIZE;tr|A0A1D6J5H0|A0A1D6J5H0_MAIZE;tr|C0PKU0|C0PKU0_MAIZE	tr|K7TSP8|K7TSP8_MAIZE;tr|K7TNP5|K7TNP5_MAIZE;tr|A0A1D6J5H0|A0A1D6J5H0_MAIZE;tr|C0PKU0|C0PKU0_MAIZE	5;5;3;3	1;1;0;0	1;1;0;0	>tr|K7TSP8|K7TSP8_MAIZE Eukaryotic translation initiation factor 3 subunit H OS=Zea mays OX=4577 GN=ZEAMMB73_Zm00001d025185 PE=3 SV=1;>tr|K7TNP5|K7TNP5_MAIZE Eukaryotic translation initiation factor 3 subunit H OS=Zea mays OX=4577 GN=ZEAMMB73_Zm00001d02518	4	5	1	1	2	1	0	0	0	1	0	2	1	1	0	0	0	0	0	0	0	0	1	0	0	0	0	0	0	0	0	18.3	5.4	5.4	38.101	334	334;343;173;179	0	6.4015	8.1	3.3	0	0	0
REV__tr|A0A1D6EK50|A0A1D6EK50_MAIZE	REV__tr|A0A1D6EK50|A0A1D6EK50_MAIZE	1	1	1	>tr|A0A1D6EK50|A0A1D6EK50_MAIZE Putative GTP diphosphokinase RSH1 chloroplastic OS=Zea mays OX=4577 GN=ZEAMMB73_Zm00001d005104 PE=4 SV=1	1	1	1	1	0	0	1	0	0	0	0	0	0	0	0	1	0	0	0	0	0	0	0	0	1	0	0	0	0	0	0	0	0	0	35.373	310	310	0.005253	1.7977	0	0	0	0	0
tr|C0PM37|C0PM37_MAIZE	tr|C0PM37|C0PM37_MAIZE	2	2	2	>tr|C0PM37|C0PM37_MAIZE Acylphosphatase OS=Zea mays OX=4577 GN=103638230 PE=2 SV=1	1	2	2	2	0	0	0	2	0	0	0	0	0	0	0	0	2	0	0	0	0	0	0	0	0	2	0	0	0	0	0	36.8	36.8	36.8	11.836	114	114	0	5.7208	0	0	0	36.8	0
tr|B4G0F5|B4G0F5_MAIZE	tr|B4G0F5|B4G0F5_MAIZE	1	1	1	>tr|B4G0F5|B4G0F5_MAIZE Ent-cassadiene C2-hydroxylase OS=Zea mays OX=4577 GN=100274356 PE=2 SV=1	1	1	1	1	0	0	0	0	0	0	0	1	0	0	0	0	0	0	0	0	1	0	0	0	0	0	0	0	0	1	0	2	2	2	56.661	509	509	1	-2	0	0	0	0	0
tr|A0A1D6FBC8|A0A1D6FBC8_MAIZE;tr|B4FFY3|B4FFY3_MAIZE;tr|A0A1D6FBC9|A0A1D6FBC9_MAIZE;tr|A0A1D6FBD1|A0A1D6FBD1_MAIZE	tr|A0A1D6FBC8|A0A1D6FBC8_MAIZE;tr|B4FFY3|B4FFY3_MAIZE;tr|A0A1D6FBC9|A0A1D6FBC9_MAIZE;tr|A0A1D6FBD1|A0A1D6FBD1_MAIZE	2;2;2;1	2;2;2;1	2;2;2;1	>tr|A0A1D6FBC8|A0A1D6FBC8_MAIZE Hydroxymethylglutaryl-CoA lyase mitochondrial OS=Zea mays OX=4577 GN=100193689 PE=4 SV=1;>tr|B4FFY3|B4FFY3_MAIZE Hydroxymethylglutaryl-CoA lyase mitochondrial OS=Zea mays OX=4577 GN=100193689 PE=2 SV=1;>tr|A0A1D6FBC9|A0A1D6F	4	2	2	2	1	0	0	0	0	0	0	0	0	1	0	0	0	0	0	0	0	0	1	0	0	0	0	0	0	0	0	6.1	6.1	6.1	42.813	411	411;434;446;241	0.0015267	2.584	3.9	0	0	0	0
tr|B4G0Z8|B4G0Z8_MAIZE;tr|Q7XYY1|Q7XYY1_MAIZE	tr|B4G0Z8|B4G0Z8_MAIZE;tr|Q7XYY1|Q7XYY1_MAIZE	1;1	1;1	1;1	>tr|B4G0Z8|B4G0Z8_MAIZE Hexosyltransferase OS=Zea mays OX=4577 GN=606403 PE=2 SV=1;>tr|Q7XYY1|Q7XYY1_MAIZE Hexosyltransferase OS=Zea mays OX=4577 GN=gols3 PE=2 SV=1	2	1	1	1	0	0	0	0	0	0	1	0	0	0	0	0	0	0	0	1	0	0	0	0	0	0	0	0	1	0	0	3.8	3.8	3.8	38.599	342	342;345	0.0017626	2.2476	0	0	0	0	0
tr|B4FAC9|B4FAC9_MAIZE	tr|B4FAC9|B4FAC9_MAIZE	2	2	2	>tr|B4FAC9|B4FAC9_MAIZE Calcium-binding EF-hand family protein OS=Zea mays OX=4577 GN=ZEAMMB73_Zm00001d014325 PE=2 SV=1	1	2	2	2	1	0	0	0	0	0	0	0	0	1	0	0	0	0	0	0	0	0	1	0	0	0	0	0	0	0	0	4.5	4.5	4.5	43.278	396	396	0.0062996	1.719	2.5	0	0	0	0
tr|A0A1D6PTZ7|A0A1D6PTZ7_MAIZE;tr|A0A1D6PTZ4|A0A1D6PTZ4_MAIZE;tr|A0A1D6PTZ3|A0A1D6PTZ3_MAIZE;tr|C0P9Q6|C0P9Q6_MAIZE;tr|A0A1D6PTZ6|A0A1D6PTZ6_MAIZE	tr|A0A1D6PTZ7|A0A1D6PTZ7_MAIZE;tr|A0A1D6PTZ4|A0A1D6PTZ4_MAIZE;tr|A0A1D6PTZ3|A0A1D6PTZ3_MAIZE;tr|C0P9Q6|C0P9Q6_MAIZE;tr|A0A1D6PTZ6|A0A1D6PTZ6_MAIZE	2;2;2;2;2	2;2;2;2;2	1;1;1;1;1	>tr|A0A1D6PTZ7|A0A1D6PTZ7_MAIZE Evolutionarily conserved C-terminal region 10 OS=Zea mays OX=4577 GN=100382673 PE=4 SV=1;>tr|A0A1D6PTZ4|A0A1D6PTZ4_MAIZE Evolutionarily conserved C-terminal region 10 OS=Zea mays OX=4577 GN=100382673 PE=4 SV=1;>tr|A0A1D6PTZ3	5	2	2	1	0	0	0	0	0	0	1	0	0	0	0	0	0	0	0	1	0	0	0	0	0	0	0	0	1	0	0	6	6	2.8	55.256	498	498;567;580;594;596	0	13.26	0	0	0	0	0
sp|P50472|GSTX2_MAIZE	sp|P50472|GSTX2_MAIZE	1	1	1	>sp|P50472|GSTX2_MAIZE Probable glutathione S-transferase BZ2 OS=Zea mays OX=4577 GN=BZ2 PE=3 SV=1	1	1	1	1	0	0	0	0	1	0	0	0	0	0	0	0	0	1	0	0	0	0	0	0	0	0	1	0	0	0	0	5.5	5.5	5.5	25.563	236	236	0	2.9197	0	0	0	0	5.5
tr|A0A1D6K6V8|A0A1D6K6V8_MAIZE	tr|A0A1D6K6V8|A0A1D6K6V8_MAIZE	3	3	3	>tr|A0A1D6K6V8|A0A1D6K6V8_MAIZE 5-oxoprolinase OS=Zea mays OX=4577 GN=103637109 PE=4 SV=1	1	3	3	3	0	0	0	1	1	2	0	0	0	0	0	0	1	1	2	0	0	0	0	0	0	1	1	2	0	0	0	3.6	3.6	3.6	136.83	1256	1256	0	4.5878	0	0	0	1.3	1.3
tr|B4FK55|B4FK55_MAIZE;tr|A0A1D6MN22|A0A1D6MN22_MAIZE	tr|B4FK55|B4FK55_MAIZE;tr|A0A1D6MN22|A0A1D6MN22_MAIZE	2;1	2;1	2;1	>tr|B4FK55|B4FK55_MAIZE WAT1-related protein OS=Zea mays OX=4577 GN=100283255 PE=2 SV=1;>tr|A0A1D6MN22|A0A1D6MN22_MAIZE WAT1-related protein OS=Zea mays OX=4577 GN=100283255 PE=3 SV=1	2	2	2	2	1	0	0	0	0	0	0	0	0	1	0	0	0	0	0	0	0	0	1	0	0	0	0	0	0	0	0	6.2	6.2	6.2	39.529	368	368;166	0	3.341	2.2	0	0	0	0
tr|B4F8B1|B4F8B1_MAIZE	tr|B4F8B1|B4F8B1_MAIZE	1	1	1	>tr|B4F8B1|B4F8B1_MAIZE Transcription factor IIS protein OS=Zea mays OX=4577 GN=100274429 PE=2 SV=1	1	1	1	1	0	1	0	0	0	0	1	1	0	0	1	0	0	0	0	1	1	0	0	1	0	0	0	0	1	1	0	3	3	3	41.122	367	367	0.001523	2.5645	0	3	0	0	0
tr|A0A096UAQ8|A0A096UAQ8_MAIZE	tr|A0A096UAQ8|A0A096UAQ8_MAIZE	1	1	1	>tr|A0A096UAQ8|A0A096UAQ8_MAIZE Uncharacterized protein OS=Zea mays OX=4577 GN=107521950 PE=4 SV=1	1	1	1	1	1	0	0	0	0	0	0	0	0	1	0	0	0	0	0	0	0	0	1	0	0	0	0	0	0	0	0	7.7	7.7	7.7	17.417	181	181	0.0020272	2.1493	7.7	0	0	0	0
tr|A0A1D6E530|A0A1D6E530_MAIZE	tr|A0A1D6E530|A0A1D6E530_MAIZE	2	2	2	>tr|A0A1D6E530|A0A1D6E530_MAIZE Peroxidase OS=Zea mays OX=4577 GN=ZEAMMB73_Zm00001d002899 PE=3 SV=1	1	2	2	2	0	0	0	0	0	0	0	0	1	0	0	0	0	0	0	0	0	1	0	0	0	0	0	0	0	0	1	9.8	9.8	9.8	35.476	337	337	0	10.766	0	0	0	0	0
tr|B4G1T3|B4G1T3_MAIZE	tr|B4G1T3|B4G1T3_MAIZE	1	1	1	>tr|B4G1T3|B4G1T3_MAIZE Chitinase chem5 OS=Zea mays OX=4577 GN=542525 PE=2 SV=1	1	1	1	1	0	0	0	0	0	0	0	1	1	0	0	0	0	0	0	0	1	1	0	0	0	0	0	0	0	1	1	4.4	4.4	4.4	30.293	295	295	0.0047341	1.8448	0	0	0	0	0
tr|A0A1D6ERU3|A0A1D6ERU3_MAIZE	tr|A0A1D6ERU3|A0A1D6ERU3_MAIZE	2	2	2	>tr|A0A1D6ERU3|A0A1D6ERU3_MAIZE Carboxypeptidase OS=Zea mays OX=4577 GN=ZEAMMB73_Zm00001d005973 PE=3 SV=1	1	2	2	2	1	0	0	0	0	0	0	0	0	1	0	0	0	0	0	0	0	0	1	0	0	0	0	0	0	0	0	4.9	4.9	4.9	51.321	470	470	0	3.0111	2.1	0	0	0	0
tr|A0A1D6JXA5|A0A1D6JXA5_MAIZE;tr|A0A1D6JXB2|A0A1D6JXB2_MAIZE;tr|A0A1D6JXC5|A0A1D6JXC5_MAIZE;tr|A0A1D6JXA3|A0A1D6JXA3_MAIZE;tr|A0A1D6JXA0|A0A1D6JXA0_MAIZE;tr|A0A1D6JXB5|A0A1D6JXB5_MAIZE;tr|A0A1D6JXB0|A0A1D6JXB0_MAIZE;tr|A0A1D6JX97|A0A1D6JX97_MAIZE;tr|A0A1D6JXA1|A0A1D6JXA1_MAIZE;tr|A0A1D6JXC6|A0A1D6JXC6_MAIZE;tr|A0A1D6JXC8|A0A1D6JXC8_MAIZE	tr|A0A1D6JXA5|A0A1D6JXA5_MAIZE;tr|A0A1D6JXB2|A0A1D6JXB2_MAIZE;tr|A0A1D6JXC5|A0A1D6JXC5_MAIZE;tr|A0A1D6JXA3|A0A1D6JXA3_MAIZE;tr|A0A1D6JXA0|A0A1D6JXA0_MAIZE;tr|A0A1D6JXB5|A0A1D6JXB5_MAIZE;tr|A0A1D6JXB0|A0A1D6JXB0_MAIZE;tr|A0A1D6JX97|A0A1D6JX97_MAIZE;tr|A0A1D6JXA1|A0A1D6JXA1_MAIZE;tr|A0A1D6JXC6|A0A1D6JXC6_MAIZE;tr|A0A1D6JXC8|A0A1D6JXC8_MAIZE	3;3;3;3;3;3;3;3;3;3;2	3;3;3;3;3;3;3;3;3;3;2	3;3;3;3;3;3;3;3;3;3;2	>tr|A0A1D6JXA5|A0A1D6JXA5_MAIZE SH3 domain-containing protein OS=Zea mays OX=4577 GN=100274171 PE=4 SV=1;>tr|A0A1D6JXB2|A0A1D6JXB2_MAIZE SH3 domain-containing protein OS=Zea mays OX=4577 GN=100274171 PE=4 SV=1;>tr|A0A1D6JXC5|A0A1D6JXC5_MAIZE SH3 domain-con	11	3	3	3	1	0	0	0	0	0	0	0	0	1	0	0	0	0	0	0	0	0	1	0	0	0	0	0	0	0	0	4.1	4.1	4.1	101.93	938	938;962;1034;1114;1164;1167;1175;1175;1177;1187;840	0.0006192	2.6936	1.5	0	0	0	0
tr|A0A1D6KLN1|A0A1D6KLN1_MAIZE;tr|A0A1D6KLL5|A0A1D6KLL5_MAIZE;tr|A0A1D6KLL0|A0A1D6KLL0_MAIZE;tr|A0A1D6KLJ9|A0A1D6KLJ9_MAIZE;tr|A0A1D6KLM0|A0A1D6KLM0_MAIZE;tr|A0A1D6KLJ5|A0A1D6KLJ5_MAIZE;tr|A0A1D6KLJ7|A0A1D6KLJ7_MAIZE;tr|A0A1D6KLL2|A0A1D6KLL2_MAIZE;tr|A0A1D6KLK1|A0A1D6KLK1_MAIZE;tr|A0A1D6KLK9|A0A1D6KLK9_MAIZE;tr|A0A1D6KLM3|A0A1D6KLM3_MAIZE;tr|A0A1D6KLM4|A0A1D6KLM4_MAIZE;tr|A0A1D6KLN2|A0A1D6KLN2_MA…	tr|A0A1D6KLN1|A0A1D6KLN1_MAIZE;tr|A0A1D6KLL5|A0A1D6KLL5_MAIZE;tr|A0A1D6KLL0|A0A1D6KLL0_MAIZE;tr|A0A1D6KLJ9|A0A1D6KLJ9_MAIZE;tr|A0A1D6KLM0|A0A1D6KLM0_MAIZE;tr|A0A1D6KLJ5|A0A1D6KLJ5_MAIZE;tr|A0A1D6KLJ7|A0A1D6KLJ7_MAIZE;tr|A0A1D6KLL2|A0A1D6KLL2_MAIZE;tr|A0A1D6KLK1|A0A1D6KLK1_MAIZE;tr|A0A1D6KLK9|A0A1D6KLK9_MAIZE;tr|A0A1D6KLM3|A0A1D6KLM3_MAIZE;tr|A0A1D6KLM4|A0A1D6KLM4_MAIZE;tr|A0A1D6KLN2|A0A1D6KLN2_MA…	3;3;3;3;3;3;3;3;3;3;3;3;2;2;2;2;2;1;1;1;1;1	3;3;3;3;3;3;3;3;3;3;3;3;2;2;2;2;2;1;1;1;1;1	3;3;3;3;3;3;3;3;3;3;3;3;2;2;2;2;2;1;1;1;1;1	>tr|A0A1D6KLN1|A0A1D6KLN1_MAIZE Structural maintenance of chromosomes (SMC) family protein OS=Zea mays OX=4577 GN=ZEAMMB73_Zm00001d031847 PE=4 SV=1;>tr|A0A1D6KLL5|A0A1D6KLL5_MAIZE Structural maintenance of chromosomes (SMC) family protein OS=Zea mays OX=45	22	3	3	3	0	1	0	0	0	0	0	0	0	0	1	0	0	0	0	0	0	0	0	1	0	0	0	0	0	0	0	4.9	4.9	4.9	80.32	693	693;893;905;907;1159;1196;1207;1228;1229;1230;1231;1232;415;569;629;631;745;229;402;564;595;657	0	3.5189	0	1.6	0	0	0
tr|A0A1D6GJK8|A0A1D6GJK8_MAIZE;tr|A0A1D6GJK4|A0A1D6GJK4_MAIZE;tr|A0A1D6GJK6|A0A1D6GJK6_MAIZE;tr|A0A1D6GJK5|A0A1D6GJK5_MAIZE	tr|A0A1D6GJK8|A0A1D6GJK8_MAIZE;tr|A0A1D6GJK4|A0A1D6GJK4_MAIZE;tr|A0A1D6GJK6|A0A1D6GJK6_MAIZE;tr|A0A1D6GJK5|A0A1D6GJK5_MAIZE	1;1;1;1	1;1;1;1	1;1;1;1	>tr|A0A1D6GJK8|A0A1D6GJK8_MAIZE Protein CASP OS=Zea mays OX=4577 GN=103625954 PE=4 SV=1;>tr|A0A1D6GJK4|A0A1D6GJK4_MAIZE Protein CASP OS=Zea mays OX=4577 GN=103625954 PE=4 SV=1;>tr|A0A1D6GJK6|A0A1D6GJK6_MAIZE Protein CASP OS=Zea mays OX=4577 GN=103625954 PE	4	1	1	1	0	0	0	0	1	0	0	0	0	0	0	0	0	1	0	0	0	0	0	0	0	0	1	0	0	0	0	2.3	2.3	2.3	60.825	532	532;627;673;700	0.0065538	1.7038	0	0	0	0	2.3
tr|A0A1D6GSL8|A0A1D6GSL8_MAIZE	tr|A0A1D6GSL8|A0A1D6GSL8_MAIZE	5	1	1	>tr|A0A1D6GSL8|A0A1D6GSL8_MAIZE 60S ribosomal protein L27 OS=Zea mays OX=4577 GN=ZEAMMB73_Zm00001d014355 PE=3 SV=1	1	5	1	1	3	4	4	2	3	2	4	2	2	1	1	0	0	1	0	0	0	0	1	1	0	0	1	0	0	0	0	21.5	6.2	6.2	28.761	260	260	0	5.4961	13.1	16.2	15.4	6.9	13.1
tr|A0A1D6GU17|A0A1D6GU17_MAIZE	tr|A0A1D6GU17|A0A1D6GU17_MAIZE	2	2	2	>tr|A0A1D6GU17|A0A1D6GU17_MAIZE Phenolic glucoside malonyltransferase 1 OS=Zea mays OX=4577 GN=ZEAMMB73_Zm00001d014530 PE=4 SV=1	1	2	2	2	0	0	0	0	0	0	0	1	2	0	0	0	0	0	0	0	1	2	0	0	0	0	0	0	0	1	2	5.1	5.1	5.1	55.283	511	511	0.0020456	2.2123	0	0	0	0	0
tr|A0A1D6HSH5|A0A1D6HSH5_MAIZE;tr|A0A1D6HSH0|A0A1D6HSH0_MAIZE;tr|A0A1D6HSH2|A0A1D6HSH2_MAIZE;tr|A0A1D6HSH1|A0A1D6HSH1_MAIZE	tr|A0A1D6HSH5|A0A1D6HSH5_MAIZE;tr|A0A1D6HSH0|A0A1D6HSH0_MAIZE;tr|A0A1D6HSH2|A0A1D6HSH2_MAIZE;tr|A0A1D6HSH1|A0A1D6HSH1_MAIZE	1;1;1;1	1;1;1;1	1;1;1;1	>tr|A0A1D6HSH5|A0A1D6HSH5_MAIZE IAP-like protein 1 OS=Zea mays OX=4577 GN=ZEAMMB73_Zm00001d018798 PE=4 SV=1;>tr|A0A1D6HSH0|A0A1D6HSH0_MAIZE IAP-like protein 1 OS=Zea mays OX=4577 GN=ZEAMMB73_Zm00001d018798 PE=4 SV=1;>tr|A0A1D6HSH2|A0A1D6HSH2_MAIZE IAP-like	4	1	1	1	0	0	1	1	0	1	1	1	0	0	0	1	1	0	1	1	1	0	0	0	1	1	0	1	1	1	0	1.8	1.8	1.8	86.445	813	813;919;956;984	0	3.5055	0	0	1.8	1.8	0
tr|B6SID7|B6SID7_MAIZE;sp|Q42376|LEA3_MAIZE	tr|B6SID7|B6SID7_MAIZE;sp|Q42376|LEA3_MAIZE	3;3	3;3	3;3	>tr|B6SID7|B6SID7_MAIZE Late embryogenesis abundant protein, group 3 OS=Zea mays OX=4577 GN=542216 PE=2 SV=1;>sp|Q42376|LEA3_MAIZE Late embryogenesis abundant protein, group 3 OS=Zea mays OX=4577 GN=MGL3 PE=2 SV=1	2	3	3	3	2	0	0	0	0	1	0	1	0	2	0	0	0	0	1	0	1	0	2	0	0	0	0	1	0	1	0	19.8	19.8	19.8	18.599	182	182;221	0	2.9065	14.8	0	0	0	0
tr|B6T5A7|B6T5A7_MAIZE	tr|B6T5A7|B6T5A7_MAIZE	3	1	1	>tr|B6T5A7|B6T5A7_MAIZE Pleckstrin homology domain-containing protein 1 OS=Zea mays OX=4577 GN=100282245 PE=2 SV=1	1	3	1	1	1	0	1	0	0	1	0	0	0	1	0	0	0	0	0	0	0	0	1	0	0	0	0	0	0	0	0	27.1	18.1	18.1	18.504	166	166	0	4.6944	18.1	0	4.2	0	0
tr|C0PIQ4|C0PIQ4_MAIZE;tr|A0A1D6DQ74|A0A1D6DQ74_MAIZE;tr|A0A1X7YEQ6|A0A1X7YEQ6_MAIZE;tr|A0A1D6NQX1|A0A1D6NQX1_MAIZE;tr|A0A1X7YET4|A0A1X7YET4_MAIZE;tr|A0A1D6NQX0|A0A1D6NQX0_MAIZE;tr|A0A1D6ITA2|A0A1D6ITA2_MAIZE;tr|A0A1D6IT97|A0A1D6IT97_MAIZE	tr|C0PIQ4|C0PIQ4_MAIZE;tr|A0A1D6DQ74|A0A1D6DQ74_MAIZE;tr|A0A1X7YEQ6|A0A1X7YEQ6_MAIZE;tr|A0A1D6NQX1|A0A1D6NQX1_MAIZE;tr|A0A1X7YET4|A0A1X7YET4_MAIZE;tr|A0A1D6NQX0|A0A1D6NQX0_MAIZE;tr|A0A1D6ITA2|A0A1D6ITA2_MAIZE;tr|A0A1D6IT97|A0A1D6IT97_MAIZE	6;6;6;5;5;5;3;3	2;2;2;2;2;2;0;0	2;2;2;2;2;2;0;0	>tr|C0PIQ4|C0PIQ4_MAIZE ACT domain-containing protein ACR12 OS=Zea mays OX=4577 GN=100383740 PE=2 SV=1;>tr|A0A1D6DQ74|A0A1D6DQ74_MAIZE Uncharacterized protein OS=Zea mays OX=4577 GN=103649523 PE=4 SV=1;>tr|A0A1X7YEQ6|A0A1X7YEQ6_MAIZE Uncharacterized protei	8	6	2	2	2	1	3	1	0	3	0	1	1	0	0	1	0	0	0	0	0	0	0	0	1	0	0	0	0	0	0	25.2	8.9	8.9	29.751	270	270;270;277;242;256;256;183;197	0.0057724	1.7543	10	6.3	14.8	6.3	0
tr|A0A1D6IM20|A0A1D6IM20_MAIZE;tr|A0A1D6IM18|A0A1D6IM18_MAIZE;tr|A0A1D6IM26|A0A1D6IM26_MAIZE;tr|A0A1D6IM29|A0A1D6IM29_MAIZE;tr|A0A1D6IM31|A0A1D6IM31_MAIZE;tr|A0A1D6IM16|A0A1D6IM16_MAIZE;tr|A0A1D6IM15|A0A1D6IM15_MAIZE;tr|A0A1D6IM32|A0A1D6IM32_MAIZE	tr|A0A1D6IM20|A0A1D6IM20_MAIZE;tr|A0A1D6IM18|A0A1D6IM18_MAIZE;tr|A0A1D6IM26|A0A1D6IM26_MAIZE;tr|A0A1D6IM29|A0A1D6IM29_MAIZE	68;67;40;39;13;8;7;4	1;1;1;1;1;1;1;1	0;0;0;0;0;0;0;0	>tr|A0A1D6IM20|A0A1D6IM20_MAIZE Ferredoxin-dependent glutamate synthase, chloroplastic OS=Zea mays OX=4577 GN=ZEAMMB73_Zm00001d022388 PE=4 SV=1;>tr|A0A1D6IM18|A0A1D6IM18_MAIZE Ferredoxin-dependent glutamate synthase, chloroplastic OS=Zea mays OX=4577 GN=ZE	8	68	1	0	17	20	27	16	15	19	25	35	33	0	0	0	0	0	1	0	0	0	0	0	0	0	0	0	0	0	0	46	0.9	0	165.13	1523	1523;1541;829;834;405;234;237;188	0.0025952	2.1158	13.6	17.8	20.6	14.6	13.3
tr|A0A1D6GDY7|A0A1D6GDY7_MAIZE;sp|A0A1D6GDY8|RH3A_MAIZE;tr|A0A1D6GDY6|A0A1D6GDY6_MAIZE	tr|A0A1D6GDY7|A0A1D6GDY7_MAIZE;sp|A0A1D6GDY8|RH3A_MAIZE;tr|A0A1D6GDY6|A0A1D6GDY6_MAIZE	13;13;12	3;3;3	3;3;3	>tr|A0A1D6GDY7|A0A1D6GDY7_MAIZE RNA helicase3 OS=Zea mays OX=4577 GN=100193526 PE=4 SV=1;>sp|A0A1D6GDY8|RH3A_MAIZE DEAD-box ATP-dependent RNA helicase 3A, chloroplastic OS=Zea mays OX=4577 GN=RH3A PE=3 SV=1;>tr|A0A1D6GDY6|A0A1D6GDY6_MAIZE RNA helicase3 OS=	3	13	3	3	6	7	4	4	6	3	4	2	2	1	0	0	0	0	0	0	0	0	1	0	0	0	0	0	0	0	0	18.7	5.9	5.9	75.219	697	697;745;720	0.0020349	2.1658	8.8	8.9	4.9	5.6	7.3
tr|C0P664|C0P664_MAIZE	tr|C0P664|C0P664_MAIZE	20	1	1	>tr|C0P664|C0P664_MAIZE Tubulin beta chain OS=Zea mays OX=4577 GN=100382290 PE=2 SV=1	1	20	1	1	9	11	3	4	6	2	4	3	3	1	1	0	0	0	0	0	0	0	1	1	0	0	0	0	0	0	0	54.5	2.5	2.5	50.293	448	448	0	2.9039	21.7	29.7	6	8.3	11.8
tr|A0A1D6H1D3|A0A1D6H1D3_MAIZE;tr|A0A1D6H1C9|A0A1D6H1C9_MAIZE;tr|A0A1D6H1D4|A0A1D6H1D4_MAIZE;tr|A0A1D6H1D1|A0A1D6H1D1_MAIZE;tr|A0A1D6H1D2|A0A1D6H1D2_MAIZE;tr|A0A1D6H1D6|A0A1D6H1D6_MAIZE;tr|A0A1D6H1D0|A0A1D6H1D0_MAIZE	tr|A0A1D6H1D3|A0A1D6H1D3_MAIZE;tr|A0A1D6H1C9|A0A1D6H1C9_MAIZE;tr|A0A1D6H1D4|A0A1D6H1D4_MAIZE;tr|A0A1D6H1D1|A0A1D6H1D1_MAIZE;tr|A0A1D6H1D2|A0A1D6H1D2_MAIZE;tr|A0A1D6H1D6|A0A1D6H1D6_MAIZE;tr|A0A1D6H1D0|A0A1D6H1D0_MAIZE	2;2;2;1;1;1;1	2;2;2;1;1;1;1	2;2;2;1;1;1;1	>tr|A0A1D6H1D3|A0A1D6H1D3_MAIZE FAD/NAD(P)-binding oxidoreductase family protein OS=Zea mays OX=4577 GN=100272533 PE=4 SV=1;>tr|A0A1D6H1C9|A0A1D6H1C9_MAIZE FAD/NAD(P)-binding oxidoreductase family protein OS=Zea mays OX=4577 GN=100272533 PE=4 SV=1;>tr|A0A1	7	2	2	2	0	0	0	0	0	0	1	0	0	0	0	0	0	0	0	1	0	0	0	0	0	0	0	0	1	0	0	4.4	4.4	4.4	59.171	543	543;558;586;267;292;329;436	0.0025899	2.0994	0	0	0	0	0
tr|A0A1D6QBW2|A0A1D6QBW2_MAIZE;tr|K7U1A5|K7U1A5_MAIZE;tr|A0A1D6QBV8|A0A1D6QBV8_MAIZE;tr|A0A1D6QBV9|A0A1D6QBV9_MAIZE;tr|A0A1D6QBV6|A0A1D6QBV6_MAIZE;tr|A0A1D6QBV5|A0A1D6QBV5_MAIZE;tr|A0A1D6QBW7|A0A1D6QBW7_MAIZE;tr|A0A1D6QBW1|A0A1D6QBW1_MAIZE;tr|A0A1D6QBW3|A0A1D6QBW3_MAIZE;tr|A0A1D6QBV4|A0A1D6QBV4_MAIZE	tr|A0A1D6QBW2|A0A1D6QBW2_MAIZE;tr|K7U1A5|K7U1A5_MAIZE;tr|A0A1D6QBV8|A0A1D6QBV8_MAIZE;tr|A0A1D6QBV9|A0A1D6QBV9_MAIZE;tr|A0A1D6QBV6|A0A1D6QBV6_MAIZE;tr|A0A1D6QBV5|A0A1D6QBV5_MAIZE;tr|A0A1D6QBW7|A0A1D6QBW7_MAIZE;tr|A0A1D6QBW1|A0A1D6QBW1_MAIZE;tr|A0A1D6QBW3|A0A1D6QBW3_MAIZE	4;4;3;3;3;3;2;2;2;1	2;2;2;2;2;2;1;1;1;1	2;2;2;2;2;2;1;1;1;1	>tr|A0A1D6QBW2|A0A1D6QBW2_MAIZE Chaperone protein dnaJ OS=Zea mays OX=4577 GN=ZEAMMB73_Zm00001d052001 PE=3 SV=1;>tr|K7U1A5|K7U1A5_MAIZE Chaperone protein dnaJ OS=Zea mays OX=4577 GN=ZEAMMB73_Zm00001d052001 PE=3 SV=1;>tr|A0A1D6QBV8|A0A1D6QBV8_MAIZE Chaperon	10	4	2	2	1	1	0	0	0	0	1	0	0	1	1	0	0	0	0	1	0	0	1	1	0	0	0	0	1	0	0	10.7	6	6	51.952	486	486;493;326;342;598;614;224;291;311;423	0.0003126	2.7995	3.3	3.3	0	0	0
tr|A0A1D6QHI5|A0A1D6QHI5_MAIZE;tr|A0A1D6QHI2|A0A1D6QHI2_MAIZE;tr|A0A1D6QHI7|A0A1D6QHI7_MAIZE;tr|A0A1D6QHH7|A0A1D6QHH7_MAIZE;tr|A0A1D6QHH6|A0A1D6QHH6_MAIZE;tr|B6SWE6|B6SWE6_MAIZE;tr|A0A1D6QHJ0|A0A1D6QHJ0_MAIZE;tr|A0A1D6QHI0|A0A1D6QHI0_MAIZE;tr|A0A1D6QHI6|A0A1D6QHI6_MAIZE;tr|A0A1D6QHH9|A0A1D6QHH9_MAIZE;tr|A0A1D6QHH8|A0A1D6QHH8_MAIZE;tr|A0A1D6IQW9|A0A1D6IQW9_MAIZE;tr|A0A1D6IQW6|A0A1D6IQW6_MAIZE;tr|A…	tr|A0A1D6QHI5|A0A1D6QHI5_MAIZE;tr|A0A1D6QHI2|A0A1D6QHI2_MAIZE;tr|A0A1D6QHI7|A0A1D6QHI7_MAIZE;tr|A0A1D6QHH7|A0A1D6QHH7_MAIZE;tr|A0A1D6QHH6|A0A1D6QHH6_MAIZE;tr|B6SWE6|B6SWE6_MAIZE;tr|A0A1D6QHJ0|A0A1D6QHJ0_MAIZE;tr|A0A1D6QHI0|A0A1D6QHI0_MAIZE;tr|A0A1D6QHI6|A0A1D6QHI6_MAIZE;tr|A0A1D6QHH9|A0A1D6QHH9_MAIZE;tr|A0A1D6QHH8|A0A1D6QHH8_MAIZE	3;3;3;3;3;3;2;2;2;2;2;1;1;1;1;1	3;3;3;3;3;3;2;2;2;2;2;1;1;1;1;1	3;3;3;3;3;3;2;2;2;2;2;1;1;1;1;1	>tr|A0A1D6QHI5|A0A1D6QHI5_MAIZE AMP-binding protein OS=Zea mays OX=4577 GN=100281546 PE=4 SV=1;>tr|A0A1D6QHI2|A0A1D6QHI2_MAIZE AMP-binding protein OS=Zea mays OX=4577 GN=100281546 PE=4 SV=1;>tr|A0A1D6QHI7|A0A1D6QHI7_MAIZE AMP-binding protein OS=Zea mays OX	16	3	3	3	1	1	0	0	0	0	1	0	1	1	1	0	0	0	0	1	0	1	1	1	0	0	0	0	1	0	1	14.2	14.2	14.2	40.087	359	359;581;585;618;635;696;321;515;544;627;660;280;347;490;582;691	0	13.265	5	5	0	0	0
tr|A0A1D6KXK5|A0A1D6KXK5_MAIZE	tr|A0A1D6KXK5|A0A1D6KXK5_MAIZE	1	1	1	>tr|A0A1D6KXK5|A0A1D6KXK5_MAIZE Uncharacterized protein OS=Zea mays OX=4577 GN=ZEAMMB73_Zm00001d033301 PE=4 SV=1	1	1	1	1	1	0	0	0	0	0	0	0	0	1	0	0	0	0	0	0	0	0	1	0	0	0	0	0	0	0	0	8.4	8.4	8.4	10.395	95	95	1	-2	8.4	0	0	0	0
tr|A0A1D6PRX9|A0A1D6PRX9_MAIZE;tr|A0A1D6MBY0|A0A1D6MBY0_MAIZE	tr|A0A1D6PRX9|A0A1D6PRX9_MAIZE	3;1	3;1	3;1	>tr|A0A1D6PRX9|A0A1D6PRX9_MAIZE Multiple organellar RNA editing factor 1 mitochondrial OS=Zea mays OX=4577 GN=ZEAMMB73_Zm00001d049043 PE=4 SV=1	2	3	3	3	0	1	0	1	1	0	1	0	1	0	1	0	1	1	0	1	0	1	0	1	0	1	1	0	1	0	1	12.9	12.9	12.9	44.34	410	410;185	0	8.3266	0	3.9	0	3.9	3.9
tr|C0PGV7|C0PGV7_MAIZE	tr|C0PGV7|C0PGV7_MAIZE	4	4	4	>tr|C0PGV7|C0PGV7_MAIZE Pentatricopeptide repeat-containing protein chloroplastic OS=Zea mays OX=4577 GN=100383543 PE=2 SV=1	1	4	4	4	0	1	0	1	0	0	0	0	0	0	1	0	1	0	0	0	0	0	0	1	0	1	0	0	0	0	0	4.8	4.8	4.8	84.288	756	756	0.0091128	1.5692	0	1.2	0	1.2	0
tr|A0A1D6F6J8|A0A1D6F6J8_MAIZE;tr|A0A1D6F6J6|A0A1D6F6J6_MAIZE;tr|A0A1D6F6J7|A0A1D6F6J7_MAIZE;tr|A0A1D6F6K2|A0A1D6F6K2_MAIZE;tr|A0A1D6F6K3|A0A1D6F6K3_MAIZE	tr|A0A1D6F6J8|A0A1D6F6J8_MAIZE	3;1;1;1;1	3;1;1;1;1	3;1;1;1;1	>tr|A0A1D6F6J8|A0A1D6F6J8_MAIZE Maf-like protein CV_0124 OS=Zea mays OX=4577 GN=ZEAMMB73_Zm00001d007454 PE=4 SV=1	5	3	3	3	0	0	0	0	0	1	0	0	0	0	0	0	0	0	1	0	0	0	0	0	0	0	0	1	0	0	0	18.8	18.8	18.8	23.01	213	213;82;131;157;192	0	6.811	0	0	0	0	0
tr|A0A1D6LQX4|A0A1D6LQX4_MAIZE;tr|A0A1D6P3Y9|A0A1D6P3Y9_MAIZE;tr|A0A1D6P3Y6|A0A1D6P3Y6_MAIZE;tr|A0A1D6P3Z0|A0A1D6P3Z0_MAIZE;tr|K7VWA7|K7VWA7_MAIZE;tr|A0A1D6P3Y5|A0A1D6P3Y5_MAIZE	tr|A0A1D6LQX4|A0A1D6LQX4_MAIZE;tr|A0A1D6P3Y9|A0A1D6P3Y9_MAIZE;tr|A0A1D6P3Y6|A0A1D6P3Y6_MAIZE;tr|A0A1D6P3Z0|A0A1D6P3Z0_MAIZE;tr|K7VWA7|K7VWA7_MAIZE;tr|A0A1D6P3Y5|A0A1D6P3Y5_MAIZE	1;1;1;1;1;1	1;1;1;1;1;1	1;1;1;1;1;1	>tr|A0A1D6LQX4|A0A1D6LQX4_MAIZE Uncharacterized protein OS=Zea mays OX=4577 GN=ZEAMMB73_Zm00001d036756 PE=4 SV=1;>tr|A0A1D6P3Y9|A0A1D6P3Y9_MAIZE Proteasome subunit beta type OS=Zea mays OX=4577 GN=ZEAMMB73_Zm00001d046600 PE=4 SV=1;>tr|A0A1D6P3Y6|A0A1D6P3Y6	6	1	1	1	0	0	0	0	0	0	1	0	1	0	0	0	0	0	0	1	0	1	0	0	0	0	0	0	1	0	1	14.1	14.1	14.1	11.392	99	99;129;174;191;204;230	0.0084034	1.6439	0	0	0	0	0
tr|A0A1D6KJE2|A0A1D6KJE2_MAIZE;tr|A0A1D6PXS3|A0A1D6PXS3_MAIZE;tr|A0A1D6KJD8|A0A1D6KJD8_MAIZE;tr|A0A1D6PXS0|A0A1D6PXS0_MAIZE;tr|A0A1D6PXS2|A0A1D6PXS2_MAIZE;tr|C0P630|C0P630_MAIZE;tr|B6T6H4|B6T6H4_MAIZE	tr|A0A1D6KJE2|A0A1D6KJE2_MAIZE;tr|A0A1D6PXS3|A0A1D6PXS3_MAIZE;tr|A0A1D6KJD8|A0A1D6KJD8_MAIZE;tr|A0A1D6PXS0|A0A1D6PXS0_MAIZE;tr|A0A1D6PXS2|A0A1D6PXS2_MAIZE;tr|C0P630|C0P630_MAIZE;tr|B6T6H4|B6T6H4_MAIZE	1;1;1;1;1;1;1	1;1;1;1;1;1;1	1;1;1;1;1;1;1	>tr|A0A1D6KJE2|A0A1D6KJE2_MAIZE Oligouridylate-binding protein 1C OS=Zea mays OX=4577 GN=ZEAMMB73_Zm00001d031525 PE=4 SV=1;>tr|A0A1D6PXS3|A0A1D6PXS3_MAIZE Oligouridylate-binding protein 1C OS=Zea mays OX=4577 GN=100282356 PE=4 SV=1;>tr|A0A1D6KJD8|A0A1D6KJD	7	1	1	1	1	1	0	0	0	0	0	0	0	1	1	0	0	0	0	0	0	0	1	1	0	0	0	0	0	0	0	5.8	5.8	5.8	27.742	259	259;260;321;322;354;446;449	0	3.3601	5.8	5.8	0	0	0
tr|A0A1D6MC11|A0A1D6MC11_MAIZE;tr|A0A1D6MC10|A0A1D6MC10_MAIZE;tr|A0A1D6MC07|A0A1D6MC07_MAIZE;tr|A0A1D6MC06|A0A1D6MC06_MAIZE;tr|A0A1D6MC08|A0A1D6MC08_MAIZE;tr|A0A1D6MC09|A0A1D6MC09_MAIZE	tr|A0A1D6MC11|A0A1D6MC11_MAIZE;tr|A0A1D6MC10|A0A1D6MC10_MAIZE;tr|A0A1D6MC07|A0A1D6MC07_MAIZE;tr|A0A1D6MC06|A0A1D6MC06_MAIZE;tr|A0A1D6MC08|A0A1D6MC08_MAIZE;tr|A0A1D6MC09|A0A1D6MC09_MAIZE	2;2;2;1;1;1	2;2;2;1;1;1	2;2;2;1;1;1	>tr|A0A1D6MC11|A0A1D6MC11_MAIZE 2-oxoglutarate (2OG) and Fe(II)-dependent oxygenase superfamily protein OS=Zea mays OX=4577 GN=100277913 PE=4 SV=1;>tr|A0A1D6MC10|A0A1D6MC10_MAIZE 2-oxoglutarate (2OG) and Fe(II)-dependent oxygenase superfamily protein OS=Ze	6	2	2	2	1	0	0	0	0	0	0	1	0	1	0	0	0	0	0	0	1	0	1	0	0	0	0	0	0	1	0	7.5	7.5	7.5	40.975	360	360;410;434;242;311;413	0	3.8702	4.7	0	0	0	0
tr|A0A1D6N8Y1|A0A1D6N8Y1_MAIZE	tr|A0A1D6N8Y1|A0A1D6N8Y1_MAIZE	1	1	1	>tr|A0A1D6N8Y1|A0A1D6N8Y1_MAIZE Putative S-sulfocysteine synthase chloroplastic OS=Zea mays OX=4577 GN=ZEAMMB73_Zm00001d043101 PE=4 SV=1	1	1	1	1	0	0	0	0	0	0	0	0	1	0	0	0	0	0	0	0	0	1	0	0	0	0	0	0	0	0	1	5.7	5.7	5.7	20.393	194	194	0.0091251	1.5774	0	0	0	0	0
tr|A0A1D6EU91|A0A1D6EU91_MAIZE;tr|C0P8J5|C0P8J5_MAIZE;tr|A0A1D6EU89|A0A1D6EU89_MAIZE;tr|A0A1D6EU90|A0A1D6EU90_MAIZE	tr|A0A1D6EU91|A0A1D6EU91_MAIZE;tr|C0P8J5|C0P8J5_MAIZE;tr|A0A1D6EU89|A0A1D6EU89_MAIZE;tr|A0A1D6EU90|A0A1D6EU90_MAIZE	2;2;2;1	2;2;2;1	1;1;1;1	>tr|A0A1D6EU91|A0A1D6EU91_MAIZE Serine/threonine-protein kinase STY46 OS=Zea mays OX=4577 GN=100382522 PE=4 SV=1;>tr|C0P8J5|C0P8J5_MAIZE Serine/threonine-protein kinase STY46 OS=Zea mays OX=4577 GN=100382522 PE=2 SV=1;>tr|A0A1D6EU89|A0A1D6EU89_MAIZE Serine	4	2	2	1	1	1	0	0	0	0	0	0	0	1	1	0	0	0	0	0	0	0	0	0	0	0	0	0	0	0	0	4.4	4.4	2.8	63.529	574	574;593;615;398	0	34.561	1.6	1.6	0	0	0
tr|A0A1D6KBM9|A0A1D6KBM9_MAIZE;tr|A0A1D6KBN4|A0A1D6KBN4_MAIZE;tr|A0A1D6KBM5|A0A1D6KBM5_MAIZE;tr|A0A1D6KBM7|A0A1D6KBM7_MAIZE;tr|A0A1D6KBN5|A0A1D6KBN5_MAIZE;tr|A0A1D6KBN6|A0A1D6KBN6_MAIZE;tr|A0A1D6KBM1|A0A1D6KBM1_MAIZE;tr|A0A1D6KBP8|A0A1D6KBP8_MAIZE;tr|A0A1D6KBQ0|A0A1D6KBQ0_MAIZE;tr|A0A1D6KBM6|A0A1D6KBM6_MAIZE;tr|A0A1D6KBQ5|A0A1D6KBQ5_MAIZE;tr|A0A1D6KBQ1|A0A1D6KBQ1_MAIZE;tr|A0A1D6KBN2|A0A1D6KBN2_MA…	tr|A0A1D6KBM9|A0A1D6KBM9_MAIZE;tr|A0A1D6KBN4|A0A1D6KBN4_MAIZE;tr|A0A1D6KBM5|A0A1D6KBM5_MAIZE;tr|A0A1D6KBM7|A0A1D6KBM7_MAIZE;tr|A0A1D6KBN5|A0A1D6KBN5_MAIZE;tr|A0A1D6KBN6|A0A1D6KBN6_MAIZE	3;3;3;3;2;2;1;1;1;1;1;1;1;1;1;1;1;1;1	3;3;3;3;2;2;1;1;1;1;1;1;1;1;1;1;1;1;1	3;3;3;3;2;2;1;1;1;1;1;1;1;1;1;1;1;1;1	>tr|A0A1D6KBM9|A0A1D6KBM9_MAIZE Alpha-mannosidase OS=Zea mays OX=4577 GN=103638174 PE=3 SV=1;>tr|A0A1D6KBN4|A0A1D6KBN4_MAIZE Alpha-mannosidase OS=Zea mays OX=4577 GN=103638174 PE=3 SV=1;>tr|A0A1D6KBM5|A0A1D6KBM5_MAIZE Alpha-mannosidase OS=Zea mays OX=4577	19	3	3	3	0	0	1	0	0	0	0	0	0	0	0	1	0	0	0	0	0	0	0	0	1	0	0	0	0	0	0	4.5	4.5	4.5	83.93	750	750;1016;1017;1019;400;441;139;300;473;567;580;591;592;593;596;602;613;655;730	0	4.8267	0	0	1.3	0	0
sp|P46252|RLA2A_MAIZE	sp|P46252|RLA2A_MAIZE	3	1	1	>sp|P46252|RLA2A_MAIZE 60S acidic ribosomal protein P2A OS=Zea mays OX=4577 GN=RPP2A PE=1 SV=3	1	3	1	1	1	2	1	1	2	2	1	1	1	0	1	0	0	1	1	0	0	0	0	1	0	0	1	1	0	0	0	45.5	26.8	26.8	11.363	112	112	0.0020438	2.2077	8.9	35.7	8.9	8.9	35.7
tr|A0A1D6EGP0|A0A1D6EGP0_MAIZE;tr|B4FAP0|B4FAP0_MAIZE;tr|B4FTY3|B4FTY3_MAIZE	tr|A0A1D6EGP0|A0A1D6EGP0_MAIZE;tr|B4FAP0|B4FAP0_MAIZE;tr|B4FTY3|B4FTY3_MAIZE	2;2;1	2;2;1	2;2;1	>tr|A0A1D6EGP0|A0A1D6EGP0_MAIZE Zinc finger CCCH domain-containing protein 33 OS=Zea mays OX=4577 GN=100191923 PE=4 SV=1;>tr|B4FAP0|B4FAP0_MAIZE Zinc finger CCCH domain-containing protein 33 OS=Zea mays OX=4577 GN=100191923 PE=2 SV=1;>tr|B4FTY3|B4FTY3_MAIZ	3	2	2	2	0	0	0	1	0	0	0	1	1	0	0	0	1	0	0	0	1	1	0	0	0	1	0	0	0	1	1	7.6	7.6	7.6	44.97	407	407;443;443	0.0015352	2.614	0	0	0	4.7	0
tr|A0A1D6I8G8|A0A1D6I8G8_MAIZE;tr|A0A1D6I8H0|A0A1D6I8H0_MAIZE;tr|A0A1D6I8H1|A0A1D6I8H1_MAIZE;tr|A0A1D6F8I0|A0A1D6F8I0_MAIZE;tr|A0A1D6F8H9|A0A1D6F8H9_MAIZE;tr|A0A1D6IVH3|A0A1D6IVH3_MAIZE;tr|A0A1D6F8I4|A0A1D6F8I4_MAIZE;tr|B4FIT7|B4FIT7_MAIZE	tr|A0A1D6I8G8|A0A1D6I8G8_MAIZE;tr|A0A1D6I8H0|A0A1D6I8H0_MAIZE;tr|A0A1D6I8H1|A0A1D6I8H1_MAIZE;tr|A0A1D6F8I0|A0A1D6F8I0_MAIZE;tr|A0A1D6F8H9|A0A1D6F8H9_MAIZE;tr|A0A1D6IVH3|A0A1D6IVH3_MAIZE;tr|A0A1D6F8I4|A0A1D6F8I4_MAIZE;tr|B4FIT7|B4FIT7_MAIZE	2;2;2;1;1;1;1;1	2;2;2;1;1;1;1;1	2;2;2;1;1;1;1;1	>tr|A0A1D6I8G8|A0A1D6I8G8_MAIZE 3-hydroxyisobutyryl-CoA hydrolase 1 OS=Zea mays OX=4577 GN=ZEAMMB73_Zm00001d021132 PE=3 SV=1;>tr|A0A1D6I8H0|A0A1D6I8H0_MAIZE 3-hydroxyisobutyryl-CoA hydrolase 1 OS=Zea mays OX=4577 GN=ZEAMMB73_Zm00001d021132 PE=3 SV=1;>tr|A0	8	2	2	2	1	0	0	1	1	0	0	0	0	1	0	0	1	1	0	0	0	0	1	0	0	1	1	0	0	0	0	10	10	10	26.794	239	239;371;404;263;285;352;377;386	0	4.8153	5.9	0	0	5.9	5.9
tr|B4G1Q1|B4G1Q1_MAIZE	tr|B4G1Q1|B4G1Q1_MAIZE	4	1	1	>tr|B4G1Q1|B4G1Q1_MAIZE 60S ribosomal protein L27a-2 OS=Zea mays OX=4577 GN=100274530 PE=2 SV=1	1	4	1	1	3	2	1	0	0	1	0	1	1	1	0	0	0	0	0	0	0	0	1	0	0	0	0	0	0	0	0	37	15.1	15.1	15.985	146	146	0	23.593	30.8	15.8	6.8	0	0
tr|B4F875|B4F875_MAIZE	tr|B4F875|B4F875_MAIZE	1	1	1	>tr|B4F875|B4F875_MAIZE ATPase 100191268 OS=Zea mays OX=4577 GN=100191268 PE=2 SV=1	1	1	1	1	1	1	0	0	1	0	1	0	0	1	1	0	0	1	0	1	0	0	1	1	0	0	1	0	1	0	0	4.7	4.7	4.7	40.709	363	363	0	5.5325	4.7	4.7	0	0	4.7
tr|A0A1D6GDV3|A0A1D6GDV3_MAIZE	tr|A0A1D6GDV3|A0A1D6GDV3_MAIZE	2	2	2	>tr|A0A1D6GDV3|A0A1D6GDV3_MAIZE Huntingtin interacting protein K OS=Zea mays OX=4577 GN=ZEAMMB73_Zm00001d012911 PE=4 SV=1	1	2	2	2	1	0	1	0	0	2	0	0	0	1	0	1	0	0	2	0	0	0	1	0	1	0	0	2	0	0	0	22.1	22.1	22.1	9.7023	86	86	0.0049806	1.8014	12.8	0	12.8	0	0
tr|B4FHM2|B4FHM2_MAIZE;tr|A0A1D6GXP6|A0A1D6GXP6_MAIZE;tr|A0A1D6QVG7|A0A1D6QVG7_MAIZE;tr|A0A1D6GXP7|A0A1D6GXP7_MAIZE;tr|A0A1D6QVF8|A0A1D6QVF8_MAIZE;tr|Q5EUD8|Q5EUD8_MAIZE;tr|A0A1D6QVG1|A0A1D6QVG1_MAIZE;tr|Q5EUD9|Q5EUD9_MAIZE;tr|A0A1D6QVF9|A0A1D6QVF9_MAIZE	tr|B4FHM2|B4FHM2_MAIZE;tr|A0A1D6GXP6|A0A1D6GXP6_MAIZE;tr|A0A1D6QVG7|A0A1D6QVG7_MAIZE;tr|A0A1D6GXP7|A0A1D6GXP7_MAIZE;tr|A0A1D6QVF8|A0A1D6QVF8_MAIZE;tr|Q5EUD8|Q5EUD8_MAIZE;tr|A0A1D6QVG1|A0A1D6QVG1_MAIZE;tr|Q5EUD9|Q5EUD9_MAIZE;tr|A0A1D6QVF9|A0A1D6QVF9_MAIZE	1;1;1;1;1;1;1;1;1	1;1;1;1;1;1;1;1;1	1;1;1;1;1;1;1;1;1	>tr|B4FHM2|B4FHM2_MAIZE Protein disulfide isomerase3 OS=Zea mays OX=4577 GN=606411 PE=2 SV=1;>tr|A0A1D6GXP6|A0A1D6GXP6_MAIZE Protein disulfide isomerase4 OS=Zea mays OX=4577 GN=606412 PE=4 SV=1;>tr|A0A1D6QVG7|A0A1D6QVG7_MAIZE Protein disulfide isomerase3 O	9	1	1	1	0	0	0	0	0	1	1	1	1	0	0	0	0	0	1	1	1	1	0	0	0	0	0	1	1	1	1	12	12	12	9.3814	83	83;455;462;513;524;561;561;568;571	0	3.2018	0	0	0	0	0
tr|A0A1D6IAT2|A0A1D6IAT2_MAIZE	tr|A0A1D6IAT2|A0A1D6IAT2_MAIZE	22	1	1	>tr|A0A1D6IAT2|A0A1D6IAT2_MAIZE UDP-glucose pyrophosphorylase2 OS=Zea mays OX=4577 GN=100191846 PE=4 SV=1	1	22	1	1	15	15	15	14	16	14	16	15	15	0	1	0	0	0	0	0	0	0	0	1	0	0	0	0	0	0	0	75.6	3.3	3.3	37.266	336	336	0.0014966	2.4141	44.9	45.2	47.6	47.6	48.2
tr|Q8S4W9|Q8S4W9_MAIZE;sp|P28516|PDC1_MAIZE;tr|A0A1D6FS81|A0A1D6FS81_MAIZE;sp|Q05326|PDC2_MAIZE;tr|A0A1D6FS83|A0A1D6FS83_MAIZE;sp|Q05327|PDC3_MAIZE;tr|B8A1S0|B8A1S0_MAIZE;tr|Q8RUU6|Q8RUU6_MAIZE	tr|Q8S4W9|Q8S4W9_MAIZE;sp|P28516|PDC1_MAIZE;tr|A0A1D6FS81|A0A1D6FS81_MAIZE	3;2;2;1;1;1;1;1	3;2;2;1;1;1;1;1	2;1;1;0;0;0;0;0	>tr|Q8S4W9|Q8S4W9_MAIZE Pyruvate decarboxylase isozyme 3 OS=Zea mays OX=4577 GN=pdc3 PE=2 SV=1;>sp|P28516|PDC1_MAIZE Pyruvate decarboxylase 1 OS=Zea mays OX=4577 GN=PDC1 PE=2 SV=1;>tr|A0A1D6FS81|A0A1D6FS81_MAIZE Pyruvate decarboxylase1 OS=Zea mays OX=4577	8	3	3	2	2	1	0	0	1	0	1	0	0	2	1	0	0	1	0	1	0	0	1	1	0	0	1	0	1	0	0	7.6	7.6	5.6	65.061	606	606;610;655;106;111;202;381;593	0	11.815	5	3	0	0	3
tr|A0A1D6MVW9|A0A1D6MVW9_MAIZE;tr|B4FN69|B4FN69_MAIZE;tr|A0A1D6MVW8|A0A1D6MVW8_MAIZE;tr|A0A1D6MVX0|A0A1D6MVX0_MAIZE	tr|A0A1D6MVW9|A0A1D6MVW9_MAIZE;tr|B4FN69|B4FN69_MAIZE;tr|A0A1D6MVW8|A0A1D6MVW8_MAIZE	4;4;3;1	4;4;3;1	4;4;3;1	>tr|A0A1D6MVW9|A0A1D6MVW9_MAIZE p-loop containing nucleoside triphosphate hydrolase superfamily protein OS=Zea mays OX=4577 GN=100272360 PE=4 SV=1;>tr|B4FN69|B4FN69_MAIZE p-loop containing nucleoside triphosphate hydrolase superfamily protein OS=Zea mays O	4	4	4	4	0	0	1	0	0	0	0	0	0	0	0	1	0	0	0	0	0	0	0	0	1	0	0	0	0	0	0	19.1	19.1	19.1	31.364	277	277;325;295;171	0	6.2341	0	0	3.2	0	0
tr|A0A1D6IAU7|A0A1D6IAU7_MAIZE	tr|A0A1D6IAU7|A0A1D6IAU7_MAIZE	1	1	1	>tr|A0A1D6IAU7|A0A1D6IAU7_MAIZE RING-type E3 ubiquitin transferase OS=Zea mays OX=4577 GN=ZEAMMB73_Zm00001d021425 PE=4 SV=1	1	1	1	1	0	0	0	0	0	1	0	1	1	0	0	0	0	0	1	0	1	1	0	0	0	0	0	1	0	1	1	1.3	1.3	1.3	90.954	828	828	0.0017736	2.2978	0	0	0	0	0
tr|A0A1D6P7V2|A0A1D6P7V2_MAIZE;tr|A0A1D6P7V3|A0A1D6P7V3_MAIZE;tr|A0A1D6P7V0|A0A1D6P7V0_MAIZE;tr|A0A1D6P7V4|A0A1D6P7V4_MAIZE;tr|B4FS54|B4FS54_MAIZE	tr|A0A1D6P7V2|A0A1D6P7V2_MAIZE;tr|A0A1D6P7V3|A0A1D6P7V3_MAIZE;tr|A0A1D6P7V0|A0A1D6P7V0_MAIZE;tr|A0A1D6P7V4|A0A1D6P7V4_MAIZE;tr|B4FS54|B4FS54_MAIZE	2;2;2;1;1	2;2;2;1;1	2;2;2;1;1	>tr|A0A1D6P7V2|A0A1D6P7V2_MAIZE 5-hydroxyisourate hydrolase OS=Zea mays OX=4577 GN=ZEAMMB73_Zm00001d047217 PE=4 SV=1;>tr|A0A1D6P7V3|A0A1D6P7V3_MAIZE 5-hydroxyisourate hydrolase OS=Zea mays OX=4577 GN=ZEAMMB73_Zm00001d047217 PE=4 SV=1;>tr|A0A1D6P7V0|A0A1D6P	5	2	2	2	1	0	0	0	0	0	0	0	0	1	0	0	0	0	0	0	0	0	1	0	0	0	0	0	0	0	0	8.8	8.8	8.8	33.569	307	307;332;342;198;223	0	4.7082	4.2	0	0	0	0
tr|A0A1D6NUV9|A0A1D6NUV9_MAIZE;tr|K7W6A1|K7W6A1_MAIZE;tr|A0A1D6NUW0|A0A1D6NUW0_MAIZE	tr|A0A1D6NUV9|A0A1D6NUV9_MAIZE;tr|K7W6A1|K7W6A1_MAIZE;tr|A0A1D6NUW0|A0A1D6NUW0_MAIZE	2;2;2	2;2;2	2;2;2	>tr|A0A1D6NUV9|A0A1D6NUV9_MAIZE Ubiquitin-associated/translation elongation factor EF1B protein OS=Zea mays OX=4577 GN=100283915 PE=4 SV=1;>tr|K7W6A1|K7W6A1_MAIZE Ubiquitin-associated/translation elongation factor EF1B protein OS=Zea mays OX=4577 GN=100283	3	2	2	2	0	0	1	1	0	0	0	1	0	0	0	1	1	0	0	0	1	0	0	0	1	1	0	0	0	1	0	11	11	11	23.84	228	228;240;247	0.0041958	1.8785	0	0	7.5	7.5	0
REV__tr|A0A1D6HKH4|A0A1D6HKH4_MAIZE;REV__tr|A0A1D6HKH3|A0A1D6HKH3_MAIZE	REV__tr|A0A1D6HKH4|A0A1D6HKH4_MAIZE;REV__tr|A0A1D6HKH3|A0A1D6HKH3_MAIZE	1;1	1;1	1;1	>tr|A0A1D6HKH4|A0A1D6HKH4_MAIZE AP2-like ethylene-responsive transcription factor AIL1 OS=Zea mays OX=4577 GN=ZEAMMB73_Zm00001d018050 PE=4 SV=1;>tr|A0A1D6HKH3|A0A1D6HKH3_MAIZE AP2-like ethylene-responsive transcription factor AIL1 OS=Zea mays OX=4577 GN=ZE	2	1	1	1	0	0	0	0	0	0	0	0	1	0	0	0	0	0	0	0	0	1	0	0	0	0	0	0	0	0	1	0	0	0	2.7074	24	24;241	0.0036734	1.9635	0	0	0	0	0
tr|B4F867|B4F867_MAIZE;tr|A0A1D6GEP1|A0A1D6GEP1_MAIZE;tr|B4FNE2|B4FNE2_MAIZE;tr|A0A1D6GEN7|A0A1D6GEN7_MAIZE	tr|B4F867|B4F867_MAIZE;tr|A0A1D6GEP1|A0A1D6GEP1_MAIZE	3;2;1;1	3;2;1;1	3;2;1;1	>tr|B4F867|B4F867_MAIZE NAD(P)-binding Rossmann-fold superfamily protein OS=Zea mays OX=4577 GN=100280114 PE=2 SV=1;>tr|A0A1D6GEP1|A0A1D6GEP1_MAIZE NAD(P)-binding Rossmann-fold superfamily protein OS=Zea mays OX=4577 GN=100191263 PE=4 SV=1	4	3	3	3	0	0	0	0	0	0	0	0	1	0	0	0	0	0	0	0	0	1	0	0	0	0	0	0	0	0	1	11.2	11.2	11.2	35.554	331	331;443;243;260	0	3.0833	0	0	0	0	0
sp|P60138|PSBL_MAIZE	sp|P60138|PSBL_MAIZE	1	1	1	>sp|P60138|PSBL_MAIZE Photosystem II reaction center protein L OS=Zea mays OX=4577 GN=psbL PE=3 SV=1	1	1	1	1	1	0	0	0	0	0	0	0	0	1	0	0	0	0	0	0	0	0	1	0	0	0	0	0	0	0	0	36.8	36.8	36.8	4.4971	38	38	0	2.9705	36.8	0	0	0	0
tr|A0A1D6GKM3|A0A1D6GKM3_MAIZE	tr|A0A1D6GKM3|A0A1D6GKM3_MAIZE	1	1	1	>tr|A0A1D6GKM3|A0A1D6GKM3_MAIZE Glucan endo-13-beta-glucosidase 7 OS=Zea mays OX=4577 GN=100273173 PE=3 SV=1	1	1	1	1	0	1	0	0	0	0	0	0	0	0	1	0	0	0	0	0	0	0	0	1	0	0	0	0	0	0	0	2.4	2.4	2.4	47.269	463	463	0	3.005	0	2.4	0	0	0
REV__tr|A0A1D6GFN9|A0A1D6GFN9_MAIZE;REV__tr|A0A1D6GFP1|A0A1D6GFP1_MAIZE;REV__tr|A0A1D6GFN7|A0A1D6GFN7_MAIZE;REV__tr|A0A1D6GFN8|A0A1D6GFN8_MAIZE;REV__tr|A0A1D6GFP2|A0A1D6GFP2_MAIZE;REV__tr|A0A1D6GFN4|A0A1D6GFN4_MAIZE;REV__tr|A0A1D6GFM4|A0A1D6GFM4_MAIZE;REV__tr|A0A1D6GFM3|A0A1D6GFM3_MAIZE;REV__tr|A0A1D6GFM9|A0A1D6GFM9_MAIZE	REV__tr|A0A1D6GFN9|A0A1D6GFN9_MAIZE;REV__tr|A0A1D6GFP1|A0A1D6GFP1_MAIZE;REV__tr|A0A1D6GFN7|A0A1D6GFN7_MAIZE;REV__tr|A0A1D6GFN8|A0A1D6GFN8_MAIZE;REV__tr|A0A1D6GFP2|A0A1D6GFP2_MAIZE;REV__tr|A0A1D6GFN4|A0A1D6GFN4_MAIZE;REV__tr|A0A1D6GFM4|A0A1D6GFM4_MAIZE;REV__tr|A0A1D6GFM3|A0A1D6GFM3_MAIZE;REV__tr|A0A1D6GFM9|A0A1D6GFM9_MAIZE	1;1;1;1;1;1;1;1;1	1;1;1;1;1;1;1;1;1	1;1;1;1;1;1;1;1;1	>tr|A0A1D6GFN9|A0A1D6GFN9_MAIZE 5-3 exoribonuclease 4 OS=Zea mays OX=4577 GN=100384297 PE=4 SV=1;>tr|A0A1D6GFP1|A0A1D6GFP1_MAIZE 5-3 exoribonuclease 4 OS=Zea mays OX=4577 GN=100384297 PE=4 SV=1;>tr|A0A1D6GFN7|A0A1D6GFN7_MAIZE 5-3 exoribonuclease 4 OS	9	1	1	1	0	1	1	0	0	1	1	1	0	0	1	1	0	0	1	1	1	0	0	1	1	0	0	1	1	1	0	0	0	0	40.899	356	356;358;371;416;430;879;937;966;990	0.0093683	1.5635	0	0	0	0	0
tr|A0A1D6HL18|A0A1D6HL18_MAIZE	tr|A0A1D6HL18|A0A1D6HL18_MAIZE	2	2	2	>tr|A0A1D6HL18|A0A1D6HL18_MAIZE ER6 protein OS=Zea mays OX=4577 GN=ZEAMMB73_Zm00001d018135 PE=4 SV=1	1	2	2	2	0	0	1	0	0	1	0	1	0	0	0	1	0	0	1	0	1	0	0	0	1	0	0	1	0	1	0	12.3	12.3	12.3	17.19	162	162	0.003663	1.9393	0	0	6.2	0	0
tr|B4FGA3|B4FGA3_MAIZE	tr|B4FGA3|B4FGA3_MAIZE	1	1	1	>tr|B4FGA3|B4FGA3_MAIZE Eukaryotic translation initiation factor NCBP OS=Zea mays OX=4577 GN=100193783 PE=2 SV=1	1	1	1	1	1	0	0	1	0	0	0	0	0	1	0	0	1	0	0	0	0	0	1	0	0	1	0	0	0	0	0	9.2	9.2	9.2	26.541	229	229	0	7.0486	9.2	0	0	9.2	0
tr|A0A1D6N2E5|A0A1D6N2E5_MAIZE;tr|A0A1D6N2E3|A0A1D6N2E3_MAIZE;tr|A0A1D6N2E4|A0A1D6N2E4_MAIZE	tr|A0A1D6N2E5|A0A1D6N2E5_MAIZE;tr|A0A1D6N2E3|A0A1D6N2E3_MAIZE;tr|A0A1D6N2E4|A0A1D6N2E4_MAIZE	4;3;2	4;3;2	4;3;2	>tr|A0A1D6N2E5|A0A1D6N2E5_MAIZE Retrovirus-related Pol polyprotein LINE-1 OS=Zea mays OX=4577 GN=100192760 PE=4 SV=1;>tr|A0A1D6N2E3|A0A1D6N2E3_MAIZE Retrovirus-related Pol polyprotein LINE-1 OS=Zea mays OX=4577 GN=100192760 PE=4 SV=1;>tr|A0A1D6N2E4|A0A1D6N	3	4	4	4	2	0	0	1	1	0	1	0	0	2	0	0	1	1	0	1	0	0	2	0	0	1	1	0	1	0	0	10.9	10.9	10.9	60.69	558	558;420;1097	0	7.7745	4.5	0	0	2.7	2.7
tr|A0A1D6MT58|A0A1D6MT58_MAIZE;tr|A0A1D6MT56|A0A1D6MT56_MAIZE;tr|A0A1D6MT55|A0A1D6MT55_MAIZE;tr|A0A1D6PGV5|A0A1D6PGV5_MAIZE;tr|A0A1D6MT59|A0A1D6MT59_MAIZE;tr|B6SJW9|B6SJW9_MAIZE	tr|A0A1D6MT58|A0A1D6MT58_MAIZE;tr|A0A1D6MT56|A0A1D6MT56_MAIZE;tr|A0A1D6MT55|A0A1D6MT55_MAIZE;tr|A0A1D6PGV5|A0A1D6PGV5_MAIZE;tr|A0A1D6MT59|A0A1D6MT59_MAIZE;tr|B6SJW9|B6SJW9_MAIZE	1;1;1;1;1;1	1;1;1;1;1;1	1;1;1;1;1;1	>tr|A0A1D6MT58|A0A1D6MT58_MAIZE NAD(P)-binding Rossmann-fold superfamily protein OS=Zea mays OX=4577 GN=100193101 PE=4 SV=1;>tr|A0A1D6MT56|A0A1D6MT56_MAIZE NAD(P)-binding Rossmann-fold superfamily protein OS=Zea mays OX=4577 GN=100193101 PE=4 SV=1;>tr|A0A1	6	1	1	1	0	0	0	0	0	0	0	0	1	0	0	0	0	0	0	0	0	1	0	0	0	0	0	0	0	0	1	7.6	7.6	7.6	17.402	157	157;206;269;307;336;372	0.0015253	2.5811	0	0	0	0	0
tr|K7U3F5|K7U3F5_MAIZE;tr|A0A1D6J6X2|A0A1D6J6X2_MAIZE;tr|A0A1D6J6X1|A0A1D6J6X1_MAIZE;tr|A0A1D6J6W9|A0A1D6J6W9_MAIZE;tr|A0A1D6EB28|A0A1D6EB28_MAIZE;tr|A0A1D6EB27|A0A1D6EB27_MAIZE;tr|A0A1D6EB26|A0A1D6EB26_MAIZE;tr|A0A1D6EB29|A0A1D6EB29_MAIZE;tr|A0A1D6MF09|A0A1D6MF09_MAIZE;tr|A0A1D6N935|A0A1D6N935_MAIZE;tr|A0A1D6N936|A0A1D6N936_MAIZE;tr|A0A1D6N934|A0A1D6N934_MAIZE;tr|A0A1D6QLY6|A0A1D6QLY6_MAIZE;tr|A…	tr|K7U3F5|K7U3F5_MAIZE;tr|A0A1D6J6X2|A0A1D6J6X2_MAIZE;tr|A0A1D6J6X1|A0A1D6J6X1_MAIZE;tr|A0A1D6J6W9|A0A1D6J6W9_MAIZE;tr|A0A1D6EB28|A0A1D6EB28_MAIZE;tr|A0A1D6EB27|A0A1D6EB27_MAIZE;tr|A0A1D6EB26|A0A1D6EB26_MAIZE;tr|A0A1D6EB29|A0A1D6EB29_MAIZE;tr|A0A1D6MF09|A0A1D6MF09_MAIZE;tr|A0A1D6N935|A0A1D6N935_MAIZE;tr|A0A1D6N936|A0A1D6N936_MAIZE;tr|A0A1D6N934|A0A1D6N934_MAIZE;tr|A0A1D6QLY6|A0A1D6QLY6_MAIZE;tr|A…	4;4;3;3;3;3;3;3;2;2;2;2;2;2;2;1;1;1;1;1	4;4;3;3;3;3;3;3;2;2;2;2;2;2;2;1;1;1;1;1	4;4;3;3;3;3;3;3;2;2;2;2;2;2;2;1;1;1;1;1	>tr|K7U3F5|K7U3F5_MAIZE Exocyst complex component SEC5A OS=Zea mays OX=4577 GN=103641640 PE=4 SV=1;>tr|A0A1D6J6X2|A0A1D6J6X2_MAIZE Exocyst complex component SEC5A OS=Zea mays OX=4577 GN=103641640 PE=4 SV=1;>tr|A0A1D6J6X1|A0A1D6J6X1_MAIZE Exocyst complex co	20	4	4	4	1	1	0	0	0	0	0	0	0	1	1	0	0	0	0	0	0	0	1	1	0	0	0	0	0	0	0	4	4	4	123.11	1101	1101;1130;714;988;1052;1102;1103;1139;46;280;320;355;452;479;640;377;387;458;462;643	0.0031366	2.0324	1.5	0.8	0	0	0
tr|A0A1D6PRI8|A0A1D6PRI8_MAIZE	tr|A0A1D6PRI8|A0A1D6PRI8_MAIZE	1	1	1	>tr|A0A1D6PRI8|A0A1D6PRI8_MAIZE Putative alpha-L-arabinofuranosidase family protein OS=Zea mays OX=4577 GN=ZEAMMB73_Zm00001d048993 PE=4 SV=1	1	1	1	1	0	0	0	0	0	0	1	1	1	0	0	0	0	0	0	1	1	1	0	0	0	0	0	0	1	1	1	1.8	1.8	1.8	67.638	610	610	0.00031162	2.7605	0	0	0	0	0
tr|A0A1D6LIX0|A0A1D6LIX0_MAIZE	tr|A0A1D6LIX0|A0A1D6LIX0_MAIZE	4	4	4	>tr|A0A1D6LIX0|A0A1D6LIX0_MAIZE Protein kinase superfamily protein with octicosapeptide/Phox/Bem1p domain OS=Zea mays OX=4577 GN=ZEAMMB73_Zm00001d035817 PE=4 SV=2	1	4	4	4	1	0	0	0	0	0	0	0	0	1	0	0	0	0	0	0	0	0	1	0	0	0	0	0	0	0	0	5	5	5	142.79	1288	1288	0	5.1164	0.7	0	0	0	0
tr|A0A1D6P0Z7|A0A1D6P0Z7_MAIZE	tr|A0A1D6P0Z7|A0A1D6P0Z7_MAIZE	3	3	2	>tr|A0A1D6P0Z7|A0A1D6P0Z7_MAIZE GDSL esterase/lipase OS=Zea mays OX=4577 GN=ZEAMMB73_Zm00001d046136 PE=4 SV=1	1	3	3	2	1	1	0	0	0	0	1	0	0	1	1	0	0	0	0	1	0	0	1	1	0	0	0	0	1	0	0	5.9	5.9	4.3	45.585	421	421	0.0017585	2.2346	2.6	2.6	0	0	0
tr|A0A1D6F1P2|A0A1D6F1P2_MAIZE;tr|A0A1D6IJN7|A0A1D6IJN7_MAIZE;tr|A0A1D6IJN3|A0A1D6IJN3_MAIZE;tr|B4FF28|B4FF28_MAIZE;tr|A0A1D6IJN4|A0A1D6IJN4_MAIZE;tr|A0A1D6F1P1|A0A1D6F1P1_MAIZE	tr|A0A1D6F1P2|A0A1D6F1P2_MAIZE;tr|A0A1D6IJN7|A0A1D6IJN7_MAIZE;tr|A0A1D6IJN3|A0A1D6IJN3_MAIZE;tr|B4FF28|B4FF28_MAIZE;tr|A0A1D6IJN4|A0A1D6IJN4_MAIZE;tr|A0A1D6F1P1|A0A1D6F1P1_MAIZE	1;1;1;1;1;1	1;1;1;1;1;1	1;1;1;1;1;1	>tr|A0A1D6F1P2|A0A1D6F1P2_MAIZE 3-oxoacyl-[acyl-carrier-protein] synthase II chloroplastic OS=Zea mays OX=4577 GN=100193451 PE=4 SV=1;>tr|A0A1D6IJN7|A0A1D6IJN7_MAIZE 3-oxoacyl-[acyl-carrier-protein] synthase II chloroplastic OS=Zea mays OX=4577 GN=10028030	6	1	1	1	0	0	1	1	1	1	0	0	0	0	0	1	1	1	1	0	0	0	0	0	1	1	1	1	0	0	0	3.4	3.4	3.4	31.493	293	293;294;496;505;510;538	0.0028629	2.0613	0	0	3.4	3.4	3.4
tr|K7VEU4|K7VEU4_MAIZE;tr|A0A1D6FNF6|A0A1D6FNF6_MAIZE	tr|K7VEU4|K7VEU4_MAIZE	8;3	1;1	1;1	>tr|K7VEU4|K7VEU4_MAIZE Ubiquinone biosynthesis protein ubiB OS=Zea mays OX=4577 GN=ZEAMMB73_Zm00001d009987 PE=4 SV=1	2	8	1	1	4	2	2	3	3	3	2	6	4	1	0	0	0	0	0	0	1	1	1	0	0	0	0	0	0	1	1	13.9	2.1	2.1	78.46	712	712;306	0.001757	2.2321	7.4	2.7	2.7	5.3	5.3
tr|C0P5B8|C0P5B8_MAIZE;tr|A0A1D6JP86|A0A1D6JP86_MAIZE;tr|A0A1D6JP87|A0A1D6JP87_MAIZE	tr|C0P5B8|C0P5B8_MAIZE;tr|A0A1D6JP86|A0A1D6JP86_MAIZE;tr|A0A1D6JP87|A0A1D6JP87_MAIZE	3;2;2	3;2;2	2;2;2	>tr|C0P5B8|C0P5B8_MAIZE Sulfate transporter 3.1 OS=Zea mays OX=4577 GN=100273198 PE=2 SV=1;>tr|A0A1D6JP86|A0A1D6JP86_MAIZE Sulfate transporter 3.1 OS=Zea mays OX=4577 GN=100273198 PE=4 SV=1;>tr|A0A1D6JP87|A0A1D6JP87_MAIZE Sulfate transporter 3.1 OS=Zea may	3	3	3	2	0	0	0	0	0	0	1	0	0	0	0	0	0	0	0	1	0	0	0	0	0	0	0	0	1	0	0	5.7	5.7	4.1	70.359	653	653;335;581	0.0036507	1.9192	0	0	0	0	0
tr|K7VWF2|K7VWF2_MAIZE;tr|C0HFZ5|C0HFZ5_MAIZE	tr|K7VWF2|K7VWF2_MAIZE	3;1	3;1	3;1	>tr|K7VWF2|K7VWF2_MAIZE Outer membrane OMP85 family protein OS=Zea mays OX=4577 GN=100274105 PE=4 SV=1	2	3	3	3	0	0	0	0	0	0	1	0	0	0	0	0	0	0	0	1	0	0	0	0	0	0	0	0	1	0	0	6.1	6.1	6.1	57.242	527	527;532	0.0015188	2.5405	0	0	0	0	0
tr|A0A1D6MMW1|A0A1D6MMW1_MAIZE;tr|A0A1D6MMW2|A0A1D6MMW2_MAIZE	tr|A0A1D6MMW1|A0A1D6MMW1_MAIZE;tr|A0A1D6MMW2|A0A1D6MMW2_MAIZE	1;1	1;1	1;1	>tr|A0A1D6MMW1|A0A1D6MMW1_MAIZE Pectin acetylesterase OS=Zea mays OX=4577 GN=103649870 PE=3 SV=1;>tr|A0A1D6MMW2|A0A1D6MMW2_MAIZE Pectin acetylesterase OS=Zea mays OX=4577 GN=103649870 PE=3 SV=1	2	1	1	1	1	0	0	0	0	1	0	0	0	1	0	0	0	0	1	0	0	0	1	0	0	0	0	1	0	0	0	3.7	3.7	3.7	44.971	410	410;461	0	4.5559	3.7	0	0	0	0
tr|A0A1D6NLD2|A0A1D6NLD2_MAIZE;tr|A0A1D6FYK4|A0A1D6FYK4_MAIZE;tr|C0PD86|C0PD86_MAIZE;tr|B4F8M4|B4F8M4_MAIZE;tr|K7V386|K7V386_MAIZE	tr|A0A1D6NLD2|A0A1D6NLD2_MAIZE;tr|A0A1D6FYK4|A0A1D6FYK4_MAIZE;tr|C0PD86|C0PD86_MAIZE;tr|B4F8M4|B4F8M4_MAIZE;tr|K7V386|K7V386_MAIZE	1;1;1;1;1	1;1;1;1;1	1;1;1;1;1	>tr|A0A1D6NLD2|A0A1D6NLD2_MAIZE Serine/threonine-protein phosphatase 2A 55 kDa regulatory subunit B OS=Zea mays OX=4577 GN=100383125 PE=3 SV=1;>tr|A0A1D6FYK4|A0A1D6FYK4_MAIZE Serine/threonine-protein phosphatase 2A 55 kDa regulatory subunit B OS=Zea mays O	5	1	1	1	0	1	0	0	0	0	0	0	0	0	1	0	0	0	0	0	0	0	0	1	0	0	0	0	0	0	0	3.1	3.1	3.1	36.309	326	326;326;514;514;515	0.002029	2.1513	0	3.1	0	0	0
tr|B6THW0|B6THW0_MAIZE	tr|B6THW0|B6THW0_MAIZE	2	2	2	>tr|B6THW0|B6THW0_MAIZE XS domain containing protein expressed OS=Zea mays OX=4577 GN=100276768 PE=2 SV=1	1	2	2	2	0	0	0	0	1	1	0	0	0	0	0	0	0	1	1	0	0	0	0	0	0	0	1	1	0	0	0	4.9	4.9	4.9	55.035	510	510	0	4.1357	0	0	0	0	3.1
tr|A0A1D6PRE2|A0A1D6PRE2_MAIZE;tr|A0A1D6MYM5|A0A1D6MYM5_MAIZE;tr|A0A1D6JN19|A0A1D6JN19_MAIZE;tr|A0A1D6MBZ7|A0A1D6MBZ7_MAIZE;tr|A0A1D6MBZ6|A0A1D6MBZ6_MAIZE	tr|A0A1D6PRE2|A0A1D6PRE2_MAIZE;tr|A0A1D6MYM5|A0A1D6MYM5_MAIZE;tr|A0A1D6JN19|A0A1D6JN19_MAIZE;tr|A0A1D6MBZ7|A0A1D6MBZ7_MAIZE;tr|A0A1D6MBZ6|A0A1D6MBZ6_MAIZE	1;1;1;1;1	1;1;1;1;1	1;1;1;1;1	>tr|A0A1D6PRE2|A0A1D6PRE2_MAIZE 2Fe-2S ferredoxin-like superfamily protein OS=Zea mays OX=4577 GN=ZEAMMB73_Zm00001d048981 PE=4 SV=2;>tr|A0A1D6MYM5|A0A1D6MYM5_MAIZE 2Fe-2S ferredoxin-like superfamily protein OS=Zea mays OX=4577 GN=ZEAMMB73_Zm00001d041837 PE	5	1	1	1	0	0	0	0	0	1	0	0	0	0	0	0	0	0	1	0	0	0	0	0	0	0	0	1	0	0	0	18.1	18.1	18.1	9.3196	83	83;137;139;184;199	0.0036671	1.9535	0	0	0	0	0
tr|B6TT00|B6TT00_MAIZE	tr|B6TT00|B6TT00_MAIZE	2	2	2	>tr|B6TT00|B6TT00_MAIZE Endochitinase PR4 OS=Zea mays OX=4577 GN=100284387 PE=2 SV=1	1	2	2	2	0	0	0	0	0	0	0	1	0	0	0	0	0	0	0	0	1	0	0	0	0	0	0	0	0	1	0	11.4	11.4	11.4	28.564	271	271	0	4.9031	0	0	0	0	0
tr|A0A1D6KLC7|A0A1D6KLC7_MAIZE;tr|A0A1D6KLC6|A0A1D6KLC6_MAIZE;tr|A0A1D6KLC9|A0A1D6KLC9_MAIZE	tr|A0A1D6KLC7|A0A1D6KLC7_MAIZE;tr|A0A1D6KLC6|A0A1D6KLC6_MAIZE;tr|A0A1D6KLC9|A0A1D6KLC9_MAIZE	2;2;1	2;2;1	2;2;1	>tr|A0A1D6KLC7|A0A1D6KLC7_MAIZE Metal-independent phosphoserine phosphatase OS=Zea mays OX=4577 GN=ZEAMMB73_Zm00001d031809 PE=4 SV=1;>tr|A0A1D6KLC6|A0A1D6KLC6_MAIZE Metal-independent phosphoserine phosphatase OS=Zea mays OX=4577 GN=ZEAMMB73_Zm00001d031809	3	2	2	2	0	0	0	0	0	1	0	0	0	0	0	0	0	0	1	0	0	0	0	0	0	0	0	1	0	0	0	8.2	8.2	8.2	32.381	306	306;345;252	0.00031368	2.8267	0	0	0	0	0
tr|B6U032|B6U032_MAIZE	tr|B6U032|B6U032_MAIZE	1	1	1	>tr|B6U032|B6U032_MAIZE Mpv17 / PMP22 family protein OS=Zea mays OX=4577 GN=100285035 PE=2 SV=1	1	1	1	1	0	0	0	1	1	0	1	1	0	0	0	0	1	1	0	1	1	0	0	0	0	1	1	0	1	1	0	4.5	4.5	4.5	38.458	353	353	0.0041946	1.8777	0	0	0	4.5	4.5
tr|B4FPK8|B4FPK8_MAIZE	tr|B4FPK8|B4FPK8_MAIZE	3	1	1	>tr|B4FPK8|B4FPK8_MAIZE Cytochrome B5 isoform D OS=Zea mays OX=4577 GN=ZEAMMB73_Zm00001d011786 PE=2 SV=1	1	3	1	1	2	2	1	1	1	1	1	2	1	1	0	0	0	0	0	0	0	0	1	0	0	0	0	0	0	0	0	31.9	11.9	11.9	14.91	135	135	0	19.235	25.2	20	13.3	13.3	13.3
tr|A0A1D6M2P8|A0A1D6M2P8_MAIZE	tr|A0A1D6M2P8|A0A1D6M2P8_MAIZE	2	2	2	>tr|A0A1D6M2P8|A0A1D6M2P8_MAIZE CASP-like protein OS=Zea mays OX=4577 GN=103630265 PE=3 SV=1	1	2	2	2	0	0	0	0	0	0	0	1	0	0	0	0	0	0	0	0	1	0	0	0	0	0	0	0	0	1	0	14.8	14.8	14.8	20.349	189	189	0	3.732	0	0	0	0	0
tr|C0PC75|C0PC75_MAIZE	tr|C0PC75|C0PC75_MAIZE	5	1	1	>tr|C0PC75|C0PC75_MAIZE Thioredoxin OS=Zea mays OX=4577 GN=ZEAMMB73_Zm00001d051250 PE=2 SV=1	1	5	1	1	3	1	2	1	2	3	2	2	1	0	0	0	0	0	0	0	1	0	0	0	0	0	0	0	0	1	0	34.1	10.4	10.4	18.74	173	173	0.0015347	2.6127	19.1	9.2	14.5	9.2	13.9
tr|A0A1D6EGC9|A0A1D6EGC9_MAIZE;tr|A0A1D6EGD0|A0A1D6EGD0_MAIZE	tr|A0A1D6EGC9|A0A1D6EGC9_MAIZE;tr|A0A1D6EGD0|A0A1D6EGD0_MAIZE	1;1	1;1	1;1	>tr|A0A1D6EGC9|A0A1D6EGC9_MAIZE ATP-dependent DNA helicase OS=Zea mays OX=4577 GN=ZEAMMB73_Zm00001d004573 PE=3 SV=1;>tr|A0A1D6EGD0|A0A1D6EGD0_MAIZE ATP-dependent DNA helicase OS=Zea mays OX=4577 GN=ZEAMMB73_Zm00001d004573 PE=3 SV=1	2	1	1	1	0	0	0	0	0	0	0	1	0	0	0	0	0	0	0	0	1	0	0	0	0	0	0	0	0	1	0	3.7	3.7	3.7	43.366	405	405;556	0	3.3694	0	0	0	0	0
tr|A0A1D6LLA1|A0A1D6LLA1_MAIZE;tr|A0A1D6KKP0|A0A1D6KKP0_MAIZE;tr|A0A1D6M7R9|A0A1D6M7R9_MAIZE;tr|A0A1D6M7S0|A0A1D6M7S0_MAIZE;tr|A0A1D6L945|A0A1D6L945_MAIZE;tr|A0A1D6M7S1|A0A1D6M7S1_MAIZE;tr|A0A1D6LY35|A0A1D6LY35_MAIZE;tr|A0A1D6PQP2|A0A1D6PQP2_MAIZE;tr|A0A1D6EAA6|A0A1D6EAA6_MAIZE;tr|A0A1D6PQP3|A0A1D6PQP3_MAIZE;tr|A0A1D6PQP1|A0A1D6PQP1_MAIZE;tr|A0A1D6KAA1|A0A1D6KAA1_MAIZE;tr|A0A1D6MFZ9|A0A1D6MFZ9_MA…	tr|A0A1D6LLA1|A0A1D6LLA1_MAIZE;tr|A0A1D6KKP0|A0A1D6KKP0_MAIZE;tr|A0A1D6M7R9|A0A1D6M7R9_MAIZE;tr|A0A1D6M7S0|A0A1D6M7S0_MAIZE;tr|A0A1D6L945|A0A1D6L945_MAIZE	11;11;10;10;6;1;1;1;1;1;1;1;1	2;2;2;2;1;0;0;0;0;0;0;0;0	2;2;2;2;1;0;0;0;0;0;0;0;0	>tr|A0A1D6LLA1|A0A1D6LLA1_MAIZE 14-3-3-like protein GF14 nu OS=Zea mays OX=4577 GN=103629503 PE=3 SV=1;>tr|A0A1D6KKP0|A0A1D6KKP0_MAIZE Putative 14-3-3 protein OS=Zea mays OX=4577 GN=ZEAMMB73_Zm00001d031688 PE=3 SV=1;>tr|A0A1D6M7R9|A0A1D6M7R9_MAIZE 14-3-3-l	13	11	2	2	5	6	5	7	3	6	6	5	5	0	0	0	1	0	0	1	0	0	0	0	0	1	0	0	1	0	0	35.8	8.6	8.6	29.033	257	257;257;226;257;321;108;120;127;163;301;406;433;500	0	3.3467	16.3	21	12.5	21	14.4
tr|K7TLJ6|K7TLJ6_MAIZE;tr|A0A1D6IZK0|A0A1D6IZK0_MAIZE;tr|A0A1D6IZK3|A0A1D6IZK3_MAIZE;tr|A0A1D6IZK5|A0A1D6IZK5_MAIZE;tr|A0A1D6IZK6|A0A1D6IZK6_MAIZE;tr|A0A1D6IZK7|A0A1D6IZK7_MAIZE	tr|K7TLJ6|K7TLJ6_MAIZE;tr|A0A1D6IZK0|A0A1D6IZK0_MAIZE;tr|A0A1D6IZK3|A0A1D6IZK3_MAIZE;tr|A0A1D6IZK5|A0A1D6IZK5_MAIZE;tr|A0A1D6IZK6|A0A1D6IZK6_MAIZE;tr|A0A1D6IZK7|A0A1D6IZK7_MAIZE	13;13;11;10;9;8	1;1;1;1;1;1	1;1;1;1;1;1	>tr|K7TLJ6|K7TLJ6_MAIZE Valine--tRNA ligase mitochondrial 1 OS=Zea mays OX=4577 GN=ZEAMMB73_Zm00001d024493 PE=4 SV=1;>tr|A0A1D6IZK0|A0A1D6IZK0_MAIZE Valine--tRNA ligase mitochondrial 1 OS=Zea mays OX=4577 GN=ZEAMMB73_Zm00001d024493 PE=4 SV=1;>tr|A0A1D6IZK3	6	13	1	1	4	5	2	2	5	3	3	1	3	0	0	0	0	1	0	1	0	0	0	0	0	0	1	0	1	0	0	18.4	1.5	1.5	92.714	815	815;835;750;484;436;604	0.0034062	1.9986	6.1	5.8	2.9	3.8	7.5
tr|K7WBY4|K7WBY4_MAIZE	tr|K7WBY4|K7WBY4_MAIZE	3	1	1	>tr|K7WBY4|K7WBY4_MAIZE Abscisic acid receptor PYR1 OS=Zea mays OX=4577 GN=PYL2 PE=2 SV=1	1	3	1	1	0	0	1	1	1	2	0	2	2	0	0	0	0	0	0	0	1	1	0	0	0	0	0	0	0	1	1	22	8.8	8.8	21.99	205	205	0.0036599	1.9331	0	0	7.3	7.3	7.3
tr|B4FCU3|B4FCU3_MAIZE	tr|B4FCU3|B4FCU3_MAIZE	1	1	1	>tr|B4FCU3|B4FCU3_MAIZE Uncharacterized protein OS=Zea mays OX=4577 GN=100192837 PE=2 SV=1	1	1	1	1	0	0	0	1	1	0	0	0	0	0	0	0	1	1	0	0	0	0	0	0	0	1	1	0	0	0	0	9.5	9.5	9.5	21.471	199	199	0	6.8586	0	0	0	9.5	9.5
tr|A0A1D6QU23|A0A1D6QU23_MAIZE;tr|A0A1D6QU24|A0A1D6QU24_MAIZE;tr|A0A1D6GZH6|A0A1D6GZH6_MAIZE	tr|A0A1D6QU23|A0A1D6QU23_MAIZE;tr|A0A1D6QU24|A0A1D6QU24_MAIZE;tr|A0A1D6GZH6|A0A1D6GZH6_MAIZE	3;3;2	1;1;0	1;1;0	>tr|A0A1D6QU23|A0A1D6QU23_MAIZE Anthranilate phosphoribosyltransferase OS=Zea mays OX=4577 GN=103654959 PE=4 SV=1;>tr|A0A1D6QU24|A0A1D6QU24_MAIZE Anthranilate phosphoribosyltransferase OS=Zea mays OX=4577 GN=103654959 PE=4 SV=1;>tr|A0A1D6GZH6|A0A1D6GZH6_MA	3	3	1	1	0	0	1	1	1	1	1	0	1	0	0	0	0	1	1	0	0	0	0	0	0	0	1	1	0	0	0	10.4	4.2	4.2	43.851	403	403;587;390	0.0039205	1.8906	0	0	4.5	4.5	4.2
tr|A0A1D6INK7|A0A1D6INK7_MAIZE;tr|A0A1D6INL8|A0A1D6INL8_MAIZE;tr|A0A1D6INK9|A0A1D6INK9_MAIZE;tr|A0A1D6INL9|A0A1D6INL9_MAIZE;tr|A0A1D6INL2|A0A1D6INL2_MAIZE;tr|A0A1D6INM2|A0A1D6INM2_MAIZE;tr|A0A1D6INL1|A0A1D6INL1_MAIZE;tr|A0A1D6INK6|A0A1D6INK6_MAIZE;tr|A0A1D6INL0|A0A1D6INL0_MAIZE;tr|A0A1D6INL6|A0A1D6INL6_MAIZE;tr|A0A1D6INK8|A0A1D6INK8_MAIZE	tr|A0A1D6INK7|A0A1D6INK7_MAIZE;tr|A0A1D6INL8|A0A1D6INL8_MAIZE;tr|A0A1D6INK9|A0A1D6INK9_MAIZE;tr|A0A1D6INL9|A0A1D6INL9_MAIZE;tr|A0A1D6INL2|A0A1D6INL2_MAIZE;tr|A0A1D6INM2|A0A1D6INM2_MAIZE;tr|A0A1D6INL1|A0A1D6INL1_MAIZE;tr|A0A1D6INK6|A0A1D6INK6_MAIZE;tr|A0A1D6INL0|A0A1D6INL0_MAIZE;tr|A0A1D6INL6|A0A1D6INL6_MAIZE;tr|A0A1D6INK8|A0A1D6INK8_MAIZE	1;1;1;1;1;1;1;1;1;1;1	1;1;1;1;1;1;1;1;1;1;1	1;1;1;1;1;1;1;1;1;1;1	>tr|A0A1D6INK7|A0A1D6INK7_MAIZE Exocyst complex component SEC8 OS=Zea mays OX=4577 GN=ZEAMMB73_Zm00001d022502 PE=4 SV=1;>tr|A0A1D6INL8|A0A1D6INL8_MAIZE Exocyst complex component SEC8 OS=Zea mays OX=4577 GN=ZEAMMB73_Zm00001d022502 PE=4 SV=1;>tr|A0A1D6INK9|A	11	1	1	1	0	1	1	1	1	0	0	0	0	0	1	1	1	1	0	0	0	0	0	1	1	1	1	0	0	0	0	2.6	2.6	2.6	67.168	612	612;633;647;816;828;897;945;1026;1034;1055;1069	0	2.8623	0	2.6	2.6	2.6	2.6
tr|K7TWV7|K7TWV7_MAIZE	tr|K7TWV7|K7TWV7_MAIZE	8	1	1	>tr|K7TWV7|K7TWV7_MAIZE Peptidyl-prolyl cis-trans isomerase OS=Zea mays OX=4577 GN=103653580 PE=3 SV=1	1	8	1	1	3	3	3	2	3	3	3	2	2	0	0	0	0	1	0	0	0	0	0	0	0	0	1	0	0	0	0	39.8	8.2	8.2	18.286	171	171	1	-2	22.2	21.1	22.2	17.5	25.7
tr|Q94KS8|Q94KS8_MAIZE	tr|Q94KS8|Q94KS8_MAIZE	1	1	1	>tr|Q94KS8|Q94KS8_MAIZE Beta-expansin 1a OS=Zea mays OX=4577 GN=expB6 PE=2 SV=1	1	1	1	1	0	0	0	0	1	0	0	0	0	0	0	0	0	1	0	0	0	0	0	0	0	0	1	0	0	0	0	5.1	5.1	5.1	30.264	276	276	0.0017657	2.2515	0	0	0	0	5.1
tr|A0A1D6FN07|A0A1D6FN07_MAIZE;tr|A0A1D6FN10|A0A1D6FN10_MAIZE;tr|A0A1D6M1Y5|A0A1D6M1Y5_MAIZE;tr|A0A1D6FN12|A0A1D6FN12_MAIZE;tr|A0A1D6FN09|A0A1D6FN09_MAIZE;tr|B7ZXP4|B7ZXP4_MAIZE;tr|A0A1D6M1Y9|A0A1D6M1Y9_MAIZE;tr|A0A1D6M1Y6|A0A1D6M1Y6_MAIZE;tr|A0A1D6M1Z5|A0A1D6M1Z5_MAIZE	tr|A0A1D6FN07|A0A1D6FN07_MAIZE;tr|A0A1D6FN10|A0A1D6FN10_MAIZE;tr|A0A1D6M1Y5|A0A1D6M1Y5_MAIZE;tr|A0A1D6FN12|A0A1D6FN12_MAIZE;tr|A0A1D6FN09|A0A1D6FN09_MAIZE;tr|B7ZXP4|B7ZXP4_MAIZE;tr|A0A1D6M1Y9|A0A1D6M1Y9_MAIZE;tr|A0A1D6M1Y6|A0A1D6M1Y6_MAIZE;tr|A0A1D6M1Z5|A0A1D6M1Z5_MAIZE	4;3;3;3;3;3;3;3;3	2;1;1;1;1;1;1;1;1	2;1;1;1;1;1;1;1;1	>tr|A0A1D6FN07|A0A1D6FN07_MAIZE UDP-glucuronic acid decarboxylase 4 OS=Zea mays OX=4577 GN=100272553 PE=4 SV=1;>tr|A0A1D6FN10|A0A1D6FN10_MAIZE UDP-glucuronic acid decarboxylase 4 OS=Zea mays OX=4577 GN=100272553 PE=4 SV=1;>tr|A0A1D6M1Y5|A0A1D6M1Y5_MAIZE UD	9	4	2	2	1	1	0	0	1	0	1	1	2	1	0	0	0	1	0	0	0	0	1	0	0	0	1	0	0	0	0	16.5	11.7	11.7	21.206	188	188;201;226;413;426;438;438;446;459	0.0081367	1.6483	5.9	4.3	0	0	5.9
tr|A0A1X7YFJ7|A0A1X7YFJ7_MAIZE;tr|A0A1X7YFI7|A0A1X7YFI7_MAIZE;tr|A0A1X7YFF8|A0A1X7YFF8_MAIZE;tr|A0A1X7YFF1|A0A1X7YFF1_MAIZE;tr|A0A1D6DQL4|A0A1D6DQL4_MAIZE	tr|A0A1X7YFJ7|A0A1X7YFJ7_MAIZE;tr|A0A1X7YFI7|A0A1X7YFI7_MAIZE;tr|A0A1X7YFF8|A0A1X7YFF8_MAIZE;tr|A0A1X7YFF1|A0A1X7YFF1_MAIZE;tr|A0A1D6DQL4|A0A1D6DQL4_MAIZE	1;1;1;1;1	1;1;1;1;1	1;1;1;1;1	>tr|A0A1X7YFJ7|A0A1X7YFJ7_MAIZE Uncharacterized protein OS=Zea mays OX=4577 GN=103651695 PE=4 SV=1;>tr|A0A1X7YFI7|A0A1X7YFI7_MAIZE Uncharacterized protein OS=Zea mays OX=4577 GN=103651695 PE=4 SV=1;>tr|A0A1X7YFF8|A0A1X7YFF8_MAIZE Uncharacterized protein OS	5	1	1	1	0	0	0	0	1	0	0	0	0	0	0	0	0	1	0	0	0	0	0	0	0	0	1	0	0	0	0	1.7	1.7	1.7	83.046	748	748;927;964;980;987	0.0047104	1.8122	0	0	0	0	1.7
tr|B6TJM1|B6TJM1_MAIZE;tr|A0A1D6FB67|A0A1D6FB67_MAIZE;tr|A0A1D6MQT8|A0A1D6MQT8_MAIZE;tr|A0A1D6JZ46|A0A1D6JZ46_MAIZE	tr|B6TJM1|B6TJM1_MAIZE;tr|A0A1D6FB67|A0A1D6FB67_MAIZE;tr|A0A1D6MQT8|A0A1D6MQT8_MAIZE;tr|A0A1D6JZ46|A0A1D6JZ46_MAIZE	11;9;9;7	1;0;0;1	1;0;0;1	>tr|B6TJM1|B6TJM1_MAIZE Isocitrate dehydrogenase [NAD] subunit, mitochondrial OS=Zea mays OX=4577 GN=100283574 PE=2 SV=1;>tr|A0A1D6FB67|A0A1D6FB67_MAIZE Isocitrate dehydrogenase [NAD] catalytic subunit 5 mitochondrial OS=Zea mays OX=4577 GN=100283574 PE=4	4	11	1	1	5	5	3	4	5	4	6	4	3	0	0	0	1	0	0	0	0	0	0	0	0	1	0	0	0	0	0	38.4	3.6	3.6	39.907	365	365;226;246;273	0.0093608	1.5616	18.6	20	13.2	16.7	17.8
tr|A0A1D6FPL0|A0A1D6FPL0_MAIZE;tr|K7V367|K7V367_MAIZE;tr|A0A1D6FPK9|A0A1D6FPK9_MAIZE	tr|A0A1D6FPL0|A0A1D6FPL0_MAIZE;tr|K7V367|K7V367_MAIZE;tr|A0A1D6FPK9|A0A1D6FPK9_MAIZE	7;7;6	2;2;2	2;2;2	>tr|A0A1D6FPL0|A0A1D6FPL0_MAIZE Fructose-16-bisphosphatase cytosolic OS=Zea mays OX=4577 GN=ZEAMMB73_Zm00001d010172 PE=3 SV=1;>tr|K7V367|K7V367_MAIZE Fructose-16-bisphosphatase cytosolic OS=Zea mays OX=4577 GN=ZEAMMB73_Zm00001d010172 PE=3 SV=1;>tr|A0A1D6FP	3	7	2	2	4	5	5	4	4	3	4	5	5	0	1	0	0	0	0	0	0	0	0	1	0	0	0	0	0	0	0	18.6	6.5	6.5	36.846	339	339;376;349	0.002858	2.0499	11.2	14.7	14.5	11.2	11.2
tr|B4FPP1|B4FPP1_MAIZE;tr|A0A1D6NMI8|A0A1D6NMI8_MAIZE	tr|B4FPP1|B4FPP1_MAIZE;tr|A0A1D6NMI8|A0A1D6NMI8_MAIZE	1;1	1;1	1;1	>tr|B4FPP1|B4FPP1_MAIZE Thioredoxin family Trp26 OS=Zea mays OX=4577 GN=100193621 PE=2 SV=1;>tr|A0A1D6NMI8|A0A1D6NMI8_MAIZE Thioredoxin family Trp26 OS=Zea mays OX=4577 GN=100193621 PE=4 SV=1	2	1	1	1	1	0	0	0	0	0	0	0	0	1	0	0	0	0	0	0	0	0	1	0	0	0	0	0	0	0	0	6.4	6.4	6.4	22.618	204	204;222	0.0034081	2.0033	6.4	0	0	0	0
tr|A0A1D6MAK9|A0A1D6MAK9_MAIZE	tr|A0A1D6MAK9|A0A1D6MAK9_MAIZE	3	3	3	>tr|A0A1D6MAK9|A0A1D6MAK9_MAIZE Phosphotransferase OS=Zea mays OX=4577 GN=ZEAMMB73_Zm00001d038792 PE=3 SV=1	1	3	3	3	1	0	0	0	0	0	0	0	0	1	0	0	0	0	0	0	0	0	1	0	0	0	0	0	0	0	0	7.5	7.5	7.5	54.691	507	507	0	12.129	2.4	0	0	0	0
tr|K7V0V8|K7V0V8_MAIZE	tr|K7V0V8|K7V0V8_MAIZE	1	1	1	>tr|K7V0V8|K7V0V8_MAIZE DUF1230 family protein OS=Zea mays OX=4577 GN=103635266 PE=4 SV=1	1	1	1	1	1	0	0	0	0	0	0	0	0	1	0	0	0	0	0	0	0	0	1	0	0	0	0	0	0	0	0	4.7	4.7	4.7	27.416	258	258	0.0062945	1.7143	4.7	0	0	0	0
tr|A0A1D6KLE4|A0A1D6KLE4_MAIZE;tr|A0A1D6KLE6|A0A1D6KLE6_MAIZE;tr|A0A1D6KLE1|A0A1D6KLE1_MAIZE;tr|A0A1D6KLE5|A0A1D6KLE5_MAIZE;tr|A0A1D6KLE0|A0A1D6KLE0_MAIZE;tr|A0A1D6KLE3|A0A1D6KLE3_MAIZE;tr|A0A1D6KLE2|A0A1D6KLE2_MAIZE;tr|A0A1D6KLE7|A0A1D6KLE7_MAIZE	tr|A0A1D6KLE4|A0A1D6KLE4_MAIZE;tr|A0A1D6KLE6|A0A1D6KLE6_MAIZE;tr|A0A1D6KLE1|A0A1D6KLE1_MAIZE;tr|A0A1D6KLE5|A0A1D6KLE5_MAIZE;tr|A0A1D6KLE0|A0A1D6KLE0_MAIZE;tr|A0A1D6KLE3|A0A1D6KLE3_MAIZE;tr|A0A1D6KLE2|A0A1D6KLE2_MAIZE	3;3;3;3;3;3;3;1	3;3;3;3;3;3;3;1	3;3;3;3;3;3;3;1	>tr|A0A1D6KLE4|A0A1D6KLE4_MAIZE PWWP domain protein OS=Zea mays OX=4577 GN=103164616 PE=4 SV=1;>tr|A0A1D6KLE6|A0A1D6KLE6_MAIZE PWWP domain protein OS=Zea mays OX=4577 GN=103164616 PE=4 SV=1;>tr|A0A1D6KLE1|A0A1D6KLE1_MAIZE PWWP domain protein OS=Zea mays OX	8	3	3	3	1	0	0	0	0	0	0	0	0	1	0	0	0	0	0	0	0	0	1	0	0	0	0	0	0	0	0	15.3	15.3	15.3	37.946	352	352;354;360;362;370;391;401;96	0	21.743	4.5	0	0	0	0
tr|A0A1D6DYU9|A0A1D6DYU9_MAIZE;tr|A0A1D6DYU7|A0A1D6DYU7_MAIZE;tr|A0A1D6DYU8|A0A1D6DYU8_MAIZE	tr|A0A1D6DYU9|A0A1D6DYU9_MAIZE;tr|A0A1D6DYU7|A0A1D6DYU7_MAIZE;tr|A0A1D6DYU8|A0A1D6DYU8_MAIZE	3;2;2	2;1;1	2;1;1	>tr|A0A1D6DYU9|A0A1D6DYU9_MAIZE Peroxisomal (S)-2-hydroxy-acid oxidase GLO1 OS=Zea mays OX=4577 GN=ZEAMMB73_Zm00001d002261 PE=3 SV=1;>tr|A0A1D6DYU7|A0A1D6DYU7_MAIZE Peroxisomal (S)-2-hydroxy-acid oxidase GLO1 OS=Zea mays OX=4577 GN=ZEAMMB73_Zm00001d002261	3	3	2	2	3	1	0	0	1	0	1	2	1	2	0	0	0	0	0	0	1	0	2	0	0	0	0	0	0	1	0	12	10	10	43.919	399	399;287;382	0.00092336	2.6497	12	2	0	0	2
tr|B4FP70|B4FP70_MAIZE;tr|A0A1D6HT10|A0A1D6HT10_MAIZE	tr|B4FP70|B4FP70_MAIZE;tr|A0A1D6HT10|A0A1D6HT10_MAIZE	2;2	2;2	2;2	>tr|B4FP70|B4FP70_MAIZE Small nuclear ribonucleoprotein-associated protein OS=Zea mays OX=4577 GN=100272538 PE=2 SV=1;>tr|A0A1D6HT10|A0A1D6HT10_MAIZE Small nuclear ribonucleoprotein-associated protein OS=Zea mays OX=4577 GN=100282140 PE=3 SV=1	2	2	2	2	0	0	0	0	1	0	0	1	1	0	0	0	0	1	0	0	1	1	0	0	0	0	1	0	0	1	1	10.3	10.3	10.3	27.655	263	263;263	0	2.8739	0	0	0	0	3
tr|A0A1D6IAM2|A0A1D6IAM2_MAIZE;tr|C0HG48|C0HG48_MAIZE;tr|A0A1D6EVC5|A0A1D6EVC5_MAIZE	tr|A0A1D6IAM2|A0A1D6IAM2_MAIZE;tr|C0HG48|C0HG48_MAIZE;tr|A0A1D6EVC5|A0A1D6EVC5_MAIZE	2;2;1	2;2;1	2;2;1	>tr|A0A1D6IAM2|A0A1D6IAM2_MAIZE Transmembrane 9 superfamily member OS=Zea mays OX=4577 GN=100285422 PE=3 SV=1;>tr|C0HG48|C0HG48_MAIZE Transmembrane 9 superfamily member OS=Zea mays OX=4577 GN=100285422 PE=2 SV=1;>tr|A0A1D6EVC5|A0A1D6EVC5_MAIZE Transmembran	3	2	2	2	1	0	1	1	1	0	0	0	0	1	0	1	1	1	0	0	0	0	1	0	1	1	1	0	0	0	0	3.4	3.4	3.4	69.422	610	610;639;639	0	4.2383	1.8	0	1.8	1.8	1.8
tr|A0A1D6MXY7|A0A1D6MXY7_MAIZE;tr|A0A1D6EY12|A0A1D6EY12_MAIZE	tr|A0A1D6MXY7|A0A1D6MXY7_MAIZE;tr|A0A1D6EY12|A0A1D6EY12_MAIZE	2;1	2;1	2;1	>tr|A0A1D6MXY7|A0A1D6MXY7_MAIZE Pinoresinol reductase 2 OS=Zea mays OX=4577 GN=ZEAMMB73_Zm00001d041746 PE=4 SV=2;>tr|A0A1D6EY12|A0A1D6EY12_MAIZE Uncharacterized protein OS=Zea mays OX=4577 GN=ZEAMMB73_Zm00001d006575 PE=4 SV=1	2	2	2	2	2	0	0	0	0	0	0	0	0	2	0	0	0	0	0	0	0	0	2	0	0	0	0	0	0	0	0	6.8	6.8	6.8	29.672	266	266;121	0.0025818	2.0786	6.8	0	0	0	0
tr|A0A1D6N1P5|A0A1D6N1P5_MAIZE	tr|A0A1D6N1P5|A0A1D6N1P5_MAIZE	1	1	1	>tr|A0A1D6N1P5|A0A1D6N1P5_MAIZE Glucan endo-13-beta-glucosidase homolog1 OS=Zea mays OX=4577 GN=100037765 PE=3 SV=1	1	1	1	1	1	0	0	0	0	0	0	0	0	1	0	0	0	0	0	0	0	0	1	0	0	0	0	0	0	0	0	5.4	5.4	5.4	34.619	334	334	0.00031124	2.754	5.4	0	0	0	0
tr|Q6XFQ3|Q6XFQ3_MAIZE;tr|Q6XFQ2|Q6XFQ2_MAIZE;tr|A0A1X7YGH0|A0A1X7YGH0_MAIZE;tr|A0A1Q0XTC6|A0A1Q0XTC6_MAIZE;tr|A0A1D6IYC8|A0A1D6IYC8_MAIZE;tr|A0A1D6PBZ0|A0A1D6PBZ0_MAIZE;tr|A0A1D6PBY9|A0A1D6PBY9_MAIZE	tr|Q6XFQ3|Q6XFQ3_MAIZE;tr|Q6XFQ2|Q6XFQ2_MAIZE;tr|A0A1X7YGH0|A0A1X7YGH0_MAIZE;tr|A0A1Q0XTC6|A0A1Q0XTC6_MAIZE;tr|A0A1D6IYC8|A0A1D6IYC8_MAIZE;tr|A0A1D6PBZ0|A0A1D6PBZ0_MAIZE;tr|A0A1D6PBY9|A0A1D6PBY9_MAIZE	2;2;1;1;1;1;1	2;2;1;1;1;1;1	2;2;1;1;1;1;1	>tr|Q6XFQ3|Q6XFQ3_MAIZE Phytochrome OS=Zea mays OX=4577 GN=phyB1 PE=3 SV=1;>tr|Q6XFQ2|Q6XFQ2_MAIZE Phytochrome OS=Zea mays OX=4577 GN=phyB2 PE=3 SV=1;>tr|A0A1X7YGH0|A0A1X7YGH0_MAIZE Uncharacterized protein OS=Zea mays OX=4577 PE=4 SV=1;>tr|A0A1Q0XTC6|A0A1Q	7	2	2	2	0	0	0	1	0	0	0	0	0	0	0	0	1	0	0	0	0	0	0	0	0	1	0	0	0	0	0	2.5	2.5	2.5	127.78	1161	1161;1166;111;160;440;792;995	0	3.3595	0	0	0	0.7	0
tr|B4FKM4|B4FKM4_MAIZE;tr|A0A1D6LDM1|A0A1D6LDM1_MAIZE	tr|B4FKM4|B4FKM4_MAIZE;tr|A0A1D6LDM1|A0A1D6LDM1_MAIZE	2;2	2;2	2;2	>tr|B4FKM4|B4FKM4_MAIZE Protein mago nashi-like protein OS=Zea mays OX=4577 GN=100280575 PE=2 SV=1;>tr|A0A1D6LDM1|A0A1D6LDM1_MAIZE Protein mago nashi-like protein OS=Zea mays OX=4577 GN=ZEAMMB73_Zm00001d035019 PE=4 SV=1	2	2	2	2	0	0	0	0	1	0	0	0	0	0	0	0	0	1	0	0	0	0	0	0	0	0	1	0	0	0	0	15.5	15.5	15.5	18.507	161	161;175	0.0091177	1.5733	0	0	0	0	6.2
tr|Q8LK76|Q8LK76_MAIZE;tr|A0A1D6M717|A0A1D6M717_MAIZE;tr|A0A1D6M721|A0A1D6M721_MAIZE	tr|Q8LK76|Q8LK76_MAIZE;tr|A0A1D6M717|A0A1D6M717_MAIZE;tr|A0A1D6M721|A0A1D6M721_MAIZE	2;2;2	1;1;1	1;1;1	>tr|Q8LK76|Q8LK76_MAIZE Centromeric histone H3 OS=Zea mays OX=4577 GN=542500 PE=2 SV=1;>tr|A0A1D6M717|A0A1D6M717_MAIZE Centromeric histone H3 OS=Zea mays OX=4577 GN=542500 PE=3 SV=1;>tr|A0A1D6M721|A0A1D6M721_MAIZE Centromeric histone H3 OS=Zea mays OX=4577	3	2	1	1	0	0	0	0	0	0	1	1	0	0	0	0	0	0	0	1	1	0	0	0	0	0	0	0	1	1	0	12.1	7.6	7.6	17.606	157	157;160;181	0.0017678	2.2558	0	0	0	0	0
tr|A0A1D6JME6|A0A1D6JME6_MAIZE;tr|B6U2F8|B6U2F8_MAIZE;tr|A0A1D6JME7|A0A1D6JME7_MAIZE;tr|A0A1D6JMF0|A0A1D6JMF0_MAIZE;tr|A0A1D6JME9|A0A1D6JME9_MAIZE;tr|A0A1D6JMF1|A0A1D6JMF1_MAIZE	tr|A0A1D6JME6|A0A1D6JME6_MAIZE;tr|B6U2F8|B6U2F8_MAIZE;tr|A0A1D6JME7|A0A1D6JME7_MAIZE;tr|A0A1D6JMF0|A0A1D6JMF0_MAIZE;tr|A0A1D6JME9|A0A1D6JME9_MAIZE	3;3;3;2;2;1	3;3;3;2;2;1	3;3;3;2;2;1	>tr|A0A1D6JME6|A0A1D6JME6_MAIZE Dolichyl-diphosphooligosaccharide--protein glycosyltransferase subunit 1 OS=Zea mays OX=4577 GN=100285254 PE=3 SV=1;>tr|B6U2F8|B6U2F8_MAIZE Dolichyl-diphosphooligosaccharide--protein glycosyltransferase subunit 1 OS=Zea mays	6	3	3	3	0	0	1	0	0	0	0	0	0	0	0	1	0	0	0	0	0	0	0	0	1	0	0	0	0	0	0	3.9	3.9	3.9	68.428	611	611;623;627;421;449;182	0	4.103	0	0	1.3	0	0
tr|A0A1D6G792|A0A1D6G792_MAIZE;tr|B4FUA8|B4FUA8_MAIZE	tr|A0A1D6G792|A0A1D6G792_MAIZE;tr|B4FUA8|B4FUA8_MAIZE	1;1	1;1	1;1	>tr|A0A1D6G792|A0A1D6G792_MAIZE Calreticulin-3 OS=Zea mays OX=4577 GN=100273288 PE=3 SV=1;>tr|B4FUA8|B4FUA8_MAIZE Calreticulin-3 OS=Zea mays OX=4577 GN=100273288 PE=2 SV=1	2	1	1	1	1	0	0	0	0	0	0	0	1	1	0	0	0	0	0	0	0	1	1	0	0	0	0	0	0	0	1	4.3	4.3	4.3	46.621	399	399;415	0	11.579	4.3	0	0	0	0
tr|Q6R9F4|Q6R9F4_MAIZE	tr|Q6R9F4|Q6R9F4_MAIZE	1	1	1	>tr|Q6R9F4|Q6R9F4_MAIZE NADH-ubiquinone oxidoreductase chain 3 OS=Zea mays OX=4577 GN=nad3 PE=3 SV=1	1	1	1	1	0	0	0	1	0	0	0	1	0	0	0	0	1	0	0	0	1	0	0	0	0	1	0	0	0	1	0	12.7	12.7	12.7	13.695	118	118	0.0020373	2.1733	0	0	0	12.7	0
tr|A0A1D6PH45|A0A1D6PH45_MAIZE;tr|A0A1D6PH42|A0A1D6PH42_MAIZE;tr|C0HHY2|C0HHY2_MAIZE	tr|A0A1D6PH45|A0A1D6PH45_MAIZE;tr|A0A1D6PH42|A0A1D6PH42_MAIZE;tr|C0HHY2|C0HHY2_MAIZE	1;1;1	1;1;1	1;1;1	>tr|A0A1D6PH45|A0A1D6PH45_MAIZE Putative inactive purple acid phosphatase 1 OS=Zea mays OX=4577 GN=100382011 PE=4 SV=1;>tr|A0A1D6PH42|A0A1D6PH42_MAIZE Purple acid phosphatase OS=Zea mays OX=4577 GN=100382011 PE=3 SV=1;>tr|C0HHY2|C0HHY2_MAIZE Purple acid ph	3	1	1	1	1	0	0	0	0	0	0	0	1	1	0	0	0	0	0	0	0	1	1	0	0	0	0	0	0	0	1	4	4	4	34.765	303	303;412;633	0	3.1792	4	0	0	0	0
tr|C0PIV7|C0PIV7_MAIZE;tr|A0A1D6JRF8|A0A1D6JRF8_MAIZE;tr|A0A1D6JRG5|A0A1D6JRG5_MAIZE;tr|A0A1D6JRD6|A0A1D6JRD6_MAIZE;tr|A0A1D6JRF9|A0A1D6JRF9_MAIZE;tr|A0A1D6JRD5|A0A1D6JRD5_MAIZE;tr|A0A1D6PHT1|A0A1D6PHT1_MAIZE;tr|C0HFL9|C0HFL9_MAIZE;tr|A0A1D6PHT4|A0A1D6PHT4_MAIZE;tr|A0A1D6PHQ2|A0A1D6PHQ2_MAIZE;tr|A0A1D6PHS1|A0A1D6PHS1_MAIZE;tr|K7VP89|K7VP89_MAIZE	tr|C0PIV7|C0PIV7_MAIZE;tr|A0A1D6JRF8|A0A1D6JRF8_MAIZE;tr|A0A1D6JRG5|A0A1D6JRG5_MAIZE;tr|A0A1D6JRD6|A0A1D6JRD6_MAIZE;tr|A0A1D6JRF9|A0A1D6JRF9_MAIZE;tr|A0A1D6JRD5|A0A1D6JRD5_MAIZE;tr|A0A1D6PHT1|A0A1D6PHT1_MAIZE;tr|C0HFL9|C0HFL9_MAIZE;tr|A0A1D6PHT4|A0A1D6PHT4_MAIZE;tr|A0A1D6PHQ2|A0A1D6PHQ2_MAIZE;tr|A0A1D6PHS1|A0A1D6PHS1_MAIZE;tr|K7VP89|K7VP89_MAIZE	2;2;2;2;2;2;1;1;1;1;1;1	2;2;2;2;2;2;1;1;1;1;1;1	2;2;2;2;2;2;1;1;1;1;1;1	>tr|C0PIV7|C0PIV7_MAIZE Tetratricopeptide repeat (TPR)-like superfamily protein OS=Zea mays OX=4577 GN=100383763 PE=2 SV=1;>tr|A0A1D6JRF8|A0A1D6JRF8_MAIZE Tetratricopeptide repeat (TPR)-like superfamily protein OS=Zea mays OX=4577 GN=100383763 PE=4 SV=1;>t	12	2	2	2	1	0	0	0	0	0	0	0	0	1	0	0	0	0	0	0	0	0	1	0	0	0	0	0	0	0	0	6.9	6.9	6.9	39.911	360	360;391;393;752;769;800;312;355;436;720;731;763	0	3.2411	3.3	0	0	0	0
tr|A0A1D6EFD6|A0A1D6EFD6_MAIZE;tr|A0A1D6EFD7|A0A1D6EFD7_MAIZE;tr|A0A1D6EFF1|A0A1D6EFF1_MAIZE;tr|A0A1D6EFE1|A0A1D6EFE1_MAIZE;tr|O81638|O81638_MAIZE;tr|A0A1D6EFE0|A0A1D6EFE0_MAIZE	tr|A0A1D6EFD6|A0A1D6EFD6_MAIZE;tr|A0A1D6EFD7|A0A1D6EFD7_MAIZE;tr|A0A1D6EFF1|A0A1D6EFF1_MAIZE;tr|A0A1D6EFE1|A0A1D6EFE1_MAIZE;tr|O81638|O81638_MAIZE;tr|A0A1D6EFE0|A0A1D6EFE0_MAIZE	1;1;1;1;1;1	1;1;1;1;1;1	1;1;1;1;1;1	>tr|A0A1D6EFD6|A0A1D6EFD6_MAIZE Pullulanase-type starch debranching enzyme1 OS=Zea mays OX=4577 GN=541711 PE=4 SV=1;>tr|A0A1D6EFD7|A0A1D6EFD7_MAIZE Pullulanase-type starch debranching enzyme1 OS=Zea mays OX=4577 GN=541711 PE=4 SV=1;>tr|A0A1D6EFF1|A0A1D6EFF	6	1	1	1	1	1	1	0	0	0	0	0	0	1	1	1	0	0	0	0	0	0	1	1	1	0	0	0	0	0	0	4.3	4.3	4.3	41.436	372	372;404;501;935;962;969	0.0034208	2.0304	4.3	4.3	4.3	0	0
tr|B4FUS5|B4FUS5_MAIZE;tr|C0PFY0|C0PFY0_MAIZE;tr|B4FQY8|B4FQY8_MAIZE	tr|B4FUS5|B4FUS5_MAIZE;tr|C0PFY0|C0PFY0_MAIZE;tr|B4FQY8|B4FQY8_MAIZE	6;3;3	1;0;0	1;0;0	>tr|B4FUS5|B4FUS5_MAIZE ATP-dependent Clp protease proteolytic subunit OS=Zea mays OX=4577 GN=100273342 PE=2 SV=1;>tr|C0PFY0|C0PFY0_MAIZE ATP-dependent Clp protease proteolytic subunit OS=Zea mays OX=4577 GN=100284211 PE=2 SV=1;>tr|B4FQY8|B4FQY8_MAIZE ATP-	3	6	1	1	4	4	4	4	3	3	4	4	4	1	0	0	0	0	0	0	0	0	1	0	0	0	0	0	0	0	0	19.1	3.3	3.3	32.172	304	304;259;260	1	-2	16.8	15.8	13.5	15.8	13.5
tr|B4FLH3|B4FLH3_MAIZE	tr|B4FLH3|B4FLH3_MAIZE	1	1	1	>tr|B4FLH3|B4FLH3_MAIZE Microsomal glutathione S-transferase 3 OS=Zea mays OX=4577 GN=100216831 PE=2 SV=1	1	1	1	1	1	0	0	0	0	0	0	1	0	1	0	0	0	0	0	0	1	0	1	0	0	0	0	0	0	1	0	11.5	11.5	11.5	16.699	148	148	0.005237	1.7718	11.5	0	0	0	0
tr|A0A1X7YI34|A0A1X7YI34_MAIZE	tr|A0A1X7YI34|A0A1X7YI34_MAIZE	2	2	2	>tr|A0A1X7YI34|A0A1X7YI34_MAIZE Uncharacterized protein OS=Zea mays OX=4577 PE=4 SV=1	1	2	2	2	1	1	0	0	0	0	0	0	0	1	1	0	0	0	0	0	0	0	1	1	0	0	0	0	0	0	0	16.9	16.9	16.9	23.095	219	219	0.0062927	1.7138	9.6	9.6	0	0	0
tr|C0P3P8|C0P3P8_MAIZE;sp|Q84Y01|ITPK1_MAIZE	tr|C0P3P8|C0P3P8_MAIZE;sp|Q84Y01|ITPK1_MAIZE	2;2	2;2	2;2	>tr|C0P3P8|C0P3P8_MAIZE Inositol-tetrakisphosphate 1-kinase OS=Zea mays OX=4577 GN=ZEAMMB73_Zm00001d030083 PE=2 SV=1;>sp|Q84Y01|ITPK1_MAIZE Inositol-tetrakisphosphate 1-kinase 1 OS=Zea mays OX=4577 GN=ITPK1 PE=2 SV=1	2	2	2	2	0	1	1	0	0	0	0	0	0	0	1	1	0	0	0	0	0	0	0	1	1	0	0	0	0	0	0	9.4	9.4	9.4	37.312	342	342;342	0	4.7818	0	5	5	0	0
tr|Q9M7N5|Q9M7N5_MAIZE;tr|A0A1D6JRJ5|A0A1D6JRJ5_MAIZE	tr|Q9M7N5|Q9M7N5_MAIZE;tr|A0A1D6JRJ5|A0A1D6JRJ5_MAIZE	1;1	1;1	1;1	>tr|Q9M7N5|Q9M7N5_MAIZE MFP1 attachment factor 1 OS=Zea mays OX=4577 GN=maf1 PE=2 SV=1;>tr|A0A1D6JRJ5|A0A1D6JRJ5_MAIZE MFP1 attachment factor 1 OS=Zea mays OX=4577 GN=100283333 PE=4 SV=1	2	1	1	1	1	0	1	0	0	0	0	0	1	1	0	1	0	0	0	0	0	1	1	0	1	0	0	0	0	0	1	9.9	9.9	9.9	14.466	142	142;144	0	3.7044	9.9	0	9.9	0	0
tr|A0A1D6LYU9|A0A1D6LYU9_MAIZE;tr|A0A1D6LYT5|A0A1D6LYT5_MAIZE;tr|A0A1D6LYT8|A0A1D6LYT8_MAIZE;tr|A0A1D6LYT4|A0A1D6LYT4_MAIZE;tr|A0A1D6LYT0|A0A1D6LYT0_MAIZE;tr|A0A1D6LYS9|A0A1D6LYS9_MAIZE;tr|A0A1D6LYS8|A0A1D6LYS8_MAIZE;tr|A0A1D6LYT7|A0A1D6LYT7_MAIZE;tr|A0A1D6LYS7|A0A1D6LYS7_MAIZE;tr|A0A1D6LYU8|A0A1D6LYU8_MAIZE;tr|A0A1D6LYT3|A0A1D6LYT3_MAIZE;tr|A0A1D6LYT2|A0A1D6LYT2_MAIZE;tr|A0A1D6LYW2|A0A1D6LYW2_MA…	tr|A0A1D6LYU9|A0A1D6LYU9_MAIZE;tr|A0A1D6LYT5|A0A1D6LYT5_MAIZE;tr|A0A1D6LYT8|A0A1D6LYT8_MAIZE;tr|A0A1D6LYT4|A0A1D6LYT4_MAIZE;tr|A0A1D6LYT0|A0A1D6LYT0_MAIZE;tr|A0A1D6LYS9|A0A1D6LYS9_MAIZE;tr|A0A1D6LYS8|A0A1D6LYS8_MAIZE	5;5;4;3;3;3;3;2;2;2;2;2;1;1;1;1;1;1;1;1;1;1;1;1;1;1;1	5;5;4;3;3;3;3;2;2;2;2;2;1;1;1;1;1;1;1;1;1;1;1;1;1;1;1	5;5;4;3;3;3;3;2;2;2;2;2;1;1;1;1;1;1;1;1;1;1;1;1;1;1;1	>tr|A0A1D6LYU9|A0A1D6LYU9_MAIZE Uncharacterized protein OS=Zea mays OX=4577 GN=ZEAMMB73_Zm00001d037546 PE=4 SV=1;>tr|A0A1D6LYT5|A0A1D6LYT5_MAIZE Uncharacterized protein OS=Zea mays OX=4577 GN=ZEAMMB73_Zm00001d037546 PE=4 SV=1;>tr|A0A1D6LYT8|A0A1D6LYT8_MAIZ	27	5	5	5	2	0	0	0	0	0	1	0	0	2	0	0	0	0	0	1	0	0	2	0	0	0	0	0	1	0	0	10.6	10.6	10.6	74.48	661	661;663;483;381;594;611;624;292;496;497;512;517;98;151;167;167;234;311;320;332;384;404;465;585;646;655;683	0	5.069	3.5	0	0	0	0
tr|A0A1D6JP08|A0A1D6JP08_MAIZE;tr|A0A1D6JP09|A0A1D6JP09_MAIZE	tr|A0A1D6JP08|A0A1D6JP08_MAIZE;tr|A0A1D6JP09|A0A1D6JP09_MAIZE	2;1	2;1	2;1	>tr|A0A1D6JP08|A0A1D6JP08_MAIZE ABC-2 type transporter family protein OS=Zea mays OX=4577 GN=100216600 PE=4 SV=1;>tr|A0A1D6JP09|A0A1D6JP09_MAIZE ABC-2 type transporter family protein OS=Zea mays OX=4577 GN=100216600 PE=4 SV=1	2	2	2	2	0	1	0	0	0	0	1	0	0	0	1	0	0	0	0	1	0	0	0	1	0	0	0	0	1	0	0	4.6	4.6	4.6	82.364	753	753;489	0	9.172	0	1.9	0	0	0
tr|A0A1D6QQG4|A0A1D6QQG4_MAIZE;tr|K7UQV5|K7UQV5_MAIZE	tr|A0A1D6QQG4|A0A1D6QQG4_MAIZE;tr|K7UQV5|K7UQV5_MAIZE	1;1	1;1	1;1	>tr|A0A1D6QQG4|A0A1D6QQG4_MAIZE Protein CLP1-like protein OS=Zea mays OX=4577 GN=100284798 PE=3 SV=1;>tr|K7UQV5|K7UQV5_MAIZE Protein CLP1 homolog OS=Zea mays OX=4577 GN=100284798 PE=3 SV=1	2	1	1	1	0	1	0	0	0	0	0	0	0	0	1	0	0	0	0	0	0	0	0	1	0	0	0	0	0	0	0	5.7	5.7	5.7	29.854	280	280;439	0	5.6054	0	5.7	0	0	0
tr|B4G119|B4G119_MAIZE	tr|B4G119|B4G119_MAIZE	4	1	1	>tr|B4G119|B4G119_MAIZE ADPATP carrier protein 1 mitochondrial OS=Zea mays OX=4577 GN=100274442 PE=2 SV=1	1	4	1	1	1	2	1	2	1	1	2	3	2	0	0	0	1	0	0	0	1	0	0	0	0	1	0	0	0	1	0	7.4	2.2	2.2	39.992	366	366	1	-2	2.7	4.9	2.7	4.9	2.7
tr|B6TYE1|B6TYE1_MAIZE;tr|B4FP72|B4FP72_MAIZE	tr|B6TYE1|B6TYE1_MAIZE;tr|B4FP72|B4FP72_MAIZE	1;1	1;1	1;1	>tr|B6TYE1|B6TYE1_MAIZE Myosin-like protein OS=Zea mays OX=4577 GN=100284881 PE=2 SV=1;>tr|B4FP72|B4FP72_MAIZE Protein FLC EXPRESSOR OS=Zea mays OX=4577 GN=100272540 PE=2 SV=1	2	1	1	1	1	0	1	0	0	1	0	0	0	1	0	1	0	0	1	0	0	0	1	0	1	0	0	1	0	0	0	3.5	3.5	3.5	34.386	318	318;323	0.00176	2.2409	3.5	0	3.5	0	0
tr|B8A1T1|B8A1T1_MAIZE	tr|B8A1T1|B8A1T1_MAIZE	5	4	4	>tr|B8A1T1|B8A1T1_MAIZE Peroxidase OS=Zea mays OX=4577 GN=100280077 PE=2 SV=1	1	5	4	4	2	0	1	1	1	0	1	3	0	1	0	0	0	0	0	0	2	0	1	0	0	0	0	0	0	2	0	20.1	18	18	34.928	334	334	0	14.723	5.1	0	2.1	2.1	2.1
tr|A0A1D6L5U9|A0A1D6L5U9_MAIZE;tr|A0A1D6GGG7|A0A1D6GGG7_MAIZE;tr|A0A1D6GGG8|A0A1D6GGG8_MAIZE;tr|A0A1D6L5V4|A0A1D6L5V4_MAIZE;tr|A0A1D6GGG4|A0A1D6GGG4_MAIZE;tr|A0A1D6L5V8|A0A1D6L5V8_MAIZE;tr|A0A1D6GGG6|A0A1D6GGG6_MAIZE;tr|A0A1D6GGG9|A0A1D6GGG9_MAIZE;tr|A0A1D6GGG1|A0A1D6GGG1_MAIZE;tr|B6TGM8|B6TGM8_MAIZE;tr|B4FAW6|B4FAW6_MAIZE;tr|A0A1D6GGG0|A0A1D6GGG0_MAIZE;tr|A0A1D6GGG2|A0A1D6GGG2_MAIZE;tr|A0A1D6L5V…	tr|A0A1D6L5U9|A0A1D6L5U9_MAIZE;tr|A0A1D6GGG7|A0A1D6GGG7_MAIZE;tr|A0A1D6GGG8|A0A1D6GGG8_MAIZE;tr|A0A1D6L5V4|A0A1D6L5V4_MAIZE;tr|A0A1D6GGG4|A0A1D6GGG4_MAIZE;tr|A0A1D6L5V8|A0A1D6L5V8_MAIZE;tr|A0A1D6GGG6|A0A1D6GGG6_MAIZE;tr|A0A1D6GGG9|A0A1D6GGG9_MAIZE;tr|A0A1D6GGG1|A0A1D6GGG1_MAIZE;tr|B6TGM8|B6TGM8_MAIZE;tr|B4FAW6|B4FAW6_MAIZE;tr|A0A1D6GGG0|A0A1D6GGG0_MAIZE;tr|A0A1D6GGG2|A0A1D6GGG2_MAIZE;tr|A0A1D6L5V…	3;3;3;3;3;3;3;3;3;3;3;3;3;3;3;2;2;2;2;2;1;1;1;1;1	2;2;2;2;2;2;2;2;2;2;2;2;2;2;2;1;1;1;1;1;1;1;1;1;1	1;1;1;1;1;1;1;1;1;1;1;1;1;1;1;1;1;0;0;0;1;1;1;1;1	>tr|A0A1D6L5U9|A0A1D6L5U9_MAIZE SnRK2 serine threonine protein kinase8 OS=Zea mays OX=4577 GN=100283283 PE=3 SV=1;>tr|A0A1D6GGG7|A0A1D6GGG7_MAIZE Serine/threonine-protein kinase SRK2E OS=Zea mays OX=4577 GN=100191986 PE=3 SV=1;>tr|A0A1D6GGG8|A0A1D6GGG8_MAI	25	3	2	1	0	0	1	0	0	1	1	0	1	0	0	0	0	0	1	1	0	1	0	0	0	0	0	0	1	0	0	15.4	11.5	5.5	20.831	182	182;182;188;212;228;277;285;286;333;366;366;372;380;390;399;287;287;346;362;364;177;186;266;266;306	0.0020444	2.2095	0	0	3.8	0	0
tr|A0A1D6M0I8|A0A1D6M0I8_MAIZE;tr|A0A1D6M0I9|A0A1D6M0I9_MAIZE;tr|A0A1D6M0I7|A0A1D6M0I7_MAIZE	tr|A0A1D6M0I8|A0A1D6M0I8_MAIZE;tr|A0A1D6M0I9|A0A1D6M0I9_MAIZE;tr|A0A1D6M0I7|A0A1D6M0I7_MAIZE	3;3;3	3;3;3	3;3;3	>tr|A0A1D6M0I8|A0A1D6M0I8_MAIZE Serine carboxypeptidase-like 27 OS=Zea mays OX=4577 GN=103630156 PE=3 SV=1;>tr|A0A1D6M0I9|A0A1D6M0I9_MAIZE Carboxypeptidase OS=Zea mays OX=4577 GN=103630156 PE=3 SV=1;>tr|A0A1D6M0I7|A0A1D6M0I7_MAIZE Carboxypeptidase OS=Zea m	3	3	3	3	0	0	0	1	0	1	0	0	0	0	0	0	1	0	1	0	0	0	0	0	0	1	0	1	0	0	0	8.6	8.6	8.6	47.337	429	429;491;492	0	10.512	0	0	0	4	0
tr|A0A1D6H397|A0A1D6H397_MAIZE	tr|A0A1D6H397|A0A1D6H397_MAIZE	5	2	2	>tr|A0A1D6H397|A0A1D6H397_MAIZE Apoptosis inhibitory protein 5 (API5) OS=Zea mays OX=4577 GN=ZEAMMB73_Zm00001d015703 PE=4 SV=1	1	5	2	2	2	1	0	0	1	0	0	0	0	1	1	0	0	1	0	0	0	0	1	1	0	0	1	0	0	0	0	10.4	5.7	5.7	43.605	385	385	0	3.4549	6.2	3.9	0	0	3.9
tr|A0A1D6ELK2|A0A1D6ELK2_MAIZE	tr|A0A1D6ELK2|A0A1D6ELK2_MAIZE	2	2	2	>tr|A0A1D6ELK2|A0A1D6ELK2_MAIZE DNA-directed RNA polymerases II IV and V subunit 3 OS=Zea mays OX=4577 GN=ZEAMMB73_Zm00001d005295 PE=4 SV=1	1	2	2	2	1	2	0	0	0	0	0	0	0	1	2	0	0	0	0	0	0	0	1	2	0	0	0	0	0	0	0	9.1	9.1	9.1	38.868	350	350	0	3.5703	6	9.1	0	0	0
tr|A0A1R3N7W5|A0A1R3N7W5_MAIZE;sp|A8DMN5|FL1_MAIZE	tr|A0A1R3N7W5|A0A1R3N7W5_MAIZE;sp|A8DMN5|FL1_MAIZE	2;2	2;2	2;2	>tr|A0A1R3N7W5|A0A1R3N7W5_MAIZE Floury endosperm1 OS=Zea mays OX=4577 GN=ZEAMMB73_Zm00001d003398 PE=4 SV=1;>sp|A8DMN5|FL1_MAIZE Protein FLOURY 1 OS=Zea mays OX=4577 GN=FL1 PE=1 SV=1	2	2	2	2	1	0	1	1	1	0	0	0	0	1	0	1	1	1	0	0	0	0	1	0	1	1	1	0	0	0	0	7.9	7.9	7.9	32.585	302	302;302	0	4.0762	4.3	0	4.3	4.3	4.3
tr|A0A1D6MM59|A0A1D6MM59_MAIZE;tr|A0A1D6MM62|A0A1D6MM62_MAIZE;tr|A0A1D6MM63|A0A1D6MM63_MAIZE;tr|A0A1D6MM64|A0A1D6MM64_MAIZE;tr|A0A1D6MM61|A0A1D6MM61_MAIZE;tr|A0A1D6MM57|A0A1D6MM57_MAIZE;tr|A0A1D6FDT2|A0A1D6FDT2_MAIZE;tr|A0A1D6FDT4|A0A1D6FDT4_MAIZE;tr|A0A1D6FDT6|A0A1D6FDT6_MAIZE;tr|A0A1D6FDT9|A0A1D6FDT9_MAIZE;tr|A0A1D6FDT7|A0A1D6FDT7_MAIZE;tr|A0A1D6FDT8|A0A1D6FDT8_MAIZE;tr|A0A1D6FDT5|A0A1D6FDT5_MA…	tr|A0A1D6MM59|A0A1D6MM59_MAIZE;tr|A0A1D6MM62|A0A1D6MM62_MAIZE;tr|A0A1D6MM63|A0A1D6MM63_MAIZE;tr|A0A1D6MM64|A0A1D6MM64_MAIZE;tr|A0A1D6MM61|A0A1D6MM61_MAIZE;tr|A0A1D6MM57|A0A1D6MM57_MAIZE;tr|A0A1D6FDT2|A0A1D6FDT2_MAIZE	5;4;4;4;4;4;3;2;2;2;2;2;1	5;4;4;4;4;4;3;2;2;2;2;2;1	5;4;4;4;4;4;3;2;2;2;2;2;1	>tr|A0A1D6MM59|A0A1D6MM59_MAIZE Uncharacterized protein OS=Zea mays OX=4577 GN=100382048 PE=4 SV=1;>tr|A0A1D6MM62|A0A1D6MM62_MAIZE Uncharacterized protein OS=Zea mays OX=4577 GN=100382048 PE=4 SV=1;>tr|A0A1D6MM63|A0A1D6MM63_MAIZE Uncharacterized protein OS	13	5	5	5	1	0	0	0	0	0	0	0	0	1	0	0	0	0	0	0	0	0	1	0	0	0	0	0	0	0	0	8.8	8.8	8.8	62.966	580	580;311;344;409;433;461;582;316;349;399;401;442;198	0.0003125	2.7904	1.9	0	0	0	0
tr|A0A1D6NHK3|A0A1D6NHK3_MAIZE	tr|A0A1D6NHK3|A0A1D6NHK3_MAIZE	3	1	1	>tr|A0A1D6NHK3|A0A1D6NHK3_MAIZE ADP,ATP carrier protein OS=Zea mays OX=4577 GN=ZEAMMB73_Zm00001d044060 PE=3 SV=1	1	3	1	1	0	0	0	0	0	0	1	1	0	0	0	0	0	0	0	1	1	0	0	0	0	0	0	0	1	1	0	5.1	1.5	1.5	70.395	650	650	0.0034004	1.9877	0	0	0	0	0
tr|A0A1D6MSG3|A0A1D6MSG3_MAIZE;tr|B4FL93|B4FL93_MAIZE	tr|A0A1D6MSG3|A0A1D6MSG3_MAIZE;tr|B4FL93|B4FL93_MAIZE	1;1	1;1	1;1	>tr|A0A1D6MSG3|A0A1D6MSG3_MAIZE GDSL esterase/lipase LIP-4 OS=Zea mays OX=4577 GN=100217075 PE=4 SV=1;>tr|B4FL93|B4FL93_MAIZE GDSL esterase/lipase LIP-4 OS=Zea mays OX=4577 GN=100217075 PE=2 SV=1	2	1	1	1	1	0	0	0	0	0	0	0	0	1	0	0	0	0	0	0	0	0	1	0	0	0	0	0	0	0	0	8.4	8.4	8.4	23.64	227	227;383	0	17.464	8.4	0	0	0	0
tr|B6UF59|B6UF59_MAIZE;tr|C0PBC6|C0PBC6_MAIZE;tr|A0A1D6PCQ3|A0A1D6PCQ3_MAIZE;tr|A0A1D6JZK8|A0A1D6JZK8_MAIZE	tr|B6UF59|B6UF59_MAIZE;tr|C0PBC6|C0PBC6_MAIZE;tr|A0A1D6PCQ3|A0A1D6PCQ3_MAIZE;tr|A0A1D6JZK8|A0A1D6JZK8_MAIZE	2;1;1;1	2;1;1;1	2;1;1;1	>tr|B6UF59|B6UF59_MAIZE NADH dehydrogenase [ubiquinone] 1 alpha subcomplex subunit 8-B OS=Zea mays OX=4577 GN=103634509 PE=2 SV=1;>tr|C0PBC6|C0PBC6_MAIZE NADH dehydrogenase [ubiquinone] 1 alpha subcomplex subunit 8-B OS=Zea mays OX=4577 GN=ZEAMMB73_Zm00001	4	2	2	2	0	0	0	0	0	1	1	1	0	0	0	0	0	0	1	1	1	0	0	0	0	0	0	1	1	1	0	17.3	17.3	17.3	12.441	110	110;110;116;116	0.0015211	2.5594	0	0	0	0	0
tr|A0A1D6P5F9|A0A1D6P5F9_MAIZE;tr|K7WBJ6|K7WBJ6_MAIZE;tr|A0A1D6P5F8|A0A1D6P5F8_MAIZE;tr|A0A1D6P5F7|A0A1D6P5F7_MAIZE;tr|K7VBT8|K7VBT8_MAIZE;tr|K7VG77|K7VG77_MAIZE	tr|A0A1D6P5F9|A0A1D6P5F9_MAIZE;tr|K7WBJ6|K7WBJ6_MAIZE;tr|A0A1D6P5F8|A0A1D6P5F8_MAIZE;tr|A0A1D6P5F7|A0A1D6P5F7_MAIZE;tr|K7VBT8|K7VBT8_MAIZE;tr|K7VG77|K7VG77_MAIZE	3;3;3;3;3;2	1;1;1;1;1;1	1;1;1;1;1;1	>tr|A0A1D6P5F9|A0A1D6P5F9_MAIZE Putative AMP-dependent synthetase and ligase superfamily protein OS=Zea mays OX=4577 GN=ZEAMMB73_Zm00001d046915 PE=4 SV=1;>tr|K7WBJ6|K7WBJ6_MAIZE Putative AMP-dependent synthetase and ligase superfamily protein OS=Zea mays O	6	3	1	1	1	1	0	0	1	0	0	0	0	1	1	0	0	1	0	0	0	0	1	1	0	0	1	0	0	0	0	13	4.9	4.9	26.937	247	247;293;437;477;639;216	0.0015078	2.4687	4.9	4.9	0	0	4.9
tr|C4J093|C4J093_MAIZE;tr|A0A1D6NHS4|A0A1D6NHS4_MAIZE;tr|A0A1D6NHS6|A0A1D6NHS6_MAIZE;tr|A0A1D6NHS3|A0A1D6NHS3_MAIZE	tr|C4J093|C4J093_MAIZE;tr|A0A1D6NHS4|A0A1D6NHS4_MAIZE;tr|A0A1D6NHS6|A0A1D6NHS6_MAIZE;tr|A0A1D6NHS3|A0A1D6NHS3_MAIZE	12;10;9;8	3;2;3;2	2;1;2;1	>tr|C4J093|C4J093_MAIZE Adenylate kinase 4 OS=Zea mays OX=4577 GN=ZEAMMB73_Zm00001d044103 PE=2 SV=1;>tr|A0A1D6NHS4|A0A1D6NHS4_MAIZE Adenylate kinase 4 OS=Zea mays OX=4577 GN=ZEAMMB73_Zm00001d044103 PE=3 SV=1;>tr|A0A1D6NHS6|A0A1D6NHS6_MAIZE Adenylate kinase	4	12	3	2	7	8	5	5	6	6	4	6	3	0	1	0	0	0	0	1	0	0	0	1	0	0	0	0	0	0	0	44.4	14.1	8.3	26.404	241	241;180;307;158	0	4.7432	30.3	26.1	22.8	18.7	22.8
tr|A0A1D6H1G0|A0A1D6H1G0_MAIZE	tr|A0A1D6H1G0|A0A1D6H1G0_MAIZE	4	4	4	>tr|A0A1D6H1G0|A0A1D6H1G0_MAIZE 4-hydroxyphenylpyruvate dioxygenase OS=Zea mays OX=4577 GN=ZEAMMB73_Zm00001d015356 PE=3 SV=1	1	4	4	4	0	0	0	1	0	0	0	2	0	0	0	0	1	0	0	0	2	0	0	0	0	1	0	0	0	2	0	12.4	12.4	12.4	46.901	444	444	0.0015033	2.4502	0	0	0	2.3	0
tr|B6TKZ3|B6TKZ3_MAIZE	tr|B6TKZ3|B6TKZ3_MAIZE	2	2	2	>tr|B6TKZ3|B6TKZ3_MAIZE Hydrolase, carbon-nitrogen family OS=Zea mays OX=4577 GN=100282130 PE=2 SV=1	1	2	2	2	1	0	0	0	0	0	0	0	0	1	0	0	0	0	0	0	0	0	1	0	0	0	0	0	0	0	0	10	10	10	33.476	300	300	0	4.8559	4	0	0	0	0
tr|A0A1D6DVQ6|A0A1D6DVQ6_MAIZE;tr|A0A1D6DVQ5|A0A1D6DVQ5_MAIZE;tr|A0A1D6N848|A0A1D6N848_MAIZE;tr|A0A1D6G927|A0A1D6G927_MAIZE	tr|A0A1D6DVQ6|A0A1D6DVQ6_MAIZE;tr|A0A1D6DVQ5|A0A1D6DVQ5_MAIZE	3;3;1;1	3;3;1;1	2;2;1;1	>tr|A0A1D6DVQ6|A0A1D6DVQ6_MAIZE NADPH--cytochrome P450 reductase OS=Zea mays OX=4577 GN=100279923 PE=3 SV=1;>tr|A0A1D6DVQ5|A0A1D6DVQ5_MAIZE NADPH--cytochrome P450 reductase OS=Zea mays OX=4577 GN=100279923 PE=3 SV=1	4	3	3	2	1	1	0	0	0	0	0	0	1	1	1	0	0	0	0	0	0	1	1	0	0	0	0	0	0	0	1	4.2	4.2	2.9	76.482	694	694;703;663;663	0	3.2102	1.9	1.3	0	0	0
tr|A0A1D6J3V7|A0A1D6J3V7_MAIZE;tr|A0A1D6EFL0|A0A1D6EFL0_MAIZE;tr|A0A1D6J3X0|A0A1D6J3X0_MAIZE;tr|A0A1D6EFL9|A0A1D6EFL9_MAIZE;tr|A0A1D6J3X1|A0A1D6J3X1_MAIZE;tr|A0A1D6EFK7|A0A1D6EFK7_MAIZE;tr|K7TJ84|K7TJ84_MAIZE;tr|A0A1D6EFK8|A0A1D6EFK8_MAIZE;tr|A0A1D6J3W1|A0A1D6J3W1_MAIZE;tr|A0A1D6EFM1|A0A1D6EFM1_MAIZE;tr|A0A1D6J3X8|A0A1D6J3X8_MAIZE;tr|A0A1D6EFK5|A0A1D6EFK5_MAIZE;tr|A0A1D6J3X6|A0A1D6J3X6_MAIZE;tr|A…	tr|A0A1D6J3V7|A0A1D6J3V7_MAIZE;tr|A0A1D6EFL0|A0A1D6EFL0_MAIZE;tr|A0A1D6J3X0|A0A1D6J3X0_MAIZE;tr|A0A1D6EFL9|A0A1D6EFL9_MAIZE;tr|A0A1D6J3X1|A0A1D6J3X1_MAIZE;tr|A0A1D6EFK7|A0A1D6EFK7_MAIZE;tr|K7TJ84|K7TJ84_MAIZE;tr|A0A1D6EFK8|A0A1D6EFK8_MAIZE;tr|A0A1D6J3W1|A0A1D6J3W1_MAIZE;tr|A0A1D6EFM1|A0A1D6EFM1_MAIZE;tr|A0A1D6J3X8|A0A1D6J3X8_MAIZE;tr|A0A1D6EFK5|A0A1D6EFK5_MAIZE;tr|A0A1D6J3X6|A0A1D6J3X6_MAIZE;tr|A…	4;4;4;4;4;4;4;4;3;3;3;3;3;3;3;3;2;2;2;2;2;2;2;2;2;2;1;1	4;4;4;4;4;4;4;4;3;3;3;3;3;3;3;3;2;2;2;2;2;2;2;2;2;2;1;1	4;4;4;4;4;4;4;4;3;3;3;3;3;3;3;3;2;2;2;2;2;2;2;2;2;2;1;1	>tr|A0A1D6J3V7|A0A1D6J3V7_MAIZE Protein transport protein Sec24-like OS=Zea mays OX=4577 GN=ZEAMMB73_Zm00001d025010 PE=4 SV=1;>tr|A0A1D6EFL0|A0A1D6EFL0_MAIZE Protein transport protein Sec24-like OS=Zea mays OX=4577 GN=100194158 PE=4 SV=1;>tr|A0A1D6J3X0|A0A	28	4	4	4	1	0	0	0	2	0	0	1	0	1	0	0	0	2	0	0	1	0	1	0	0	0	2	0	0	1	0	5.3	5.3	5.3	103.85	940	940;941;984;985;1004;1005;1014;1018;528;529;598;599;760;760;770;796;300;301;313;386;617;618;641;669;697;733;171;256	0	5.0598	1.2	0	0	0	3.3
tr|A0A1D6EPH4|A0A1D6EPH4_MAIZE	tr|A0A1D6EPH4|A0A1D6EPH4_MAIZE	1	1	1	>tr|A0A1D6EPH4|A0A1D6EPH4_MAIZE Glycosyltransferase OS=Zea mays OX=4577 GN=ZEAMMB73_Zm00001d005688 PE=3 SV=1	1	1	1	1	1	1	0	0	0	0	1	0	0	1	1	0	0	0	0	1	0	0	1	1	0	0	0	0	1	0	0	3.4	3.4	3.4	57.438	534	534	0	3.3775	3.4	3.4	0	0	0
tr|A0A1D6MLS6|A0A1D6MLS6_MAIZE;tr|A0A1D6MLS1|A0A1D6MLS1_MAIZE;tr|A0A096SVP6|A0A096SVP6_MAIZE;tr|A0A1D6MLS4|A0A1D6MLS4_MAIZE;tr|A0A1D6MLS7|A0A1D6MLS7_MAIZE;tr|A0A1D6MLS8|A0A1D6MLS8_MAIZE;tr|A0A1D6ECR4|A0A1D6ECR4_MAIZE	tr|A0A1D6MLS6|A0A1D6MLS6_MAIZE;tr|A0A1D6MLS1|A0A1D6MLS1_MAIZE;tr|A0A096SVP6|A0A096SVP6_MAIZE;tr|A0A1D6MLS4|A0A1D6MLS4_MAIZE	8;8;8;4;3;3;2	3;3;3;2;1;1;0	3;3;3;2;1;1;0	>tr|A0A1D6MLS6|A0A1D6MLS6_MAIZE Octicosapeptide/Phox/Bem1p family protein OS=Zea mays OX=4577 GN=103649801 PE=4 SV=1;>tr|A0A1D6MLS1|A0A1D6MLS1_MAIZE Octicosapeptide/Phox/Bem1p family protein OS=Zea mays OX=4577 GN=103649801 PE=4 SV=1;>tr|A0A096SVP6|A0A096S	7	8	3	3	5	1	2	1	1	1	3	1	0	1	0	0	0	0	0	1	0	0	1	0	0	0	0	0	1	0	0	15.3	6.8	6.8	64.101	601	601;652;659;534;387;455;110	0	4.0182	9.5	1.8	3.5	1.8	1.8
tr|B4FVY2|B4FVY2_MAIZE	tr|B4FVY2|B4FVY2_MAIZE	2	2	2	>tr|B4FVY2|B4FVY2_MAIZE NADH dehydrogenase [ubiquinone] 1 beta subcomplex subunit 2 OS=Zea mays OX=4577 GN=100273493 PE=2 SV=1	1	2	2	2	0	0	0	0	0	0	0	0	1	0	0	0	0	0	0	0	0	1	0	0	0	0	0	0	0	0	1	47.5	47.5	47.5	8.6884	80	80	0	48.376	0	0	0	0	0
tr|B4FIL7|B4FIL7_MAIZE;tr|A0A1D6JNW2|A0A1D6JNW2_MAIZE	tr|B4FIL7|B4FIL7_MAIZE;tr|A0A1D6JNW2|A0A1D6JNW2_MAIZE	1;1	1;1	1;1	>tr|B4FIL7|B4FIL7_MAIZE L-ornithine N5-acetyltransferase NATA1 OS=Zea mays OX=4577 GN=100216560 PE=2 SV=1;>tr|A0A1D6JNW2|A0A1D6JNW2_MAIZE L-ornithine N5-acetyltransferase NATA1 OS=Zea mays OX=4577 GN=100216560 PE=4 SV=1	2	1	1	1	1	1	0	0	0	0	0	0	0	1	1	0	0	0	0	0	0	0	1	1	0	0	0	0	0	0	0	9.3	9.3	9.3	24.626	227	227;303	0	3.4156	9.3	9.3	0	0	0
tr|A0A1D6MXD5|A0A1D6MXD5_MAIZE;tr|A0A1D6MXC7|A0A1D6MXC7_MAIZE;tr|B8A0P5|B8A0P5_MAIZE;tr|A0A1D6MXD3|A0A1D6MXD3_MAIZE;tr|A0A1D6MXC8|A0A1D6MXC8_MAIZE;tr|A0A1D6MXC9|A0A1D6MXC9_MAIZE;tr|A0A1D6MXC5|A0A1D6MXC5_MAIZE;tr|A0A1D6MXD1|A0A1D6MXD1_MAIZE;tr|A0A1D6FKV0|A0A1D6FKV0_MAIZE;tr|A0A1D6FKU5|A0A1D6FKU5_MAIZE;tr|A0A1D6MDH4|A0A1D6MDH4_MAIZE;tr|A0A1D6FKU4|A0A1D6FKU4_MAIZE;tr|A0A1D6MDG7|A0A1D6MDG7_MAIZE;tr|C…	tr|A0A1D6MXD5|A0A1D6MXD5_MAIZE;tr|A0A1D6MXC7|A0A1D6MXC7_MAIZE;tr|B8A0P5|B8A0P5_MAIZE;tr|A0A1D6MXD3|A0A1D6MXD3_MAIZE;tr|A0A1D6MXC8|A0A1D6MXC8_MAIZE;tr|A0A1D6MXC9|A0A1D6MXC9_MAIZE;tr|A0A1D6MXC5|A0A1D6MXC5_MAIZE;tr|A0A1D6MXD1|A0A1D6MXD1_MAIZE	4;4;4;4;4;4;4;3;1;1;1;1;1;1;1;1;1;1;1;1;1;1;1;1;1;1;1;1;1;1;1;1;1	4;4;4;4;4;4;4;3;1;1;1;1;1;1;1;1;1;1;1;1;1;1;1;1;1;1;1;1;1;1;1;1;1	4;4;4;4;4;4;4;3;1;1;1;1;1;1;1;1;1;1;1;1;1;1;1;1;1;1;1;1;1;1;1;1;1	>tr|A0A1D6MXD5|A0A1D6MXD5_MAIZE CTP synthase OS=Zea mays OX=4577 GN=100280500 PE=3 SV=1;>tr|A0A1D6MXC7|A0A1D6MXC7_MAIZE CTP synthase family protein OS=Zea mays OX=4577 GN=100280500 PE=4 SV=1;>tr|B8A0P5|B8A0P5_MAIZE CTP synthase OS=Zea mays OX=4577 GN=10028	33	4	4	4	0	0	0	0	0	0	0	0	1	0	0	0	0	0	0	0	0	1	0	0	0	0	0	0	0	0	1	7.9	7.9	7.9	57.056	516	516;521;584;598;598;610;637;293;225;305;319;354;410;447;447;554;556;560;574;601;603;603;605;619;619;622;631;635;683;696;704;705;713	0.0020266	2.1464	0	0	0	0	0
tr|B6SS03|B6SS03_MAIZE;tr|B4FY98|B4FY98_MAIZE	tr|B6SS03|B6SS03_MAIZE;tr|B4FY98|B4FY98_MAIZE	1;1	1;1	1;1	>tr|B6SS03|B6SS03_MAIZE Arogenate dehydrogenase isoform 2 OS=Zea mays OX=4577 GN=100281078 PE=2 SV=1;>tr|B4FY98|B4FY98_MAIZE Arogenate dehydrogenase 1 chloroplastic OS=Zea mays OX=4577 GN=ZEAMMB73_Zm00001d014734 PE=2 SV=1	2	1	1	1	0	1	0	1	0	0	1	0	0	0	1	0	1	0	0	1	0	0	0	1	0	1	0	0	1	0	0	2.9	2.9	2.9	38.561	349	349;360	0.0057756	1.7613	0	2.9	0	2.9	0
tr|A0A1D6KLB3|A0A1D6KLB3_MAIZE;tr|A0A1D6KLB2|A0A1D6KLB2_MAIZE	tr|A0A1D6KLB3|A0A1D6KLB3_MAIZE;tr|A0A1D6KLB2|A0A1D6KLB2_MAIZE	2;2	2;2	2;2	>tr|A0A1D6KLB3|A0A1D6KLB3_MAIZE NADPH HC toxin reductase OS=Zea mays OX=4577 GN=732845 PE=4 SV=1;>tr|A0A1D6KLB2|A0A1D6KLB2_MAIZE NADPH HC toxin reductase OS=Zea mays OX=4577 GN=732845 PE=4 SV=1	2	2	2	2	0	0	1	0	0	0	0	0	0	0	0	1	0	0	0	0	0	0	0	0	1	0	0	0	0	0	0	5.5	5.5	5.5	40.765	379	379;380	0.0014908	2.3835	0	0	1.8	0	0
tr|A0A1D6JBK6|A0A1D6JBK6_MAIZE	tr|A0A1D6JBK6|A0A1D6JBK6_MAIZE	1	1	1	>tr|A0A1D6JBK6|A0A1D6JBK6_MAIZE OSJNBb0038F03.15-like protein OS=Zea mays OX=4577 GN=ZEAMMB73_Zm00001d025992 PE=4 SV=1	1	1	1	1	0	0	1	0	0	0	1	1	1	0	0	1	0	0	0	1	1	1	0	0	1	0	0	0	1	1	1	3.2	3.2	3.2	51.864	469	469	0	4.8121	0	0	3.2	0	0
tr|B4FFV2|B4FFV2_MAIZE	tr|B4FFV2|B4FFV2_MAIZE	3	3	3	>tr|B4FFV2|B4FFV2_MAIZE SWIB/MDM2 domain superfamily protein OS=Zea mays OX=4577 GN=ZEAMMB73_Zm00001d053979 PE=2 SV=1	1	3	3	3	1	1	0	0	1	0	0	1	0	1	1	0	0	1	0	0	1	0	1	1	0	0	1	0	0	1	0	25.4	25.4	25.4	14.005	134	134	0.0015198	2.5428	6	6.7	0	0	6.7
tr|A0A1D6HI27|A0A1D6HI27_MAIZE	tr|A0A1D6HI27|A0A1D6HI27_MAIZE	4	4	4	>tr|A0A1D6HI27|A0A1D6HI27_MAIZE Protease Do-like 7 OS=Zea mays OX=4577 GN=ZEAMMB73_Zm00001d017818 PE=4 SV=1	1	4	4	4	0	1	0	1	1	1	0	0	0	0	1	0	1	1	1	0	0	0	0	1	0	1	1	1	0	0	0	8	8	8	89.492	809	809	0	5.8659	0	1.6	0	2	3
tr|A0A1D6G1M0|A0A1D6G1M0_MAIZE;tr|A0A1D6G1M1|A0A1D6G1M1_MAIZE;tr|A0A1D6G1L6|A0A1D6G1L6_MAIZE;tr|A0A1D6G1L2|A0A1D6G1L2_MAIZE;tr|A0A1D6G1L3|A0A1D6G1L3_MAIZE;tr|A0A1D6G1L4|A0A1D6G1L4_MAIZE;tr|A0A1D6G1M8|A0A1D6G1M8_MAIZE;tr|A0A1D6G1P1|A0A1D6G1P1_MAIZE;tr|A0A1D6G1M4|A0A1D6G1M4_MAIZE;tr|A0A1D6G1N2|A0A1D6G1N2_MAIZE;tr|A0A1D6G1N4|A0A1D6G1N4_MAIZE;tr|A0A1D6G1L5|A0A1D6G1L5_MAIZE;tr|A0A1D6G1L1|A0A1D6G1L1_MA…	tr|A0A1D6G1M0|A0A1D6G1M0_MAIZE;tr|A0A1D6G1M1|A0A1D6G1M1_MAIZE;tr|A0A1D6G1L6|A0A1D6G1L6_MAIZE;tr|A0A1D6G1L2|A0A1D6G1L2_MAIZE;tr|A0A1D6G1L3|A0A1D6G1L3_MAIZE;tr|A0A1D6G1L4|A0A1D6G1L4_MAIZE;tr|A0A1D6G1M8|A0A1D6G1M8_MAIZE;tr|A0A1D6G1P1|A0A1D6G1P1_MAIZE;tr|A0A1D6G1M4|A0A1D6G1M4_MAIZE;tr|A0A1D6G1N2|A0A1D6G1N2_MAIZE;tr|A0A1D6G1N4|A0A1D6G1N4_MAIZE;tr|A0A1D6G1L5|A0A1D6G1L5_MAIZE;tr|A0A1D6G1L1|A0A1D6G1L1_MA…	3;3;3;3;3;3;2;2;2;2;2;2;2;1;1;1;1;1;1	3;3;3;3;3;3;2;2;2;2;2;2;2;1;1;1;1;1;1	3;3;3;3;3;3;2;2;2;2;2;2;2;1;1;1;1;1;1	>tr|A0A1D6G1M0|A0A1D6G1M0_MAIZE Two pore calcium channel protein 1 OS=Zea mays OX=4577 GN=ZEAMMB73_Zm00001d011595 PE=4 SV=1;>tr|A0A1D6G1M1|A0A1D6G1M1_MAIZE Two pore calcium channel protein 1 OS=Zea mays OX=4577 GN=ZEAMMB73_Zm00001d011595 PE=4 SV=1;>tr|A0A1	19	3	3	3	0	0	0	0	0	0	1	0	0	0	0	0	0	0	0	1	0	0	0	0	0	0	0	0	1	0	0	5.7	5.7	5.7	76.897	671	671;695;704;710;728;730;497;546;547;549;571;668;697;349;352;371;395;431;521	0	4.8656	0	0	0	0	0
tr|K7V902|K7V902_MAIZE	tr|K7V902|K7V902_MAIZE	2	2	2	>tr|K7V902|K7V902_MAIZE Histidine biosynthesis protein hisIE OS=Zea mays OX=4577 GN=ZEAMMB73_Zm00001d008238 PE=4 SV=1	1	2	2	2	1	1	1	1	1	1	0	0	0	1	1	1	1	1	1	0	0	0	1	1	1	1	1	1	0	0	0	8	8	8	32.663	299	299	0	5.1776	3	3	3	3	5
tr|A0A1D6K438|A0A1D6K438_MAIZE;tr|A0A1D6K436|A0A1D6K436_MAIZE;tr|A0A1D6K435|A0A1D6K435_MAIZE;tr|B4FSW7|B4FSW7_MAIZE;tr|A0A1D6K439|A0A1D6K439_MAIZE;tr|A0A1D6K442|A0A1D6K442_MAIZE	tr|A0A1D6K438|A0A1D6K438_MAIZE;tr|A0A1D6K436|A0A1D6K436_MAIZE;tr|A0A1D6K435|A0A1D6K435_MAIZE;tr|B4FSW7|B4FSW7_MAIZE;tr|A0A1D6K439|A0A1D6K439_MAIZE;tr|A0A1D6K442|A0A1D6K442_MAIZE	2;2;2;2;1;1	2;2;2;2;1;1	2;2;2;2;1;1	>tr|A0A1D6K438|A0A1D6K438_MAIZE Putative plant SNARE 13 OS=Zea mays OX=4577 GN=100273395 PE=4 SV=1;>tr|A0A1D6K436|A0A1D6K436_MAIZE Putative plant SNARE 13 OS=Zea mays OX=4577 GN=100273395 PE=4 SV=1;>tr|A0A1D6K435|A0A1D6K435_MAIZE Putative plant SNARE 13 OS	6	2	2	2	1	0	0	0	1	0	0	0	0	1	0	0	0	1	0	0	0	0	1	0	0	0	1	0	0	0	0	17.8	17.8	17.8	17.529	152	152;225;244;275;115;149	0	7.4081	7.9	0	0	0	7.9
tr|A0A1D6EMY7|A0A1D6EMY7_MAIZE;tr|A0A1D6EMY9|A0A1D6EMY9_MAIZE;tr|A0A1D6EN19|A0A1D6EN19_MAIZE;tr|A0A1D6EMX6|A0A1D6EMX6_MAIZE;tr|A0A1D6EMY1|A0A1D6EMY1_MAIZE;tr|A0A1D6EMZ5|A0A1D6EMZ5_MAIZE;tr|A0A1D6EN17|A0A1D6EN17_MAIZE;tr|A0A1D6EMY4|A0A1D6EMY4_MAIZE;tr|A0A1D6EMZ9|A0A1D6EMZ9_MAIZE;tr|A0A1D6EMY0|A0A1D6EMY0_MAIZE;tr|A0A1D6EMY6|A0A1D6EMY6_MAIZE;tr|A0A1D6EN21|A0A1D6EN21_MAIZE;tr|A0A1D6HXT2|A0A1D6HXT2_MA…	tr|A0A1D6EMY7|A0A1D6EMY7_MAIZE;tr|A0A1D6EMY9|A0A1D6EMY9_MAIZE;tr|A0A1D6EN19|A0A1D6EN19_MAIZE;tr|A0A1D6EMX6|A0A1D6EMX6_MAIZE;tr|A0A1D6EMY1|A0A1D6EMY1_MAIZE;tr|A0A1D6EMZ5|A0A1D6EMZ5_MAIZE;tr|A0A1D6EN17|A0A1D6EN17_MAIZE;tr|A0A1D6EMY4|A0A1D6EMY4_MAIZE;tr|A0A1D6EMZ9|A0A1D6EMZ9_MAIZE;tr|A0A1D6EMY0|A0A1D6EMY0_MAIZE;tr|A0A1D6EMY6|A0A1D6EMY6_MAIZE;tr|A0A1D6EN21|A0A1D6EN21_MAIZE;tr|A0A1D6HXT2|A0A1D6HXT2_MA…	3;3;3;3;3;2;2;2;2;2;2;2;2;1;1;1;1;1;1;1;1;1;1;1;1;1;1;1;1;1;1;1	3;3;3;3;3;2;2;2;2;2;2;2;2;1;1;1;1;1;1;1;1;1;1;1;1;1;1;1;1;1;1;1	3;3;3;3;3;2;2;2;2;2;2;2;2;1;1;1;1;1;1;1;1;1;1;1;1;1;1;1;1;1;1;1	>tr|A0A1D6EMY7|A0A1D6EMY7_MAIZE Heteroglycan glucosidase 1 OS=Zea mays OX=4577 GN=103647311 PE=3 SV=1;>tr|A0A1D6EMY9|A0A1D6EMY9_MAIZE Heteroglycan glucosidase 1 OS=Zea mays OX=4577 GN=103647311 PE=3 SV=1;>tr|A0A1D6EN19|A0A1D6EN19_MAIZE Heteroglycan glucosi	32	3	3	3	0	1	2	0	0	0	0	1	2	0	1	2	0	0	0	0	1	2	0	1	2	0	0	0	0	1	2	3.9	3.9	3.9	108.52	983	983;1025;1048;1058;1081;518;520;563;710;730;734;810;991;157;157;212;293;294;361;378;389;405;449;460;514;519;528;547;665;809;905;940	0	3.1316	0	0.8	1.9	0	0
tr|B4FDK7|B4FDK7_MAIZE	tr|B4FDK7|B4FDK7_MAIZE	3	3	3	>tr|B4FDK7|B4FDK7_MAIZE Tetratricopeptide repeat (TPR)-like superfamily protein OS=Zea mays OX=4577 GN=100193041 PE=2 SV=1	1	3	3	3	0	0	0	0	0	0	0	1	0	0	0	0	0	0	0	0	1	0	0	0	0	0	0	0	0	1	0	7.8	7.8	7.8	41.773	371	371	0.0076315	1.6942	0	0	0	0	0
tr|A0A1D6KS92|A0A1D6KS92_MAIZE	tr|A0A1D6KS92|A0A1D6KS92_MAIZE	2	2	2	>tr|A0A1D6KS92|A0A1D6KS92_MAIZE Alpha-galactosidase OS=Zea mays OX=4577 GN=ZEAMMB73_Zm00001d032608 PE=3 SV=1	1	2	2	2	2	0	0	0	0	0	0	0	0	2	0	0	0	0	0	0	0	0	2	0	0	0	0	0	0	0	0	6.5	6.5	6.5	38.859	354	354	0	4.8573	6.5	0	0	0	0
tr|K7UQU1|K7UQU1_MAIZE;tr|A0A1D6MJB9|A0A1D6MJB9_MAIZE	tr|K7UQU1|K7UQU1_MAIZE	3;1	3;1	3;1	>tr|K7UQU1|K7UQU1_MAIZE Glycosyltransferase OS=Zea mays OX=4577 GN=ZEAMMB73_Zm00001d008764 PE=3 SV=1	2	3	3	3	0	0	0	2	1	2	0	0	0	0	0	0	2	1	2	0	0	0	0	0	0	2	1	2	0	0	0	8.8	8.8	8.8	53.454	500	500;488	0.001506	2.4613	0	0	0	7.2	3.8
tr|A0A1D6LF74|A0A1D6LF74_MAIZE;tr|A0A1D6LF72|A0A1D6LF72_MAIZE;tr|A0A1D6LF71|A0A1D6LF71_MAIZE;tr|A0A1D6LF75|A0A1D6LF75_MAIZE;tr|A0A1D6LF76|A0A1D6LF76_MAIZE;tr|A0A1D6LF73|A0A1D6LF73_MAIZE;tr|A0A1D6IWW4|A0A1D6IWW4_MAIZE;tr|B4FWL9|B4FWL9_MAIZE;tr|A0A1D6IWW3|A0A1D6IWW3_MAIZE	tr|A0A1D6LF74|A0A1D6LF74_MAIZE;tr|A0A1D6LF72|A0A1D6LF72_MAIZE;tr|A0A1D6LF71|A0A1D6LF71_MAIZE;tr|A0A1D6LF75|A0A1D6LF75_MAIZE;tr|A0A1D6LF76|A0A1D6LF76_MAIZE;tr|A0A1D6LF73|A0A1D6LF73_MAIZE;tr|A0A1D6IWW4|A0A1D6IWW4_MAIZE;tr|B4FWL9|B4FWL9_MAIZE;tr|A0A1D6IWW3|A0A1D6IWW3_MAIZE	2;2;2;2;2;2;1;1;1	2;2;2;2;2;2;1;1;1	1;1;1;1;1;1;1;1;1	>tr|A0A1D6LF74|A0A1D6LF74_MAIZE Mitochondrial import inner membrane translocase subunit TIM22-2 OS=Zea mays OX=4577 GN=103629105 PE=4 SV=1;>tr|A0A1D6LF72|A0A1D6LF72_MAIZE Mitochondrial import inner membrane translocase subunit TIM22-2 OS=Zea mays OX=4577 G	9	2	2	1	1	1	1	0	0	0	1	0	0	1	1	1	0	0	0	1	0	0	1	1	1	0	0	0	1	0	0	22.4	22.4	9	13.493	134	134;155;187;208;228;260;151;228;300	0	3.4793	9	9	9	0	0
tr|A0A1D6GKB9|A0A1D6GKB9_MAIZE;tr|C0PJD4|C0PJD4_MAIZE	tr|A0A1D6GKB9|A0A1D6GKB9_MAIZE;tr|C0PJD4|C0PJD4_MAIZE	2;2	2;2	2;2	>tr|A0A1D6GKB9|A0A1D6GKB9_MAIZE 2Fe-2S ferredoxin-like superfamily protein OS=Zea mays OX=4577 GN=103625981 PE=4 SV=1;>tr|C0PJD4|C0PJD4_MAIZE 2Fe-2S ferredoxin-like superfamily protein OS=Zea mays OX=4577 GN=103625981 PE=2 SV=1	2	2	2	2	0	0	0	1	0	0	0	0	0	0	0	0	1	0	0	0	0	0	0	0	0	1	0	0	0	0	0	18.2	18.2	18.2	20.484	187	187;192	0.0047157	1.8174	0	0	0	5.3	0
tr|B6SUW7|B6SUW7_MAIZE	tr|B6SUW7|B6SUW7_MAIZE	2	2	2	>tr|B6SUW7|B6SUW7_MAIZE Uncharacterized protein OS=Zea mays OX=4577 GN=100275527 PE=2 SV=1	1	2	2	2	0	0	1	0	0	0	0	0	0	0	0	1	0	0	0	0	0	0	0	0	1	0	0	0	0	0	0	12.7	12.7	12.7	26.08	244	244	0	6.8974	0	0	7	0	0
tr|A0A1D6M0R0|A0A1D6M0R0_MAIZE;tr|A0A1D6M0R1|A0A1D6M0R1_MAIZE;tr|A0A1D6M0Q4|A0A1D6M0Q4_MAIZE;tr|A0A1D6M0Q0|A0A1D6M0Q0_MAIZE;tr|A0A1D6M0Q5|A0A1D6M0Q5_MAIZE;tr|A0A1D6M0Q7|A0A1D6M0Q7_MAIZE;tr|A0A1D6M0Q3|A0A1D6M0Q3_MAIZE;tr|A0A1D6M0Q8|A0A1D6M0Q8_MAIZE	tr|A0A1D6M0R0|A0A1D6M0R0_MAIZE;tr|A0A1D6M0R1|A0A1D6M0R1_MAIZE;tr|A0A1D6M0Q4|A0A1D6M0Q4_MAIZE;tr|A0A1D6M0Q0|A0A1D6M0Q0_MAIZE;tr|A0A1D6M0Q5|A0A1D6M0Q5_MAIZE;tr|A0A1D6M0Q7|A0A1D6M0Q7_MAIZE	6;6;6;6;6;5;2;1	1;1;1;1;1;1;1;0	1;1;1;1;1;1;1;0	>tr|A0A1D6M0R0|A0A1D6M0R0_MAIZE Phosphoribosylaminoimidazole carboxylase family protein / AIR carboxylase family protein OS=Zea mays OX=4577 GN=103630165 PE=3 SV=1;>tr|A0A1D6M0R1|A0A1D6M0R1_MAIZE Phosphoribosylaminoimidazole carboxylase family protein / AI	8	6	1	1	3	1	3	1	1	1	2	5	2	0	0	0	0	0	0	0	1	1	0	0	0	0	0	0	0	1	1	17.9	4.1	4.1	45.623	418	418;584;634;663;665;610;366;81	0	3.9148	6.9	2.6	9.8	2.6	2.2
tr|A0A1D6ME65|A0A1D6ME65_MAIZE;tr|A0A1D6ME72|A0A1D6ME72_MAIZE;tr|A0A1D6ME62|A0A1D6ME62_MAIZE;tr|A0A1D6ME53|A0A1D6ME53_MAIZE;tr|A0A1D6ME74|A0A1D6ME74_MAIZE;tr|A0A1D6ME58|A0A1D6ME58_MAIZE;tr|A0A1D6ME64|A0A1D6ME64_MAIZE;tr|A0A1D6ME59|A0A1D6ME59_MAIZE;tr|A0A1D6ME73|A0A1D6ME73_MAIZE;tr|A0A1D6ME66|A0A1D6ME66_MAIZE;tr|A0A1D6ME60|A0A1D6ME60_MAIZE;tr|A0A1D6ME69|A0A1D6ME69_MAIZE;tr|A0A1D6ME67|A0A1D6ME67_MA…	tr|A0A1D6ME65|A0A1D6ME65_MAIZE;tr|A0A1D6ME72|A0A1D6ME72_MAIZE;tr|A0A1D6ME62|A0A1D6ME62_MAIZE;tr|A0A1D6ME53|A0A1D6ME53_MAIZE;tr|A0A1D6ME74|A0A1D6ME74_MAIZE;tr|A0A1D6ME58|A0A1D6ME58_MAIZE;tr|A0A1D6ME64|A0A1D6ME64_MAIZE;tr|A0A1D6ME59|A0A1D6ME59_MAIZE;tr|A0A1D6ME73|A0A1D6ME73_MAIZE;tr|A0A1D6ME66|A0A1D6ME66_MAIZE;tr|A0A1D6ME60|A0A1D6ME60_MAIZE;tr|A0A1D6ME69|A0A1D6ME69_MAIZE;tr|A0A1D6ME67|A0A1D6ME67_MA…	5;5;5;5;5;5;5;5;5;5;5;4;4;4;4;3;3;3;3;3;3;3;3;2;2;2;2;2;2;1;1	5;5;5;5;5;5;5;5;5;5;5;4;4;4;4;3;3;3;3;3;3;3;3;2;2;2;2;2;2;1;1	5;5;5;5;5;5;5;5;5;5;5;4;4;4;4;3;3;3;3;3;3;3;3;2;2;2;2;2;2;1;1	>tr|A0A1D6ME65|A0A1D6ME65_MAIZE DNA damage-binding protein 1a OS=Zea mays OX=4577 GN=100217253 PE=4 SV=1;>tr|A0A1D6ME72|A0A1D6ME72_MAIZE DNA damage-binding protein 1a OS=Zea mays OX=4577 GN=100217253 PE=4 SV=1;>tr|A0A1D6ME62|A0A1D6ME62_MAIZE DNA damage-bin	31	5	5	5	0	0	0	0	0	0	1	0	1	0	0	0	0	0	0	1	0	1	0	0	0	0	0	0	1	0	1	6.4	6.4	6.4	101.87	917	917;986;989;1019;1037;1044;1055;1062;1075;1089;1093;535;612;613;674;240;986;988;1037;1041;1055;1089;1099;535;660;664;674;696;724;240;461	0.00031289	2.8068	0	0	0	0	0
tr|K7VE94|K7VE94_MAIZE	tr|K7VE94|K7VE94_MAIZE	2	2	2	>tr|K7VE94|K7VE94_MAIZE Putative FAD-binding Berberine family protein OS=Zea mays OX=4577 GN=ZEAMMB73_Zm00001d046322 PE=3 SV=1	1	2	2	2	0	0	0	0	1	0	0	0	0	0	0	0	0	1	0	0	0	0	0	0	0	0	1	0	0	0	0	6.8	6.8	6.8	58.335	531	531	0	4.0565	0	0	0	0	1.9
tr|A0A1D6FRX8|A0A1D6FRX8_MAIZE;tr|A0A1D6FRY5|A0A1D6FRY5_MAIZE;tr|A0A1D6FRY1|A0A1D6FRY1_MAIZE;tr|A0A1D6FRY3|A0A1D6FRY3_MAIZE;tr|A0A1D6FRX2|A0A1D6FRX2_MAIZE;tr|A0A1D6FRX1|A0A1D6FRX1_MAIZE	tr|A0A1D6FRX8|A0A1D6FRX8_MAIZE;tr|A0A1D6FRY5|A0A1D6FRY5_MAIZE;tr|A0A1D6FRY1|A0A1D6FRY1_MAIZE;tr|A0A1D6FRY3|A0A1D6FRY3_MAIZE;tr|A0A1D6FRX2|A0A1D6FRX2_MAIZE;tr|A0A1D6FRX1|A0A1D6FRX1_MAIZE	1;1;1;1;1;1	1;1;1;1;1;1	1;1;1;1;1;1	>tr|A0A1D6FRX8|A0A1D6FRX8_MAIZE Tudor/PWWP/MBT superfamily protein OS=Zea mays OX=4577 GN=103635772 PE=4 SV=1;>tr|A0A1D6FRY5|A0A1D6FRY5_MAIZE Tudor/PWWP/MBT superfamily protein OS=Zea mays OX=4577 GN=103635772 PE=4 SV=1;>tr|A0A1D6FRY1|A0A1D6FRY1_MAIZE Tudo	6	1	1	1	1	1	0	1	1	0	0	0	0	1	1	0	1	1	0	0	0	0	1	1	0	1	1	0	0	0	0	0.9	0.9	0.9	144.21	1325	1325;1410;1659;1773;1784;1856	0	2.913	0.9	0.9	0	0.9	0.9
tr|A0A1D6PBZ1|A0A1D6PBZ1_MAIZE;tr|A0A1D6K0H6|A0A1D6K0H6_MAIZE;tr|A0A1D6PBZ4|A0A1D6PBZ4_MAIZE;tr|A0A1D6PBZ9|A0A1D6PBZ9_MAIZE;tr|A0A1D6K0I0|A0A1D6K0I0_MAIZE;tr|A0A1D6K0H4|A0A1D6K0H4_MAIZE;tr|A0A1D6K0H9|A0A1D6K0H9_MAIZE;tr|A0A1D6PBZ7|A0A1D6PBZ7_MAIZE;tr|A0A1D6PBZ3|A0A1D6PBZ3_MAIZE;tr|A0A1D6K0H5|A0A1D6K0H5_MAIZE;tr|A0A1D6PBZ6|A0A1D6PBZ6_MAIZE;tr|A0A1D6K0H7|A0A1D6K0H7_MAIZE;tr|A0A1D6PBZ8|A0A1D6PBZ8_MA…	tr|A0A1D6PBZ1|A0A1D6PBZ1_MAIZE;tr|A0A1D6K0H6|A0A1D6K0H6_MAIZE;tr|A0A1D6PBZ4|A0A1D6PBZ4_MAIZE;tr|A0A1D6PBZ9|A0A1D6PBZ9_MAIZE;tr|A0A1D6K0I0|A0A1D6K0I0_MAIZE;tr|A0A1D6K0H4|A0A1D6K0H4_MAIZE;tr|A0A1D6K0H9|A0A1D6K0H9_MAIZE;tr|A0A1D6PBZ7|A0A1D6PBZ7_MAIZE;tr|A0A1D6PBZ3|A0A1D6PBZ3_MAIZE;tr|A0A1D6K0H5|A0A1D6K0H5_MAIZE;tr|A0A1D6PBZ6|A0A1D6PBZ6_MAIZE;tr|A0A1D6K0H7|A0A1D6K0H7_MAIZE;tr|A0A1D6PBZ8|A0A1D6PBZ8_MA…	2;1;1;1;1;1;1;1;1;1;1;1;1;1;1;1	2;1;1;1;1;1;1;1;1;1;1;1;1;1;1;1	2;1;1;1;1;1;1;1;1;1;1;1;1;1;1;1	>tr|A0A1D6PBZ1|A0A1D6PBZ1_MAIZE Putative DEAD-box ATP-dependent RNA helicase family protein OS=Zea mays OX=4577 GN=ZEAMMB73_Zm00001d047633 PE=3 SV=1;>tr|A0A1D6K0H6|A0A1D6K0H6_MAIZE DEAD-box ATP-dependent RNA helicase 24 OS=Zea mays OX=4577 GN=103634567 PE=	16	2	2	2	1	0	1	1	0	0	0	0	0	1	0	1	1	0	0	0	0	0	1	0	1	1	0	0	0	0	0	3.4	3.4	3.4	63.257	584	584;574;576;603;611;619;620;621;639;742;744;750;752;766;768;770	0.00031309	2.8098	2.2	0	2.2	1.2	0
tr|B4FXA3|B4FXA3_MAIZE	tr|B4FXA3|B4FXA3_MAIZE	14	2	2	>tr|B4FXA3|B4FXA3_MAIZE Histone H2B OS=Zea mays OX=4577 GN=100273745 PE=2 SV=1	1	14	2	2	7	6	8	7	7	10	6	9	8	0	0	1	0	0	1	0	1	1	0	0	1	0	0	1	0	1	1	76.6	13.9	13.9	15.183	137	137	0	4.9906	43.8	43.8	51.1	46.7	46.7
tr|A0A1D6GYV1|A0A1D6GYV1_MAIZE;tr|C0HG18|C0HG18_MAIZE	tr|A0A1D6GYV1|A0A1D6GYV1_MAIZE;tr|C0HG18|C0HG18_MAIZE	8;8	2;2	2;2	>tr|A0A1D6GYV1|A0A1D6GYV1_MAIZE Glutamate--tRNA ligase chloroplastic/mitochondrial OS=Zea mays OX=4577 GN=100383787 PE=3 SV=1;>tr|C0HG18|C0HG18_MAIZE Glutamate--tRNA ligase chloroplastic/mitochondrial OS=Zea mays OX=4577 GN=100383787 PE=2 SV=1	2	8	2	2	5	5	3	3	4	4	2	4	1	0	1	0	0	0	0	0	0	0	0	1	0	0	0	0	0	0	0	15.6	4.3	4.3	56.731	512	512;563	0	5.0863	10	12.1	6.4	6.2	7.8
tr|A0A1D6GLR6|A0A1D6GLR6_MAIZE;tr|A0A1D6HAW8|A0A1D6HAW8_MAIZE;tr|A0A1D6GLR7|A0A1D6GLR7_MAIZE	tr|A0A1D6GLR6|A0A1D6GLR6_MAIZE;tr|A0A1D6HAW8|A0A1D6HAW8_MAIZE;tr|A0A1D6GLR7|A0A1D6GLR7_MAIZE	1;1;1	1;1;1	1;1;1	>tr|A0A1D6GLR6|A0A1D6GLR6_MAIZE ARM repeat superfamily protein OS=Zea mays OX=4577 GN=ZEAMMB73_Zm00001d013733 PE=4 SV=1;>tr|A0A1D6HAW8|A0A1D6HAW8_MAIZE Glutathione S-transferase Z1 OS=Zea mays OX=4577 GN=ZEAMMB73_Zm00001d016860 PE=4 SV=1;>tr|A0A1D6GLR7|A0A	3	1	1	1	0	0	0	0	0	0	0	1	1	0	0	0	0	0	0	0	1	1	0	0	0	0	0	0	0	1	1	4.3	4.3	4.3	30.483	276	276;278;289	0.0028539	2.0414	0	0	0	0	0
tr|A0A1D6K981|A0A1D6K981_MAIZE;tr|A0A1D6K979|A0A1D6K979_MAIZE;tr|A0A1D6K977|A0A1D6K977_MAIZE;tr|A0A1D6K982|A0A1D6K982_MAIZE;tr|A0A1D6K975|A0A1D6K975_MAIZE	tr|A0A1D6K981|A0A1D6K981_MAIZE;tr|A0A1D6K979|A0A1D6K979_MAIZE;tr|A0A1D6K977|A0A1D6K977_MAIZE;tr|A0A1D6K982|A0A1D6K982_MAIZE;tr|A0A1D6K975|A0A1D6K975_MAIZE	2;1;1;1;1	2;1;1;1;1	2;1;1;1;1	>tr|A0A1D6K981|A0A1D6K981_MAIZE ADP-ribosylation factor GTPase-activating protein AGD10 OS=Zea mays OX=4577 GN=103637695 PE=4 SV=1;>tr|A0A1D6K979|A0A1D6K979_MAIZE ADP-ribosylation factor GTPase-activating protein AGD10 OS=Zea mays OX=4577 GN=103637695 PE=4	5	2	2	2	0	0	0	0	0	0	1	0	0	0	0	0	0	0	0	1	0	0	0	0	0	0	0	0	1	0	0	5.8	5.8	5.8	44.654	412	412;306;330;383;483	0	8.1234	0	0	0	0	0
tr|B6SMB0|B6SMB0_MAIZE	tr|B6SMB0|B6SMB0_MAIZE	3	1	1	>tr|B6SMB0|B6SMB0_MAIZE Cytochrome b-c1 complex subunit 6 OS=Zea mays OX=4577 GN=ZEAMMB73_Zm00001d050696 PE=2 SV=1	1	3	1	1	1	0	0	0	1	0	2	2	1	1	0	0	0	0	0	1	1	0	1	0	0	0	0	0	1	1	0	40.6	14.5	14.5	8.2993	69	69	0.0091349	1.5812	14.5	0	0	0	13
tr|A0A1D6FF81|A0A1D6FF81_MAIZE;tr|B4F7Y2|B4F7Y2_MAIZE;tr|A0A1D6FF82|A0A1D6FF82_MAIZE;tr|A0A1D6FF85|A0A1D6FF85_MAIZE;tr|B4FGN1|B4FGN1_MAIZE	tr|A0A1D6FF81|A0A1D6FF81_MAIZE;tr|B4F7Y2|B4F7Y2_MAIZE;tr|A0A1D6FF82|A0A1D6FF82_MAIZE	5;5;5;2;2	2;2;2;0;0	2;2;2;0;0	>tr|A0A1D6FF81|A0A1D6FF81_MAIZE Uncharacterized protein OS=Zea mays OX=4577 GN=100191191 PE=4 SV=1;>tr|B4F7Y2|B4F7Y2_MAIZE Uncharacterized protein OS=Zea mays OX=4577 GN=100191191 PE=2 SV=1;>tr|A0A1D6FF82|A0A1D6FF82_MAIZE Uncharacterized protein OS=Zea may	5	5	2	2	3	2	1	1	1	2	1	1	0	1	1	0	0	1	1	0	0	0	1	1	0	0	1	1	0	0	0	17.2	9.1	9.1	34.152	320	320;327;367;48;313	0	5.8745	7.8	7.2	2.8	2.8	4.4
tr|C4XVE1|C4XVE1_MAIZE;tr|B4FED8|B4FED8_MAIZE;tr|B4FE49|B4FE49_MAIZE;tr|B4FIR2|B4FIR2_MAIZE;tr|A0A1D6GWB6|A0A1D6GWB6_MAIZE	tr|C4XVE1|C4XVE1_MAIZE;tr|B4FED8|B4FED8_MAIZE;tr|B4FE49|B4FE49_MAIZE;tr|B4FIR2|B4FIR2_MAIZE;tr|A0A1D6GWB6|A0A1D6GWB6_MAIZE	1;1;1;1;1	1;1;1;1;1	1;1;1;1;1	>tr|C4XVE1|C4XVE1_MAIZE Translocon-associated protein subunit alpha OS=Zea mays OX=4577 GN=100273641 PE=2 SV=1;>tr|B4FED8|B4FED8_MAIZE Translocon-associated protein homolog1 OS=Zea mays OX=4577 GN=100193254 PE=2 SV=1;>tr|B4FE49|B4FE49_MAIZE Translocon-asso	5	1	1	1	1	1	0	0	0	0	0	0	0	1	1	0	0	0	0	0	0	0	1	1	0	0	0	0	0	0	0	16.9	16.9	16.9	15.803	142	142;205;258;265;301	0	36.938	16.9	16.9	0	0	0
tr|A0A1D6KZH0|A0A1D6KZH0_MAIZE;tr|C0PHE6|C0PHE6_MAIZE;tr|A0A1D6KZH3|A0A1D6KZH3_MAIZE;tr|A0A1D6KZH1|A0A1D6KZH1_MAIZE;tr|A0A1D6KZH6|A0A1D6KZH6_MAIZE;tr|A0A1D6KZH5|A0A1D6KZH5_MAIZE	tr|A0A1D6KZH0|A0A1D6KZH0_MAIZE;tr|C0PHE6|C0PHE6_MAIZE;tr|A0A1D6KZH3|A0A1D6KZH3_MAIZE;tr|A0A1D6KZH1|A0A1D6KZH1_MAIZE;tr|A0A1D6KZH6|A0A1D6KZH6_MAIZE;tr|A0A1D6KZH5|A0A1D6KZH5_MAIZE	2;2;1;1;1;1	2;2;1;1;1;1	2;2;1;1;1;1	>tr|A0A1D6KZH0|A0A1D6KZH0_MAIZE Protein NRT1/ PTR FAMILY 2.9 OS=Zea mays OX=4577 GN=100191680 PE=4 SV=1;>tr|C0PHE6|C0PHE6_MAIZE Protein NRT1/ PTR FAMILY 2.9 OS=Zea mays OX=4577 GN=100191680 PE=2 SV=1;>tr|A0A1D6KZH3|A0A1D6KZH3_MAIZE Protein NRT1/ PTR FAMILY	6	2	2	2	1	2	0	0	0	0	0	0	0	1	2	0	0	0	0	0	0	0	1	2	0	0	0	0	0	0	0	4.1	4.1	4.1	63.588	580	580;589;466;467;487;513	0	2.8876	2.2	4.1	0	0	0
tr|B4FL21|B4FL21_MAIZE;tr|A0A1D6NKD9|A0A1D6NKD9_MAIZE	tr|B4FL21|B4FL21_MAIZE;tr|A0A1D6NKD9|A0A1D6NKD9_MAIZE	3;3	3;3	3;3	>tr|B4FL21|B4FL21_MAIZE Alpha/beta-Hydrolases superfamily protein OS=Zea mays OX=4577 GN=ZEAMMB73_Zm00001d044289 PE=2 SV=1;>tr|A0A1D6NKD9|A0A1D6NKD9_MAIZE Alpha/beta-Hydrolases superfamily protein OS=Zea mays OX=4577 GN=ZEAMMB73_Zm00001d044289 PE=4 SV=1	2	3	3	3	1	0	0	0	0	0	0	0	0	1	0	0	0	0	0	0	0	0	1	0	0	0	0	0	0	0	0	12.7	12.7	12.7	29.427	267	267;371	0.00061786	2.6837	5.2	0	0	0	0
tr|A0A1D6NMP6|A0A1D6NMP6_MAIZE;tr|A0A1D6NMQ5|A0A1D6NMQ5_MAIZE;tr|A0A1D6NMR5|A0A1D6NMR5_MAIZE;tr|A0A1D6NMR8|A0A1D6NMR8_MAIZE;tr|A0A1D6NMR3|A0A1D6NMR3_MAIZE;tr|A0A1D6NMR2|A0A1D6NMR2_MAIZE;tr|A0A1D6NMQ6|A0A1D6NMQ6_MAIZE;tr|A0A1D6NMS0|A0A1D6NMS0_MAIZE;tr|A0A1D6NMP9|A0A1D6NMP9_MAIZE;tr|A0A1D6NMS3|A0A1D6NMS3_MAIZE;tr|A0A1D6NMQ7|A0A1D6NMQ7_MAIZE;tr|A0A1D6NMR4|A0A1D6NMR4_MAIZE;tr|A0A1D6NMQ0|A0A1D6NMQ0_MA…	tr|A0A1D6NMP6|A0A1D6NMP6_MAIZE;tr|A0A1D6NMQ5|A0A1D6NMQ5_MAIZE;tr|A0A1D6NMR5|A0A1D6NMR5_MAIZE;tr|A0A1D6NMR8|A0A1D6NMR8_MAIZE;tr|A0A1D6NMR3|A0A1D6NMR3_MAIZE;tr|A0A1D6NMR2|A0A1D6NMR2_MAIZE;tr|A0A1D6NMQ6|A0A1D6NMQ6_MAIZE;tr|A0A1D6NMS0|A0A1D6NMS0_MAIZE;tr|A0A1D6NMP9|A0A1D6NMP9_MAIZE;tr|A0A1D6NMS3|A0A1D6NMS3_MAIZE;tr|A0A1D6NMQ7|A0A1D6NMQ7_MAIZE;tr|A0A1D6NMR4|A0A1D6NMR4_MAIZE	7;6;6;6;6;6;5;5;5;5;4;4;3;3;3;3;3;3;3;3;3;3;3;3;3;3;2;2;2;2;2;2;2;2;2;2;2;2;2;2;1;1;1	6;5;5;5;5;5;4;4;4;4;3;3;2;2;2;3;2;2;2;2;2;2;2;2;2;2;1;1;1;1;1;1;1;1;1;1;1;1;1;1;1;1;1	6;5;5;5;5;5;4;4;4;4;3;3;2;2;2;3;2;2;2;2;2;2;2;2;2;2;1;1;1;1;1;1;1;1;1;1;1;1;1;1;1;1;1	>tr|A0A1D6NMP6|A0A1D6NMP6_MAIZE DEAD-box ATP-dependent RNA helicase 14 OS=Zea mays OX=4577 GN=100383248 PE=4 SV=1;>tr|A0A1D6NMQ5|A0A1D6NMQ5_MAIZE DEAD-box ATP-dependent RNA helicase 14 OS=Zea mays OX=4577 GN=100383248 PE=3 SV=1;>tr|A0A1D6NMR5|A0A1D6NMR5_MA	43	7	6	6	2	2	1	1	1	1	1	1	1	1	1	0	0	0	0	0	0	0	1	1	0	0	0	0	0	0	0	10.6	9.2	9.2	88.952	802	802;593;610;618;698;704;394;403;407;506;395;508;282;395;403;433;495;523;582;592;599;601;643;688;778;783;164;377;401;420;481;492;497;537;539;591;592;621;672;701;379;390;432	0	5.617	2.9	3.5	1.4	1.4	1.4
tr|A0A1D6H070|A0A1D6H070_MAIZE;tr|A0A1D6L1R2|A0A1D6L1R2_MAIZE;tr|A0A1D6FFF3|A0A1D6FFF3_MAIZE;tr|A0A1D6MJB2|A0A1D6MJB2_MAIZE	tr|A0A1D6H070|A0A1D6H070_MAIZE;tr|A0A1D6L1R2|A0A1D6L1R2_MAIZE;tr|A0A1D6FFF3|A0A1D6FFF3_MAIZE;tr|A0A1D6MJB2|A0A1D6MJB2_MAIZE	2;1;1;1	1;0;0;0	1;0;0;0	>tr|A0A1D6H070|A0A1D6H070_MAIZE Leucine-rich repeat/extensin 2 OS=Zea mays OX=4577 GN=ZEAMMB73_Zm00001d015213 PE=4 SV=1;>tr|A0A1D6L1R2|A0A1D6L1R2_MAIZE Leucine-rich repeat extensin-like protein 3 OS=Zea mays OX=4577 GN=ZEAMMB73_Zm00001d033721 PE=4 SV=1;>tr	4	2	1	1	0	0	1	0	0	0	1	2	2	0	0	0	0	0	0	1	1	1	0	0	0	0	0	0	1	1	1	4.1	2.4	2.4	67.435	656	656;310;528;602	0	3.49	0	0	1.7	0	0
tr|B6TGL3|B6TGL3_MAIZE	tr|B6TGL3|B6TGL3_MAIZE	5	1	1	>tr|B6TGL3|B6TGL3_MAIZE Proteasome subunit beta type OS=Zea mays OX=4577 GN=ZEAMMB73_Zm00001d045403 PE=2 SV=1	1	5	1	1	3	2	1	1	1	1	1	2	1	1	1	0	0	0	0	1	1	0	1	1	0	0	0	0	1	1	0	28.4	6.2	6.2	25.961	243	243	0	2.938	14.8	10.7	4.5	4.5	4.5
tr|A0A1D6HWR8|A0A1D6HWR8_MAIZE;tr|B4G0F2|B4G0F2_MAIZE;tr|A0A1D6HWR7|A0A1D6HWR7_MAIZE	tr|A0A1D6HWR8|A0A1D6HWR8_MAIZE;tr|B4G0F2|B4G0F2_MAIZE;tr|A0A1D6HWR7|A0A1D6HWR7_MAIZE	2;2;1	2;2;1	2;2;1	>tr|A0A1D6HWR8|A0A1D6HWR8_MAIZE IAA-amino acid hydrolase ILR1 OS=Zea mays OX=4577 GN=100274355 PE=4 SV=1;>tr|B4G0F2|B4G0F2_MAIZE IAA-amino acid hydrolase ILR1 OS=Zea mays OX=4577 GN=100274355 PE=2 SV=1;>tr|A0A1D6HWR7|A0A1D6HWR7_MAIZE IAA-amino acid hydrola	3	2	2	2	1	0	1	0	0	0	0	0	0	1	0	1	0	0	0	0	0	0	1	0	1	0	0	0	0	0	0	8.4	8.4	8.4	33.421	310	310;442;423	0	5.25	4.8	0	4.2	0	0
tr|C0P6X3|C0P6X3_MAIZE;tr|A0A1D6PWA2|A0A1D6PWA2_MAIZE;tr|A0A1D6PWA5|A0A1D6PWA5_MAIZE;tr|A0A1D6PWA4|A0A1D6PWA4_MAIZE;tr|A0A1D6PWA6|A0A1D6PWA6_MAIZE	tr|C0P6X3|C0P6X3_MAIZE;tr|A0A1D6PWA2|A0A1D6PWA2_MAIZE;tr|A0A1D6PWA5|A0A1D6PWA5_MAIZE;tr|A0A1D6PWA4|A0A1D6PWA4_MAIZE;tr|A0A1D6PWA6|A0A1D6PWA6_MAIZE	8;8;8;8;5	2;2;2;2;1	2;2;2;2;1	>tr|C0P6X3|C0P6X3_MAIZE Chaperone protein dnaJ A6 chloroplastic OS=Zea mays OX=4577 GN=100382361 PE=2 SV=1;>tr|A0A1D6PWA2|A0A1D6PWA2_MAIZE Chaperone protein dnaJ A6 chloroplastic OS=Zea mays OX=4577 GN=100382361 PE=3 SV=1;>tr|A0A1D6PWA5|A0A1D6PWA5_MAIZE Ch	5	8	2	2	3	5	4	4	3	5	3	2	1	0	1	0	0	0	0	1	0	0	0	1	0	0	0	0	1	0	0	23.4	6.7	6.7	48.009	448	448;454;489;495;286	0.0076336	1.696	8.5	14.1	11.2	10.3	6.9
tr|A0A1D6DUN1|A0A1D6DUN1_MAIZE	tr|A0A1D6DUN1|A0A1D6DUN1_MAIZE	16	2	2	>tr|A0A1D6DUN1|A0A1D6DUN1_MAIZE Leucine--tRNA ligase cytoplasmic OS=Zea mays OX=4577 GN=ZEAMMB73_Zm00001d001935 PE=3 SV=1	1	16	2	2	4	3	4	3	1	2	4	4	4	0	0	1	1	0	0	0	1	1	0	0	1	1	0	0	0	1	1	17	2.7	2.7	126.18	1118	1118	0	3.2362	4.1	2.1	3.3	2.6	1.2
tr|B4F8M2|B4F8M2_MAIZE	tr|B4F8M2|B4F8M2_MAIZE	2	2	2	>tr|B4F8M2|B4F8M2_MAIZE Pentatricopeptide repeat53 OS=Zea mays OX=4577 GN=100191385 PE=2 SV=1	1	2	2	2	0	2	0	0	0	0	0	0	0	0	2	0	0	0	0	0	0	0	0	2	0	0	0	0	0	0	0	4.5	4.5	4.5	78.674	716	716	0	26.604	0	4.5	0	0	0
tr|A0A1D6PZA5|A0A1D6PZA5_MAIZE;tr|A0A1D6QDP6|A0A1D6QDP6_MAIZE;tr|A0A1D6HLK9|A0A1D6HLK9_MAIZE;tr|A0A1D6KL79|A0A1D6KL79_MAIZE	tr|A0A1D6PZA5|A0A1D6PZA5_MAIZE	3;1;1;1	3;1;1;1	3;1;1;1	>tr|A0A1D6PZA5|A0A1D6PZA5_MAIZE Nitrate reductase OS=Zea mays OX=4577 GN=ZEAMMB73_Zm00001d049995 PE=4 SV=1	4	3	3	3	0	0	1	0	0	0	0	0	0	0	0	1	0	0	0	0	0	0	0	0	1	0	0	0	0	0	0	4	4	4	75.928	675	675;648;660;688	0.0014885	2.37	0	0	1.3	0	0
tr|A0A1D6LR57|A0A1D6LR57_MAIZE;tr|A0A1D6LR58|A0A1D6LR58_MAIZE;tr|C0PGC4|C0PGC4_MAIZE	tr|A0A1D6LR57|A0A1D6LR57_MAIZE;tr|A0A1D6LR58|A0A1D6LR58_MAIZE;tr|C0PGC4|C0PGC4_MAIZE	2;2;2	1;1;1	1;1;1	>tr|A0A1D6LR57|A0A1D6LR57_MAIZE Subtilisin-like protease SBT4.4 OS=Zea mays OX=4577 GN=100383484 PE=4 SV=1;>tr|A0A1D6LR58|A0A1D6LR58_MAIZE Subtilisin-like protease SBT4.4 OS=Zea mays OX=4577 GN=100383484 PE=4 SV=1;>tr|C0PGC4|C0PGC4_MAIZE Subtilisin-like pr	3	2	1	1	1	1	1	0	0	1	0	0	0	1	1	0	0	0	0	0	0	0	1	1	0	0	0	0	0	0	0	4	2.8	2.8	61.164	580	580;710;767	0	25.404	2.8	2.8	1.2	0	0
tr|A0A1D6E8B5|A0A1D6E8B5_MAIZE	tr|A0A1D6E8B5|A0A1D6E8B5_MAIZE	1	1	1	>tr|A0A1D6E8B5|A0A1D6E8B5_MAIZE S-adenosyl-L-methionine-dependent methyltransferase superfamily protein OS=Zea mays OX=4577 GN=103646302 PE=4 SV=1	1	1	1	1	0	0	0	1	1	0	0	0	0	0	0	0	1	1	0	0	0	0	0	0	0	1	1	0	0	0	0	4.7	4.7	4.7	31.043	278	278	0.0039271	1.9053	0	0	0	4.7	4.7
tr|A0A1D6NEJ1|A0A1D6NEJ1_MAIZE	tr|A0A1D6NEJ1|A0A1D6NEJ1_MAIZE	1	1	1	>tr|A0A1D6NEJ1|A0A1D6NEJ1_MAIZE Uncharacterized protein OS=Zea mays OX=4577 GN=ZEAMMB73_Zm00001d043724 PE=4 SV=1	1	1	1	1	1	0	0	0	0	0	0	0	0	1	0	0	0	0	0	0	0	0	1	0	0	0	0	0	0	0	0	3.1	3.1	3.1	46.372	421	421	0	3.6471	3.1	0	0	0	0
tr|A0A1D6P5E8|A0A1D6P5E8_MAIZE	tr|A0A1D6P5E8|A0A1D6P5E8_MAIZE	4	4	4	>tr|A0A1D6P5E8|A0A1D6P5E8_MAIZE Villin-4 OS=Zea mays OX=4577 GN=ZEAMMB73_Zm00001d046905 PE=4 SV=1	1	4	4	4	1	0	0	0	0	0	2	0	0	1	0	0	0	0	0	2	0	0	1	0	0	0	0	0	2	0	0	6.4	6.4	6.4	91.911	824	824	0	6.8159	2.1	0	0	0	0
tr|A0A1D6MUD3|A0A1D6MUD3_MAIZE;tr|A0A1D6MUD1|A0A1D6MUD1_MAIZE;tr|A0A1D6MUE1|A0A1D6MUE1_MAIZE;tr|A0A1D6MUD2|A0A1D6MUD2_MAIZE;tr|A0A1D6MUD0|A0A1D6MUD0_MAIZE;tr|A0A1D6MUC4|A0A1D6MUC4_MAIZE;tr|A0A1D6MUC2|A0A1D6MUC2_MAIZE;tr|A0A1D6MUC5|A0A1D6MUC5_MAIZE;tr|A0A1D6MUD9|A0A1D6MUD9_MAIZE;tr|A0A1D6MUD6|A0A1D6MUD6_MAIZE;tr|A0A1D6MUC3|A0A1D6MUC3_MAIZE;tr|A0A1D6MUD5|A0A1D6MUD5_MAIZE;tr|A0A1D6MUD8|A0A1D6MUD8_MA…	tr|A0A1D6MUD3|A0A1D6MUD3_MAIZE;tr|A0A1D6MUD1|A0A1D6MUD1_MAIZE;tr|A0A1D6MUE1|A0A1D6MUE1_MAIZE;tr|A0A1D6MUD2|A0A1D6MUD2_MAIZE;tr|A0A1D6MUD0|A0A1D6MUD0_MAIZE;tr|A0A1D6MUC4|A0A1D6MUC4_MAIZE;tr|A0A1D6MUC2|A0A1D6MUC2_MAIZE;tr|A0A1D6MUC5|A0A1D6MUC5_MAIZE;tr|A0A1D6MUD9|A0A1D6MUD9_MAIZE;tr|A0A1D6MUD6|A0A1D6MUD6_MAIZE;tr|A0A1D6MUC3|A0A1D6MUC3_MAIZE;tr|A0A1D6MUD5|A0A1D6MUD5_MAIZE;tr|A0A1D6MUD8|A0A1D6MUD8_MA…	1;1;1;1;1;1;1;1;1;1;1;1;1;1;1	1;1;1;1;1;1;1;1;1;1;1;1;1;1;1	1;1;1;1;1;1;1;1;1;1;1;1;1;1;1	>tr|A0A1D6MUD3|A0A1D6MUD3_MAIZE Putative Ufm1-specific protease OS=Zea mays OX=4577 GN=103650432 PE=4 SV=1;>tr|A0A1D6MUD1|A0A1D6MUD1_MAIZE Putative Ufm1-specific protease OS=Zea mays OX=4577 GN=103650432 PE=4 SV=1;>tr|A0A1D6MUE1|A0A1D6MUE1_MAIZE Putative U	15	1	1	1	1	1	0	1	1	0	1	0	1	1	1	0	1	1	0	1	0	1	1	1	0	1	1	0	1	0	1	5.9	5.9	5.9	21.6	187	187;239;307;351;363;423;452;453;637;639;643;645;679;681;715	0	2.928	5.9	5.9	0	5.9	5.9
tr|A0A1D6KNS0|A0A1D6KNS0_MAIZE	tr|A0A1D6KNS0|A0A1D6KNS0_MAIZE	3	3	3	>tr|A0A1D6KNS0|A0A1D6KNS0_MAIZE Cinnamoyl CoA reductase1 OS=Zea mays OX=4577 GN=ZEAMMB73_Zm00001d032152 PE=4 SV=1	1	3	3	3	0	1	1	1	1	0	1	0	0	0	1	1	1	1	0	1	0	0	0	1	1	1	1	0	1	0	0	9.8	9.8	9.8	44.359	408	408	0	22.397	0	2.9	2.9	2.9	2.9
tr|B4FJJ9|B4FJJ9_MAIZE;tr|A0A1D6PS83|A0A1D6PS83_MAIZE	tr|B4FJJ9|B4FJJ9_MAIZE;tr|A0A1D6PS83|A0A1D6PS83_MAIZE	2;1	2;1	2;1	>tr|B4FJJ9|B4FJJ9_MAIZE ATP-dependent (S)-NAD(P)H-hydrate dehydratase OS=Zea mays OX=4577 GN=100216749 PE=2 SV=1;>tr|A0A1D6PS83|A0A1D6PS83_MAIZE ATP-dependent (S)-NAD(P)H-hydrate dehydratase OS=Zea mays OX=4577 GN=100216749 PE=3 SV=1	2	2	2	2	1	0	0	1	0	1	0	0	0	1	0	0	1	0	1	0	0	0	1	0	0	1	0	1	0	0	0	7.8	7.8	7.8	43.012	398	398;411	0.0017606	2.2439	3	0	0	3	0
tr|B6T1D2|B6T1D2_MAIZE;tr|A0A1D6KTX3|A0A1D6KTX3_MAIZE;sp|O81482|IF4E2_MAIZE	tr|B6T1D2|B6T1D2_MAIZE;tr|A0A1D6KTX3|A0A1D6KTX3_MAIZE;sp|O81482|IF4E2_MAIZE	2;1;1	2;1;1	2;1;1	>tr|B6T1D2|B6T1D2_MAIZE Eukaryotic translation initiation factor 4E-2 OS=Zea mays OX=4577 GN=ZEAMMB73_Zm00001d032775 PE=2 SV=1;>tr|A0A1D6KTX3|A0A1D6KTX3_MAIZE Eukaryotic translation initiation factor isoform 4E OS=Zea mays OX=4577 GN=ZEAMMB73_Zm00001d03277	3	2	2	2	0	0	0	0	0	1	0	0	0	0	0	0	0	0	1	0	0	0	0	0	0	0	0	1	0	0	0	11.9	11.9	11.9	23.523	210	210;190;216	0	3.663	0	0	0	0	0
tr|A0A1D6HVN9|A0A1D6HVN9_MAIZE;tr|A0A1D6HVP0|A0A1D6HVP0_MAIZE;tr|A0A1D6HVN7|A0A1D6HVN7_MAIZE;tr|A0A1D6HVN8|A0A1D6HVN8_MAIZE	tr|A0A1D6HVN9|A0A1D6HVN9_MAIZE;tr|A0A1D6HVP0|A0A1D6HVP0_MAIZE;tr|A0A1D6HVN7|A0A1D6HVN7_MAIZE;tr|A0A1D6HVN8|A0A1D6HVN8_MAIZE	2;2;2;2	2;2;2;2	2;2;2;2	>tr|A0A1D6HVN9|A0A1D6HVN9_MAIZE Survival protein SurE-like phosphatase/nucleotidase OS=Zea mays OX=4577 GN=ZEAMMB73_Zm00001d019123 PE=4 SV=1;>tr|A0A1D6HVP0|A0A1D6HVP0_MAIZE Survival protein SurE-like phosphatase/nucleotidase OS=Zea mays OX=4577 GN=ZEAMMB73	4	2	2	2	0	0	1	1	0	0	0	0	0	0	0	1	1	0	0	0	0	0	0	0	1	1	0	0	0	0	0	15.4	15.4	15.4	17.084	156	156;219;330;334	0	3.4794	0	0	6.4	9	0
tr|A0A1D6LLS5|A0A1D6LLS5_MAIZE;tr|A0A1D6LLS4|A0A1D6LLS4_MAIZE;tr|A0A1D6LLS6|A0A1D6LLS6_MAIZE	tr|A0A1D6LLS5|A0A1D6LLS5_MAIZE;tr|A0A1D6LLS4|A0A1D6LLS4_MAIZE;tr|A0A1D6LLS6|A0A1D6LLS6_MAIZE	13;13;11	2;2;2	2;2;2	>tr|A0A1D6LLS5|A0A1D6LLS5_MAIZE 2-oxoglutarate dehydrogenase E1 component OS=Zea mays OX=4577 GN=ZEAMMB73_Zm00001d036328 PE=4 SV=1;>tr|A0A1D6LLS4|A0A1D6LLS4_MAIZE 2-oxoglutarate dehydrogenase E1 component OS=Zea mays OX=4577 GN=ZEAMMB73_Zm00001d036328 PE=4	3	13	2	2	5	6	3	4	5	3	3	3	2	1	1	1	0	0	1	0	0	0	1	1	1	0	0	1	0	0	0	12.8	2.9	2.9	109.7	971	971;1016;901	0	4.7619	4.7	6.7	3.6	3.6	4.8
tr|Q5XLE1|Q5XLE1_MAIZE;tr|B8A3G6|B8A3G6_MAIZE	tr|Q5XLE1|Q5XLE1_MAIZE;tr|B8A3G6|B8A3G6_MAIZE	2;1	2;1	2;1	>tr|Q5XLE1|Q5XLE1_MAIZE Peptidylprolyl isomerase OS=Zea mays OX=4577 GN=542519 PE=2 SV=1;>tr|B8A3G6|B8A3G6_MAIZE Peptidyl-prolyl cis-trans isomerase FKBP12 OS=Zea mays OX=4577 GN=542519 PE=2 SV=1	2	2	2	2	0	0	0	0	0	1	0	1	1	0	0	0	0	0	1	0	1	1	0	0	0	0	0	1	0	1	1	18.8	18.8	18.8	12.185	112	112;56	0	3.1604	0	0	0	0	0
tr|A0A1D6H416|A0A1D6H416_MAIZE;tr|A0A1D6H415|A0A1D6H415_MAIZE;tr|A0A1D6H412|A0A1D6H412_MAIZE;tr|A0A1D6H408|A0A1D6H408_MAIZE;tr|A0A1D6H405|A0A1D6H405_MAIZE;tr|A0A1D6H414|A0A1D6H414_MAIZE;tr|A0A1D6H407|A0A1D6H407_MAIZE;tr|C0PAH7|C0PAH7_MAIZE;tr|A0A1D6LS07|A0A1D6LS07_MAIZE;tr|A0A1D6LS06|A0A1D6LS06_MAIZE;tr|A0A1D6LS05|A0A1D6LS05_MAIZE;tr|A0A1D6LS10|A0A1D6LS10_MAIZE;tr|A0A1D6LS08|A0A1D6LS08_MAIZE	tr|A0A1D6H416|A0A1D6H416_MAIZE;tr|A0A1D6H415|A0A1D6H415_MAIZE;tr|A0A1D6H412|A0A1D6H412_MAIZE;tr|A0A1D6H408|A0A1D6H408_MAIZE;tr|A0A1D6H405|A0A1D6H405_MAIZE;tr|A0A1D6H414|A0A1D6H414_MAIZE;tr|A0A1D6H407|A0A1D6H407_MAIZE;tr|C0PAH7|C0PAH7_MAIZE;tr|A0A1D6LS07|A0A1D6LS07_MAIZE;tr|A0A1D6LS06|A0A1D6LS06_MAIZE;tr|A0A1D6LS05|A0A1D6LS05_MAIZE;tr|A0A1D6LS10|A0A1D6LS10_MAIZE;tr|A0A1D6LS08|A0A1D6LS08_MAIZE	2;2;2;2;2;2;2;2;1;1;1;1;1	2;2;2;2;2;2;2;2;1;1;1;1;1	2;2;2;2;2;2;2;2;1;1;1;1;1	>tr|A0A1D6H416|A0A1D6H416_MAIZE ADP-ribosylation factor GTPase-activating protein AGD12 OS=Zea mays OX=4577 GN=100382772 PE=4 SV=1;>tr|A0A1D6H415|A0A1D6H415_MAIZE ADP-ribosylation factor GTPase-activating protein AGD12 OS=Zea mays OX=4577 GN=100382772 PE=4	13	2	2	2	0	0	1	0	0	1	0	1	1	0	0	1	0	0	1	0	1	1	0	0	1	0	0	1	0	1	1	15.5	15.5	15.5	17.862	161	161;242;260;289;306;310;310;322;171;275;288;317;589	0	3.7583	0	0	6.8	0	0
tr|B4FLH6|B4FLH6_MAIZE	tr|B4FLH6|B4FLH6_MAIZE	1	1	1	>tr|B4FLH6|B4FLH6_MAIZE NADH-ubiquinone oxidoreductase B18 subunit4 OS=Zea mays OX=4577 GN=100283425 PE=2 SV=1	1	1	1	1	0	0	0	0	0	0	0	1	1	0	0	0	0	0	0	0	1	1	0	0	0	0	0	0	0	1	1	11.1	11.1	11.1	11.961	108	108	0.0041888	1.869	0	0	0	0	0
tr|A0A1D6F2P9|A0A1D6F2P9_MAIZE;tr|A0A1D6F2M3|A0A1D6F2M3_MAIZE;tr|A0A1D6F2N8|A0A1D6F2N8_MAIZE;tr|A0A1D6F2N0|A0A1D6F2N0_MAIZE;tr|A0A1D6F2M9|A0A1D6F2M9_MAIZE;tr|A0A1D6F2M5|A0A1D6F2M5_MAIZE;tr|A0A1D6F2N6|A0A1D6F2N6_MAIZE;tr|A0A1D6F2N4|A0A1D6F2N4_MAIZE;tr|A0A1D6F2M6|A0A1D6F2M6_MAIZE;tr|A0A1D6F2M8|A0A1D6F2M8_MAIZE;tr|A0A1D6F2Q0|A0A1D6F2Q0_MAIZE;tr|A0A1D6NP32|A0A1D6NP32_MAIZE;tr|A0A1D6NP18|A0A1D6NP18_MA…	tr|A0A1D6F2P9|A0A1D6F2P9_MAIZE;tr|A0A1D6F2M3|A0A1D6F2M3_MAIZE;tr|A0A1D6F2N8|A0A1D6F2N8_MAIZE;tr|A0A1D6F2N0|A0A1D6F2N0_MAIZE;tr|A0A1D6F2M9|A0A1D6F2M9_MAIZE;tr|A0A1D6F2M5|A0A1D6F2M5_MAIZE;tr|A0A1D6F2N6|A0A1D6F2N6_MAIZE;tr|A0A1D6F2N4|A0A1D6F2N4_MAIZE;tr|A0A1D6F2M6|A0A1D6F2M6_MAIZE;tr|A0A1D6F2M8|A0A1D6F2M8_MAIZE;tr|A0A1D6F2Q0|A0A1D6F2Q0_MAIZE;tr|A0A1D6NP32|A0A1D6NP32_MAIZE;tr|A0A1D6NP18|A0A1D6NP18_MA…	2;2;2;2;2;2;2;2;2;2;1;1;1;1;1;1;1;1	2;2;2;2;2;2;2;2;2;2;1;1;1;1;1;1;1;1	2;2;2;2;2;2;2;2;2;2;1;1;1;1;1;1;1;1	>tr|A0A1D6F2P9|A0A1D6F2P9_MAIZE Nuclear pore complex protein NUP98A OS=Zea mays OX=4577 GN=100279429 PE=4 SV=1;>tr|A0A1D6F2M3|A0A1D6F2M3_MAIZE Nuclear pore complex protein NUP98A OS=Zea mays OX=4577 GN=100279429 PE=4 SV=1;>tr|A0A1D6F2N8|A0A1D6F2N8_MAIZE Nu	18	2	2	2	1	1	2	0	0	0	0	0	0	1	1	2	0	0	0	0	0	0	1	1	2	0	0	0	0	0	0	8.9	8.9	8.9	40.407	360	360;582;669;704;811;878;894;925;926;965;188;191;367;764;866;915;921;945	0	9.2957	4.7	4.7	8.9	0	0
tr|A0A1D6M4A6|A0A1D6M4A6_MAIZE;tr|A0A1D6M4A3|A0A1D6M4A3_MAIZE;tr|A0A1D6M4A1|A0A1D6M4A1_MAIZE;tr|A0A1D6M4A5|A0A1D6M4A5_MAIZE;tr|A0A1D6M498|A0A1D6M498_MAIZE;tr|A0A1D6M4A4|A0A1D6M4A4_MAIZE;tr|A0A1D6M495|A0A1D6M495_MAIZE;tr|A0A1D6M4A0|A0A1D6M4A0_MAIZE;tr|A0A1D6M499|A0A1D6M499_MAIZE	tr|A0A1D6M4A6|A0A1D6M4A6_MAIZE;tr|A0A1D6M4A3|A0A1D6M4A3_MAIZE;tr|A0A1D6M4A1|A0A1D6M4A1_MAIZE;tr|A0A1D6M4A5|A0A1D6M4A5_MAIZE;tr|A0A1D6M498|A0A1D6M498_MAIZE;tr|A0A1D6M4A4|A0A1D6M4A4_MAIZE;tr|A0A1D6M495|A0A1D6M495_MAIZE;tr|A0A1D6M4A0|A0A1D6M4A0_MAIZE	3;3;3;3;3;3;2;2;1	3;3;3;3;3;3;2;2;1	3;3;3;3;3;3;2;2;1	>tr|A0A1D6M4A6|A0A1D6M4A6_MAIZE FAD/NAD(P)-binding oxidoreductase family protein OS=Zea mays OX=4577 GN=100281685 PE=4 SV=1;>tr|A0A1D6M4A3|A0A1D6M4A3_MAIZE FAD/NAD(P)-binding oxidoreductase family protein OS=Zea mays OX=4577 GN=100281685 PE=4 SV=1;>tr|A0A1	9	3	3	3	0	1	0	0	0	0	1	0	0	0	1	0	0	0	0	1	0	0	0	1	0	0	0	0	1	0	0	9	9	9	42.882	390	390;506;556;688;720;728;533;541;274	0	3.0865	0	4.4	0	0	0
tr|A0A1D6IVK2|A0A1D6IVK2_MAIZE;tr|A0A1D6IVK1|A0A1D6IVK1_MAIZE	tr|A0A1D6IVK2|A0A1D6IVK2_MAIZE	3;1	3;1	3;1	>tr|A0A1D6IVK2|A0A1D6IVK2_MAIZE Protein RETICULATA-RELATED 3 chloroplastic OS=Zea mays OX=4577 GN=ZEAMMB73_Zm00001d023791 PE=4 SV=1	2	3	3	3	0	2	1	0	0	0	1	0	0	0	2	1	0	0	0	1	0	0	0	2	1	0	0	0	1	0	0	8	8	8	58.995	537	537;430	0.0014802	2.3126	0	5.8	3.2	0	0
tr|A0A1D6EKY1|A0A1D6EKY1_MAIZE	tr|A0A1D6EKY1|A0A1D6EKY1_MAIZE	1	1	1	>tr|A0A1D6EKY1|A0A1D6EKY1_MAIZE UDP-glycosyltransferase 76C1 OS=Zea mays OX=4577 GN=103647206 PE=4 SV=1	1	1	1	1	1	1	0	0	0	0	1	0	0	1	1	0	0	0	0	1	0	0	1	1	0	0	0	0	1	0	0	2.4	2.4	2.4	53.938	492	492	0.0049848	1.8073	2.4	2.4	0	0	0
tr|A0A1D6F0S7|A0A1D6F0S7_MAIZE;tr|A0A1D6F0R6|A0A1D6F0R6_MAIZE;tr|A0A1D6F0T0|A0A1D6F0T0_MAIZE;tr|A0A1D6F0Q4|A0A1D6F0Q4_MAIZE;tr|A0A1D6F0Q9|A0A1D6F0Q9_MAIZE;tr|A0A1D6F0Q6|A0A1D6F0Q6_MAIZE;tr|A0A1D6F0R0|A0A1D6F0R0_MAIZE;tr|A0A1D6Q0L7|A0A1D6Q0L7_MAIZE;tr|A0A096TXL4|A0A096TXL4_MAIZE;tr|A0A1D6F0S8|A0A1D6F0S8_MAIZE;tr|A0A1D6F0T4|A0A1D6F0T4_MAIZE;tr|A0A1D6F0R4|A0A1D6F0R4_MAIZE;tr|A0A1D6F0S1|A0A1D6F0S1_MA…	tr|A0A1D6F0S7|A0A1D6F0S7_MAIZE;tr|A0A1D6F0R6|A0A1D6F0R6_MAIZE;tr|A0A1D6F0T0|A0A1D6F0T0_MAIZE;tr|A0A1D6F0Q4|A0A1D6F0Q4_MAIZE;tr|A0A1D6F0Q9|A0A1D6F0Q9_MAIZE;tr|A0A1D6F0Q6|A0A1D6F0Q6_MAIZE;tr|A0A1D6F0R0|A0A1D6F0R0_MAIZE;tr|A0A1D6Q0L7|A0A1D6Q0L7_MAIZE;tr|A0A096TXL4|A0A096TXL4_MAIZE;tr|A0A1D6F0S8|A0A1D6F0S8_MAIZE;tr|A0A1D6F0T4|A0A1D6F0T4_MAIZE;tr|A0A1D6F0R4|A0A1D6F0R4_MAIZE;tr|A0A1D6F0S1|A0A1D6F0S1_MA…	2;2;2;2;2;2;2;1;1;1;1;1;1;1;1	2;2;2;2;2;2;2;1;1;1;1;1;1;1;1	2;2;2;2;2;2;2;1;1;1;1;1;1;1;1	>tr|A0A1D6F0S7|A0A1D6F0S7_MAIZE Uncharacterized protein OS=Zea mays OX=4577 GN=ZEAMMB73_Zm00001d006789 PE=4 SV=1;>tr|A0A1D6F0R6|A0A1D6F0R6_MAIZE Uncharacterized protein OS=Zea mays OX=4577 GN=ZEAMMB73_Zm00001d006789 PE=4 SV=1;>tr|A0A1D6F0T0|A0A1D6F0T0_MAIZ	15	2	2	2	1	0	0	0	0	0	0	0	0	1	0	0	0	0	0	0	0	0	1	0	0	0	0	0	0	0	0	4.3	4.3	4.3	63.777	563	563;791;794;796;866;891;899;386;438;441;443;448;451;499;793	0.0014815	2.3237	2.3	0	0	0	0
tr|B4FVW9|B4FVW9_MAIZE;sp|P49120|H2B4_MAIZE	tr|B4FVW9|B4FVW9_MAIZE;sp|P49120|H2B4_MAIZE	14;14	2;2	2;2	>tr|B4FVW9|B4FVW9_MAIZE Histone H2B OS=Zea mays OX=4577 GN=ZEAMMB73_Zm00001d042930 PE=2 SV=1;>sp|P49120|H2B4_MAIZE Histone H2B.4 OS=Zea mays OX=4577 PE=3 SV=3	2	14	2	2	7	6	8	7	7	10	6	8	8	0	0	1	0	0	1	0	0	1	0	0	1	0	0	1	0	0	1	76.6	13.9	13.9	15.183	137	137;137	0	3.6182	43.8	43.8	51.1	46.7	46.7
tr|B6SQH6|B6SQH6_MAIZE;tr|A0A1D6KKB3|A0A1D6KKB3_MAIZE;tr|A0A1D6KKB2|A0A1D6KKB2_MAIZE	tr|B6SQH6|B6SQH6_MAIZE;tr|A0A1D6KKB3|A0A1D6KKB3_MAIZE;tr|A0A1D6KKB2|A0A1D6KKB2_MAIZE	2;1;1	2;1;1	2;1;1	>tr|B6SQH6|B6SQH6_MAIZE Import inner membrane translocase subunit Tim8 OS=Zea mays OX=4577 GN=100282244 PE=2 SV=1;>tr|A0A1D6KKB3|A0A1D6KKB3_MAIZE Mitochondrial import inner membrane translocase subunit Tim8 OS=Zea mays OX=4577 GN=ZEAMMB73_Zm00001d031651 PE	3	2	2	2	1	0	0	1	0	0	0	0	0	1	0	0	1	0	0	0	0	0	1	0	0	1	0	0	0	0	0	31.9	31.9	31.9	8.2346	72	72;72;89	0.0089117	1.6123	11.1	0	0	20.8	0
tr|A0A1D6N584|A0A1D6N584_MAIZE	tr|A0A1D6N584|A0A1D6N584_MAIZE	4	4	4	>tr|A0A1D6N584|A0A1D6N584_MAIZE Signal recognition particle subunit SRP72 OS=Zea mays OX=4577 GN=ZEAMMB73_Zm00001d042569 PE=3 SV=1	1	4	4	4	1	0	0	0	1	0	0	1	0	1	0	0	0	1	0	0	1	0	1	0	0	0	1	0	0	1	0	7.9	7.9	7.9	76.577	695	695	0	5.1911	1.4	0	0	0	1.4
tr|B4G1P2|B4G1P2_MAIZE;tr|A0A1D6NDN3|A0A1D6NDN3_MAIZE;tr|A0A1D6NDN2|A0A1D6NDN2_MAIZE	tr|B4G1P2|B4G1P2_MAIZE;tr|A0A1D6NDN3|A0A1D6NDN3_MAIZE	3;2;1	3;2;1	3;2;1	>tr|B4G1P2|B4G1P2_MAIZE NADH dehydrogenase2 OS=Zea mays OX=4577 GN=100285400 PE=2 SV=1;>tr|A0A1D6NDN3|A0A1D6NDN3_MAIZE NADH dehydrogenase [ubiquinone] iron-sulfur protein 7 mitochondrial OS=Zea mays OX=4577 GN=ZEAMMB73_Zm00001d043620 PE=4 SV=1	3	3	3	3	1	1	0	1	0	0	0	0	0	1	1	0	1	0	0	0	0	0	1	1	0	1	0	0	0	0	0	14	14	14	21.941	200	200;132;84	0	3.7026	4.5	4.5	0	4.5	0
tr|A0A1D6KDA0|A0A1D6KDA0_MAIZE;tr|A0A1D6KD97|A0A1D6KD97_MAIZE;tr|A0A1D6KDA1|A0A1D6KDA1_MAIZE;tr|A0A1D6KD99|A0A1D6KD99_MAIZE;tr|B4FQ18|B4FQ18_MAIZE	tr|A0A1D6KDA0|A0A1D6KDA0_MAIZE;tr|A0A1D6KD97|A0A1D6KD97_MAIZE;tr|A0A1D6KDA1|A0A1D6KDA1_MAIZE;tr|A0A1D6KD99|A0A1D6KD99_MAIZE;tr|B4FQ18|B4FQ18_MAIZE	1;1;1;1;1	1;1;1;1;1	1;1;1;1;1	>tr|A0A1D6KDA0|A0A1D6KDA0_MAIZE Putative prefoldin subunit 3 OS=Zea mays OX=4577 GN=100283660 PE=4 SV=1;>tr|A0A1D6KD97|A0A1D6KD97_MAIZE Putative prefoldin subunit 3 OS=Zea mays OX=4577 GN=100283660 PE=4 SV=1;>tr|A0A1D6KDA1|A0A1D6KDA1_MAIZE Putative prefold	5	1	1	1	1	0	0	0	0	0	1	0	0	1	0	0	0	0	0	1	0	0	1	0	0	0	0	0	1	0	0	20.3	20.3	20.3	8.0912	74	74;107;126;155;189	0	3.3196	20.3	0	0	0	0
tr|A0A1D6PE02|A0A1D6PE02_MAIZE;tr|A0A1D6PE04|A0A1D6PE04_MAIZE;tr|K7VN61|K7VN61_MAIZE	tr|A0A1D6PE02|A0A1D6PE02_MAIZE;tr|A0A1D6PE04|A0A1D6PE04_MAIZE;tr|K7VN61|K7VN61_MAIZE	1;1;1	1;1;1	1;1;1	>tr|A0A1D6PE02|A0A1D6PE02_MAIZE Enolase OS=Zea mays OX=4577 GN=100502326 PE=4 SV=1;>tr|A0A1D6PE04|A0A1D6PE04_MAIZE Enolase OS=Zea mays OX=4577 GN=100502326 PE=4 SV=1;>tr|K7VN61|K7VN61_MAIZE Enolase OS=Zea mays OX=4577 GN=100502326 PE=3 SV=1	3	1	1	1	0	0	0	0	1	1	0	0	0	0	0	0	0	1	1	0	0	0	0	0	0	0	1	1	0	0	0	3.4	3.4	3.4	28.122	266	266;415;479	1	-2	0	0	0	0	3.4
tr|A0A1D6F6V4|A0A1D6F6V4_MAIZE;tr|A0A1D6F6W2|A0A1D6F6W2_MAIZE;tr|A0A1D6F6T9|A0A1D6F6T9_MAIZE;tr|A0A1D6F6V7|A0A1D6F6V7_MAIZE;tr|A0A1D6F6T1|A0A1D6F6T1_MAIZE;tr|A0A1D6F6W4|A0A1D6F6W4_MAIZE;tr|A0A1D6F6W7|A0A1D6F6W7_MAIZE;tr|A0A1D6F6S7|A0A1D6F6S7_MAIZE;tr|A0A1D6F6V5|A0A1D6F6V5_MAIZE	tr|A0A1D6F6V4|A0A1D6F6V4_MAIZE;tr|A0A1D6F6W2|A0A1D6F6W2_MAIZE;tr|A0A1D6F6T9|A0A1D6F6T9_MAIZE;tr|A0A1D6F6V7|A0A1D6F6V7_MAIZE;tr|A0A1D6F6T1|A0A1D6F6T1_MAIZE;tr|A0A1D6F6W4|A0A1D6F6W4_MAIZE;tr|A0A1D6F6W7|A0A1D6F6W7_MAIZE;tr|A0A1D6F6S7|A0A1D6F6S7_MAIZE;tr|A0A1D6F6V5|A0A1D6F6V5_MAIZE	1;1;1;1;1;1;1;1;1	1;1;1;1;1;1;1;1;1	1;1;1;1;1;1;1;1;1	>tr|A0A1D6F6V4|A0A1D6F6V4_MAIZE Replication factor C subunit 1 OS=Zea mays OX=4577 GN=103648088 PE=4 SV=1;>tr|A0A1D6F6W2|A0A1D6F6W2_MAIZE Replication factor C subunit 1 OS=Zea mays OX=4577 GN=103648088 PE=4 SV=1;>tr|A0A1D6F6T9|A0A1D6F6T9_MAIZE Replication	9	1	1	1	0	0	0	0	1	0	1	1	0	0	0	0	0	1	0	1	1	0	0	0	0	0	1	0	1	1	0	2.5	2.5	2.5	78.784	727	727;789;809;810;926;938;976;985;992	0	4.6972	0	0	0	0	2.5
tr|B4F7V8|B4F7V8_MAIZE	tr|B4F7V8|B4F7V8_MAIZE	3	3	3	>tr|B4F7V8|B4F7V8_MAIZE Pantoate--beta-alanine ligase OS=Zea mays OX=4577 GN=100191171 PE=2 SV=1	1	3	3	3	2	1	0	0	0	0	0	1	0	2	1	0	0	0	0	0	1	0	2	1	0	0	0	0	0	1	0	10.8	10.8	10.8	34.718	323	323	0	7.7358	7.7	3.4	0	0	0
tr|B6U409|B6U409_MAIZE;tr|A0A1D6QR81|A0A1D6QR81_MAIZE	tr|B6U409|B6U409_MAIZE;tr|A0A1D6QR81|A0A1D6QR81_MAIZE	1;1	1;1	1;1	>tr|B6U409|B6U409_MAIZE Peptidylprolyl isomerase OS=Zea mays OX=4577 GN=100285350 PE=2 SV=1;>tr|A0A1D6QR81|A0A1D6QR81_MAIZE Peptidylprolyl isomerase OS=Zea mays OX=4577 GN=100285350 PE=4 SV=1	2	1	1	1	0	1	0	0	0	0	1	0	0	0	1	0	0	0	0	1	0	0	0	1	0	0	0	0	1	0	0	11.7	11.7	11.7	22.508	205	205;253	0.0034052	1.9969	0	11.7	0	0	0
tr|A0A1D6K1V1|A0A1D6K1V1_MAIZE	tr|A0A1D6K1V1|A0A1D6K1V1_MAIZE	3	3	3	>tr|A0A1D6K1V1|A0A1D6K1V1_MAIZE ABC transporter B family member 25 mitochondrial OS=Zea mays OX=4577 GN=ZEAMMB73_Zm00001d029034 PE=4 SV=1	1	3	3	3	1	0	0	0	0	0	0	0	0	1	0	0	0	0	0	0	0	0	1	0	0	0	0	0	0	0	0	4.7	4.7	4.7	80.716	737	737	0	3.2868	0.9	0	0	0	0
tr|A0A1D6M383|A0A1D6M383_MAIZE;tr|A0A1D6M375|A0A1D6M375_MAIZE;tr|A0A1D6M3A0|A0A1D6M3A0_MAIZE;tr|A0A1D6M371|A0A1D6M371_MAIZE;tr|A0A1D6M382|A0A1D6M382_MAIZE;tr|A0A1D6M3A1|A0A1D6M3A1_MAIZE;tr|A0A1D6M393|A0A1D6M393_MAIZE;tr|A0A1D6M372|A0A1D6M372_MAIZE;tr|A0A1D6M386|A0A1D6M386_MAIZE;tr|A0A1D6M385|A0A1D6M385_MAIZE;tr|A0A1D6M374|A0A1D6M374_MAIZE;tr|A0A1D6M373|A0A1D6M373_MAIZE	tr|A0A1D6M383|A0A1D6M383_MAIZE;tr|A0A1D6M375|A0A1D6M375_MAIZE;tr|A0A1D6M3A0|A0A1D6M3A0_MAIZE;tr|A0A1D6M371|A0A1D6M371_MAIZE;tr|A0A1D6M382|A0A1D6M382_MAIZE;tr|A0A1D6M3A1|A0A1D6M3A1_MAIZE;tr|A0A1D6M393|A0A1D6M393_MAIZE;tr|A0A1D6M372|A0A1D6M372_MAIZE;tr|A0A1D6M386|A0A1D6M386_MAIZE;tr|A0A1D6M385|A0A1D6M385_MAIZE;tr|A0A1D6M374|A0A1D6M374_MAIZE;tr|A0A1D6M373|A0A1D6M373_MAIZE	2;2;2;1;1;1;1;1;1;1;1;1	2;2;2;1;1;1;1;1;1;1;1;1	2;2;2;1;1;1;1;1;1;1;1;1	>tr|A0A1D6M383|A0A1D6M383_MAIZE Mannosylglycoprotein endo-beta-mannosidase OS=Zea mays OX=4577 GN=103630319 PE=4 SV=1;>tr|A0A1D6M375|A0A1D6M375_MAIZE Mannosylglycoprotein endo-beta-mannosidase OS=Zea mays OX=4577 GN=103630319 PE=4 SV=1;>tr|A0A1D6M3A0|A0A1D	12	2	2	2	1	1	1	0	0	1	0	0	0	1	1	1	0	0	1	0	0	0	1	1	1	0	0	1	0	0	0	3.5	3.5	3.5	97.753	861	861;890;947;491;608;649;677;810;969;978;1007;1054	0	17.613	2.2	1.3	2.2	0	0
tr|A0A1D6GQC6|A0A1D6GQC6_MAIZE;tr|A0A1D6GQC1|A0A1D6GQC1_MAIZE;tr|A0A1D6GQC3|A0A1D6GQC3_MAIZE;tr|A0A1D6GQC2|A0A1D6GQC2_MAIZE	tr|A0A1D6GQC6|A0A1D6GQC6_MAIZE;tr|A0A1D6GQC1|A0A1D6GQC1_MAIZE;tr|A0A1D6GQC3|A0A1D6GQC3_MAIZE;tr|A0A1D6GQC2|A0A1D6GQC2_MAIZE	1;1;1;1	1;1;1;1	1;1;1;1	>tr|A0A1D6GQC6|A0A1D6GQC6_MAIZE Uncharacterized protein OS=Zea mays OX=4577 GN=ZEAMMB73_Zm00001d014158 PE=4 SV=1;>tr|A0A1D6GQC1|A0A1D6GQC1_MAIZE Uncharacterized protein OS=Zea mays OX=4577 GN=ZEAMMB73_Zm00001d014158 PE=4 SV=1;>tr|A0A1D6GQC3|A0A1D6GQC3_MAIZ	4	1	1	1	0	0	0	0	0	0	1	1	0	0	0	0	0	0	0	1	1	0	0	0	0	0	0	0	1	1	0	5.1	5.1	5.1	16.089	138	138;238;257;270	1	-2	0	0	0	0	0
tr|B4FYN0|B4FYN0_MAIZE	tr|B4FYN0|B4FYN0_MAIZE	1	1	1	>tr|B4FYN0|B4FYN0_MAIZE mitochondrial import inner membrane translocase subunit TIM13 OS=Zea mays OX=4577 GN=100285351 PE=2 SV=1	1	1	1	1	1	0	0	0	0	0	0	0	0	1	0	0	0	0	0	0	0	0	1	0	0	0	0	0	0	0	0	20.7	20.7	20.7	9.2903	87	87	0	7.4503	20.7	0	0	0	0
tr|B6TW83|B6TW83_MAIZE	tr|B6TW83|B6TW83_MAIZE	4	4	3	>tr|B6TW83|B6TW83_MAIZE Glucan endo-1,3-beta-glucosidase 6 OS=Zea mays OX=4577 GN=100284665 PE=2 SV=1	1	4	4	3	0	0	0	0	0	0	1	0	0	0	0	0	0	0	0	1	0	0	0	0	0	0	0	0	1	0	0	9.5	9.5	7.7	53.143	493	493	0	8.7139	0	0	0	0	0
tr|A0A1D6G5A8|A0A1D6G5A8_MAIZE;tr|A0A1D6G5D9|A0A1D6G5D9_MAIZE;tr|A0A1D6G5E1|A0A1D6G5E1_MAIZE;tr|A0A1D6G5B3|A0A1D6G5B3_MAIZE;tr|A0A1D6G5C8|A0A1D6G5C8_MAIZE;tr|A0A1D6G589|A0A1D6G589_MAIZE;tr|A0A1D6G586|A0A1D6G586_MAIZE;tr|A0A1D6G595|A0A1D6G595_MAIZE;tr|A0A1D6G580|A0A1D6G580_MAIZE;tr|A0A1D6G5B9|A0A1D6G5B9_MAIZE;tr|A0A1D6G5B1|A0A1D6G5B1_MAIZE;tr|A0A1D6G5D4|A0A1D6G5D4_MAIZE;tr|A0A1D6G5D6|A0A1D6G5D6_MA…	tr|A0A1D6G5A8|A0A1D6G5A8_MAIZE;tr|A0A1D6G5D9|A0A1D6G5D9_MAIZE;tr|A0A1D6G5E1|A0A1D6G5E1_MAIZE;tr|A0A1D6G5B3|A0A1D6G5B3_MAIZE;tr|A0A1D6G5C8|A0A1D6G5C8_MAIZE;tr|A0A1D6G589|A0A1D6G589_MAIZE;tr|A0A1D6G586|A0A1D6G586_MAIZE;tr|A0A1D6G595|A0A1D6G595_MAIZE;tr|A0A1D6G580|A0A1D6G580_MAIZE;tr|A0A1D6G5B9|A0A1D6G5B9_MAIZE;tr|A0A1D6G5B1|A0A1D6G5B1_MAIZE;tr|A0A1D6G5D4|A0A1D6G5D4_MAIZE;tr|A0A1D6G5D6|A0A1D6G5D6_MA…	3;3;3;3;3;3;3;3;3;3;3;3;3;3;3;3;3;2;2;2;1;1	3;3;3;3;3;3;3;3;3;3;3;3;3;3;3;3;3;2;2;2;1;1	3;3;3;3;3;3;3;3;3;3;3;3;3;3;3;3;3;2;2;2;1;1	>tr|A0A1D6G5A8|A0A1D6G5A8_MAIZE GYF domain-containing protein OS=Zea mays OX=4577 GN=103636339 PE=4 SV=1;>tr|A0A1D6G5D9|A0A1D6G5D9_MAIZE GYF domain-containing protein OS=Zea mays OX=4577 GN=103636339 PE=4 SV=1;>tr|A0A1D6G5E1|A0A1D6G5E1_MAIZE GYF domain-con	22	3	3	3	0	0	0	0	1	1	0	1	1	0	0	0	0	1	1	0	1	1	0	0	0	0	1	1	0	1	1	2.8	2.8	2.8	118.23	1051	1051;1071;1128;1147;1224;1382;1407;1420;1432;1439;1448;1456;1457;1506;1534;1535;1547;780;861;1098;752;953	0.003926	1.9043	0	0	0	0	1
tr|A0A1D6ICM3|A0A1D6ICM3_MAIZE;tr|B6UBU1|B6UBU1_MAIZE;tr|A0A1D6ICL9|A0A1D6ICL9_MAIZE;tr|A0A1D6ICM0|A0A1D6ICM0_MAIZE;tr|A0A1D6ICM1|A0A1D6ICM1_MAIZE	tr|A0A1D6ICM3|A0A1D6ICM3_MAIZE;tr|B6UBU1|B6UBU1_MAIZE;tr|A0A1D6ICL9|A0A1D6ICL9_MAIZE;tr|A0A1D6ICM0|A0A1D6ICM0_MAIZE;tr|A0A1D6ICM1|A0A1D6ICM1_MAIZE	2;2;2;2;2	2;2;2;2;2	2;2;2;2;2	>tr|A0A1D6ICM3|A0A1D6ICM3_MAIZE Glucan endo-1,3-beta-glucosidase 3 OS=Zea mays OX=4577 GN=100285928 PE=3 SV=1;>tr|B6UBU1|B6UBU1_MAIZE Glucan endo-1,3-beta-glucosidase 3 OS=Zea mays OX=4577 GN=100285928 PE=2 SV=1;>tr|A0A1D6ICL9|A0A1D6ICL9_MAIZE Glucan endo-	5	2	2	2	1	0	1	0	1	1	0	0	0	1	0	1	0	1	1	0	0	0	1	0	1	0	1	1	0	0	0	5	5	5	56.998	543	543;544;647;648;658	0	11.94	1.5	0	1.5	0	1.5
tr|A0A1D6IPP0|A0A1D6IPP0_MAIZE;tr|A0A1D6IPN2|A0A1D6IPN2_MAIZE;tr|A0A1D6IPN9|A0A1D6IPN9_MAIZE;tr|A0A1D6IPN3|A0A1D6IPN3_MAIZE;tr|A0A1D6IPP2|A0A1D6IPP2_MAIZE;tr|A0A1D6EU72|A0A1D6EU72_MAIZE;tr|A0A1D6IPN6|A0A1D6IPN6_MAIZE;tr|A0A1D6EU74|A0A1D6EU74_MAIZE;tr|A0A1D6EU73|A0A1D6EU73_MAIZE;tr|A0A1D6EU80|A0A1D6EU80_MAIZE;tr|A0A1D6EU75|A0A1D6EU75_MAIZE;tr|A0A1D6IPN8|A0A1D6IPN8_MAIZE;tr|A0A1D6EU83|A0A1D6EU83_MA…	tr|A0A1D6IPP0|A0A1D6IPP0_MAIZE;tr|A0A1D6IPN2|A0A1D6IPN2_MAIZE;tr|A0A1D6IPN9|A0A1D6IPN9_MAIZE;tr|A0A1D6IPN3|A0A1D6IPN3_MAIZE;tr|A0A1D6IPP2|A0A1D6IPP2_MAIZE;tr|A0A1D6EU72|A0A1D6EU72_MAIZE;tr|A0A1D6IPN6|A0A1D6IPN6_MAIZE;tr|A0A1D6EU74|A0A1D6EU74_MAIZE;tr|A0A1D6EU73|A0A1D6EU73_MAIZE;tr|A0A1D6EU80|A0A1D6EU80_MAIZE	4;4;4;4;2;2;2;2;2;2;1;1;1;1;1	4;4;4;4;2;2;2;2;2;2;1;1;1;1;1	4;4;4;4;2;2;2;2;2;2;1;1;1;1;1	>tr|A0A1D6IPP0|A0A1D6IPP0_MAIZE Phospholipase D11 OS=Zea mays OX=4577 GN=100217111 PE=4 SV=1;>tr|A0A1D6IPN2|A0A1D6IPN2_MAIZE Phospholipase D OS=Zea mays OX=4577 GN=100217111 PE=3 SV=1;>tr|A0A1D6IPN9|A0A1D6IPN9_MAIZE Phospholipase D OS=Zea mays OX=4577 GN=1	15	4	4	4	1	1	0	0	0	0	1	0	0	1	1	0	0	0	0	1	0	0	1	1	0	0	0	0	1	0	0	9.6	9.6	9.6	63.156	560	560;738;855;885;432;540;602;811;817;856;433;446;446;602;661	0	11.816	1.4	1.8	0	0	0
tr|B6T828|B6T828_MAIZE	tr|B6T828|B6T828_MAIZE	1	1	1	>tr|B6T828|B6T828_MAIZE Grx_C4-glutaredoxin subgroup I OS=Zea mays OX=4577 GN=100282495 PE=2 SV=1	1	1	1	1	0	1	0	0	0	0	0	1	0	0	1	0	0	0	0	0	1	0	0	1	0	0	0	0	0	1	0	11.9	11.9	11.9	14.57	135	135	0	26.905	0	11.9	0	0	0
REV__tr|A0A1D6QAW3|A0A1D6QAW3_MAIZE	REV__tr|A0A1D6QAW3|A0A1D6QAW3_MAIZE	1	1	1	>tr|A0A1D6QAW3|A0A1D6QAW3_MAIZE Uncharacterized protein OS=Zea mays OX=4577 GN=ZEAMMB73_Zm00001d051914 PE=4 SV=1	1	1	1	1	1	0	0	1	1	0	0	0	0	1	0	0	1	1	0	0	0	0	1	0	0	1	1	0	0	0	0	0	0	0	48.553	461	461	0.0044655	1.8638	0	0	0	0	0
tr|A0A1D6KPA9|A0A1D6KPA9_MAIZE;tr|A0A1D6E9E3|A0A1D6E9E3_MAIZE	tr|A0A1D6KPA9|A0A1D6KPA9_MAIZE	3;1	2;0	2;0	>tr|A0A1D6KPA9|A0A1D6KPA9_MAIZE Glycosyltransferase OS=Zea mays OX=4577 GN=ZEAMMB73_Zm00001d032222 PE=3 SV=1	2	3	2	2	0	0	0	0	0	0	0	0	1	0	0	0	0	0	0	0	0	1	0	0	0	0	0	0	0	0	1	7.5	6.1	6.1	55.03	495	495;493	0.00031211	2.7783	0	0	0	0	0
tr|A0A1D6MY51|A0A1D6MY51_MAIZE	tr|A0A1D6MY51|A0A1D6MY51_MAIZE	1	1	1	>tr|A0A1D6MY51|A0A1D6MY51_MAIZE Zinc-finger homeodomain protein 4 OS=Zea mays OX=4577 GN=ZEAMMB73_Zm00001d041780 PE=4 SV=1	1	1	1	1	1	0	0	0	1	1	0	0	0	1	0	0	0	1	1	0	0	0	1	0	0	0	1	1	0	0	0	3.7	3.7	3.7	36.904	349	349	0.0014854	2.3525	3.7	0	0	0	3.7
tr|A0A1D6NW86|A0A1D6NW86_MAIZE;tr|A0A1D6I3K9|A0A1D6I3K9_MAIZE;tr|A0A1D6NW85|A0A1D6NW85_MAIZE	tr|A0A1D6NW86|A0A1D6NW86_MAIZE;tr|A0A1D6I3K9|A0A1D6I3K9_MAIZE;tr|A0A1D6NW85|A0A1D6NW85_MAIZE	1;1;1	1;1;1	1;1;1	>tr|A0A1D6NW86|A0A1D6NW86_MAIZE Glycosyl hydrolase family 81 protein OS=Zea mays OX=4577 GN=ZEAMMB73_Zm00001d045484 PE=4 SV=1;>tr|A0A1D6I3K9|A0A1D6I3K9_MAIZE Glycosyl hydrolase family 81 protein OS=Zea mays OX=4577 GN=100216714 PE=4 SV=1;>tr|A0A1D6NW85|A0A	3	1	1	1	1	0	0	0	0	0	0	0	0	1	0	0	0	0	0	0	0	0	1	0	0	0	0	0	0	0	0	5.1	5.1	5.1	31.057	296	296;752;899	0	3.9322	5.1	0	0	0	0
tr|B4FQ29|B4FQ29_MAIZE;tr|A0A1D6KA58|A0A1D6KA58_MAIZE;tr|A0A1D6KA56|A0A1D6KA56_MAIZE;tr|A0A1D6KA46|A0A1D6KA46_MAIZE;tr|A0A1D6KA59|A0A1D6KA59_MAIZE	tr|B4FQ29|B4FQ29_MAIZE;tr|A0A1D6KA58|A0A1D6KA58_MAIZE;tr|A0A1D6KA56|A0A1D6KA56_MAIZE;tr|A0A1D6KA46|A0A1D6KA46_MAIZE;tr|A0A1D6KA59|A0A1D6KA59_MAIZE	5;4;4;4;3	2;2;1;2;2	2;2;1;2;2	>tr|B4FQ29|B4FQ29_MAIZE 26S proteasome non-ATPase regulatory subunit 13 homolog A OS=Zea mays OX=4577 GN=100283395 PE=2 SV=1;>tr|A0A1D6KA58|A0A1D6KA58_MAIZE 26S proteasome non-ATPase regulatory subunit 13 homolog A OS=Zea mays OX=4577 GN=100283395 PE=4 SV=	5	5	2	2	3	3	2	2	2	1	2	1	2	0	1	0	0	0	0	1	0	2	0	1	0	0	0	0	1	0	2	16.1	7	7	43.842	385	385;326;339;441;267	0	12.443	9.1	11.2	6.8	6.8	6.8
tr|A0A1D6HRQ9|A0A1D6HRQ9_MAIZE;tr|C0PAH4|C0PAH4_MAIZE;tr|A0A1D6HRR8|A0A1D6HRR8_MAIZE;tr|A0A1D6HRR1|A0A1D6HRR1_MAIZE;tr|A0A1D6HRR6|A0A1D6HRR6_MAIZE;tr|A0A1D6HRR5|A0A1D6HRR5_MAIZE;tr|A0A1D6HRR9|A0A1D6HRR9_MAIZE;tr|A0A1D6HRR7|A0A1D6HRR7_MAIZE;tr|A0A1D6HRS0|A0A1D6HRS0_MAIZE	tr|A0A1D6HRQ9|A0A1D6HRQ9_MAIZE;tr|C0PAH4|C0PAH4_MAIZE;tr|A0A1D6HRR8|A0A1D6HRR8_MAIZE;tr|A0A1D6HRR1|A0A1D6HRR1_MAIZE;tr|A0A1D6HRR6|A0A1D6HRR6_MAIZE;tr|A0A1D6HRR5|A0A1D6HRR5_MAIZE;tr|A0A1D6HRR9|A0A1D6HRR9_MAIZE;tr|A0A1D6HRR7|A0A1D6HRR7_MAIZE;tr|A0A1D6HRS0|A0A1D6HRS0_MAIZE	2;2;2;2;1;1;1;1;1	2;2;2;2;1;1;1;1;1	2;2;2;2;1;1;1;1;1	>tr|A0A1D6HRQ9|A0A1D6HRQ9_MAIZE Transducin family protein / WD-40 repeat family protein OS=Zea mays OX=4577 GN=100382771 PE=4 SV=1;>tr|C0PAH4|C0PAH4_MAIZE Transducin family protein / WD-40 repeat family protein OS=Zea mays OX=4577 GN=100382771 PE=2 SV=1;>t	9	2	2	2	0	0	0	0	0	0	0	1	0	0	0	0	0	0	0	0	1	0	0	0	0	0	0	0	0	1	0	3.4	3.4	3.4	79.948	732	732;755;756;779;267;471;553;562;737	0	4.4327	0	0	0	0	0
tr|A0A096PXB4|A0A096PXB4_MAIZE	tr|A0A096PXB4|A0A096PXB4_MAIZE	1	1	1	>tr|A0A096PXB4|A0A096PXB4_MAIZE Vacuolar cation/proton exchanger OS=Zea mays OX=4577 GN=100192109 PE=3 SV=1	1	1	1	1	0	0	1	0	1	1	0	1	0	0	0	1	0	1	1	0	1	0	0	0	1	0	1	1	0	1	0	1.9	1.9	1.9	48.865	462	462	0.0098746	1.5475	0	0	1.9	0	1.9
tr|A0A1D6NQW2|A0A1D6NQW2_MAIZE;tr|A0A1D6NQW0|A0A1D6NQW0_MAIZE;tr|A0A1D6NQU4|A0A1D6NQU4_MAIZE;tr|A0A1D6NQW1|A0A1D6NQW1_MAIZE	tr|A0A1D6NQW2|A0A1D6NQW2_MAIZE;tr|A0A1D6NQW0|A0A1D6NQW0_MAIZE;tr|A0A1D6NQU4|A0A1D6NQU4_MAIZE;tr|A0A1D6NQW1|A0A1D6NQW1_MAIZE	1;1;1;1	1;1;1;1	1;1;1;1	>tr|A0A1D6NQW2|A0A1D6NQW2_MAIZE Alpha/beta-Hydrolases superfamily protein OS=Zea mays OX=4577 GN=ZEAMMB73_Zm00001d044704 PE=4 SV=1;>tr|A0A1D6NQW0|A0A1D6NQW0_MAIZE Alpha/beta-Hydrolases superfamily protein OS=Zea mays OX=4577 GN=ZEAMMB73_Zm00001d044704 PE=4	4	1	1	1	1	1	1	1	1	0	0	0	0	1	1	1	1	1	0	0	0	0	1	1	1	1	1	0	0	0	0	3.2	3.2	3.2	39.467	347	347;371;387;394	0.0036589	1.9305	3.2	3.2	3.2	3.2	3.2
tr|C0HEG0|C0HEG0_MAIZE;tr|A0A1D6GAF3|A0A1D6GAF3_MAIZE;tr|K7W435|K7W435_MAIZE;tr|B6TGF4|B6TGF4_MAIZE;tr|A0A1D6GAE4|A0A1D6GAE4_MAIZE;tr|A0A1D6GAE3|A0A1D6GAE3_MAIZE;tr|A0A1D6GAF1|A0A1D6GAF1_MAIZE	tr|C0HEG0|C0HEG0_MAIZE;tr|A0A1D6GAF3|A0A1D6GAF3_MAIZE;tr|K7W435|K7W435_MAIZE;tr|B6TGF4|B6TGF4_MAIZE;tr|A0A1D6GAE4|A0A1D6GAE4_MAIZE;tr|A0A1D6GAE3|A0A1D6GAE3_MAIZE;tr|A0A1D6GAF1|A0A1D6GAF1_MAIZE	2;2;2;2;2;2;2	2;2;2;2;2;2;2	2;2;2;2;2;2;2	>tr|C0HEG0|C0HEG0_MAIZE Jacalin-related lectin 3 OS=Zea mays OX=4577 GN=100276682 PE=2 SV=1;>tr|A0A1D6GAF3|A0A1D6GAF3_MAIZE Jacalin-related lectin 3 OS=Zea mays OX=4577 GN=100276682 PE=4 SV=1;>tr|K7W435|K7W435_MAIZE Jacalin-related lectin 3 OS=Zea mays OX=	7	2	2	2	2	1	0	0	0	0	1	0	0	2	1	0	0	0	0	1	0	0	2	1	0	0	0	0	1	0	0	18.2	18.2	18.2	15.798	137	137;189;206;215;562;640;713	0.0091447	1.5891	18.2	11.7	0	0	0
tr|B4FSB6|B4FSB6_MAIZE;tr|A0A1D6N1I0|A0A1D6N1I0_MAIZE	tr|B4FSB6|B4FSB6_MAIZE;tr|A0A1D6N1I0|A0A1D6N1I0_MAIZE	2;2	2;2	2;2	>tr|B4FSB6|B4FSB6_MAIZE Sulfotransferase OS=Zea mays OX=4577 GN=100273019 PE=2 SV=1;>tr|A0A1D6N1I0|A0A1D6N1I0_MAIZE Sulfotransferase OS=Zea mays OX=4577 GN=103650749 PE=3 SV=1	2	2	2	2	0	0	0	0	1	0	0	0	0	0	0	0	0	1	0	0	0	0	0	0	0	0	1	0	0	0	0	9.3	9.3	9.3	38.765	343	343;352	0	29.423	0	0	0	0	2.9
tr|A0A1D6MY21|A0A1D6MY21_MAIZE	tr|A0A1D6MY21|A0A1D6MY21_MAIZE	2	2	2	>tr|A0A1D6MY21|A0A1D6MY21_MAIZE Glycosyltransferase OS=Zea mays OX=4577 GN=ZEAMMB73_Zm00001d041763 PE=3 SV=1	1	2	2	2	0	1	2	0	0	2	0	1	0	0	1	2	0	0	2	0	1	0	0	1	2	0	0	2	0	1	0	6.7	6.7	6.7	52.962	491	491	0	2.9144	0	3.1	6.7	0	0
tr|B6T8F6|B6T8F6_MAIZE;tr|B6TH68|B6TH68_MAIZE;tr|A0A1D6FVN4|A0A1D6FVN4_MAIZE	tr|B6T8F6|B6T8F6_MAIZE;tr|B6TH68|B6TH68_MAIZE;tr|A0A1D6FVN4|A0A1D6FVN4_MAIZE	1;1;1	1;1;1	1;1;1	>tr|B6T8F6|B6T8F6_MAIZE Uncharacterized protein OS=Zea mays OX=4577 GN=ZEAMMB73_Zm00001d035637 PE=2 SV=1;>tr|B6TH68|B6TH68_MAIZE Uncharacterized protein OS=Zea mays OX=4577 GN=ZEAMMB73_Zm00001d007011 PE=2 SV=1;>tr|A0A1D6FVN4|A0A1D6FVN4_MAIZE Uncharacterize	3	1	1	1	0	0	0	0	0	1	1	1	0	0	0	0	0	0	1	1	1	0	0	0	0	0	0	1	1	1	0	17.9	17.9	17.9	6.8979	56	56;57;78	0.0014934	2.3967	0	0	0	0	0
tr|K7V1D8|K7V1D8_MAIZE;tr|A0A1D6MCT8|A0A1D6MCT8_MAIZE	tr|K7V1D8|K7V1D8_MAIZE;tr|A0A1D6MCT8|A0A1D6MCT8_MAIZE	3;2	3;2	1;0	>tr|K7V1D8|K7V1D8_MAIZE Guanylate-binding family protein OS=Zea mays OX=4577 GN=100272243 PE=4 SV=1;>tr|A0A1D6MCT8|A0A1D6MCT8_MAIZE Guanylate-binding family protein OS=Zea mays OX=4577 GN=ZEAMMB73_Zm00001d039005 PE=4 SV=1	2	3	3	1	0	0	1	0	0	0	0	0	0	0	0	1	0	0	0	0	0	0	0	0	1	0	0	0	0	0	0	3.1	3.1	0.8	117.97	1049	1049;685	0.0015101	2.4816	0	0	0.8	0	0
tr|K7UCK3|K7UCK3_MAIZE;tr|A0A1D6QLA8|A0A1D6QLA8_MAIZE	tr|K7UCK3|K7UCK3_MAIZE;tr|A0A1D6QLA8|A0A1D6QLA8_MAIZE	2;1	2;1	2;1	>tr|K7UCK3|K7UCK3_MAIZE Uncharacterized protein OS=Zea mays OX=4577 GN=100276990 PE=4 SV=1;>tr|A0A1D6QLA8|A0A1D6QLA8_MAIZE Uncharacterized protein OS=Zea mays OX=4577 GN=100276990 PE=4 SV=1	2	2	2	2	0	0	0	0	0	0	0	1	0	0	0	0	0	0	0	0	1	0	0	0	0	0	0	0	0	1	0	75	75	75	9.2899	88	88;82	0	11.04	0	0	0	0	0
tr|A8IK79|A8IK79_MAIZE	tr|A8IK79|A8IK79_MAIZE	3	3	3	>tr|A8IK79|A8IK79_MAIZE Abscisic acid stress ripening5 OS=Zea mays OX=4577 GN=100127507 PE=2 SV=1	1	3	3	3	0	0	0	1	0	2	0	0	0	0	0	0	1	0	2	0	0	0	0	0	0	1	0	2	0	0	0	24	24	24	11.79	104	104	0	12.827	0	0	0	11.5	0
tr|A0A1D6MED0|A0A1D6MED0_MAIZE;tr|A0A1D6MEC9|A0A1D6MEC9_MAIZE;tr|A0A1D6MEC8|A0A1D6MEC8_MAIZE;tr|A0A1D6MED7|A0A1D6MED7_MAIZE;tr|A0A1D6MED5|A0A1D6MED5_MAIZE;tr|A0A1D6MEC7|A0A1D6MEC7_MAIZE;tr|A0A1D6MED4|A0A1D6MED4_MAIZE	tr|A0A1D6MED0|A0A1D6MED0_MAIZE;tr|A0A1D6MEC9|A0A1D6MEC9_MAIZE;tr|A0A1D6MEC8|A0A1D6MEC8_MAIZE;tr|A0A1D6MED7|A0A1D6MED7_MAIZE;tr|A0A1D6MED5|A0A1D6MED5_MAIZE;tr|A0A1D6MEC7|A0A1D6MEC7_MAIZE	3;3;3;2;2;2;1	3;3;3;2;2;2;1	3;3;3;2;2;2;1	>tr|A0A1D6MED0|A0A1D6MED0_MAIZE Structural maintenance of chromosomes protein 3 OS=Zea mays OX=4577 GN=103630807 PE=4 SV=1;>tr|A0A1D6MEC9|A0A1D6MEC9_MAIZE Structural maintenance of chromosomes protein OS=Zea mays OX=4577 GN=103630807 PE=3 SV=1;>tr|A0A1D6ME	7	3	3	3	1	0	0	0	0	1	0	0	0	1	0	0	0	0	1	0	0	0	1	0	0	0	0	1	0	0	0	3	3	3	132.82	1153	1153;1203;1204;963;1090;1202;533	0.00031221	2.7812	0.8	0	0	0	0
tr|A0A1D6K5Z5|A0A1D6K5Z5_MAIZE;tr|A0A1D6K600|A0A1D6K600_MAIZE;tr|A0A1D6K602|A0A1D6K602_MAIZE;tr|A0A1D6K5Z1|A0A1D6K5Z1_MAIZE;tr|A0A1D6K5Z2|A0A1D6K5Z2_MAIZE;tr|A0A1D6P8L4|A0A1D6P8L4_MAIZE;tr|A0A1D6P8L2|A0A1D6P8L2_MAIZE;tr|A0A1D6P8K1|A0A1D6P8K1_MAIZE;tr|A0A1D6P8L0|A0A1D6P8L0_MAIZE;tr|K7WCZ1|K7WCZ1_MAIZE;tr|A0A1D6P8K6|A0A1D6P8K6_MAIZE;tr|A0A1D6K5Z8|A0A1D6K5Z8_MAIZE;tr|A0A1D6P8L6|A0A1D6P8L6_MAIZE;tr|A…	tr|A0A1D6K5Z5|A0A1D6K5Z5_MAIZE;tr|A0A1D6K600|A0A1D6K600_MAIZE;tr|A0A1D6K602|A0A1D6K602_MAIZE;tr|A0A1D6K5Z1|A0A1D6K5Z1_MAIZE;tr|A0A1D6K5Z2|A0A1D6K5Z2_MAIZE;tr|A0A1D6P8L4|A0A1D6P8L4_MAIZE;tr|A0A1D6P8L2|A0A1D6P8L2_MAIZE;tr|A0A1D6P8K1|A0A1D6P8K1_MAIZE;tr|A0A1D6P8L0|A0A1D6P8L0_MAIZE;tr|K7WCZ1|K7WCZ1_MAIZE;tr|A0A1D6P8K6|A0A1D6P8K6_MAIZE	3;3;3;3;3;2;2;2;2;2;2;1;1;1;1;1;1;1;1;1;1;1;1;1;1	3;3;3;3;3;2;2;2;2;2;2;1;1;1;1;1;1;1;1;1;1;1;1;1;1	3;3;3;3;3;2;2;2;2;2;2;1;1;1;1;1;1;1;1;1;1;1;1;1;1	>tr|A0A1D6K5Z5|A0A1D6K5Z5_MAIZE Putative ubiquitin conjugation factor E4 OS=Zea mays OX=4577 GN=103636597 PE=4 SV=1;>tr|A0A1D6K600|A0A1D6K600_MAIZE Putative ubiquitin conjugation factor E4 OS=Zea mays OX=4577 GN=103636597 PE=4 SV=1;>tr|A0A1D6K602|A0A1D6K60	25	3	3	3	1	0	0	0	0	0	0	0	0	1	0	0	0	0	0	0	0	0	1	0	0	0	0	0	0	0	0	4.4	4.4	4.4	82.361	722	722;834;877;1031;1050;680;719;720;832;1029;1031;420;425;471;547;548;623;662;824;825;950;954;975;977;979	0.0076398	1.6971	1.7	0	0	0	0
tr|B4FTT9|B4FTT9_MAIZE;tr|A0A1D6KCC5|A0A1D6KCC5_MAIZE;tr|A0A1D6KCC6|A0A1D6KCC6_MAIZE	tr|B4FTT9|B4FTT9_MAIZE;tr|A0A1D6KCC5|A0A1D6KCC5_MAIZE;tr|A0A1D6KCC6|A0A1D6KCC6_MAIZE	3;3;3	3;3;3	3;3;3	>tr|B4FTT9|B4FTT9_MAIZE Deoxyribodipyrimidine photo-lyase OS=Zea mays OX=4577 GN=ZEAMMB73_Zm00001d030381 PE=2 SV=1;>tr|A0A1D6KCC5|A0A1D6KCC5_MAIZE Deoxyribodipyrimidine photo-lyase OS=Zea mays OX=4577 GN=ZEAMMB73_Zm00001d030381 PE=4 SV=1;>tr|A0A1D6KCC6|A0A	3	3	3	3	1	1	1	1	1	1	2	2	0	1	1	1	1	1	1	2	2	0	1	1	1	1	1	1	2	2	0	5.1	5.1	5.1	42.216	376	376;386;425	0	4.0632	2.9	2.9	2.9	2.9	2.9
tr|B4F9B1|B4F9B1_MAIZE	tr|B4F9B1|B4F9B1_MAIZE	3	3	1	>tr|B4F9B1|B4F9B1_MAIZE Reticulon-like protein OS=Zea mays OX=4577 GN=100191576 PE=2 SV=1	1	3	3	1	0	0	0	0	0	0	0	1	0	0	0	0	0	0	0	0	1	0	0	0	0	0	0	0	0	0	0	12.3	12.3	4.7	28.297	253	253	0.0015333	2.6083	0	0	0	0	0
tr|A0A1D6HJI0|A0A1D6HJI0_MAIZE;tr|A0A1D6HJI5|A0A1D6HJI5_MAIZE;tr|C0PBJ1|C0PBJ1_MAIZE	tr|A0A1D6HJI0|A0A1D6HJI0_MAIZE;tr|A0A1D6HJI5|A0A1D6HJI5_MAIZE;tr|C0PBJ1|C0PBJ1_MAIZE	1;1;1	1;1;1	1;1;1	>tr|A0A1D6HJI0|A0A1D6HJI0_MAIZE Putative peroxygenase 4 OS=Zea mays OX=4577 GN=100282316 PE=4 SV=1;>tr|A0A1D6HJI5|A0A1D6HJI5_MAIZE Putative peroxygenase 4 OS=Zea mays OX=4577 GN=100282316 PE=4 SV=1;>tr|C0PBJ1|C0PBJ1_MAIZE Putative peroxygenase 4 OS=Zea may	3	1	1	1	1	0	0	1	1	0	0	0	0	1	0	0	1	1	0	0	0	0	1	0	0	1	1	0	0	0	0	6.8	6.8	6.8	20.894	192	192;221;232	0	7.4857	6.8	0	0	6.8	6.8
tr|A0A1D6KZG6|A0A1D6KZG6_MAIZE;tr|A0A1D6KZG8|A0A1D6KZG8_MAIZE;tr|B6SVT5|B6SVT5_MAIZE	tr|A0A1D6KZG6|A0A1D6KZG6_MAIZE;tr|A0A1D6KZG8|A0A1D6KZG8_MAIZE;tr|B6SVT5|B6SVT5_MAIZE	2;1;1	2;1;1	2;1;1	>tr|A0A1D6KZG6|A0A1D6KZG6_MAIZE Magnesium transporter12 OS=Zea mays OX=4577 GN=100281483 PE=4 SV=1;>tr|A0A1D6KZG8|A0A1D6KZG8_MAIZE Magnesium transporter12 OS=Zea mays OX=4577 GN=100281483 PE=4 SV=1;>tr|B6SVT5|B6SVT5_MAIZE GMN10 OS=Zea mays OX=4577 GN=10028	3	2	2	2	0	0	0	0	0	1	0	0	0	0	0	0	0	0	1	0	0	0	0	0	0	0	0	1	0	0	0	4.5	4.5	4.5	55.576	506	506;395;456	0	2.8732	0	0	0	0	0
tr|B4FGJ9|B4FGJ9_MAIZE;tr|A0A1D6K4Y6|A0A1D6K4Y6_MAIZE	tr|B4FGJ9|B4FGJ9_MAIZE;tr|A0A1D6K4Y6|A0A1D6K4Y6_MAIZE	2;1	2;1	2;1	>tr|B4FGJ9|B4FGJ9_MAIZE Chaperone DnaJ-domain superfamily protein OS=Zea mays OX=4577 GN=100193861 PE=2 SV=1;>tr|A0A1D6K4Y6|A0A1D6K4Y6_MAIZE Chaperone DnaJ-domain superfamily protein OS=Zea mays OX=4577 GN=100276130 PE=4 SV=1	2	2	2	2	0	1	0	0	0	0	1	0	0	0	1	0	0	0	0	1	0	0	0	1	0	0	0	0	1	0	0	5.5	5.5	5.5	41.665	397	397;396	0	2.8771	0	3.5	0	0	0
tr|A0A1D6IYM0|A0A1D6IYM0_MAIZE;tr|A0A1D6IYL7|A0A1D6IYL7_MAIZE;tr|A0A1D6IYM1|A0A1D6IYM1_MAIZE;tr|A0A1D6IYL8|A0A1D6IYL8_MAIZE;tr|A0A1D6IYM2|A0A1D6IYM2_MAIZE;tr|A0A1D6IYL9|A0A1D6IYL9_MAIZE	tr|A0A1D6IYM0|A0A1D6IYM0_MAIZE;tr|A0A1D6IYL7|A0A1D6IYL7_MAIZE;tr|A0A1D6IYM1|A0A1D6IYM1_MAIZE;tr|A0A1D6IYL8|A0A1D6IYL8_MAIZE;tr|A0A1D6IYM2|A0A1D6IYM2_MAIZE;tr|A0A1D6IYL9|A0A1D6IYL9_MAIZE	6;6;6;6;4;3	3;3;3;3;3;1	3;3;3;3;3;1	>tr|A0A1D6IYM0|A0A1D6IYM0_MAIZE AICARFT/IMPCHase bienzyme family protein OS=Zea mays OX=4577 GN=103641146 PE=4 SV=1;>tr|A0A1D6IYL7|A0A1D6IYL7_MAIZE AICARFT/IMPCHase bienzyme family protein OS=Zea mays OX=4577 GN=103641146 PE=3 SV=1;>tr|A0A1D6IYM1|A0A1D6IYM	6	6	3	3	3	2	2	1	3	2	1	1	0	1	0	0	0	1	0	0	0	0	1	0	0	0	1	0	0	0	0	15.1	8.5	8.5	51.878	471	471;599;601;639;321;364	0	3.8056	5.5	3.8	3.8	2.1	5.5
tr|A0A1D6GFD9|A0A1D6GFD9_MAIZE;tr|A0A1D6GFD7|A0A1D6GFD7_MAIZE;tr|B7ZXA7|B7ZXA7_MAIZE;tr|A0A1D6GFD4|A0A1D6GFD4_MAIZE;tr|A0A1D6GFD6|A0A1D6GFD6_MAIZE;tr|A0A1D6L807|A0A1D6L807_MAIZE;tr|A0A1D6GFE9|A0A1D6GFE9_MAIZE;tr|A0A1D6L810|A0A1D6L810_MAIZE;tr|A0A1D6GFE7|A0A1D6GFE7_MAIZE;tr|A0A1D6GFE4|A0A1D6GFE4_MAIZE;tr|A0A1D6GFF5|A0A1D6GFF5_MAIZE;tr|A0A1D6L802|A0A1D6L802_MAIZE;tr|A0A1D6L806|A0A1D6L806_MAIZE;tr|A…	tr|A0A1D6GFD9|A0A1D6GFD9_MAIZE;tr|A0A1D6GFD7|A0A1D6GFD7_MAIZE;tr|B7ZXA7|B7ZXA7_MAIZE;tr|A0A1D6GFD4|A0A1D6GFD4_MAIZE;tr|A0A1D6GFD6|A0A1D6GFD6_MAIZE;tr|A0A1D6L807|A0A1D6L807_MAIZE;tr|A0A1D6GFE9|A0A1D6GFE9_MAIZE;tr|A0A1D6L810|A0A1D6L810_MAIZE;tr|A0A1D6GFE7|A0A1D6GFE7_MAIZE;tr|A0A1D6GFE4|A0A1D6GFE4_MAIZE;tr|A0A1D6GFF5|A0A1D6GFF5_MAIZE;tr|A0A1D6L802|A0A1D6L802_MAIZE;tr|A0A1D6L806|A0A1D6L806_MAIZE;tr|A…	2;2;2;2;2;1;1;1;1;1;1;1;1;1;1;1;1;1;1;1;1;1;1;1;1;1;1	2;2;2;2;2;1;1;1;1;1;1;1;1;1;1;1;1;1;1;1;1;1;1;1;1;1;1	2;2;2;2;2;1;1;1;1;1;1;1;1;1;1;1;1;1;1;1;1;1;1;1;1;1;1	>tr|A0A1D6GFD9|A0A1D6GFD9_MAIZE Vacuolar protein sorting-associated protein 35B OS=Zea mays OX=4577 GN=100279276 PE=4 SV=1;>tr|A0A1D6GFD7|A0A1D6GFD7_MAIZE Vacuolar protein sorting-associated protein 35 OS=Zea mays OX=4577 GN=100279276 PE=3 SV=1;>tr|B7ZXA7|	27	2	2	2	0	0	0	0	1	0	1	0	0	0	0	0	0	1	0	1	0	0	0	0	0	0	1	0	1	0	0	3.5	3.5	3.5	68.363	607	607;780;803;805;824;454;454;483;485;492;516;529;534;534;560;560;574;580;583;584;603;607;629;637;660;662;702	0	3.1094	0	0	0	0	2.1
tr|A0A1D6GTH5|A0A1D6GTH5_MAIZE	tr|A0A1D6GTH5|A0A1D6GTH5_MAIZE	3	3	3	>tr|A0A1D6GTH5|A0A1D6GTH5_MAIZE Protein kinase superfamily protein OS=Zea mays OX=4577 GN=ZEAMMB73_Zm00001d014445 PE=4 SV=1	1	3	3	3	0	0	0	0	0	0	0	1	0	0	0	0	0	0	0	0	1	0	0	0	0	0	0	0	0	1	0	19.7	19.7	19.7	26.129	233	233	0.0017575	2.2325	0	0	0	0	0
tr|A0A1D6IJT4|A0A1D6IJT4_MAIZE;tr|A0A1D6K518|A0A1D6K518_MAIZE;tr|C0HG95|C0HG95_MAIZE	tr|A0A1D6IJT4|A0A1D6IJT4_MAIZE	3;1;1	3;1;1	3;1;1	>tr|A0A1D6IJT4|A0A1D6IJT4_MAIZE Putative paramyosin OS=Zea mays OX=4577 GN=100304438 PE=4 SV=1	3	3	3	3	1	0	1	1	1	0	1	0	0	1	0	1	1	1	0	1	0	0	1	0	1	1	1	0	1	0	0	4.1	4.1	4.1	88.484	800	800;625;784	0	5.0519	1.6	0	1.6	1.6	1.6
tr|K7UCA4|K7UCA4_MAIZE	tr|K7UCA4|K7UCA4_MAIZE	3	3	3	>tr|K7UCA4|K7UCA4_MAIZE Myosin heavy chain-related OS=Zea mays OX=4577 GN=ZEAMMB73_Zm00001d049764 PE=4 SV=1	1	3	3	3	0	0	0	0	0	0	0	2	1	0	0	0	0	0	0	0	2	1	0	0	0	0	0	0	0	2	1	7.9	7.9	7.9	50.896	456	456	0.0003127	2.8015	0	0	0	0	0
tr|B6SP43|B6SP43_MAIZE	tr|B6SP43|B6SP43_MAIZE	3	3	3	>tr|B6SP43|B6SP43_MAIZE ABC family1 OS=Zea mays OX=4577 GN=ZEAMMB73_Zm00001d007597 PE=2 SV=1	1	3	3	3	0	0	0	0	0	1	0	0	0	0	0	0	0	0	1	0	0	0	0	0	0	0	0	1	0	0	0	5.4	5.4	5.4	79.099	705	705	0	4.4691	0	0	0	0	0
tr|A0A1D6GWE1|A0A1D6GWE1_MAIZE;tr|B8A0P3|B8A0P3_MAIZE;tr|A0A1D6GWE5|A0A1D6GWE5_MAIZE;tr|A0A1D6GWE3|A0A1D6GWE3_MAIZE;tr|A0A1D6GWE2|A0A1D6GWE2_MAIZE;tr|A0A1D6GWE7|A0A1D6GWE7_MAIZE;tr|A0A1D6GWE6|A0A1D6GWE6_MAIZE;tr|C4JA10|C4JA10_MAIZE;tr|A0A1D6GWE0|A0A1D6GWE0_MAIZE;tr|A0A1D6GWD9|A0A1D6GWD9_MAIZE	tr|A0A1D6GWE1|A0A1D6GWE1_MAIZE;tr|B8A0P3|B8A0P3_MAIZE;tr|A0A1D6GWE5|A0A1D6GWE5_MAIZE;tr|A0A1D6GWE3|A0A1D6GWE3_MAIZE;tr|A0A1D6GWE2|A0A1D6GWE2_MAIZE	24;23;21;21;14;9;8;1;1;1	5;4;4;4;2;2;1;1;1;1	5;4;4;4;2;2;1;1;1;1	>tr|A0A1D6GWE1|A0A1D6GWE1_MAIZE Shepherd-like1 OS=Zea mays OX=4577 GN=100279926 PE=3 SV=1;>tr|B8A0P3|B8A0P3_MAIZE Shepherd-like1 OS=Zea mays OX=4577 GN=100279926 PE=2 SV=1;>tr|A0A1D6GWE5|A0A1D6GWE5_MAIZE Shepherd-like1 OS=Zea mays OX=4577 GN=100279926 PE=3	10	24	5	5	9	4	5	5	5	6	4	5	5	1	0	0	1	0	0	1	0	0	1	0	0	1	0	0	1	0	0	31.6	8.3	8.3	92.873	808	808;719;642;649;587;306;224;104;208;234	0	7.6558	13.1	6.4	7.1	8.3	7.7
tr|A0A1D6M275|A0A1D6M275_MAIZE;tr|A0A1D6M258|A0A1D6M258_MAIZE;tr|A0A1D6M272|A0A1D6M272_MAIZE;tr|A0A1D6M255|A0A1D6M255_MAIZE;tr|A0A1D6M256|A0A1D6M256_MAIZE;tr|A0A1D6M262|A0A1D6M262_MAIZE;tr|A0A1D6M271|A0A1D6M271_MAIZE;tr|A0A1D6M248|A0A1D6M248_MAIZE;tr|A0A1D6M245|A0A1D6M245_MAIZE;tr|A0A1D6M244|A0A1D6M244_MAIZE;tr|A0A1D6M261|A0A1D6M261_MAIZE;tr|A0A1D6M250|A0A1D6M250_MAIZE;tr|A0A1D6M267|A0A1D6M267_MA…	tr|A0A1D6M275|A0A1D6M275_MAIZE;tr|A0A1D6M258|A0A1D6M258_MAIZE;tr|A0A1D6M272|A0A1D6M272_MAIZE;tr|A0A1D6M255|A0A1D6M255_MAIZE;tr|A0A1D6M256|A0A1D6M256_MAIZE;tr|A0A1D6M262|A0A1D6M262_MAIZE;tr|A0A1D6M271|A0A1D6M271_MAIZE;tr|A0A1D6M248|A0A1D6M248_MAIZE;tr|A0A1D6M245|A0A1D6M245_MAIZE;tr|A0A1D6M244|A0A1D6M244_MAIZE;tr|A0A1D6M261|A0A1D6M261_MAIZE;tr|A0A1D6M250|A0A1D6M250_MAIZE;tr|A0A1D6M267|A0A1D6M267_MA…	6;6;6;6;6;6;6;6;6;6;6;6;5;5;4;4;4	1;1;1;1;1;1;1;1;1;1;1;1;1;1;1;0;0	1;1;1;1;1;1;1;1;1;1;1;1;1;1;1;0;0	>tr|A0A1D6M275|A0A1D6M275_MAIZE Malic enzyme OS=Zea mays OX=4577 GN=542331 PE=3 SV=1;>tr|A0A1D6M258|A0A1D6M258_MAIZE Malic enzyme OS=Zea mays OX=4577 GN=ZEAMMB73_Zm00001d037961 PE=3 SV=1;>tr|A0A1D6M272|A0A1D6M272_MAIZE Malic enzyme OS=Zea mays OX=4577 GN=5	17	6	1	1	5	4	5	5	6	4	4	4	4	1	0	1	0	1	0	0	0	0	1	0	1	0	1	0	0	0	0	12.9	3.4	3.4	54.994	496	496;496;524;549;587;593;625;631;632;637;644;644;600;600;388;462;462	0.0036692	1.9577	11.3	7.9	11.3	9.5	12.9
tr|A0A1D6I834|A0A1D6I834_MAIZE;tr|B4F7Y3|B4F7Y3_MAIZE;tr|A0A1D6ESQ4|A0A1D6ESQ4_MAIZE;tr|A0A1D6ESQ7|A0A1D6ESQ7_MAIZE;tr|A0A1D6ESQ3|A0A1D6ESQ3_MAIZE	tr|A0A1D6I834|A0A1D6I834_MAIZE;tr|B4F7Y3|B4F7Y3_MAIZE;tr|A0A1D6ESQ4|A0A1D6ESQ4_MAIZE;tr|A0A1D6ESQ7|A0A1D6ESQ7_MAIZE;tr|A0A1D6ESQ3|A0A1D6ESQ3_MAIZE	2;2;1;1;1	2;2;1;1;1	2;2;1;1;1	>tr|A0A1D6I834|A0A1D6I834_MAIZE Acyl-[acyl-carrier-protein] hydrolase OS=Zea mays OX=4577 GN=100191192 PE=3 SV=1;>tr|B4F7Y3|B4F7Y3_MAIZE Acyl-[acyl-carrier-protein] hydrolase OS=Zea mays OX=4577 GN=100191192 PE=2 SV=1;>tr|A0A1D6ESQ4|A0A1D6ESQ4_MAIZE Acyl-[	5	2	2	2	0	1	0	0	0	0	1	0	0	0	1	0	0	0	0	1	0	0	0	1	0	0	0	0	1	0	0	12.3	12.3	12.3	22.119	203	203;366;157;203;363	0.0015193	2.5408	0	5.9	0	0	0
tr|A0A1D6E679|A0A1D6E679_MAIZE;tr|A0A096SG60|A0A096SG60_MAIZE;tr|A0A1D6E673|A0A1D6E673_MAIZE;tr|B4FZ62|B4FZ62_MAIZE;tr|A0A1D6K3U8|A0A1D6K3U8_MAIZE;tr|A0A1D6E671|A0A1D6E671_MAIZE;tr|A0A1D6K3U1|A0A1D6K3U1_MAIZE;tr|A0A1D6K3U0|A0A1D6K3U0_MAIZE	tr|A0A1D6E679|A0A1D6E679_MAIZE;tr|A0A096SG60|A0A096SG60_MAIZE;tr|A0A1D6E673|A0A1D6E673_MAIZE;tr|B4FZ62|B4FZ62_MAIZE	5;5;4;3;1;1;1;1	5;5;4;3;1;1;1;1	5;5;4;3;1;1;1;1	>tr|A0A1D6E679|A0A1D6E679_MAIZE Putative low-specificity L-threonine aldolase 1 OS=Zea mays OX=4577 GN=100274124 PE=4 SV=1;>tr|A0A096SG60|A0A096SG60_MAIZE Putative low-specificity L-threonine aldolase 1 OS=Zea mays OX=4577 GN=100274124 PE=4 SV=1;>tr|A0A1D6	8	5	5	5	0	0	0	0	1	1	0	0	0	0	0	0	0	1	1	0	0	0	0	0	0	0	1	1	0	0	0	18	18	18	34.008	323	323;372;355;221;173;370;458;490	0	3.0393	0	0	0	0	2.5
tr|A0A1D6JAW2|A0A1D6JAW2_MAIZE	tr|A0A1D6JAW2|A0A1D6JAW2_MAIZE	5	4	4	>tr|A0A1D6JAW2|A0A1D6JAW2_MAIZE (+)-neomenthol dehydrogenase OS=Zea mays OX=4577 GN=ZEAMMB73_Zm00001d025924 PE=3 SV=1	1	5	4	4	1	0	0	0	0	0	0	0	0	1	0	0	0	0	0	0	0	0	1	0	0	0	0	0	0	0	0	16.4	14	14	37.041	342	342	0	3.7777	3.2	0	0	0	0
tr|B4FEK4|B4FEK4_MAIZE;tr|A0A1D6E0U4|A0A1D6E0U4_MAIZE;tr|A0A1D6JDE4|A0A1D6JDE4_MAIZE;tr|A0A1D6E0U5|A0A1D6E0U5_MAIZE	tr|B4FEK4|B4FEK4_MAIZE;tr|A0A1D6E0U4|A0A1D6E0U4_MAIZE;tr|A0A1D6JDE4|A0A1D6JDE4_MAIZE;tr|A0A1D6E0U5|A0A1D6E0U5_MAIZE	1;1;1;1	1;1;1;1	1;1;1;1	>tr|B4FEK4|B4FEK4_MAIZE Protein AE7 OS=Zea mays OX=4577 GN=100272296 PE=2 SV=1;>tr|A0A1D6E0U4|A0A1D6E0U4_MAIZE Protein AE7 OS=Zea mays OX=4577 GN=ZEAMMB73_Zm00001d002456 PE=4 SV=1;>tr|A0A1D6JDE4|A0A1D6JDE4_MAIZE Protein AE7 OS=Zea mays OX=4577 GN=100272296	4	1	1	1	1	0	1	0	0	1	0	0	0	1	0	1	0	0	1	0	0	0	1	0	1	0	0	1	0	0	0	8.9	8.9	8.9	17.815	158	158;195;204;237	0	4.6946	8.9	0	8.9	0	0
tr|A0A1D6N430|A0A1D6N430_MAIZE	tr|A0A1D6N430|A0A1D6N430_MAIZE	11	2	2	>tr|A0A1D6N430|A0A1D6N430_MAIZE Aldolase1 OS=Zea mays OX=4577 GN=542261 PE=4 SV=1	1	11	2	2	3	5	4	4	3	4	4	3	3	0	0	0	0	0	0	0	0	1	0	0	0	0	0	0	0	0	1	70.3	7.8	7.8	13.842	128	128	0.0036723	1.9621	43	51.6	43	51.6	43
tr|A0A1D6FAD8|A0A1D6FAD8_MAIZE;tr|A0A1D6FAD3|A0A1D6FAD3_MAIZE;tr|A0A1D6FAD5|A0A1D6FAD5_MAIZE;tr|A0A1D6FAD0|A0A1D6FAD0_MAIZE;tr|A0A1D6FAC5|A0A1D6FAC5_MAIZE;tr|A0A1D6FAC7|A0A1D6FAC7_MAIZE;tr|A0A1D6FAD6|A0A1D6FAD6_MAIZE;tr|A0A1D6FAC6|A0A1D6FAC6_MAIZE;tr|A0A1D6FAD1|A0A1D6FAD1_MAIZE;tr|A0A1D6FAC8|A0A1D6FAC8_MAIZE;tr|A0A1D6FAD9|A0A1D6FAD9_MAIZE;tr|A0A1D6FAD7|A0A1D6FAD7_MAIZE	tr|A0A1D6FAD8|A0A1D6FAD8_MAIZE;tr|A0A1D6FAD3|A0A1D6FAD3_MAIZE;tr|A0A1D6FAD5|A0A1D6FAD5_MAIZE;tr|A0A1D6FAD0|A0A1D6FAD0_MAIZE;tr|A0A1D6FAC5|A0A1D6FAC5_MAIZE;tr|A0A1D6FAC7|A0A1D6FAC7_MAIZE;tr|A0A1D6FAD6|A0A1D6FAD6_MAIZE;tr|A0A1D6FAC6|A0A1D6FAC6_MAIZE;tr|A0A1D6FAD1|A0A1D6FAD1_MAIZE;tr|A0A1D6FAC8|A0A1D6FAC8_MAIZE;tr|A0A1D6FAD9|A0A1D6FAD9_MAIZE;tr|A0A1D6FAD7|A0A1D6FAD7_MAIZE	2;2;2;2;2;2;2;2;2;2;1;1	2;2;2;2;2;2;2;2;2;2;1;1	2;2;2;2;2;2;2;2;2;2;1;1	>tr|A0A1D6FAD8|A0A1D6FAD8_MAIZE Urease OS=Zea mays OX=4577 GN=100277946 PE=3 SV=1;>tr|A0A1D6FAD3|A0A1D6FAD3_MAIZE Urease OS=Zea mays OX=4577 GN=100277946 PE=3 SV=1;>tr|A0A1D6FAD5|A0A1D6FAD5_MAIZE Urease OS=Zea mays OX=4577 GN=100277946 PE=3 SV=1;>tr|A0A1D6	12	2	2	2	1	0	0	1	0	0	0	1	1	1	0	0	1	0	0	0	1	1	1	0	0	1	0	0	0	1	1	6	6	6	49.163	463	463;653;682;687;723;736;784;788;841;846;359;580	0	3.5377	4.1	0	0	4.1	0
sp|P04907|GSTF3_MAIZE	sp|P04907|GSTF3_MAIZE	8	1	1	>sp|P04907|GSTF3_MAIZE Glutathione S-transferase 3 OS=Zea mays OX=4577 GN=GST3 PE=1 SV=4	1	8	1	1	8	7	8	7	7	7	7	7	7	1	0	1	0	0	0	0	0	0	1	0	1	0	0	0	0	0	0	43.2	4.1	4.1	23.849	222	222	1	-2	43.2	39.2	43.2	39.2	39.2
tr|A0A1D6GAK1|A0A1D6GAK1_MAIZE;tr|A0A1D6GAK0|A0A1D6GAK0_MAIZE;tr|A0A1D6GAK2|A0A1D6GAK2_MAIZE;tr|A0A1D6NAB5|A0A1D6NAB5_MAIZE;tr|A0A1D6NAB6|A0A1D6NAB6_MAIZE;tr|C4JC13|C4JC13_MAIZE	tr|A0A1D6GAK1|A0A1D6GAK1_MAIZE;tr|A0A1D6GAK0|A0A1D6GAK0_MAIZE;tr|A0A1D6GAK2|A0A1D6GAK2_MAIZE;tr|A0A1D6NAB5|A0A1D6NAB5_MAIZE;tr|A0A1D6NAB6|A0A1D6NAB6_MAIZE;tr|C4JC13|C4JC13_MAIZE	2;2;2;1;1;1	2;2;2;1;1;1	2;2;2;1;1;1	>tr|A0A1D6GAK1|A0A1D6GAK1_MAIZE Signal recognition particle 54 kDa protein OS=Zea mays OX=4577 GN=ZEAMMB73_Zm00001d012652 PE=3 SV=1;>tr|A0A1D6GAK0|A0A1D6GAK0_MAIZE Signal recognition particle 54 kDa protein OS=Zea mays OX=4577 GN=ZEAMMB73_Zm00001d012652 PE	6	2	2	2	0	0	1	1	1	1	0	0	0	0	0	1	1	1	1	0	0	0	0	0	1	1	1	1	0	0	0	4.8	4.8	4.8	55.116	495	495;499;500;229;483;494	0	4.09	0	0	2.2	2.2	2.2
tr|B6TN62|B6TN62_MAIZE	tr|B6TN62|B6TN62_MAIZE	3	3	1	>tr|B6TN62|B6TN62_MAIZE RuvB-like helicase OS=Zea mays OX=4577 GN=100284260 PE=2 SV=1	1	3	3	1	0	1	1	1	1	1	0	0	0	0	1	1	1	1	1	0	0	0	0	0	0	0	0	0	0	0	0	6.7	6.7	2.3	52.166	478	478	0.0047248	1.8281	0	1.7	1.7	1.7	1.7
sp|B4F8Z1|ATP4_MAIZE	sp|B4F8Z1|ATP4_MAIZE	2	2	2	>sp|B4F8Z1|ATP4_MAIZE Pentatricopeptide repeat-containing protein ATP4, chloroplastic OS=Zea mays OX=4577 GN=ATP4 PE=2 SV=1	1	2	2	2	0	1	0	0	0	0	0	0	0	0	1	0	0	0	0	0	0	0	0	1	0	0	0	0	0	0	0	3.3	3.3	3.3	75.58	691	691	0	3.4597	0	1.6	0	0	0
tr|B4FBI3|B4FBI3_MAIZE;tr|A0A1D6ECI1|A0A1D6ECI1_MAIZE;tr|A0A1D6ECI5|A0A1D6ECI5_MAIZE	tr|B4FBI3|B4FBI3_MAIZE;tr|A0A1D6ECI1|A0A1D6ECI1_MAIZE;tr|A0A1D6ECI5|A0A1D6ECI5_MAIZE	2;2;1	2;2;1	2;2;1	>tr|B4FBI3|B4FBI3_MAIZE Putative metal-nicotianamine transporter YSL6 OS=Zea mays OX=4577 GN=100192483 PE=2 SV=1;>tr|A0A1D6ECI1|A0A1D6ECI1_MAIZE Putative metal-nicotianamine transporter YSL6 OS=Zea mays OX=4577 GN=100192483 PE=4 SV=1;>tr|A0A1D6ECI5|A0A1D6E	3	2	2	2	0	1	1	1	2	0	1	0	0	0	1	1	1	2	0	1	0	0	0	1	1	1	2	0	1	0	0	4.9	4.9	4.9	72.332	668	668;687;328	0	6.0552	0	1.9	3	1.9	4.9
tr|Q6R9J9|Q6R9J9_MAIZE	tr|Q6R9J9|Q6R9J9_MAIZE	1	1	1	>tr|Q6R9J9|Q6R9J9_MAIZE NADH dehydrogenase subunit 2 OS=Zea mays OX=4577 GN=nad2 PE=3 SV=1	1	1	1	1	1	0	0	1	0	0	0	0	0	1	0	0	1	0	0	0	0	0	1	0	0	1	0	0	0	0	0	2.3	2.3	2.3	53.669	488	488	0.0033908	1.964	2.3	0	0	2.3	0
tr|A0A1D6DU44|A0A1D6DU44_MAIZE;tr|A0A1D6DU45|A0A1D6DU45_MAIZE;tr|C4IZ54|C4IZ54_MAIZE;tr|B4FS90|B4FS90_MAIZE	tr|A0A1D6DU44|A0A1D6DU44_MAIZE;tr|A0A1D6DU45|A0A1D6DU45_MAIZE;tr|C4IZ54|C4IZ54_MAIZE;tr|B4FS90|B4FS90_MAIZE	2;2;2;2	2;2;2;2	2;2;2;2	>tr|A0A1D6DU44|A0A1D6DU44_MAIZE Putative cysteine protease RD21B OS=Zea mays OX=4577 GN=ZEAMMB73_Zm00001d001900 PE=3 SV=1;>tr|A0A1D6DU45|A0A1D6DU45_MAIZE Putative cysteine protease RD21B OS=Zea mays OX=4577 GN=ZEAMMB73_Zm00001d001900 PE=3 SV=1;>tr|C4IZ54|C	4	2	2	2	1	1	0	0	0	0	1	0	0	1	1	0	0	0	0	1	0	0	1	1	0	0	0	0	1	0	0	7.1	7.1	7.1	48.219	449	449;461;465;470	0	5.5513	3.6	3.6	0	0	0
tr|A0A1D6MLZ7|A0A1D6MLZ7_MAIZE;tr|A0A1D6MM05|A0A1D6MM05_MAIZE;tr|A0A1D6MM02|A0A1D6MM02_MAIZE;tr|A0A1D6MM03|A0A1D6MM03_MAIZE;tr|A0A1D6MM04|A0A1D6MM04_MAIZE;tr|A0A1D6MM01|A0A1D6MM01_MAIZE	tr|A0A1D6MLZ7|A0A1D6MLZ7_MAIZE;tr|A0A1D6MM05|A0A1D6MM05_MAIZE;tr|A0A1D6MM02|A0A1D6MM02_MAIZE;tr|A0A1D6MM03|A0A1D6MM03_MAIZE;tr|A0A1D6MM04|A0A1D6MM04_MAIZE;tr|A0A1D6MM01|A0A1D6MM01_MAIZE	3;3;3;3;3;3	3;3;3;3;3;3	3;3;3;3;3;3	>tr|A0A1D6MLZ7|A0A1D6MLZ7_MAIZE Plastidic glucose transporter 4 OS=Zea mays OX=4577 GN=100170248 PE=3 SV=1;>tr|A0A1D6MM05|A0A1D6MM05_MAIZE Plastidic glucose transporter 4 OS=Zea mays OX=4577 GN=100170248 PE=3 SV=1;>tr|A0A1D6MM02|A0A1D6MM02_MAIZE Plastidic	6	3	3	3	1	0	1	1	1	1	0	0	1	1	0	1	1	1	1	0	0	1	1	0	1	1	1	1	0	0	1	7.5	7.5	7.5	30.154	281	281;347;409;410;517;539	0.0015207	2.557	3.6	0	3.6	3.6	3.6
tr|B4FBN8|B4FBN8_MAIZE	tr|B4FBN8|B4FBN8_MAIZE	1	1	1	>tr|B4FBN8|B4FBN8_MAIZE Chitinase 1 OS=Zea mays OX=4577 GN=100192522 PE=2 SV=1	1	1	1	1	1	0	0	0	0	0	0	0	0	1	0	0	0	0	0	0	0	0	1	0	0	0	0	0	0	0	0	6.3	6.3	6.3	31.128	286	286	0	6.1821	6.3	0	0	0	0
tr|A0A1D6NYH1|A0A1D6NYH1_MAIZE	tr|A0A1D6NYH1|A0A1D6NYH1_MAIZE	1	1	1	>tr|A0A1D6NYH1|A0A1D6NYH1_MAIZE Heat shock factor binding protein 2 OS=Zea mays OX=4577 GN=ZEAMMB73_Zm00001d045724 PE=4 SV=1	1	1	1	1	1	0	0	0	0	0	0	0	0	1	0	0	0	0	0	0	0	0	1	0	0	0	0	0	0	0	0	17.6	17.6	17.6	7.1118	68	68	0	2.8797	17.6	0	0	0	0
tr|A0A1D6FN59|A0A1D6FN59_MAIZE;tr|B4FJJ6|B4FJJ6_MAIZE	tr|A0A1D6FN59|A0A1D6FN59_MAIZE;tr|B4FJJ6|B4FJJ6_MAIZE	1;1	1;1	1;1	>tr|A0A1D6FN59|A0A1D6FN59_MAIZE Protein ABCI12 chloroplastic OS=Zea mays OX=4577 GN=100216748 PE=4 SV=1;>tr|B4FJJ6|B4FJJ6_MAIZE Protein ABCI12 chloroplastic OS=Zea mays OX=4577 GN=100216748 PE=2 SV=1	2	1	1	1	0	1	1	1	1	0	0	0	1	0	1	1	1	1	0	0	0	1	0	1	1	1	1	0	0	0	1	5.9	5.9	5.9	28.395	270	270;394	0	2.944	0	5.9	5.9	5.9	5.9
tr|A0A1D6I0G7|A0A1D6I0G7_MAIZE;tr|A0A1D6I0G6|A0A1D6I0G6_MAIZE;tr|A0A1D6I0G0|A0A1D6I0G0_MAIZE;tr|A0A1D6I0G1|A0A1D6I0G1_MAIZE;tr|A0A1D6I0G9|A0A1D6I0G9_MAIZE;tr|A0A1D6I0H2|A0A1D6I0H2_MAIZE;tr|A0A1D6I0G3|A0A1D6I0G3_MAIZE;tr|A0A1D6I0F8|A0A1D6I0F8_MAIZE;tr|A0A1D6I0H1|A0A1D6I0H1_MAIZE;tr|A0A1D6I0G4|A0A1D6I0G4_MAIZE;tr|A0A1D6I0G2|A0A1D6I0G2_MAIZE;tr|A0A1D6I0G8|A0A1D6I0G8_MAIZE;tr|A0A1D6I0F9|A0A1D6I0F9_MA…	tr|A0A1D6I0G7|A0A1D6I0G7_MAIZE;tr|A0A1D6I0G6|A0A1D6I0G6_MAIZE;tr|A0A1D6I0G0|A0A1D6I0G0_MAIZE;tr|A0A1D6I0G1|A0A1D6I0G1_MAIZE;tr|A0A1D6I0G9|A0A1D6I0G9_MAIZE;tr|A0A1D6I0H2|A0A1D6I0H2_MAIZE;tr|A0A1D6I0G3|A0A1D6I0G3_MAIZE;tr|A0A1D6I0F8|A0A1D6I0F8_MAIZE;tr|A0A1D6I0H1|A0A1D6I0H1_MAIZE;tr|A0A1D6I0G4|A0A1D6I0G4_MAIZE;tr|A0A1D6I0G2|A0A1D6I0G2_MAIZE;tr|A0A1D6I0G8|A0A1D6I0G8_MAIZE;tr|A0A1D6I0F9|A0A1D6I0F9_MA…	14;14;14;14;12;11;11;11;11;11;11;11;7	3;3;3;3;3;3;3;3;3;3;3;3;1	3;3;3;3;3;3;3;3;3;3;3;3;1	>tr|A0A1D6I0G7|A0A1D6I0G7_MAIZE Polyadenylate-binding protein OS=Zea mays OX=4577 GN=100381531 PE=3 SV=1;>tr|A0A1D6I0G6|A0A1D6I0G6_MAIZE Polyadenylate-binding protein OS=Zea mays OX=4577 GN=100381531 PE=3 SV=1;>tr|A0A1D6I0G0|A0A1D6I0G0_MAIZE Polyadenylate-	13	14	3	3	6	6	7	8	5	3	3	6	2	1	1	1	1	0	0	0	0	0	1	1	1	1	0	0	0	0	0	25.2	5.6	5.6	68.145	627	627;628;631;656;549;389;441;460;463;472;472;473;462	0	3.5363	12.1	11.2	13.7	16.3	9.1
tr|A0A1D6GLD6|A0A1D6GLD6_MAIZE;tr|A0A1D6GLD5|A0A1D6GLD5_MAIZE;tr|A0A1D6GLC9|A0A1D6GLC9_MAIZE;tr|A0A1D6GLD0|A0A1D6GLD0_MAIZE;tr|A0A1D6GLD1|A0A1D6GLD1_MAIZE;tr|A0A1D6GLD2|A0A1D6GLD2_MAIZE;tr|A0A1D6GLD3|A0A1D6GLD3_MAIZE	tr|A0A1D6GLD6|A0A1D6GLD6_MAIZE;tr|A0A1D6GLD5|A0A1D6GLD5_MAIZE;tr|A0A1D6GLC9|A0A1D6GLC9_MAIZE;tr|A0A1D6GLD0|A0A1D6GLD0_MAIZE;tr|A0A1D6GLD1|A0A1D6GLD1_MAIZE;tr|A0A1D6GLD2|A0A1D6GLD2_MAIZE;tr|A0A1D6GLD3|A0A1D6GLD3_MAIZE	3;3;2;2;2;2;2	3;3;2;2;2;2;2	3;3;2;2;2;2;2	>tr|A0A1D6GLD6|A0A1D6GLD6_MAIZE 5-nucleotidase OS=Zea mays OX=4577 GN=ZEAMMB73_Zm00001d013664 PE=4 SV=1;>tr|A0A1D6GLD5|A0A1D6GLD5_MAIZE 5-nucleotidase OS=Zea mays OX=4577 GN=ZEAMMB73_Zm00001d013664 PE=4 SV=1;>tr|A0A1D6GLC9|A0A1D6GLC9_MAIZE 5-nucleotidas	7	3	3	3	1	1	0	0	0	1	1	1	1	1	1	0	0	0	1	1	1	1	1	1	0	0	0	1	1	1	1	21.7	21.7	21.7	20.118	180	180;299;161;353;372;398;416	0	10.313	5	5.6	0	0	0
tr|A0A1D6PJI7|A0A1D6PJI7_MAIZE;tr|C4J4J0|C4J4J0_MAIZE	tr|A0A1D6PJI7|A0A1D6PJI7_MAIZE;tr|C4J4J0|C4J4J0_MAIZE	3;3	2;2	1;1	>tr|A0A1D6PJI7|A0A1D6PJI7_MAIZE Putative serine/threonine-protein kinase OS=Zea mays OX=4577 GN=100192644 PE=4 SV=1;>tr|C4J4J0|C4J4J0_MAIZE Putative serine/threonine-protein kinase OS=Zea mays OX=4577 GN=100192644 PE=2 SV=1	2	3	2	1	1	2	0	0	0	0	0	0	0	1	2	0	0	0	0	0	0	0	0	1	0	0	0	0	0	0	0	19	15.9	9.9	28.257	252	252;510	0.0017642	2.2491	6	15.9	0	0	0
tr|A0A1D6GV18|A0A1D6GV18_MAIZE;tr|A0A1D6GV16|A0A1D6GV16_MAIZE;tr|A0A1D6LNL4|A0A1D6LNL4_MAIZE;tr|A0A1D6LNL2|A0A1D6LNL2_MAIZE;tr|A0A1D6GV17|A0A1D6GV17_MAIZE;tr|A0A1D6GV14|A0A1D6GV14_MAIZE;tr|A0A1D6LNL3|A0A1D6LNL3_MAIZE;tr|C0P727|C0P727_MAIZE;tr|A0A1D6GV15|A0A1D6GV15_MAIZE	tr|A0A1D6GV18|A0A1D6GV18_MAIZE;tr|A0A1D6GV16|A0A1D6GV16_MAIZE;tr|A0A1D6LNL4|A0A1D6LNL4_MAIZE;tr|A0A1D6LNL2|A0A1D6LNL2_MAIZE;tr|A0A1D6GV17|A0A1D6GV17_MAIZE;tr|A0A1D6GV14|A0A1D6GV14_MAIZE;tr|A0A1D6LNL3|A0A1D6LNL3_MAIZE;tr|C0P727|C0P727_MAIZE;tr|A0A1D6GV15|A0A1D6GV15_MAIZE	3;3;3;3;3;3;3;3;3	3;3;3;3;3;3;3;3;3	3;3;3;3;3;3;3;3;3	>tr|A0A1D6GV18|A0A1D6GV18_MAIZE UDP-sugar pyrophosphorylase OS=Zea mays OX=4577 GN=100382378 PE=4 SV=1;>tr|A0A1D6GV16|A0A1D6GV16_MAIZE UDP-sugar pyrophosphorylase OS=Zea mays OX=4577 GN=100382378 PE=4 SV=1;>tr|A0A1D6LNL4|A0A1D6LNL4_MAIZE UDP-sugar pyrophos	9	3	3	3	1	0	1	0	0	1	1	1	1	1	0	1	0	0	1	1	1	1	1	0	1	0	0	1	1	1	1	13.1	13.1	13.1	30.477	274	274;284;350;369;438;562;617;623;636	0.0015342	2.6114	5.8	0	3.6	0	0
tr|B4FTL9|B4FTL9_MAIZE	tr|B4FTL9|B4FTL9_MAIZE	2	2	2	>tr|B4FTL9|B4FTL9_MAIZE Bidirectional sugar transporter SWEET OS=Zea mays OX=4577 GN=100282708 PE=2 SV=1	1	2	2	2	1	0	0	0	1	1	0	2	0	1	0	0	0	1	1	0	2	0	1	0	0	0	1	1	0	2	0	10.3	10.3	10.3	32.95	302	302	0	3.9676	5.3	0	0	0	5.3
tr|K7UQQ8|K7UQQ8_MAIZE	tr|K7UQQ8|K7UQQ8_MAIZE	2	2	2	>tr|K7UQQ8|K7UQQ8_MAIZE Monothiol glutaredoxin-S15 mitochondrial OS=Zea mays OX=4577 GN=ZEAMMB73_Zm00001d008736 PE=4 SV=1	1	2	2	2	1	0	0	0	0	0	1	0	0	1	0	0	0	0	0	1	0	0	1	0	0	0	0	0	1	0	0	16.8	16.8	16.8	18.142	167	167	0	2.9135	7.2	0	0	0	0
tr|A0A1D6E9Z3|A0A1D6E9Z3_MAIZE;tr|A0A1D6E9Z0|A0A1D6E9Z0_MAIZE;tr|A0A1D6E9Z2|A0A1D6E9Z2_MAIZE;tr|A0A1D6E9Z1|A0A1D6E9Z1_MAIZE	tr|A0A1D6E9Z3|A0A1D6E9Z3_MAIZE;tr|A0A1D6E9Z0|A0A1D6E9Z0_MAIZE;tr|A0A1D6E9Z2|A0A1D6E9Z2_MAIZE;tr|A0A1D6E9Z1|A0A1D6E9Z1_MAIZE	2;2;2;2	2;2;2;2	2;2;2;2	>tr|A0A1D6E9Z3|A0A1D6E9Z3_MAIZE Transmembrane CLPTM1 family protein OS=Zea mays OX=4577 GN=ZEAMMB73_Zm00001d003602 PE=4 SV=1;>tr|A0A1D6E9Z0|A0A1D6E9Z0_MAIZE Transmembrane CLPTM1 family protein OS=Zea mays OX=4577 GN=ZEAMMB73_Zm00001d003602 PE=4 SV=1;>tr|A0	4	2	2	2	1	0	0	0	0	0	0	0	1	1	0	0	0	0	0	0	0	1	1	0	0	0	0	0	0	0	1	5.2	5.2	5.2	68.307	597	597;604;611;618	0	5.4852	2.7	0	0	0	0
tr|C0PAV3|C0PAV3_MAIZE	tr|C0PAV3|C0PAV3_MAIZE	2	2	2	>tr|C0PAV3|C0PAV3_MAIZE Ubiquitin-fold modifier-conjugating enzyme 1 OS=Zea mays OX=4577 GN=ZEAMMB73_Zm00001d028450 PE=2 SV=1	1	2	2	2	0	0	1	1	1	1	0	0	0	0	0	1	1	1	1	0	0	0	0	0	1	1	1	1	0	0	0	17	17	17	20.319	182	182	0.0015225	2.5606	0	0	6.6	6.6	6.6
tr|C4JBB8|C4JBB8_MAIZE;tr|A0A1D6ESB8|A0A1D6ESB8_MAIZE;tr|A0A1D6ESB7|A0A1D6ESB7_MAIZE;tr|A0A1D6I793|A0A1D6I793_MAIZE	tr|C4JBB8|C4JBB8_MAIZE;tr|A0A1D6ESB8|A0A1D6ESB8_MAIZE;tr|A0A1D6ESB7|A0A1D6ESB7_MAIZE	10;9;7;1	4;4;4;1	4;4;4;1	>tr|C4JBB8|C4JBB8_MAIZE Heat shock 70 kDa protein 9 mitochondrial OS=Zea mays OX=4577 GN=ZEAMMB73_Zm00001d006036 PE=2 SV=1;>tr|A0A1D6ESB8|A0A1D6ESB8_MAIZE Heat shock 70 kDa protein 9 mitochondrial OS=Zea mays OX=4577 GN=ZEAMMB73_Zm00001d006036 PE=3 SV=1;>t	4	10	4	4	5	2	5	4	4	5	4	4	4	2	0	1	1	1	1	1	0	0	2	0	1	1	1	1	1	0	0	17	5.6	5.6	72.743	681	681;545;492;120	0	7.9326	7.8	4.6	9	7.8	7.8
tr|A0A1D6MCX9|A0A1D6MCX9_MAIZE;tr|B4F9A7|B4F9A7_MAIZE;tr|C0P941|C0P941_MAIZE;tr|A0A1D6MCX5|A0A1D6MCX5_MAIZE	tr|A0A1D6MCX9|A0A1D6MCX9_MAIZE;tr|B4F9A7|B4F9A7_MAIZE;tr|C0P941|C0P941_MAIZE;tr|A0A1D6MCX5|A0A1D6MCX5_MAIZE	1;1;1;1	1;1;1;1	1;1;1;1	>tr|A0A1D6MCX9|A0A1D6MCX9_MAIZE Thiamine monophosphate synthase OS=Zea mays OX=4577 GN=100191573 PE=4 SV=1;>tr|B4F9A7|B4F9A7_MAIZE Thiamine monophosphate synthase OS=Zea mays OX=4577 GN=100191573 PE=2 SV=1;>tr|C0P941|C0P941_MAIZE Thiamine monophosphate syn	4	1	1	1	1	1	0	0	0	0	1	0	0	1	1	0	0	0	0	1	0	0	1	1	0	0	0	0	1	0	0	7.9	7.9	7.9	14.263	139	139;300;303;388	0	2.9493	7.9	7.9	0	0	0
tr|Q43264|Q43264_MAIZE;sp|P00333|ADH1_MAIZE;tr|A0A1D6L3D1|A0A1D6L3D1_MAIZE;tr|A0A1D6L3D3|A0A1D6L3D3_MAIZE;tr|A0A1D6L3D5|A0A1D6L3D5_MAIZE	tr|Q43264|Q43264_MAIZE;sp|P00333|ADH1_MAIZE;tr|A0A1D6L3D1|A0A1D6L3D1_MAIZE;tr|A0A1D6L3D3|A0A1D6L3D3_MAIZE;tr|A0A1D6L3D5|A0A1D6L3D5_MAIZE	6;6;5;5;5	5;5;4;4;4	2;2;2;2;2	>tr|Q43264|Q43264_MAIZE Alcohol dehydrogenase 1 OS=Zea mays OX=4577 GN=adh1 PE=2 SV=2;>sp|P00333|ADH1_MAIZE Alcohol dehydrogenase 1 OS=Zea mays OX=4577 GN=ADH1 PE=2 SV=1;>tr|A0A1D6L3D1|A0A1D6L3D1_MAIZE Alcohol dehydrogenase 1 OS=Zea mays OX=4577 GN=542363	5	6	5	2	2	1	0	1	0	1	0	1	2	2	0	0	0	0	0	0	0	2	2	0	0	0	0	0	0	0	0	11.3	9	4	40.931	379	379;379;268;360;361	0	10.071	4	2.4	0	2.4	0
tr|A0A1D6FWJ8|A0A1D6FWJ8_MAIZE;tr|A0A1D6FWK0|A0A1D6FWK0_MAIZE;tr|A0A1D6FWI7|A0A1D6FWI7_MAIZE;tr|A0A1D6FWI6|A0A1D6FWI6_MAIZE;tr|A0A1D6FWI3|A0A1D6FWI3_MAIZE;tr|K7VIL3|K7VIL3_MAIZE;sp|Q8W519|MMT1_MAIZE;tr|A0A1D6FWJ4|A0A1D6FWJ4_MAIZE;tr|A0A1D6FWI8|A0A1D6FWI8_MAIZE;tr|A0A1D6FWI9|A0A1D6FWI9_MAIZE;tr|A0A1D6FWJ2|A0A1D6FWJ2_MAIZE	tr|A0A1D6FWJ8|A0A1D6FWJ8_MAIZE;tr|A0A1D6FWK0|A0A1D6FWK0_MAIZE;tr|A0A1D6FWI7|A0A1D6FWI7_MAIZE;tr|A0A1D6FWI6|A0A1D6FWI6_MAIZE;tr|A0A1D6FWI3|A0A1D6FWI3_MAIZE;tr|K7VIL3|K7VIL3_MAIZE;sp|Q8W519|MMT1_MAIZE;tr|A0A1D6FWJ4|A0A1D6FWJ4_MAIZE;tr|A0A1D6FWI8|A0A1D6FWI8_MAIZE;tr|A0A1D6FWI9|A0A1D6FWI9_MAIZE;tr|A0A1D6FWJ2|A0A1D6FWJ2_MAIZE	4;4;4;4;4;4;4;4;4;4;4	4;4;4;4;4;4;4;4;4;4;4	4;4;4;4;4;4;4;4;4;4;4	>tr|A0A1D6FWJ8|A0A1D6FWJ8_MAIZE Methionine S-methyltransferase OS=Zea mays OX=4577 GN=541786 PE=3 SV=1;>tr|A0A1D6FWK0|A0A1D6FWK0_MAIZE Methionine S-methyltransferase OS=Zea mays OX=4577 GN=541786 PE=3 SV=1;>tr|A0A1D6FWI7|A0A1D6FWI7_MAIZE Methionine S-methy	11	4	4	4	0	0	0	0	0	0	0	0	1	0	0	0	0	0	0	0	0	1	0	0	0	0	0	0	0	0	1	6.5	6.5	6.5	89.432	813	813;843;862;1034;1079;1091;1091;1108;1115;1116;1124	0	8.8614	0	0	0	0	0
tr|C0PGG7|C0PGG7_MAIZE;tr|K7VBM8|K7VBM8_MAIZE	tr|C0PGG7|C0PGG7_MAIZE;tr|K7VBM8|K7VBM8_MAIZE	2;1	2;1	1;1	>tr|C0PGG7|C0PGG7_MAIZE Zinc finger protein VAR3 chloroplastic OS=Zea mays OX=4577 GN=100273872 PE=2 SV=1;>tr|K7VBM8|K7VBM8_MAIZE Zinc finger protein VAR3 chloroplastic OS=Zea mays OX=4577 GN=100273872 PE=4 SV=1	2	2	2	1	1	0	1	1	0	0	0	0	0	1	0	1	1	0	0	0	0	0	1	0	1	1	0	0	0	0	0	2.1	2.1	1.2	99.491	903	903;686	0	3.0577	1.2	0	1.2	1.2	0
tr|A0A1D6QGI0|A0A1D6QGI0_MAIZE;tr|A0A1D6QGH7|A0A1D6QGH7_MAIZE;tr|A0A1D6LS37|A0A1D6LS37_MAIZE;tr|A0A1D6LS39|A0A1D6LS39_MAIZE;tr|A0A1D6QGI1|A0A1D6QGI1_MAIZE;tr|B4FBC8|B4FBC8_MAIZE;tr|A0A1D6LS36|A0A1D6LS36_MAIZE	tr|A0A1D6QGI0|A0A1D6QGI0_MAIZE;tr|A0A1D6QGH7|A0A1D6QGH7_MAIZE;tr|A0A1D6LS37|A0A1D6LS37_MAIZE;tr|A0A1D6LS39|A0A1D6LS39_MAIZE;tr|A0A1D6QGI1|A0A1D6QGI1_MAIZE;tr|B4FBC8|B4FBC8_MAIZE;tr|A0A1D6LS36|A0A1D6LS36_MAIZE	2;1;1;1;1;1;1	2;1;1;1;1;1;1	2;1;1;1;1;1;1	>tr|A0A1D6QGI0|A0A1D6QGI0_MAIZE Peroxidase OS=Zea mays OX=4577 GN=ZEAMMB73_Zm00001d052336 PE=3 SV=1;>tr|A0A1D6QGH7|A0A1D6QGH7_MAIZE Peroxidase OS=Zea mays OX=4577 GN=100192105 PE=3 SV=1;>tr|A0A1D6LS37|A0A1D6LS37_MAIZE Peroxidase OS=Zea mays OX=4577 GN=ZEAM	7	2	2	2	0	0	0	0	0	0	0	1	0	0	0	0	0	0	0	0	1	0	0	0	0	0	0	0	0	1	0	8.3	8.3	8.3	37.59	360	360;233;259;268;279;320;321	0	10.956	0	0	0	0	0
tr|A0A1D6F948|A0A1D6F948_MAIZE	tr|A0A1D6F948|A0A1D6F948_MAIZE	3	1	1	>tr|A0A1D6F948|A0A1D6F948_MAIZE ABC transporter F family member 4 OS=Zea mays OX=4577 GN=ZEAMMB73_Zm00001d007823 PE=4 SV=1	1	3	1	1	1	1	2	1	1	0	0	0	0	0	1	1	1	1	0	0	0	0	0	1	1	1	1	0	0	0	0	5.8	1.8	1.8	77.671	709	709	0.0020302	2.1537	1.4	1.8	3.2	1.8	1.8
tr|B4FB47|B4FB47_MAIZE;tr|C0HFI1|C0HFI1_MAIZE	tr|B4FB47|B4FB47_MAIZE;tr|C0HFI1|C0HFI1_MAIZE	2;1	2;1	2;1	>tr|B4FB47|B4FB47_MAIZE Methyltransferase OS=Zea mays OX=4577 GN=100192647 PE=2 SV=1;>tr|C0HFI1|C0HFI1_MAIZE Methyltransferase OS=Zea mays OX=4577 GN=100282753 PE=2 SV=1	2	2	2	2	2	1	2	0	1	0	0	0	0	2	1	2	0	1	0	0	0	0	2	1	2	0	1	0	0	0	0	6.2	6.2	6.2	41.281	371	371;370	0	2.929	6.2	3.5	6.2	0	2.7
tr|B4FV63|B4FV63_MAIZE	tr|B4FV63|B4FV63_MAIZE	3	2	2	>tr|B4FV63|B4FV63_MAIZE Nuclear transport factor 2 (NTF2) family protein OS=Zea mays OX=4577 GN=100273387 PE=2 SV=1	1	3	2	2	2	1	1	2	2	2	0	1	1	1	1	1	1	1	1	0	0	0	1	1	1	1	1	1	0	0	0	15.1	12	12	24.665	225	225	0	7.8196	11.1	8	8	11.1	11.1
tr|B4F8S9|B4F8S9_MAIZE;tr|C0HFK2|C0HFK2_MAIZE	tr|B4F8S9|B4F8S9_MAIZE;tr|C0HFK2|C0HFK2_MAIZE	2;2	2;2	2;2	>tr|B4F8S9|B4F8S9_MAIZE Uncharacterized protein OS=Zea mays OX=4577 GN=100191430 PE=2 SV=1;>tr|C0HFK2|C0HFK2_MAIZE Uncharacterized protein OS=Zea mays OX=4577 GN=100304417 PE=2 SV=1	2	2	2	2	1	0	1	1	0	1	0	0	0	1	0	1	1	0	1	0	0	0	1	0	1	1	0	1	0	0	0	8.6	8.6	8.6	50.042	465	465;473	0	10.236	4.3	0	4.3	4.3	0
tr|A0A1D6N3B1|A0A1D6N3B1_MAIZE;tr|A0A1D6G6A6|A0A1D6G6A6_MAIZE;tr|A0A1D6N3B7|A0A1D6N3B7_MAIZE;tr|A0A1D6G6A4|A0A1D6G6A4_MAIZE;tr|A0A1D6N3A5|A0A1D6N3A5_MAIZE;tr|A0A1D6N3A4|A0A1D6N3A4_MAIZE;tr|A0A1D6G6A9|A0A1D6G6A9_MAIZE;tr|A0A1D6G6A3|A0A1D6G6A3_MAIZE;tr|C0PHF1|C0PHF1_MAIZE;tr|A0A1D6N3A6|A0A1D6N3A6_MAIZE;tr|A0A1D6N3A1|A0A1D6N3A1_MAIZE;tr|A0A1D6G6A1|A0A1D6G6A1_MAIZE;tr|A0A1D6G6A5|A0A1D6G6A5_MAIZE;tr|A…	tr|A0A1D6N3B1|A0A1D6N3B1_MAIZE;tr|A0A1D6G6A6|A0A1D6G6A6_MAIZE;tr|A0A1D6N3B7|A0A1D6N3B7_MAIZE;tr|A0A1D6G6A4|A0A1D6G6A4_MAIZE;tr|A0A1D6N3A5|A0A1D6N3A5_MAIZE;tr|A0A1D6N3A4|A0A1D6N3A4_MAIZE;tr|A0A1D6G6A9|A0A1D6G6A9_MAIZE;tr|A0A1D6G6A3|A0A1D6G6A3_MAIZE;tr|C0PHF1|C0PHF1_MAIZE;tr|A0A1D6N3A6|A0A1D6N3A6_MAIZE;tr|A0A1D6N3A1|A0A1D6N3A1_MAIZE;tr|A0A1D6G6A1|A0A1D6G6A1_MAIZE;tr|A0A1D6G6A5|A0A1D6G6A5_MAIZE;tr|A…	2;2;2;2;2;2;2;2;2;2;2;2;2;1;1;1;1;1;1;1	2;2;2;2;2;2;2;2;2;2;2;2;2;1;1;1;1;1;1;1	2;2;2;2;2;2;2;2;2;2;2;2;2;1;1;1;1;1;1;1	>tr|A0A1D6N3B1|A0A1D6N3B1_MAIZE AP-4 complex subunit epsilon OS=Zea mays OX=4577 GN=100383591 PE=4 SV=1;>tr|A0A1D6G6A6|A0A1D6G6A6_MAIZE AP-4 complex subunit epsilon OS=Zea mays OX=4577 GN=103636362 PE=4 SV=1;>tr|A0A1D6N3B7|A0A1D6N3B7_MAIZE AP-4 complex sub	20	2	2	2	1	1	1	0	0	0	0	0	0	1	1	1	0	0	0	0	0	0	1	1	1	0	0	0	0	0	0	4.7	4.7	4.7	55.894	530	530;534;686;690;706;725;734;763;969;971;971;973;975;360;441;578;578;614;614;619	0	4.6444	2.5	2.5	2.5	0	0
tr|A0A1D6EJS4|A0A1D6EJS4_MAIZE;tr|A0A1D6EJS7|A0A1D6EJS7_MAIZE;tr|A0A1D6NPF9|A0A1D6NPF9_MAIZE;tr|A0A1D6EJS8|A0A1D6EJS8_MAIZE;tr|A0A1D6NPG5|A0A1D6NPG5_MAIZE;tr|A0A1D6EJS5|A0A1D6EJS5_MAIZE;tr|A0A1D6NPG4|A0A1D6NPG4_MAIZE;tr|A0A1D6EJS6|A0A1D6EJS6_MAIZE	tr|A0A1D6EJS4|A0A1D6EJS4_MAIZE;tr|A0A1D6EJS7|A0A1D6EJS7_MAIZE;tr|A0A1D6NPF9|A0A1D6NPF9_MAIZE;tr|A0A1D6EJS8|A0A1D6EJS8_MAIZE;tr|A0A1D6NPG5|A0A1D6NPG5_MAIZE;tr|A0A1D6EJS5|A0A1D6EJS5_MAIZE;tr|A0A1D6NPG4|A0A1D6NPG4_MAIZE;tr|A0A1D6EJS6|A0A1D6EJS6_MAIZE	3;3;3;3;3;3;3;3	3;3;3;3;3;3;3;3	3;3;3;3;3;3;3;3	>tr|A0A1D6EJS4|A0A1D6EJS4_MAIZE Mitochondrial substrate carrier family protein OS=Zea mays OX=4577 GN=ZEAMMB73_Zm00001d005099 PE=3 SV=1;>tr|A0A1D6EJS7|A0A1D6EJS7_MAIZE Mitochondrial substrate carrier family protein OS=Zea mays OX=4577 GN=ZEAMMB73_Zm00001d0	8	3	3	3	1	0	0	1	0	0	0	1	0	1	0	0	1	0	0	0	1	0	1	0	0	1	0	0	0	1	0	6.6	6.6	6.6	58.658	534	534;573;612;615;654;702;726;726	0.0017715	2.2905	3	0	0	2.1	0
tr|A0A1D6DWL3|A0A1D6DWL3_MAIZE;tr|A0A1D6DWL5|A0A1D6DWL5_MAIZE;tr|A0A1D6DWL4|A0A1D6DWL4_MAIZE;tr|B6SKS5|B6SKS5_MAIZE;tr|A0A1D6DWL0|A0A1D6DWL0_MAIZE	tr|A0A1D6DWL3|A0A1D6DWL3_MAIZE;tr|A0A1D6DWL5|A0A1D6DWL5_MAIZE;tr|A0A1D6DWL4|A0A1D6DWL4_MAIZE;tr|B6SKS5|B6SKS5_MAIZE;tr|A0A1D6DWL0|A0A1D6DWL0_MAIZE	2;2;2;2;2	2;2;2;2;2	1;1;1;1;1	>tr|A0A1D6DWL3|A0A1D6DWL3_MAIZE 3-oxoacyl-[acyl-carrier-protein] synthase III chloroplastic OS=Zea mays OX=4577 GN=100280714 PE=4 SV=1;>tr|A0A1D6DWL5|A0A1D6DWL5_MAIZE 3-oxoacyl-[acyl-carrier-protein] synthase III chloroplastic OS=Zea mays OX=4577 GN=100280	5	2	2	1	0	0	0	0	0	1	0	0	0	0	0	0	0	0	1	0	0	0	0	0	0	0	0	1	0	0	0	13.6	13.6	8.5	24.274	235	235;333;345;401;445	0	3.8301	0	0	0	0	0
tr|C0HI59|C0HI59_MAIZE;tr|A0A1D6J7B6|A0A1D6J7B6_MAIZE;tr|A0A1D6J7B8|A0A1D6J7B8_MAIZE;tr|A0A1D6J7B3|A0A1D6J7B3_MAIZE	tr|C0HI59|C0HI59_MAIZE;tr|A0A1D6J7B6|A0A1D6J7B6_MAIZE;tr|A0A1D6J7B8|A0A1D6J7B8_MAIZE;tr|A0A1D6J7B3|A0A1D6J7B3_MAIZE	4;4;2;2	4;4;2;2	4;4;2;2	>tr|C0HI59|C0HI59_MAIZE Uncharacterized protein OS=Zea mays OX=4577 GN=100381692 PE=2 SV=1;>tr|A0A1D6J7B6|A0A1D6J7B6_MAIZE Uncharacterized protein OS=Zea mays OX=4577 GN=100381692 PE=4 SV=1;>tr|A0A1D6J7B8|A0A1D6J7B8_MAIZE Uncharacterized protein OS=Zea may	4	4	4	4	0	0	0	0	0	0	0	0	1	0	0	0	0	0	0	0	0	1	0	0	0	0	0	0	0	0	1	13.1	13.1	13.1	44.776	390	390;396;233;266	0	4.6764	0	0	0	0	0
tr|A0A1D6L222|A0A1D6L222_MAIZE;tr|A0A1D6L221|A0A1D6L221_MAIZE;tr|A0A096UGL9|A0A096UGL9_MAIZE;tr|A0A1D6GJ42|A0A1D6GJ42_MAIZE;tr|A0A1D6GJ37|A0A1D6GJ37_MAIZE;tr|A0A1D6GJ40|A0A1D6GJ40_MAIZE	tr|A0A1D6L222|A0A1D6L222_MAIZE;tr|A0A1D6L221|A0A1D6L221_MAIZE;tr|A0A096UGL9|A0A096UGL9_MAIZE	3;3;3;1;1;1	3;3;3;1;1;1	3;3;3;1;1;1	>tr|A0A1D6L222|A0A1D6L222_MAIZE Exportin-2 OS=Zea mays OX=4577 GN=103643902 PE=4 SV=1;>tr|A0A1D6L221|A0A1D6L221_MAIZE Exportin-2 OS=Zea mays OX=4577 GN=103643902 PE=4 SV=1;>tr|A0A096UGL9|A0A096UGL9_MAIZE Exportin-2 OS=Zea mays OX=4577 GN=103643902 PE=4 SV=	6	3	3	3	3	1	0	2	1	0	2	1	0	3	1	0	2	1	0	2	1	0	3	1	0	2	1	0	2	1	0	8.1	8.1	8.1	61.252	556	556;736;981;556;965;982	0	14.903	8.1	2.2	0	5.9	2.2
tr|K7V5Q2|K7V5Q2_MAIZE;tr|A0A1D6N1L7|A0A1D6N1L7_MAIZE;tr|A0A1D6N1L0|A0A1D6N1L0_MAIZE;tr|A0A1D6G4N2|A0A1D6G4N2_MAIZE;tr|A0A1D6G4P1|A0A1D6G4P1_MAIZE;tr|A0A1D6N1L2|A0A1D6N1L2_MAIZE;tr|C0PH42|C0PH42_MAIZE;tr|B4FE67|B4FE67_MAIZE;tr|A0A1D6N1L1|A0A1D6N1L1_MAIZE;tr|A0A1D6N1L8|A0A1D6N1L8_MAIZE;tr|A0A1D6N1K8|A0A1D6N1K8_MAIZE;tr|A0A1D6G4N1|A0A1D6G4N1_MAIZE;tr|A0A1D6N1K7|A0A1D6N1K7_MAIZE;tr|A0A1D6N1M1|A0A1D6…	tr|K7V5Q2|K7V5Q2_MAIZE;tr|A0A1D6N1L7|A0A1D6N1L7_MAIZE;tr|A0A1D6N1L0|A0A1D6N1L0_MAIZE;tr|A0A1D6G4N2|A0A1D6G4N2_MAIZE;tr|A0A1D6G4P1|A0A1D6G4P1_MAIZE;tr|A0A1D6N1L2|A0A1D6N1L2_MAIZE;tr|C0PH42|C0PH42_MAIZE;tr|B4FE67|B4FE67_MAIZE;tr|A0A1D6N1L1|A0A1D6N1L1_MAIZE;tr|A0A1D6N1L8|A0A1D6N1L8_MAIZE;tr|A0A1D6N1K8|A0A1D6N1K8_MAIZE;tr|A0A1D6G4N1|A0A1D6G4N1_MAIZE;tr|A0A1D6N1K7|A0A1D6N1K7_MAIZE;tr|A0A1D6N1M1|A0A1D6…	2;2;2;2;2;2;2;2;2;2;2;1;1;1;1;1;1;1;1;1;1;1;1	2;2;2;2;2;2;2;2;2;2;2;1;1;1;1;1;1;1;1;1;1;1;1	2;2;2;2;2;2;2;2;2;2;2;1;1;1;1;1;1;1;1;1;1;1;1	>tr|K7V5Q2|K7V5Q2_MAIZE RNA-binding (RRM/RBD/RNP motifs) family protein OS=Zea mays OX=4577 GN=100193201 PE=4 SV=1;>tr|A0A1D6N1L7|A0A1D6N1L7_MAIZE RNA-binding (RRM/RBD/RNP motifs) family protein OS=Zea mays OX=4577 GN=100285224 PE=4 SV=1;>tr|A0A1D6N1L0|A0A	23	2	2	2	1	1	0	0	0	0	0	0	0	1	1	0	0	0	0	0	0	0	1	1	0	0	0	0	0	0	0	10.8	10.8	10.8	30.783	278	278;278;338;349;353;358;360;360;360;369;398;108;112;171;209;211;211;225;228;241;307;308;324	0	4.5148	6.8	6.8	0	0	0
tr|A0A1D6I9U7|A0A1D6I9U7_MAIZE;tr|A0A1D6I9U6|A0A1D6I9U6_MAIZE	tr|A0A1D6I9U7|A0A1D6I9U7_MAIZE;tr|A0A1D6I9U6|A0A1D6I9U6_MAIZE	2;2	2;2	2;2	>tr|A0A1D6I9U7|A0A1D6I9U7_MAIZE Phosphatase DCR2 OS=Zea mays OX=4577 GN=ZEAMMB73_Zm00001d021299 PE=4 SV=1;>tr|A0A1D6I9U6|A0A1D6I9U6_MAIZE Phosphatase DCR2 OS=Zea mays OX=4577 GN=ZEAMMB73_Zm00001d021299 PE=4 SV=1	2	2	2	2	2	0	1	0	0	1	0	0	0	2	0	1	0	0	1	0	0	0	2	0	1	0	0	1	0	0	0	12.4	12.4	12.4	27.133	251	251;415	0	3.5135	12.4	0	7.2	0	0
tr|A0A1D6I6C4|A0A1D6I6C4_MAIZE;tr|C0HEE6|C0HEE6_MAIZE;tr|A0A1D6I6C2|A0A1D6I6C2_MAIZE	tr|A0A1D6I6C4|A0A1D6I6C4_MAIZE;tr|C0HEE6|C0HEE6_MAIZE;tr|A0A1D6I6C2|A0A1D6I6C2_MAIZE	2;2;2	2;2;2	2;2;2	>tr|A0A1D6I6C4|A0A1D6I6C4_MAIZE Peroxidase OS=Zea mays OX=4577 GN=ZEAMMB73_Zm00001d020808 PE=3 SV=1;>tr|C0HEE6|C0HEE6_MAIZE Peroxidase OS=Zea mays OX=4577 GN=ZEAMMB73_Zm00001d020808 PE=2 SV=1;>tr|A0A1D6I6C2|A0A1D6I6C2_MAIZE Peroxidase 17 OS=Zea mays OX=457	3	2	2	2	0	0	0	0	0	0	0	0	1	0	0	0	0	0	0	0	0	1	0	0	0	0	0	0	0	0	1	10.9	10.9	10.9	29.152	265	265;347;601	0	7.0593	0	0	0	0	0
tr|C0PGQ1|C0PGQ1_MAIZE;tr|A0A1D6QIT7|A0A1D6QIT7_MAIZE;tr|A0A1D6QIT5|A0A1D6QIT5_MAIZE;tr|A0A1D6KKJ0|A0A1D6KKJ0_MAIZE;tr|A0A1D6KKI6|A0A1D6KKI6_MAIZE;tr|A0A1D6KKI7|A0A1D6KKI7_MAIZE;tr|A0A1D6KKI9|A0A1D6KKI9_MAIZE;tr|A0A1D6KKI8|A0A1D6KKI8_MAIZE	tr|C0PGQ1|C0PGQ1_MAIZE;tr|A0A1D6QIT7|A0A1D6QIT7_MAIZE;tr|A0A1D6QIT5|A0A1D6QIT5_MAIZE;tr|A0A1D6KKJ0|A0A1D6KKJ0_MAIZE;tr|A0A1D6KKI6|A0A1D6KKI6_MAIZE;tr|A0A1D6KKI7|A0A1D6KKI7_MAIZE;tr|A0A1D6KKI9|A0A1D6KKI9_MAIZE;tr|A0A1D6KKI8|A0A1D6KKI8_MAIZE	4;3;3;3;3;3;3;3	3;2;2;2;2;2;2;2	3;2;2;2;2;2;2;2	>tr|C0PGQ1|C0PGQ1_MAIZE Glycine--tRNA ligase mitochondrial 1 OS=Zea mays OX=4577 GN=100383520 PE=2 SV=1;>tr|A0A1D6QIT7|A0A1D6QIT7_MAIZE Glycine--tRNA ligase mitochondrial 1 OS=Zea mays OX=4577 GN=100383520 PE=4 SV=1;>tr|A0A1D6QIT5|A0A1D6QIT5_MAIZE Glycine-	8	4	3	3	1	0	0	1	0	0	0	1	0	1	0	0	1	0	0	0	1	0	1	0	0	1	0	0	0	1	0	8.8	5.6	5.6	76.765	692	692;283;310;313;340;560;692;726	0	5.2555	2	0	0	1.4	0
tr|A0A1D6KW97|A0A1D6KW97_MAIZE;tr|A0A1D6KW95|A0A1D6KW95_MAIZE;tr|A0A1D6KWA9|A0A1D6KWA9_MAIZE;tr|A0A1D6KW93|A0A1D6KW93_MAIZE;tr|A0A1D6KWA7|A0A1D6KWA7_MAIZE;tr|A0A1D6KW94|A0A1D6KW94_MAIZE;tr|A0A1D6KW92|A0A1D6KW92_MAIZE;tr|A0A1D6KW91|A0A1D6KW91_MAIZE;tr|A0A1D6KWA5|A0A1D6KWA5_MAIZE;tr|A0A1D6KWB0|A0A1D6KWB0_MAIZE;tr|A0A1D6KWA6|A0A1D6KWA6_MAIZE	tr|A0A1D6KW97|A0A1D6KW97_MAIZE;tr|A0A1D6KW95|A0A1D6KW95_MAIZE;tr|A0A1D6KWA9|A0A1D6KWA9_MAIZE;tr|A0A1D6KW93|A0A1D6KW93_MAIZE;tr|A0A1D6KWA7|A0A1D6KWA7_MAIZE;tr|A0A1D6KW94|A0A1D6KW94_MAIZE;tr|A0A1D6KW92|A0A1D6KW92_MAIZE;tr|A0A1D6KW91|A0A1D6KW91_MAIZE;tr|A0A1D6KWA5|A0A1D6KWA5_MAIZE;tr|A0A1D6KWB0|A0A1D6KWB0_MAIZE;tr|A0A1D6KWA6|A0A1D6KWA6_MAIZE	4;4;4;4;3;2;2;2;2;2;2	4;4;4;4;3;2;2;2;2;2;2	4;4;4;4;3;2;2;2;2;2;2	>tr|A0A1D6KW97|A0A1D6KW97_MAIZE Uncharacterized protein OS=Zea mays OX=4577 GN=103643638 PE=4 SV=1;>tr|A0A1D6KW95|A0A1D6KW95_MAIZE Uncharacterized protein OS=Zea mays OX=4577 GN=103643638 PE=4 SV=1;>tr|A0A1D6KWA9|A0A1D6KWA9_MAIZE Uncharacterized protein OS	11	4	4	4	1	1	0	0	0	0	1	0	0	1	1	0	0	0	0	1	0	0	1	1	0	0	0	0	1	0	0	4	4	4	142.46	1265	1265;1265;1425;1437;1196;575;856;903;922;944;1129	0	5.05	0.8	0.9	0	0	0
tr|A0A1D6FHA8|A0A1D6FHA8_MAIZE	tr|A0A1D6FHA8|A0A1D6FHA8_MAIZE	3	3	3	>tr|A0A1D6FHA8|A0A1D6FHA8_MAIZE NmrA-like negative transcriptional regulator family protein OS=Zea mays OX=4577 GN=103635019 PE=4 SV=1	1	3	3	3	0	0	0	1	1	0	0	0	0	0	0	0	1	1	0	0	0	0	0	0	0	1	1	0	0	0	0	10.9	10.9	10.9	37.569	350	350	0	4.5659	0	0	0	2.9	2.9
tr|A0A1D6N3L6|A0A1D6N3L6_MAIZE;tr|A0A1D6N3M7|A0A1D6N3M7_MAIZE;tr|A0A1D6N3M6|A0A1D6N3M6_MAIZE;tr|A0A1D6N3M2|A0A1D6N3M2_MAIZE;tr|A0A1D6N3M3|A0A1D6N3M3_MAIZE;tr|A0A1D6N3M4|A0A1D6N3M4_MAIZE;tr|A0A1D6N3N2|A0A1D6N3N2_MAIZE;tr|A0A1D6N3M1|A0A1D6N3M1_MAIZE;tr|A0A1D6JQZ3|A0A1D6JQZ3_MAIZE;tr|A0A1D6JQZ1|A0A1D6JQZ1_MAIZE;tr|A0A1D6N3N5|A0A1D6N3N5_MAIZE;tr|A0A1D6JQZ2|A0A1D6JQZ2_MAIZE;tr|A0A1D6N3L9|A0A1D6N3L9_MA…	tr|A0A1D6N3L6|A0A1D6N3L6_MAIZE;tr|A0A1D6N3M7|A0A1D6N3M7_MAIZE;tr|A0A1D6N3M6|A0A1D6N3M6_MAIZE;tr|A0A1D6N3M2|A0A1D6N3M2_MAIZE;tr|A0A1D6N3M3|A0A1D6N3M3_MAIZE;tr|A0A1D6N3M4|A0A1D6N3M4_MAIZE;tr|A0A1D6N3N2|A0A1D6N3N2_MAIZE;tr|A0A1D6N3M1|A0A1D6N3M1_MAIZE;tr|A0A1D6JQZ3|A0A1D6JQZ3_MAIZE;tr|A0A1D6JQZ1|A0A1D6JQZ1_MAIZE;tr|A0A1D6N3N5|A0A1D6N3N5_MAIZE;tr|A0A1D6JQZ2|A0A1D6JQZ2_MAIZE	7;6;6;6;5;5;4;4;4;4;4;4;3;2;1;1;1	6;5;5;5;4;4;3;3;3;3;3;3;2;1;1;1;1	5;4;4;4;3;3;2;2;2;2;2;2;1;0;1;1;1	>tr|A0A1D6N3L6|A0A1D6N3L6_MAIZE DEAD box RNA helicase1 OS=Zea mays OX=4577 GN=ZEAMMB73_Zm00001d042416 PE=3 SV=1;>tr|A0A1D6N3M7|A0A1D6N3M7_MAIZE DEAD box RNA helicase1 OS=Zea mays OX=4577 GN=ZEAMMB73_Zm00001d042416 PE=3 SV=1;>tr|A0A1D6N3M6|A0A1D6N3M6_MAIZE	17	7	6	5	1	2	1	1	1	1	1	1	1	0	1	0	0	0	0	0	0	0	0	1	0	0	0	0	0	0	0	13.6	11.9	10.2	69.812	638	638;445;473;540;347;461;230;268;341;342;344;352;188;147;110;183;229	0	5.6613	1.7	2.8	1.7	1.7	1.7
tr|A0A1D6EUR3|A0A1D6EUR3_MAIZE	tr|A0A1D6EUR3|A0A1D6EUR3_MAIZE	1	1	1	>tr|A0A1D6EUR3|A0A1D6EUR3_MAIZE Nicotinate-nucleotide pyrophosphorylase [carboxylating] chloroplastic OS=Zea mays OX=4577 GN=ZEAMMB73_Zm00001d006311 PE=4 SV=1	1	1	1	1	0	1	1	1	1	1	1	1	0	0	1	1	1	1	1	1	1	0	0	1	1	1	1	1	1	1	0	8.7	8.7	8.7	21.146	196	196	0	3.6641	0	8.7	8.7	8.7	8.7
tr|A0A1D6HSS6|A0A1D6HSS6_MAIZE;tr|A0A1D6HSR5|A0A1D6HSR5_MAIZE;tr|A0A1D6HST9|A0A1D6HST9_MAIZE;tr|A0A1D6HSS7|A0A1D6HSS7_MAIZE;tr|A0A1D6HSS4|A0A1D6HSS4_MAIZE;tr|A0A1D6HSS3|A0A1D6HSS3_MAIZE;tr|A0A1D6HSU1|A0A1D6HSU1_MAIZE;tr|A0A1D6F9P8|A0A1D6F9P8_MAIZE;tr|A0A1D6F9R8|A0A1D6F9R8_MAIZE;tr|A0A1D6F9S2|A0A1D6F9S2_MAIZE;tr|A0A1D6F9Q9|A0A1D6F9Q9_MAIZE;tr|A0A1D6F9R0|A0A1D6F9R0_MAIZE;tr|A0A1D6F9P9|A0A1D6F9P9_MA…	tr|A0A1D6HSS6|A0A1D6HSS6_MAIZE;tr|A0A1D6HSR5|A0A1D6HSR5_MAIZE;tr|A0A1D6HST9|A0A1D6HST9_MAIZE;tr|A0A1D6HSS7|A0A1D6HSS7_MAIZE;tr|A0A1D6HSS4|A0A1D6HSS4_MAIZE;tr|A0A1D6HSS3|A0A1D6HSS3_MAIZE;tr|A0A1D6HSU1|A0A1D6HSU1_MAIZE;tr|A0A1D6F9P8|A0A1D6F9P8_MAIZE;tr|A0A1D6F9R8|A0A1D6F9R8_MAIZE;tr|A0A1D6F9S2|A0A1D6F9S2_MAIZE;tr|A0A1D6F9Q9|A0A1D6F9Q9_MAIZE;tr|A0A1D6F9R0|A0A1D6F9R0_MAIZE;tr|A0A1D6F9P9|A0A1D6F9P9_MA…	6;6;6;6;6;6;5;5;5;5;5;5;5;4;4;4;4;4;4;3;3;3;3;3;3;2;2;2;1;1	5;5;5;5;5;5;4;4;4;4;4;4;4;3;3;3;3;3;3;2;2;2;2;2;2;2;2;2;1;1	5;5;5;5;5;5;4;4;4;4;4;4;4;3;3;3;3;3;3;2;2;2;2;2;2;2;2;2;1;1	>tr|A0A1D6HSS6|A0A1D6HSS6_MAIZE Ubiquitin carboxyl-terminal hydrolase 13 OS=Zea mays OX=4577 GN=ZEAMMB73_Zm00001d018859 PE=3 SV=1;>tr|A0A1D6HSR5|A0A1D6HSR5_MAIZE Ubiquitin carboxyl-terminal hydrolase 13 OS=Zea mays OX=4577 GN=ZEAMMB73_Zm00001d018859 PE=3 S	30	6	5	5	2	0	0	1	0	0	1	0	0	2	0	0	0	0	0	0	0	0	2	0	0	0	0	0	0	0	0	6.2	5.1	5.1	128.88	1092	1092;1094;1116;1117;1117;1123;1017;1103;1115;1117;1118;1127;1161;388;513;600;802;962;1017;388;513;622;802;962;1071;704;808;834;554;584	0	5.2711	1.7	0	0	1.1	0
tr|A0A1D6PDH1|A0A1D6PDH1_MAIZE;tr|A0A1D6JYA9|A0A1D6JYA9_MAIZE;tr|A0A1D6F9C1|A0A1D6F9C1_MAIZE	tr|A0A1D6PDH1|A0A1D6PDH1_MAIZE;tr|A0A1D6JYA9|A0A1D6JYA9_MAIZE	3;2;1	3;2;1	3;2;1	>tr|A0A1D6PDH1|A0A1D6PDH1_MAIZE ADP-ribosylation factor GTPase-activating protein AGD7 OS=Zea mays OX=4577 GN=ZEAMMB73_Zm00001d047793 PE=4 SV=1;>tr|A0A1D6JYA9|A0A1D6JYA9_MAIZE DNA binding protein OS=Zea mays OX=4577 GN=103634469 PE=4 SV=1	3	3	3	3	2	0	1	0	0	0	0	0	0	2	0	1	0	0	0	0	0	0	2	0	1	0	0	0	0	0	0	9.5	9.5	9.5	48.733	453	453;454;272	0.0015216	2.5599	5.7	0	3.1	0	0
tr|A0A1D6NJM3|A0A1D6NJM3_MAIZE;tr|A0A1D6NJL8|A0A1D6NJL8_MAIZE	tr|A0A1D6NJM3|A0A1D6NJM3_MAIZE;tr|A0A1D6NJL8|A0A1D6NJL8_MAIZE	5;4	2;2	2;2	>tr|A0A1D6NJM3|A0A1D6NJM3_MAIZE PsbP domain-containing protein 5 chloroplastic OS=Zea mays OX=4577 GN=103651495 PE=4 SV=1;>tr|A0A1D6NJL8|A0A1D6NJL8_MAIZE PsbP domain-containing protein 5 chloroplastic OS=Zea mays OX=4577 GN=103651495 PE=4 SV=1	2	5	2	2	1	0	1	2	2	1	1	1	1	0	0	0	1	1	0	0	0	0	0	0	0	1	1	0	0	0	0	17.8	5.9	5.9	34.251	303	303;341	0.0034072	2.0022	4.6	0	4.6	7.6	7.6
tr|B4FN73|B4FN73_MAIZE;tr|A0A1D6KPB1|A0A1D6KPB1_MAIZE	tr|B4FN73|B4FN73_MAIZE;tr|A0A1D6KPB1|A0A1D6KPB1_MAIZE	2;1	2;1	2;1	>tr|B4FN73|B4FN73_MAIZE Putative 2-oxoglutarate-dependent dioxygenase AOP1 OS=Zea mays OX=4577 GN=100272363 PE=2 SV=1;>tr|A0A1D6KPB1|A0A1D6KPB1_MAIZE Gibberellin 20 oxidase 2 OS=Zea mays OX=4577 GN=ZEAMMB73_Zm00001d032223 PE=3 SV=1	2	2	2	2	0	0	1	0	0	0	0	1	0	0	0	1	0	0	0	0	1	0	0	0	1	0	0	0	0	1	0	8.3	8.3	8.3	32.327	300	300;299	0.0036609	1.9358	0	0	4.7	0	0
tr|B4FSU4|B4FSU4_MAIZE	tr|B4FSU4|B4FSU4_MAIZE	2	2	2	>tr|B4FSU4|B4FSU4_MAIZE SOUL heme-binding family protein OS=Zea mays OX=4577 GN=100273098 PE=2 SV=1	1	2	2	2	0	1	0	1	1	1	0	0	0	0	1	0	1	1	1	0	0	0	0	1	0	1	1	1	0	0	0	13.2	13.2	13.2	24.878	227	227	0	4.3518	0	7.5	0	7.5	7.5
tr|O65160|O65160_MAIZE;tr|A0A1D6KWY6|A0A1D6KWY6_MAIZE;tr|A0A1D6KWY7|A0A1D6KWY7_MAIZE	tr|O65160|O65160_MAIZE;tr|A0A1D6KWY6|A0A1D6KWY6_MAIZE	7;4;1	2;1;1	1;1;1	>tr|O65160|O65160_MAIZE Chaperone protein dnaJ 3 OS=Zea mays OX=4577 GN=mdJ1 PE=2 SV=1;>tr|A0A1D6KWY6|A0A1D6KWY6_MAIZE Chaperone protein dnaJ 3 OS=Zea mays OX=4577 GN=100191411 PE=4 SV=1	3	7	2	1	3	2	3	1	1	1	1	2	1	0	0	0	0	0	0	0	0	1	0	0	0	0	0	0	0	0	0	17.2	5.3	3.1	46.724	419	419;386;286	0	2.9205	9.5	6	9.5	3.1	2.9
tr|B6TI04|B6TI04_MAIZE	tr|B6TI04|B6TI04_MAIZE	2	2	2	>tr|B6TI04|B6TI04_MAIZE Developmentally-regulated GTP-binding protein 1 OS=Zea mays OX=4577 GN=100283400 PE=2 SV=1	1	2	2	2	0	0	0	0	1	1	0	0	0	0	0	0	0	1	1	0	0	0	0	0	0	0	1	1	0	0	0	7.3	7.3	7.3	41.112	368	368	0	3.7351	0	0	0	0	4.1
tr|B4FQK5|B4FQK5_MAIZE;tr|B6U1I9|B6U1I9_MAIZE;tr|A0A1D6ML83|A0A1D6ML83_MAIZE;tr|A0A1D6M1D4|A0A1D6M1D4_MAIZE	tr|B4FQK5|B4FQK5_MAIZE;tr|B6U1I9|B6U1I9_MAIZE	5;4;2;1	5;4;2;1	5;4;2;1	>tr|B4FQK5|B4FQK5_MAIZE Eukaryotic peptide chain release factor subunit 1-1 OS=Zea mays OX=4577 GN=100272775 PE=2 SV=1;>tr|B6U1I9|B6U1I9_MAIZE Eukaryotic peptide chain release factor subunit 1-1 OS=Zea mays OX=4577 GN=100285172 PE=2 SV=1	4	5	5	5	0	0	1	0	1	0	0	0	0	0	0	1	0	1	0	0	0	0	0	0	1	0	1	0	0	0	0	12.8	12.8	12.8	49.188	437	437;437;394;438	0	5.7455	0	0	3	0	3
tr|A0A1D6ND11|A0A1D6ND11_MAIZE;tr|A0A1D6ND07|A0A1D6ND07_MAIZE;tr|A0A1D6ND06|A0A1D6ND06_MAIZE;tr|A0A1D6ND08|A0A1D6ND08_MAIZE;tr|A0A1D6ND10|A0A1D6ND10_MAIZE;tr|A0A1D6ND09|A0A1D6ND09_MAIZE;tr|A0A1D6ND04|A0A1D6ND04_MAIZE	tr|A0A1D6ND11|A0A1D6ND11_MAIZE;tr|A0A1D6ND07|A0A1D6ND07_MAIZE;tr|A0A1D6ND06|A0A1D6ND06_MAIZE;tr|A0A1D6ND08|A0A1D6ND08_MAIZE;tr|A0A1D6ND10|A0A1D6ND10_MAIZE;tr|A0A1D6ND09|A0A1D6ND09_MAIZE	4;4;2;2;2;2;1	4;4;2;2;2;2;1	4;4;2;2;2;2;1	>tr|A0A1D6ND11|A0A1D6ND11_MAIZE Haloacid dehalogenase-like hydrolase family protein OS=Zea mays OX=4577 GN=ZEAMMB73_Zm00001d043526 PE=3 SV=1;>tr|A0A1D6ND07|A0A1D6ND07_MAIZE Haloacid dehalogenase-like hydrolase family protein OS=Zea mays OX=4577 GN=ZEAMMB73	7	4	4	4	1	1	1	0	0	1	0	0	0	1	1	1	0	0	1	0	0	0	1	1	1	0	0	1	0	0	0	9.2	9.2	9.2	64.619	595	595;599;177;422;428;481;91	0	4.0356	2.7	3.9	1.5	0	0
tr|B6TGC0|B6TGC0_MAIZE;tr|A0A1D6GGK8|A0A1D6GGK8_MAIZE;tr|A0A1D6L5P0|A0A1D6L5P0_MAIZE;tr|A0A1D6HRJ9|A0A1D6HRJ9_MAIZE;tr|A0A1D6HRJ5|A0A1D6HRJ5_MAIZE;tr|A0A1D6HRJ6|A0A1D6HRJ6_MAIZE;tr|B4FFS6|B4FFS6_MAIZE;sp|P28523|CSK2A_MAIZE;tr|C0P7C9|C0P7C9_MAIZE;tr|A0A1D6HRK0|A0A1D6HRK0_MAIZE;tr|A0A1D6HRJ8|A0A1D6HRJ8_MAIZE;tr|A0A1D6HRJ7|A0A1D6HRJ7_MAIZE;tr|A0A1D6L5P1|A0A1D6L5P1_MAIZE	tr|B6TGC0|B6TGC0_MAIZE;tr|A0A1D6GGK8|A0A1D6GGK8_MAIZE;tr|A0A1D6L5P0|A0A1D6L5P0_MAIZE;tr|A0A1D6HRJ9|A0A1D6HRJ9_MAIZE;tr|A0A1D6HRJ5|A0A1D6HRJ5_MAIZE;tr|A0A1D6HRJ6|A0A1D6HRJ6_MAIZE;tr|B4FFS6|B4FFS6_MAIZE;sp|P28523|CSK2A_MAIZE;tr|C0P7C9|C0P7C9_MAIZE;tr|A0A1D6HRK0|A0A1D6HRK0_MAIZE;tr|A0A1D6HRJ8|A0A1D6HRJ8_MAIZE;tr|A0A1D6HRJ7|A0A1D6HRJ7_MAIZE	3;3;3;2;2;2;2;2;2;2;2;2;1	3;3;3;2;2;2;2;2;2;2;2;2;1	3;3;3;2;2;2;2;2;2;2;2;2;1	>tr|B6TGC0|B6TGC0_MAIZE Casein kinase II subunit alpha-2 OS=Zea mays OX=4577 GN=542460 PE=2 SV=1;>tr|A0A1D6GGK8|A0A1D6GGK8_MAIZE Casein kinase II subunit alpha-2 OS=Zea mays OX=4577 GN=103625865 PE=3 SV=1;>tr|A0A1D6L5P0|A0A1D6L5P0_MAIZE Casein kinase II su	13	3	3	3	1	0	0	0	0	0	0	0	1	1	0	0	0	0	0	0	0	1	1	0	0	0	0	0	0	0	1	9.4	9.4	9.4	44.155	383	383;383;385;146;258;325;332;332;332;341;351;376;79	0	3.543	2.9	0	0	0	0
tr|A0A1D6JIM7|A0A1D6JIM7_MAIZE;tr|B6TB84|B6TB84_MAIZE;tr|A0A1D6GR02|A0A1D6GR02_MAIZE;tr|B4FJX6|B4FJX6_MAIZE;tr|A0A1D6LHK3|A0A1D6LHK3_MAIZE;tr|A0A1D6GQZ9|A0A1D6GQZ9_MAIZE;tr|A0A1D6GR01|A0A1D6GR01_MAIZE	tr|A0A1D6JIM7|A0A1D6JIM7_MAIZE;tr|B6TB84|B6TB84_MAIZE;tr|A0A1D6GR02|A0A1D6GR02_MAIZE;tr|B4FJX6|B4FJX6_MAIZE;tr|A0A1D6LHK3|A0A1D6LHK3_MAIZE	8;8;4;4;4;3;2	1;1;0;0;0;0;0	1;1;0;0;0;0;0	>tr|A0A1D6JIM7|A0A1D6JIM7_MAIZE Soluble inorganic pyrophosphatase 1 OS=Zea mays OX=4577 GN=100282768 PE=3 SV=1;>tr|B6TB84|B6TB84_MAIZE Soluble inorganic pyrophosphatase 1 OS=Zea mays OX=4577 GN=100282768 PE=2 SV=1;>tr|A0A1D6GR02|A0A1D6GR02_MAIZE RING/U-box	7	8	1	1	4	4	3	2	2	3	3	2	2	0	1	0	0	0	0	0	0	0	0	1	0	0	0	0	0	0	0	42.8	7	7	22.675	201	201;214;204;214;220;655;133	0	3.6072	25.9	29.4	22.4	14.4	14.4
tr|A0A1D6L210|A0A1D6L210_MAIZE	tr|A0A1D6L210|A0A1D6L210_MAIZE	13	1	1	>tr|A0A1D6L210|A0A1D6L210_MAIZE NADH dehydrogenase [ubiquinone] iron-sulfur protein 1 mitochondrial OS=Zea mays OX=4577 GN=100280404 PE=3 SV=1	1	13	1	1	9	5	7	7	5	6	3	4	3	1	0	0	0	0	0	0	0	0	1	0	0	0	0	0	0	0	0	23.4	2.6	2.6	80.717	744	744	0	3.8244	18	8.7	12	12.6	8.7
tr|B4G1H1|B4G1H1_MAIZE;tr|C4J477|C4J477_MAIZE	tr|B4G1H1|B4G1H1_MAIZE;tr|C4J477|C4J477_MAIZE	2;1	2;1	2;1	>tr|B4G1H1|B4G1H1_MAIZE Dehydrin COR410 OS=Zea mays OX=4577 GN=ZEAMMB73_Zm00001d017547 PE=2 SV=1;>tr|C4J477|C4J477_MAIZE Dehydrin3 OS=Zea mays OX=4577 GN=542251 PE=2 SV=1	2	2	2	2	2	0	0	0	0	0	0	0	0	2	0	0	0	0	0	0	0	0	2	0	0	0	0	0	0	0	0	9	9	9	31.44	290	290;289	0	9.4539	9	0	0	0	0
tr|B6SR73|B6SR73_MAIZE	tr|B6SR73|B6SR73_MAIZE	6	6	6	>tr|B6SR73|B6SR73_MAIZE Tubulin alpha-6 chain OS=Zea mays OX=4577 GN=100281010 PE=2 SV=1	1	6	6	6	0	0	0	0	1	0	0	0	0	0	0	0	0	1	0	0	0	0	0	0	0	0	1	0	0	0	0	29.8	29.8	29.8	20.983	198	198	0	5.6667	0	0	0	0	13.1
tr|B7ZXU2|B7ZXU2_MAIZE;tr|A0A1D6LNQ9|A0A1D6LNQ9_MAIZE;tr|A0A1D6LNR0|A0A1D6LNR0_MAIZE;tr|A0A1D6LNQ8|A0A1D6LNQ8_MAIZE;tr|A0A1D6LNQ7|A0A1D6LNQ7_MAIZE	tr|B7ZXU2|B7ZXU2_MAIZE;tr|A0A1D6LNQ9|A0A1D6LNQ9_MAIZE;tr|A0A1D6LNR0|A0A1D6LNR0_MAIZE;tr|A0A1D6LNQ8|A0A1D6LNQ8_MAIZE;tr|A0A1D6LNQ7|A0A1D6LNQ7_MAIZE	2;1;1;1;1	2;1;1;1;1	2;1;1;1;1	>tr|B7ZXU2|B7ZXU2_MAIZE Serrate RNA effector molecule OS=Zea mays OX=4577 GN=100279372 PE=2 SV=1;>tr|A0A1D6LNQ9|A0A1D6LNQ9_MAIZE Putative SERRATE-related C2H2 zinc-finger family protein OS=Zea mays OX=4577 GN=ZEAMMB73_Zm00001d036495 PE=4 SV=1;>tr|A0A1D6LNR	5	2	2	2	1	1	0	0	0	0	0	0	0	1	1	0	0	0	0	0	0	0	1	1	0	0	0	0	0	0	0	3.6	3.6	3.6	82.182	742	742;532;538;710;722	0	3.6326	1.5	1.5	0	0	0
tr|A0A1D6Q9R0|A0A1D6Q9R0_MAIZE;tr|A0A1D6H365|A0A1D6H365_MAIZE;tr|A0A1D6G896|A0A1D6G896_MAIZE;tr|A0A1D6DWM2|A0A1D6DWM2_MAIZE;tr|A0A1D6MXQ0|A0A1D6MXQ0_MAIZE;tr|A0A1D6GE30|A0A1D6GE30_MAIZE;tr|A0A1D6MXP0|A0A1D6MXP0_MAIZE;tr|A0A1D6MXN7|A0A1D6MXN7_MAIZE;tr|A0A1D6MXP8|A0A1D6MXP8_MAIZE;tr|A0A1D6MXP7|A0A1D6MXP7_MAIZE;tr|A0A1D6MXP5|A0A1D6MXP5_MAIZE;tr|A0A1D6MXN9|A0A1D6MXN9_MAIZE;tr|A0A1D6MXN8|A0A1D6MXN8_MA…	tr|A0A1D6Q9R0|A0A1D6Q9R0_MAIZE;tr|A0A1D6H365|A0A1D6H365_MAIZE;tr|A0A1D6G896|A0A1D6G896_MAIZE;tr|A0A1D6DWM2|A0A1D6DWM2_MAIZE;tr|A0A1D6MXQ0|A0A1D6MXQ0_MAIZE;tr|A0A1D6GE30|A0A1D6GE30_MAIZE;tr|A0A1D6MXP0|A0A1D6MXP0_MAIZE;tr|A0A1D6MXN7|A0A1D6MXN7_MAIZE;tr|A0A1D6MXP8|A0A1D6MXP8_MAIZE;tr|A0A1D6MXP7|A0A1D6MXP7_MAIZE;tr|A0A1D6MXP5|A0A1D6MXP5_MAIZE;tr|A0A1D6MXN9|A0A1D6MXN9_MAIZE;tr|A0A1D6MXN8|A0A1D6MXN8_MA…	2;2;2;2;2;2;2;2;2;2;2;2;2;2;1;1;1;1;1;1;1;1;1;1;1;1;1	2;2;2;2;2;2;2;2;2;2;2;2;2;2;1;1;1;1;1;1;1;1;1;1;1;1;1	2;2;2;2;2;2;2;2;2;2;2;2;2;2;1;1;1;1;1;1;1;1;1;1;1;1;1	>tr|A0A1D6Q9R0|A0A1D6Q9R0_MAIZE Golgin candidate 6 OS=Zea mays OX=4577 GN=ZEAMMB73_Zm00001d051765 PE=4 SV=1;>tr|A0A1D6H365|A0A1D6H365_MAIZE Golgin candidate 6 OS=Zea mays OX=4577 GN=ZEAMMB73_Zm00001d015675 PE=4 SV=1;>tr|A0A1D6G896|A0A1D6G896_MAIZE Golgin c	27	2	2	2	0	1	1	0	1	0	1	1	1	0	1	1	0	1	0	1	1	1	0	1	1	0	1	0	1	1	1	17.9	17.9	17.9	19.724	179	179;179;179;179;441;536;571;662;675;691;692;706;745;751;166;393;574;665;740;772;877;901;909;926;933;935;942	0	5.2374	0	9.5	9.5	0	9.5
tr|B4FZD8|B4FZD8_MAIZE	tr|B4FZD8|B4FZD8_MAIZE	1	1	1	>tr|B4FZD8|B4FZD8_MAIZE Protein STRICTOSIDINE SYNTHASE-LIKE 6 OS=Zea mays OX=4577 GN=100274166 PE=2 SV=1	1	1	1	1	1	0	0	0	1	0	0	0	0	1	0	0	0	1	0	0	0	0	1	0	0	0	1	0	0	0	0	5.2	5.2	5.2	39.455	367	367	0	12.386	5.2	0	0	0	5.2
tr|C4JBF9|C4JBF9_MAIZE;tr|A0A1D6H5P8|A0A1D6H5P8_MAIZE	tr|C4JBF9|C4JBF9_MAIZE;tr|A0A1D6H5P8|A0A1D6H5P8_MAIZE	2;1	2;1	2;1	>tr|C4JBF9|C4JBF9_MAIZE Prefoldin 6 OS=Zea mays OX=4577 GN=ZEAMMB73_Zm00001d009796 PE=2 SV=1;>tr|A0A1D6H5P8|A0A1D6H5P8_MAIZE Prefoldin 6 OS=Zea mays OX=4577 GN=ZEAMMB73_Zm00001d009796 PE=4 SV=1	2	2	2	2	1	1	2	0	0	0	0	0	0	1	1	2	0	0	0	0	0	0	1	1	2	0	0	0	0	0	0	15.9	15.9	15.9	14.895	132	132;97	0	3.7726	6.1	6.1	15.9	0	0
tr|B6SSY1|B6SSY1_MAIZE;tr|K7VJP9|K7VJP9_MAIZE;tr|A0A1D6NJK2|A0A1D6NJK2_MAIZE	tr|B6SSY1|B6SSY1_MAIZE;tr|K7VJP9|K7VJP9_MAIZE	3;3;1	3;3;1	3;3;1	>tr|B6SSY1|B6SSY1_MAIZE Calcium ion binding protein OS=Zea mays OX=4577 GN=100281182 PE=2 SV=1;>tr|K7VJP9|K7VJP9_MAIZE Putative UDP-N-acetylglucosamine--peptide N-acetylglucosaminyltransferase SEC OS=Zea mays OX=4577 GN=ZEAMMB73_Zm00001d047855 PE=4 SV=1	3	3	3	3	0	0	0	0	0	0	0	1	0	0	0	0	0	0	0	0	1	0	0	0	0	0	0	0	0	1	0	4.2	4.2	4.2	91.746	840	840;843;539	0	4.8576	0	0	0	0	0
tr|A0A1D6GLH2|A0A1D6GLH2_MAIZE;tr|A0A1D6KX15|A0A1D6KX15_MAIZE;tr|A0A1D6GLH6|A0A1D6GLH6_MAIZE;tr|A0A1D6KX12|A0A1D6KX12_MAIZE;tr|A0A1D6GLH4|A0A1D6GLH4_MAIZE;tr|A0A1D6KX16|A0A1D6KX16_MAIZE;tr|A0A1D6KX14|A0A1D6KX14_MAIZE;tr|A0A1D6KX13|A0A1D6KX13_MAIZE;tr|A0A1D6GLH7|A0A1D6GLH7_MAIZE;tr|A0A1D6KX10|A0A1D6KX10_MAIZE;tr|A0A1D6KX17|A0A1D6KX17_MAIZE;tr|A0A1D6KX18|A0A1D6KX18_MAIZE;tr|A0A1D6KX11|A0A1D6KX11_MA…	tr|A0A1D6GLH2|A0A1D6GLH2_MAIZE;tr|A0A1D6KX15|A0A1D6KX15_MAIZE;tr|A0A1D6GLH6|A0A1D6GLH6_MAIZE;tr|A0A1D6KX12|A0A1D6KX12_MAIZE;tr|A0A1D6GLH4|A0A1D6GLH4_MAIZE;tr|A0A1D6KX16|A0A1D6KX16_MAIZE;tr|A0A1D6KX14|A0A1D6KX14_MAIZE;tr|A0A1D6KX13|A0A1D6KX13_MAIZE;tr|A0A1D6GLH7|A0A1D6GLH7_MAIZE;tr|A0A1D6KX10|A0A1D6KX10_MAIZE;tr|A0A1D6KX17|A0A1D6KX17_MAIZE;tr|A0A1D6KX18|A0A1D6KX18_MAIZE;tr|A0A1D6KX11|A0A1D6KX11_MA…	1;1;1;1;1;1;1;1;1;1;1;1;1;1	1;1;1;1;1;1;1;1;1;1;1;1;1;1	1;1;1;1;1;1;1;1;1;1;1;1;1;1	>tr|A0A1D6GLH2|A0A1D6GLH2_MAIZE DNA-directed RNA polymerase II subunit 2 OS=Zea mays OX=4577 GN=103626041 PE=4 SV=1;>tr|A0A1D6KX15|A0A1D6KX15_MAIZE DNA-directed RNA polymerase subunit beta OS=Zea mays OX=4577 GN=ZEAMMB73_Zm00001d033218 PE=3 SV=1;>tr|A0A1D6	14	1	1	1	1	0	0	0	1	0	0	0	0	1	0	0	0	1	0	0	0	0	1	0	0	0	1	0	0	0	0	2.9	2.9	2.9	57.983	513	513;522;678;680;680;855;856;1043;1043;1060;1070;1086;1227;1229	0	3.3794	2.9	0	0	0	2.9
tr|A0A1D6PBP2|A0A1D6PBP2_MAIZE;tr|A0A1D6PBP5|A0A1D6PBP5_MAIZE;tr|A0A1D6PBP4|A0A1D6PBP4_MAIZE;tr|A0A1D6PBP3|A0A1D6PBP3_MAIZE;tr|A0A1D6PBP7|A0A1D6PBP7_MAIZE;tr|A0A1D6K108|A0A1D6K108_MAIZE;tr|A0A1D6INY9|A0A1D6INY9_MAIZE;tr|B4FMH2|B4FMH2_MAIZE;tr|A0A1D6K110|A0A1D6K110_MAIZE;tr|A0A1D6INY6|A0A1D6INY6_MAIZE;tr|A0A1D6INY8|A0A1D6INY8_MAIZE;tr|A0A1D6INY7|A0A1D6INY7_MAIZE;tr|C0HGY0|C0HGY0_MAIZE;tr|C0PEY3|C0…	tr|A0A1D6PBP2|A0A1D6PBP2_MAIZE;tr|A0A1D6PBP5|A0A1D6PBP5_MAIZE;tr|A0A1D6PBP4|A0A1D6PBP4_MAIZE;tr|A0A1D6PBP3|A0A1D6PBP3_MAIZE;tr|A0A1D6PBP7|A0A1D6PBP7_MAIZE;tr|A0A1D6K108|A0A1D6K108_MAIZE;tr|A0A1D6INY9|A0A1D6INY9_MAIZE;tr|B4FMH2|B4FMH2_MAIZE;tr|A0A1D6K110|A0A1D6K110_MAIZE;tr|A0A1D6INY6|A0A1D6INY6_MAIZE;tr|A0A1D6INY8|A0A1D6INY8_MAIZE;tr|A0A1D6INY7|A0A1D6INY7_MAIZE;tr|C0HGY0|C0HGY0_MAIZE;tr|C0PEY3|C0…	4;4;3;3;2;2;2;2;2;2;2;2;2;2;2;2;1;1;1;1;1;1;1;1;1;1;1;1;1;1;1;1;1;1;1	3;3;2;2;1;2;2;2;2;2;2;2;2;2;1;1;1;1;1;1;1;1;1;1;1;1;1;1;1;1;1;1;1;1;1	3;3;2;2;1;2;2;2;2;2;2;2;2;2;1;1;1;1;1;1;1;1;1;1;1;1;1;1;1;1;1;1;1;1;1	>tr|A0A1D6PBP2|A0A1D6PBP2_MAIZE Glucose-6-phosphate 1-dehydrogenase OS=Zea mays OX=4577 GN=100217305 PE=3 SV=1;>tr|A0A1D6PBP5|A0A1D6PBP5_MAIZE Glucose-6-phosphate 1-dehydrogenase OS=Zea mays OX=4577 GN=100217305 PE=3 SV=1;>tr|A0A1D6PBP4|A0A1D6PBP4_MAIZE Gl	35	4	3	3	1	1	0	0	1	1	2	1	0	1	1	0	0	1	1	2	1	0	1	1	0	0	1	1	2	1	0	5.2	3.9	3.9	102.06	907	907;914;874;909;167;290;303;305;305;311;324;326;333;335;523;623;116;189;206;216;219;225;225;243;248;318;384;389;391;410;420;422;459;469;470	0	9.9971	1	1.8	0	0	1
tr|A0A1D6NU76|A0A1D6NU76_MAIZE;tr|A0A1D6NU50|A0A1D6NU50_MAIZE;tr|A0A1D6NU70|A0A1D6NU70_MAIZE;tr|A0A1D6NU73|A0A1D6NU73_MAIZE;tr|A0A1D6NU51|A0A1D6NU51_MAIZE;tr|A0A1D6NU64|A0A1D6NU64_MAIZE;tr|A0A1D6NU56|A0A1D6NU56_MAIZE;tr|A0A1D6NU62|A0A1D6NU62_MAIZE	tr|A0A1D6NU76|A0A1D6NU76_MAIZE;tr|A0A1D6NU50|A0A1D6NU50_MAIZE;tr|A0A1D6NU70|A0A1D6NU70_MAIZE;tr|A0A1D6NU73|A0A1D6NU73_MAIZE;tr|A0A1D6NU51|A0A1D6NU51_MAIZE;tr|A0A1D6NU64|A0A1D6NU64_MAIZE;tr|A0A1D6NU56|A0A1D6NU56_MAIZE;tr|A0A1D6NU62|A0A1D6NU62_MAIZE	2;2;2;2;2;2;2;1	2;2;2;2;2;2;2;1	2;2;2;2;2;2;2;1	>tr|A0A1D6NU76|A0A1D6NU76_MAIZE Telomere-associated protein RIF1 OS=Zea mays OX=4577 GN=103638009 PE=4 SV=1;>tr|A0A1D6NU50|A0A1D6NU50_MAIZE Telomere-associated protein RIF1 OS=Zea mays OX=4577 GN=103638009 PE=4 SV=1;>tr|A0A1D6NU70|A0A1D6NU70_MAIZE Telomere	8	2	2	2	0	0	0	1	0	0	0	0	0	0	0	0	1	0	0	0	0	0	0	0	0	1	0	0	0	0	0	4	4	4	59.408	521	521;893;916;942;1028;1032;1077;795	0.0028555	2.0458	0	0	0	1.7	0
tr|A0A1D6MIP4|A0A1D6MIP4_MAIZE	tr|A0A1D6MIP4|A0A1D6MIP4_MAIZE	2	2	2	>tr|A0A1D6MIP4|A0A1D6MIP4_MAIZE 1-aminocyclopropane-1-carboxylate oxidase OS=Zea mays OX=4577 GN=ZEAMMB73_Zm00001d039575 PE=3 SV=1	1	2	2	2	0	0	0	0	0	1	0	1	0	0	0	0	0	0	1	0	1	0	0	0	0	0	0	1	0	1	0	8.8	8.8	8.8	40.606	376	376	0	8.626	0	0	0	0	0
tr|B6TJH7|B6TJH7_MAIZE;tr|A0A1D6MVV2|A0A1D6MVV2_MAIZE;tr|A0A1D6MVV3|A0A1D6MVV3_MAIZE;tr|A0A1D6MVV4|A0A1D6MVV4_MAIZE;tr|A0A1D6MVV7|A0A1D6MVV7_MAIZE;tr|A0A1D6KFH2|A0A1D6KFH2_MAIZE	tr|B6TJH7|B6TJH7_MAIZE;tr|A0A1D6MVV2|A0A1D6MVV2_MAIZE;tr|A0A1D6MVV3|A0A1D6MVV3_MAIZE;tr|A0A1D6MVV4|A0A1D6MVV4_MAIZE	4;3;3;2;1;1	4;3;3;2;1;1	4;3;3;2;1;1	>tr|B6TJH7|B6TJH7_MAIZE Pyridoxal kinase OS=Zea mays OX=4577 GN=100283562 PE=2 SV=1;>tr|A0A1D6MVV2|A0A1D6MVV2_MAIZE Pyridoxal kinase OS=Zea mays OX=4577 GN=100283562 PE=4 SV=1;>tr|A0A1D6MVV3|A0A1D6MVV3_MAIZE Pyridoxal kinase OS=Zea mays OX=4577 GN=10028356	6	4	4	4	2	0	0	0	0	0	0	1	0	2	0	0	0	0	0	0	1	0	2	0	0	0	0	0	0	1	0	20	20	20	34.043	310	310;372;373;205;50;80	0	13.977	9.7	0	0	0	0
tr|A0A1D6I0N4|A0A1D6I0N4_MAIZE;tr|A0A1D6I0N3|A0A1D6I0N3_MAIZE;tr|A0A1D6I0Q7|A0A1D6I0Q7_MAIZE;tr|A0A1D6I0Q5|A0A1D6I0Q5_MAIZE;tr|A0A1D6I0Q3|A0A1D6I0Q3_MAIZE;tr|A0A1D6I0P0|A0A1D6I0P0_MAIZE;tr|A0A1D6I0P7|A0A1D6I0P7_MAIZE;tr|A0A1D6I0P6|A0A1D6I0P6_MAIZE;tr|A0A1D6I0P4|A0A1D6I0P4_MAIZE;tr|A0A1D6I0P2|A0A1D6I0P2_MAIZE;tr|A0A1D6I0N9|A0A1D6I0N9_MAIZE;tr|A0A1D6I0N5|A0A1D6I0N5_MAIZE	tr|A0A1D6I0N4|A0A1D6I0N4_MAIZE;tr|A0A1D6I0N3|A0A1D6I0N3_MAIZE	3;3;1;1;1;1;1;1;1;1;1;1	3;3;1;1;1;1;1;1;1;1;1;1	3;3;1;1;1;1;1;1;1;1;1;1	>tr|A0A1D6I0N4|A0A1D6I0N4_MAIZE Auxin transport protein BIG OS=Zea mays OX=4577 GN=ZEAMMB73_Zm00001d019881 PE=4 SV=1;>tr|A0A1D6I0N3|A0A1D6I0N3_MAIZE Auxin transport protein BIG OS=Zea mays OX=4577 GN=ZEAMMB73_Zm00001d019881 PE=4 SV=1	12	3	3	3	0	0	0	0	1	0	0	1	0	0	0	0	0	1	0	0	1	0	0	0	0	0	1	0	0	1	0	0.9	0.9	0.9	549.69	4928	4928;4935;1478;1593;1734;1937;2009;2135;2152;2211;2454;2694	0	16.005	0	0	0	0	0.3
tr|A0A1D6H7I0|A0A1D6H7I0_MAIZE	tr|A0A1D6H7I0|A0A1D6H7I0_MAIZE	1	1	1	>tr|A0A1D6H7I0|A0A1D6H7I0_MAIZE Uncharacterized protein OS=Zea mays OX=4577 GN=ZEAMMB73_Zm00001d016408 PE=4 SV=1	1	1	1	1	0	0	0	0	0	0	0	0	1	0	0	0	0	0	0	0	0	1	0	0	0	0	0	0	0	0	1	21	21	21	7.2434	62	62	0.0014819	2.3263	0	0	0	0	0
tr|A0A1D6Q8I9|A0A1D6Q8I9_MAIZE;tr|B6SGB6|B6SGB6_MAIZE;tr|A0A1D6Q8J0|A0A1D6Q8J0_MAIZE;tr|A0A1D6HI51|A0A1D6HI51_MAIZE;tr|A0A1D6HI49|A0A1D6HI49_MAIZE;tr|A0A1D6HI50|A0A1D6HI50_MAIZE;tr|A0A1D6HI60|A0A1D6HI60_MAIZE;tr|A0A1D6HI59|A0A1D6HI59_MAIZE;tr|A0A1D6HI46|A0A1D6HI46_MAIZE;tr|A0A096S0J0|A0A096S0J0_MAIZE;tr|A0A1D6LJ96|A0A1D6LJ96_MAIZE;tr|A0A1D6EFP9|A0A1D6EFP9_MAIZE;tr|A0A1D6FFQ0|A0A1D6FFQ0_MAIZE;tr|A…	tr|A0A1D6Q8I9|A0A1D6Q8I9_MAIZE;tr|B6SGB6|B6SGB6_MAIZE;tr|A0A1D6Q8J0|A0A1D6Q8J0_MAIZE;tr|A0A1D6HI51|A0A1D6HI51_MAIZE;tr|A0A1D6HI49|A0A1D6HI49_MAIZE;tr|A0A1D6HI50|A0A1D6HI50_MAIZE;tr|A0A1D6HI60|A0A1D6HI60_MAIZE;tr|A0A1D6HI59|A0A1D6HI59_MAIZE;tr|A0A1D6HI46|A0A1D6HI46_MAIZE;tr|A0A096S0J0|A0A096S0J0_MAIZE	3;3;3;2;2;2;2;2;2;2;1;1;1;1;1;1;1;1;1;1;1;1;1;1;1	3;3;3;2;2;2;2;2;2;2;1;1;1;1;1;1;1;1;1;1;1;1;1;1;1	3;3;3;2;2;2;2;2;2;2;1;1;1;1;1;1;1;1;1;1;1;1;1;1;1	>tr|A0A1D6Q8I9|A0A1D6Q8I9_MAIZE Pyrophosphate--fructose 6-phosphate 1-phosphotransferase subunit alpha OS=Zea mays OX=4577 GN=100280449 PE=3 SV=1;>tr|B6SGB6|B6SGB6_MAIZE Pyrophosphate--fructose 6-phosphate 1-phosphotransferase subunit alpha OS=Zea mays OX=	25	3	3	3	0	1	0	0	0	0	0	0	0	0	1	0	0	0	0	0	0	0	0	1	0	0	0	0	0	0	0	5.9	5.9	5.9	63.1	581	581;616;624;448;450;460;472;480;583;618;96;194;237;264;288;306;318;319;341;428;462;463;464;468;476	0	2.884	0	1.4	0	0	0
tr|A0A1D6HCR5|A0A1D6HCR5_MAIZE;tr|A0A1D6FP77|A0A1D6FP77_MAIZE;tr|A0A1D6E773|A0A1D6E773_MAIZE;tr|A0A1D6E783|A0A1D6E783_MAIZE;tr|A0A1D6E767|A0A1D6E767_MAIZE;tr|A0A1D6E778|A0A1D6E778_MAIZE;tr|A0A1D6HCR6|A0A1D6HCR6_MAIZE;tr|A0A1D6FP82|A0A1D6FP82_MAIZE;tr|A0A1D6E776|A0A1D6E776_MAIZE;tr|A0A1D6FP84|A0A1D6FP84_MAIZE;tr|A0A1D6FP83|A0A1D6FP83_MAIZE;tr|A0A1D6FP79|A0A1D6FP79_MAIZE;tr|A0A1D6FP81|A0A1D6FP81_MA…	tr|A0A1D6HCR5|A0A1D6HCR5_MAIZE;tr|A0A1D6FP77|A0A1D6FP77_MAIZE;tr|A0A1D6E773|A0A1D6E773_MAIZE;tr|A0A1D6E783|A0A1D6E783_MAIZE;tr|A0A1D6E767|A0A1D6E767_MAIZE;tr|A0A1D6E778|A0A1D6E778_MAIZE;tr|A0A1D6HCR6|A0A1D6HCR6_MAIZE;tr|A0A1D6FP82|A0A1D6FP82_MAIZE;tr|A0A1D6E776|A0A1D6E776_MAIZE;tr|A0A1D6FP84|A0A1D6FP84_MAIZE;tr|A0A1D6FP83|A0A1D6FP83_MAIZE;tr|A0A1D6FP79|A0A1D6FP79_MAIZE;tr|A0A1D6FP81|A0A1D6FP81_MA…	5;3;3;3;3;3;3;3;3;3;3;3;3;3;3;3;3;2	5;3;3;3;3;3;3;3;3;3;3;3;3;3;3;3;3;2	5;3;3;3;3;3;3;3;3;3;3;3;3;3;3;3;3;2	>tr|A0A1D6HCR5|A0A1D6HCR5_MAIZE LETM1-like protein OS=Zea mays OX=4577 GN=103627398 PE=4 SV=1;>tr|A0A1D6FP77|A0A1D6FP77_MAIZE LETM1-like protein OS=Zea mays OX=4577 GN=100501079 PE=4 SV=1;>tr|A0A1D6E773|A0A1D6E773_MAIZE LETM1-like protein OS=Zea mays OX=45	18	5	5	5	0	0	0	1	0	0	0	0	1	0	0	0	1	0	0	0	0	1	0	0	0	1	0	0	0	0	1	7.2	7.2	7.2	86.115	760	760;281;354;355;356;372;384;466;479;537;538;621;624;756;766;791;822;482	0	8.2832	0	0	0	1.6	0
tr|A0A1D6DX29|A0A1D6DX29_MAIZE;tr|A0A1D6DX30|A0A1D6DX30_MAIZE	tr|A0A1D6DX29|A0A1D6DX29_MAIZE;tr|A0A1D6DX30|A0A1D6DX30_MAIZE	4;2	3;2	2;1	>tr|A0A1D6DX29|A0A1D6DX29_MAIZE Formation of crista junctions protein 1 OS=Zea mays OX=4577 GN=ZEAMMB73_Zm00001d002145 PE=4 SV=1;>tr|A0A1D6DX30|A0A1D6DX30_MAIZE Formation of crista junctions protein 1 OS=Zea mays OX=4577 GN=ZEAMMB73_Zm00001d002145 PE=4 SV=	2	4	3	2	1	1	1	0	0	1	0	1	0	1	1	0	0	0	1	0	1	0	1	1	0	0	0	1	0	1	0	9.2	7.1	5.1	47.85	435	435;394	0	8.3883	2.5	2.5	2.1	0	0
tr|B4FQH2|B4FQH2_MAIZE;tr|A0A1D6M125|A0A1D6M125_MAIZE;tr|A0A1D6G961|A0A1D6G961_MAIZE;tr|A0A1D6FME4|A0A1D6FME4_MAIZE;tr|A0A1D6FME5|A0A1D6FME5_MAIZE	tr|B4FQH2|B4FQH2_MAIZE;tr|A0A1D6M125|A0A1D6M125_MAIZE	3;3;1;1;1	3;3;1;1;1	1;1;0;0;0	>tr|B4FQH2|B4FQH2_MAIZE Trans-cinnamate 4-monooxygenase OS=Zea mays OX=4577 GN=100272756 PE=2 SV=1;>tr|A0A1D6M125|A0A1D6M125_MAIZE Trans-cinnamate 4-monooxygenase OS=Zea mays OX=4577 GN=100272756 PE=3 SV=1	5	3	3	1	0	0	1	0	0	0	0	0	0	0	0	1	0	0	0	0	0	0	0	0	1	0	0	0	0	0	0	6.4	6.4	1.6	56.872	502	502;507;384;391;492	0	4.9818	0	0	1.6	0	0
tr|B4FQQ8|B4FQQ8_MAIZE	tr|B4FQQ8|B4FQQ8_MAIZE	3	3	3	>tr|B4FQQ8|B4FQQ8_MAIZE RNA-binding (RRM/RBD/RNP motifs) family protein OS=Zea mays OX=4577 GN=ZEAMMB73_Zm00001d015519 PE=2 SV=1	1	3	3	3	1	1	0	0	0	0	0	0	0	1	1	0	0	0	0	0	0	0	1	1	0	0	0	0	0	0	0	14.1	14.1	14.1	28.343	256	256	0	4.3378	4.7	5.5	0	0	0
tr|A0A1D6LGG0|A0A1D6LGG0_MAIZE	tr|A0A1D6LGG0|A0A1D6LGG0_MAIZE	2	2	2	>tr|A0A1D6LGG0|A0A1D6LGG0_MAIZE Uncharacterized protein OS=Zea mays OX=4577 GN=ZEAMMB73_Zm00001d035456 PE=4 SV=1	1	2	2	2	0	1	0	0	0	0	0	0	1	0	1	0	0	0	0	0	0	1	0	1	0	0	0	0	0	0	1	14.4	14.4	14.4	15.919	153	153	0.0028563	2.0459	0	9.8	0	0	0
tr|B6TK34|B6TK34_MAIZE	tr|B6TK34|B6TK34_MAIZE	1	1	1	>tr|B6TK34|B6TK34_MAIZE PHD finger protein ALFIN-LIKE 6 OS=Zea mays OX=4577 GN=100283630 PE=2 SV=1	1	1	1	1	1	1	1	1	1	0	1	0	1	1	1	1	1	1	0	1	0	1	1	1	1	1	1	0	1	0	1	4.7	4.7	4.7	29.109	256	256	0.0015291	2.5887	4.7	4.7	4.7	4.7	4.7
tr|B4F7Y5|B4F7Y5_MAIZE	tr|B4F7Y5|B4F7Y5_MAIZE	3	3	3	>tr|B4F7Y5|B4F7Y5_MAIZE Acid phosphatase 1 OS=Zea mays OX=4577 GN=100191194 PE=2 SV=1	1	3	3	3	0	0	1	0	0	0	0	0	0	0	0	1	0	0	0	0	0	0	0	0	1	0	0	0	0	0	0	16.7	16.7	16.7	29.579	275	275	0	4.9192	0	0	6.2	0	0
tr|K7V336|K7V336_MAIZE	tr|K7V336|K7V336_MAIZE	2	2	2	>tr|K7V336|K7V336_MAIZE Hsp20/alpha crystallin family protein OS=Zea mays OX=4577 GN=ZEAMMB73_Zm00001d011241 PE=3 SV=1	1	2	2	2	0	0	1	0	0	0	0	1	0	0	0	1	0	0	0	0	1	0	0	0	1	0	0	0	0	1	0	11.1	11.1	11.1	30.705	280	280	0	3.8384	0	0	5.4	0	0
tr|B6TQC5|B6TQC5_MAIZE	tr|B6TQC5|B6TQC5_MAIZE	3	3	3	>tr|B6TQC5|B6TQC5_MAIZE Peptidyl-prolyl cis-trans isomerase OS=Zea mays OX=4577 GN=100284136 PE=2 SV=1	1	3	3	3	0	1	0	0	0	0	0	0	0	0	1	0	0	0	0	0	0	0	0	1	0	0	0	0	0	0	0	26.6	26.6	26.6	13.348	124	124	0	4.0187	0	8.1	0	0	0
tr|A0A1D6P9Y5|A0A1D6P9Y5_MAIZE;tr|K7WDF1|K7WDF1_MAIZE;tr|A0A1D6P9Y1|A0A1D6P9Y1_MAIZE;tr|A0A1D6P9X9|A0A1D6P9X9_MAIZE;tr|A0A1D6P9Y0|A0A1D6P9Y0_MAIZE;tr|A0A1D6P9X8|A0A1D6P9X8_MAIZE;tr|A0A1D6P9X7|A0A1D6P9X7_MAIZE;tr|A0A1D6P9Y8|A0A1D6P9Y8_MAIZE;tr|A0A1D6P9Y6|A0A1D6P9Y6_MAIZE;tr|A0A1D6P9Y4|A0A1D6P9Y4_MAIZE;tr|A0A1D6P9Y7|A0A1D6P9Y7_MAIZE	tr|A0A1D6P9Y5|A0A1D6P9Y5_MAIZE;tr|K7WDF1|K7WDF1_MAIZE;tr|A0A1D6P9Y1|A0A1D6P9Y1_MAIZE;tr|A0A1D6P9X9|A0A1D6P9X9_MAIZE;tr|A0A1D6P9Y0|A0A1D6P9Y0_MAIZE;tr|A0A1D6P9X8|A0A1D6P9X8_MAIZE	3;3;3;3;3;3;1;1;1;1;1	3;3;3;3;3;3;1;1;1;1;1	3;3;3;3;3;3;1;1;1;1;1	>tr|A0A1D6P9Y5|A0A1D6P9Y5_MAIZE Alpha-N-acetylglucosaminidase OS=Zea mays OX=4577 GN=ZEAMMB73_Zm00001d047455 PE=4 SV=1;>tr|K7WDF1|K7WDF1_MAIZE Alpha-N-acetylglucosaminidase OS=Zea mays OX=4577 GN=ZEAMMB73_Zm00001d047455 PE=4 SV=1;>tr|A0A1D6P9Y1|A0A1D6P9Y1_	11	3	3	3	1	0	0	0	0	0	0	0	0	1	0	0	0	0	0	0	0	0	1	0	0	0	0	0	0	0	0	5.3	5.3	5.3	61.82	532	532;814;857;890;894;894;236;266;304;311;318	0.0034091	2.0055	1.7	0	0	0	0
tr|B6TUE7|B6TUE7_MAIZE	tr|B6TUE7|B6TUE7_MAIZE	1	1	1	>tr|B6TUE7|B6TUE7_MAIZE Vesicle transport v-SNARE 12 OS=Zea mays OX=4577 GN=100191695 PE=2 SV=1	1	1	1	1	0	0	0	0	0	1	0	0	0	0	0	0	0	0	1	0	0	0	0	0	0	0	0	1	0	0	0	7.2	7.2	7.2	24.899	221	221	0	3.5792	0	0	0	0	0
tr|K7VHW8|K7VHW8_MAIZE;tr|C0PFA7|C0PFA7_MAIZE;tr|A0A1D6P910|A0A1D6P910_MAIZE;tr|A0A1D6P911|A0A1D6P911_MAIZE;tr|A0A1D6P909|A0A1D6P909_MAIZE;tr|A0A1D6K7S1|A0A1D6K7S1_MAIZE;tr|A0A1D6K7S0|A0A1D6K7S0_MAIZE	tr|K7VHW8|K7VHW8_MAIZE;tr|C0PFA7|C0PFA7_MAIZE;tr|A0A1D6P910|A0A1D6P910_MAIZE;tr|A0A1D6P911|A0A1D6P911_MAIZE;tr|A0A1D6P909|A0A1D6P909_MAIZE	3;3;2;2;2;1;1	3;3;2;2;2;1;1	2;2;1;1;1;0;0	>tr|K7VHW8|K7VHW8_MAIZE Ubiquitin domain-containing protein DSK2b OS=Zea mays OX=4577 GN=ZEAMMB73_Zm00001d047373 PE=4 SV=1;>tr|C0PFA7|C0PFA7_MAIZE Ubiquitin domain-containing protein DSK2b OS=Zea mays OX=4577 GN=ZEAMMB73_Zm00001d047373 PE=2 SV=1;>tr|A0A1D6	7	3	3	2	1	0	0	0	0	1	0	0	1	1	0	0	0	0	1	0	0	1	1	0	0	0	0	1	0	0	1	9.2	9.2	5.1	50.839	487	487;576;304;322;411;324;413	0	4.3353	2.1	0	0	0	0
tr|B4FIE9|B4FIE9_MAIZE;tr|K7VC35|K7VC35_MAIZE;tr|A0A1D6FHW2|A0A1D6FHW2_MAIZE;tr|A0A1D6FHX0|A0A1D6FHX0_MAIZE;tr|A0A1D6FHW3|A0A1D6FHW3_MAIZE	tr|B4FIE9|B4FIE9_MAIZE;tr|K7VC35|K7VC35_MAIZE;tr|A0A1D6FHW2|A0A1D6FHW2_MAIZE	11;10;10;3;2	3;2;2;2;2	3;2;2;2;2	>tr|B4FIE9|B4FIE9_MAIZE S-adenosylmethionine synthase OS=Zea mays OX=4577 GN=100194360 PE=2 SV=2;>tr|K7VC35|K7VC35_MAIZE S-adenosylmethionine synthase OS=Zea mays OX=4577 GN=100282324 PE=3 SV=1;>tr|A0A1D6FHW2|A0A1D6FHW2_MAIZE S-adenosylmethionine synthase	5	11	3	3	3	4	3	2	3	2	2	5	3	0	0	0	0	0	0	0	1	0	0	0	0	0	0	0	0	1	0	34.3	7.1	7.1	42.772	394	394;392;427;251;136	0	26.314	6.6	14.2	8.6	6.3	6.6
tr|B4F8C4|B4F8C4_MAIZE	tr|B4F8C4|B4F8C4_MAIZE	3	3	3	>tr|B4F8C4|B4F8C4_MAIZE GDSL esterase/lipase OS=Zea mays OX=4577 GN=100191307 PE=2 SV=1	1	3	3	3	0	0	0	0	0	0	0	0	1	0	0	0	0	0	0	0	0	1	0	0	0	0	0	0	0	0	1	10.4	10.4	10.4	39.595	364	364	0	6.6272	0	0	0	0	0
tr|A0A1D6QAW5|A0A1D6QAW5_MAIZE;tr|K7U8U5|K7U8U5_MAIZE	tr|A0A1D6QAW5|A0A1D6QAW5_MAIZE;tr|K7U8U5|K7U8U5_MAIZE	1;1	1;1	1;1	>tr|A0A1D6QAW5|A0A1D6QAW5_MAIZE Uncharacterized protein OS=Zea mays OX=4577 GN=100304404 PE=4 SV=1;>tr|K7U8U5|K7U8U5_MAIZE Uncharacterized protein OS=Zea mays OX=4577 GN=100304404 PE=4 SV=1	2	1	1	1	0	0	0	1	1	1	0	0	0	0	0	0	1	1	1	0	0	0	0	0	0	1	1	1	0	0	0	2	2	2	84.746	768	768;775	0.0078762	1.6597	0	0	0	2	2
tr|B4F8K5|B4F8K5_MAIZE	tr|B4F8K5|B4F8K5_MAIZE	3	3	3	>tr|B4F8K5|B4F8K5_MAIZE NAD(P)-binding Rossmann-fold superfamily protein OS=Zea mays OX=4577 GN=100135421 PE=2 SV=1	1	3	3	3	0	0	1	0	0	0	1	2	0	0	0	1	0	0	0	1	2	0	0	0	1	0	0	0	1	2	0	10.5	10.5	10.5	37.929	351	351	0	3.5506	0	0	4	0	0
tr|A0A1D6J029|A0A1D6J029_MAIZE;tr|A0A1D6J031|A0A1D6J031_MAIZE;tr|A0A1D6J030|A0A1D6J030_MAIZE;tr|A0A1D6J028|A0A1D6J028_MAIZE;tr|B4G236|B4G236_MAIZE	tr|A0A1D6J029|A0A1D6J029_MAIZE;tr|A0A1D6J031|A0A1D6J031_MAIZE;tr|A0A1D6J030|A0A1D6J030_MAIZE;tr|A0A1D6J028|A0A1D6J028_MAIZE;tr|B4G236|B4G236_MAIZE	3;3;3;3;3	3;3;3;3;3	3;3;3;3;3	>tr|A0A1D6J029|A0A1D6J029_MAIZE p-loop containing nucleoside triphosphate hydrolase superfamily protein OS=Zea mays OX=4577 GN=ZEAMMB73_Zm00001d024539 PE=4 SV=1;>tr|A0A1D6J031|A0A1D6J031_MAIZE p-loop containing nucleoside triphosphate hydrolase superfamily	5	3	3	3	2	1	2	1	1	1	0	0	0	2	1	2	1	1	1	0	0	0	2	1	2	1	1	1	0	0	0	16.9	16.9	16.9	23.195	207	207;258;356;451;462	0	6.7204	10.6	4.8	10.6	4.8	4.8
tr|B6TZC9|B6TZC9_MAIZE;tr|A0A1D6JQ46|A0A1D6JQ46_MAIZE;tr|A0A1D6QRU3|A0A1D6QRU3_MAIZE	tr|B6TZC9|B6TZC9_MAIZE;tr|A0A1D6JQ46|A0A1D6JQ46_MAIZE	5;5;2	5;5;2	5;5;2	>tr|B6TZC9|B6TZC9_MAIZE p-loop containing nucleoside triphosphate hydrolase superfamily protein OS=Zea mays OX=4577 GN=100277737 PE=2 SV=1;>tr|A0A1D6JQ46|A0A1D6JQ46_MAIZE p-loop containing nucleoside triphosphate hydrolase superfamily protein OS=Zea mays O	3	5	5	5	0	1	0	1	0	0	0	0	0	0	1	0	1	0	0	0	0	0	0	1	0	1	0	0	0	0	0	14.4	14.4	14.4	43.664	390	390;394;2374	0	34.964	0	2.3	0	3.6	0
tr|B4FTA3|B4FTA3_MAIZE	tr|B4FTA3|B4FTA3_MAIZE	5	1	1	>tr|B4FTA3|B4FTA3_MAIZE 60S ribosomal protein L27 OS=Zea mays OX=4577 GN=ZEAMMB73_Zm00001d036570 PE=2 SV=1	1	5	1	1	2	3	4	2	2	2	4	2	3	0	0	0	0	0	0	0	0	1	0	0	0	0	0	0	0	0	1	38.7	9.5	9.5	15.606	137	137	0.0025803	2.0741	13.1	19	29.2	13.1	13.1
tr|K7V5D2|K7V5D2_MAIZE	tr|K7V5D2|K7V5D2_MAIZE	3	3	3	>tr|K7V5D2|K7V5D2_MAIZE Bundle sheath strands specific1 OS=Zea mays OX=4577 GN=100285704 PE=4 SV=1	1	3	3	3	0	1	0	1	1	0	0	0	1	0	1	0	1	1	0	0	0	1	0	1	0	1	1	0	0	0	1	21.5	21.5	21.5	20.429	181	181	0	5.2769	0	6.1	0	6.1	6.1
tr|C4J3Y5|C4J3Y5_MAIZE;tr|A0A1D6KL60|A0A1D6KL60_MAIZE;tr|B6TT27|B6TT27_MAIZE;tr|C4J4C8|C4J4C8_MAIZE;tr|A0A1D6KL55|A0A1D6KL55_MAIZE;tr|B6TV07|B6TV07_MAIZE;tr|C0HHT5|C0HHT5_MAIZE;tr|A0A1D6KL56|A0A1D6KL56_MAIZE	tr|C4J3Y5|C4J3Y5_MAIZE;tr|A0A1D6KL60|A0A1D6KL60_MAIZE;tr|B6TT27|B6TT27_MAIZE;tr|C4J4C8|C4J4C8_MAIZE	4;3;3;2;1;1;1;1	3;2;2;1;0;0;0;0	3;2;2;1;0;0;0;0	>tr|C4J3Y5|C4J3Y5_MAIZE Glutamate decarboxylase OS=Zea mays OX=4577 GN=100284394 PE=2 SV=1;>tr|A0A1D6KL60|A0A1D6KL60_MAIZE Pyridoxal phosphate (PLP)-dependent transferase superfamily protein OS=Zea mays OX=4577 GN=100284394 PE=3 SV=1;>tr|B6TT27|B6TT27_MAIZ	8	4	3	3	1	1	1	1	1	1	1	0	1	0	0	0	0	0	0	1	0	0	0	0	0	0	0	0	1	0	0	13.9	10.5	10.5	55.956	497	497;313;499;521;488;489;490;523	0	10.016	3.4	3.4	3.4	3.4	3.4
tr|A0A1D6IKH4|A0A1D6IKH4_MAIZE	tr|A0A1D6IKH4|A0A1D6IKH4_MAIZE	2	2	2	>tr|A0A1D6IKH4|A0A1D6IKH4_MAIZE Malate dehydrogenase chloroplastic OS=Zea mays OX=4577 GN=107305678 PE=3 SV=1	1	2	2	2	0	1	0	1	2	1	0	0	0	0	1	0	1	2	1	0	0	0	0	1	0	1	2	1	0	0	0	4.7	4.7	4.7	40.034	384	384	0.0034033	1.9923	0	2.6	0	2.6	4.7
tr|C0HER9|C0HER9_MAIZE;tr|B4FTM3|B4FTM3_MAIZE	tr|C0HER9|C0HER9_MAIZE;tr|B4FTM3|B4FTM3_MAIZE	2;2	2;2	2;2	>tr|C0HER9|C0HER9_MAIZE (DL)-glycerol-3-phosphatase 2 OS=Zea mays OX=4577 GN=100283340 PE=2 SV=1;>tr|B4FTM3|B4FTM3_MAIZE (DL)-glycerol-3-phosphatase 2 OS=Zea mays OX=4577 GN=100283340 PE=2 SV=1	2	2	2	2	0	0	0	0	0	0	0	1	1	0	0	0	0	0	0	0	1	1	0	0	0	0	0	0	0	1	1	13.7	13.7	13.7	19.961	183	183;277	0.0020243	2.1334	0	0	0	0	0
tr|A0A1D6MEE5|A0A1D6MEE5_MAIZE;REV__tr|A0A1D6QLS7|A0A1D6QLS7_MAIZE	tr|A0A1D6MEE5|A0A1D6MEE5_MAIZE	5;1	5;1	5;1	>tr|A0A1D6MEE5|A0A1D6MEE5_MAIZE Pentatricopeptide repeat-containing protein mitochondrial OS=Zea mays OX=4577 GN=ZEAMMB73_Zm00001d039193 PE=4 SV=1	2	5	5	5	1	0	0	0	0	0	0	0	1	1	0	0	0	0	0	0	0	1	1	0	0	0	0	0	0	0	1	4.4	4.4	4.4	158.56	1437	1437;195	0	4.1234	0.8	0	0	0	0
tr|A0A1D6HSW7|A0A1D6HSW7_MAIZE	tr|A0A1D6HSW7|A0A1D6HSW7_MAIZE	2	2	2	>tr|A0A1D6HSW7|A0A1D6HSW7_MAIZE Uncharacterized protein OS=Zea mays OX=4577 GN=103631975 PE=4 SV=1	1	2	2	2	1	0	0	0	0	0	0	0	0	1	0	0	0	0	0	0	0	0	1	0	0	0	0	0	0	0	0	9.2	9.2	9.2	31.543	283	283	0	5.5433	4.2	0	0	0	0
tr|A0A1D6MN18|A0A1D6MN18_MAIZE;tr|A0A1D6Q8H8|A0A1D6Q8H8_MAIZE	tr|A0A1D6MN18|A0A1D6MN18_MAIZE	9;1	3;0	2;0	>tr|A0A1D6MN18|A0A1D6MN18_MAIZE Fructose-bisphosphate aldolase OS=Zea mays OX=4577 GN=ZEAMMB73_Zm00001d040084 PE=3 SV=1	2	9	3	2	1	2	1	2	1	2	1	1	3	0	0	0	0	0	1	0	0	1	0	0	0	0	0	1	0	0	1	32	10.3	7	41.655	387	387;67	0.0036558	1.9282	2.1	5.7	2.1	5.7	2.1
tr|A0A1D6Q5P0|A0A1D6Q5P0_MAIZE;tr|B4FPE6|B4FPE6_MAIZE	tr|A0A1D6Q5P0|A0A1D6Q5P0_MAIZE;tr|B4FPE6|B4FPE6_MAIZE	1;1	1;1	1;1	>tr|A0A1D6Q5P0|A0A1D6Q5P0_MAIZE Alcohol dehydrogenase-like 6 OS=Zea mays OX=4577 GN=100272578 PE=3 SV=1;>tr|B4FPE6|B4FPE6_MAIZE Alcohol dehydrogenase-like 6 OS=Zea mays OX=4577 GN=100272578 PE=2 SV=1	2	1	1	1	1	1	0	0	0	0	0	0	0	1	1	0	0	0	0	0	0	0	1	1	0	0	0	0	0	0	0	4	4	4	35.052	329	329;384	0.0015328	2.606	4	4	0	0	0
tr|A0A1D6DVR9|A0A1D6DVR9_MAIZE	tr|A0A1D6DVR9|A0A1D6DVR9_MAIZE	1	1	1	>tr|A0A1D6DVR9|A0A1D6DVR9_MAIZE Protein FATTY ACID EXPORT 2 chloroplastic OS=Zea mays OX=4577 GN=ZEAMMB73_Zm00001d002028 PE=4 SV=1	1	1	1	1	1	0	0	0	0	0	0	1	0	1	0	0	0	0	0	0	1	0	1	0	0	0	0	0	0	1	0	13.5	13.5	13.5	18.373	185	185	0	4.539	13.5	0	0	0	0
sp|P42856|ZB14_MAIZE;tr|B6SJF7|B6SJF7_MAIZE;tr|A0A1D6K150|A0A1D6K150_MAIZE	sp|P42856|ZB14_MAIZE;tr|B6SJF7|B6SJF7_MAIZE;tr|A0A1D6K150|A0A1D6K150_MAIZE	2;2;1	2;2;1	2;2;1	>sp|P42856|ZB14_MAIZE 14 kDa zinc-binding protein OS=Zea mays OX=4577 GN=ZBP14 PE=1 SV=1;>tr|B6SJF7|B6SJF7_MAIZE 14 kDa zinc-binding protein OS=Zea mays OX=4577 GN=HINT PE=2 SV=1;>tr|A0A1D6K150|A0A1D6K150_MAIZE 14 kDa zinc-binding protein OS=Zea mays OX=45	3	2	2	2	0	0	0	0	1	0	0	0	0	0	0	0	0	1	0	0	0	0	0	0	0	0	1	0	0	0	0	20.3	20.3	20.3	14.3	128	128;129;128	0	5.6722	0	0	0	0	7
sp|B4FZ81|PTA12_MAIZE	sp|B4FZ81|PTA12_MAIZE	4	4	4	>sp|B4FZ81|PTA12_MAIZE Protein PLASTID TRANSCRIPTIONALLY ACTIVE 12, chloroplastic OS=Zea mays OX=4577 GN=PTAC12 PE=1 SV=1	1	4	4	4	1	0	1	0	0	0	1	0	0	1	0	1	0	0	0	1	0	0	1	0	1	0	0	0	1	0	0	7.9	7.9	7.9	63.296	555	555	0	18.376	1.3	0	1.3	0	0
tr|C0HHQ5|C0HHQ5_MAIZE;tr|A0A1D6P9I3|A0A1D6P9I3_MAIZE	tr|C0HHQ5|C0HHQ5_MAIZE;tr|A0A1D6P9I3|A0A1D6P9I3_MAIZE	1;1	1;1	1;1	>tr|C0HHQ5|C0HHQ5_MAIZE Transmembrane protein 85 OS=Zea mays OX=4577 GN=100381640 PE=2 SV=1;>tr|A0A1D6P9I3|A0A1D6P9I3_MAIZE Transmembrane protein 85 OS=Zea mays OX=4577 GN=100381640 PE=4 SV=1	2	1	1	1	1	1	1	0	0	0	0	0	0	1	1	1	0	0	0	0	0	0	1	1	1	0	0	0	0	0	0	6.9	6.9	6.9	18.895	175	175;180	0.0052414	1.782	6.9	6.9	6.9	0	0
tr|K7VD78|K7VD78_MAIZE;tr|A0A1D6H2L6|A0A1D6H2L6_MAIZE;tr|A0A1D6GMP4|A0A1D6GMP4_MAIZE;tr|A0A1D6GMP6|A0A1D6GMP6_MAIZE;tr|A0A1D6GMP5|A0A1D6GMP5_MAIZE	tr|K7VD78|K7VD78_MAIZE	34;4;1;1;1	2;0;0;0;0	2;0;0;0;0	>tr|K7VD78|K7VD78_MAIZE Putative chaperone clbp family protein OS=Zea mays OX=4577 GN=100193235 PE=3 SV=1	5	34	2	2	15	18	16	18	19	14	6	7	4	1	1	0	1	0	0	0	0	0	1	1	0	1	0	0	0	0	0	36.4	2.8	2.8	108.77	974	974;988;888;911;918	0	6.4406	14.3	18	14.6	17.2	22.1
tr|B6SVU3|B6SVU3_MAIZE;tr|A0A1D6KS70|A0A1D6KS70_MAIZE;tr|A0A1D6GNT7|A0A1D6GNT7_MAIZE;tr|A0A1D6KS71|A0A1D6KS71_MAIZE;tr|A0A1D6I6D8|A0A1D6I6D8_MAIZE	tr|B6SVU3|B6SVU3_MAIZE	4;1;1;1;1	4;1;1;1;1	3;0;0;0;0	>tr|B6SVU3|B6SVU3_MAIZE ABC transporter C05D10.3 in chromosome III OS=Zea mays OX=4577 GN=100281487 PE=2 SV=1	5	4	4	3	1	0	0	0	0	0	0	0	0	1	0	0	0	0	0	0	0	0	1	0	0	0	0	0	0	0	0	5.8	5.8	4.4	79.358	721	721;710;710;736;736	0	3.146	1.1	0	0	0	0
tr|B6SQE2|B6SQE2_MAIZE	tr|B6SQE2|B6SQE2_MAIZE	2	2	2	>tr|B6SQE2|B6SQE2_MAIZE CDGSH iron-sulfur domain-containing protein NEET OS=Zea mays OX=4577 GN=100280965 PE=2 SV=1	1	2	2	2	0	0	0	0	0	0	0	1	0	0	0	0	0	0	0	0	1	0	0	0	0	0	0	0	0	1	0	23.8	23.8	23.8	10.944	105	105	0.0015124	2.5043	0	0	0	0	0
tr|C4JA75|C4JA75_MAIZE;tr|A0A1D6EUA2|A0A1D6EUA2_MAIZE;tr|A0A1D6EUA7|A0A1D6EUA7_MAIZE;tr|B4FP93|B4FP93_MAIZE;tr|A0A1D6EU99|A0A1D6EU99_MAIZE	tr|C4JA75|C4JA75_MAIZE;tr|A0A1D6EUA2|A0A1D6EUA2_MAIZE;tr|A0A1D6EUA7|A0A1D6EUA7_MAIZE;tr|B4FP93|B4FP93_MAIZE;tr|A0A1D6EU99|A0A1D6EU99_MAIZE	1;1;1;1;1	1;1;1;1;1	1;1;1;1;1	>tr|C4JA75|C4JA75_MAIZE Enoyl-CoA hydratase 2 peroxisomal OS=Zea mays OX=4577 GN=100272552 PE=2 SV=1;>tr|A0A1D6EUA2|A0A1D6EUA2_MAIZE Enoyl-CoA hydratase 2 peroxisomal OS=Zea mays OX=4577 GN=100272552 PE=4 SV=1;>tr|A0A1D6EUA7|A0A1D6EUA7_MAIZE Enoyl-CoA hydr	5	1	1	1	0	0	1	0	0	0	0	1	1	0	0	1	0	0	0	0	1	1	0	0	1	0	0	0	0	1	1	10.4	10.4	10.4	17.926	163	163;294;296;314;326	0.0047393	1.8554	0	0	10.4	0	0
tr|A0A1D6QDD0|A0A1D6QDD0_MAIZE;tr|A0A1D6QDC9|A0A1D6QDC9_MAIZE;tr|B6T904|B6T904_MAIZE;tr|A0A1D6QDC6|A0A1D6QDC6_MAIZE;tr|B4FNK0|B4FNK0_MAIZE;tr|B4FM96|B4FM96_MAIZE;tr|A0A1D6HM29|A0A1D6HM29_MAIZE	tr|A0A1D6QDD0|A0A1D6QDD0_MAIZE;tr|A0A1D6QDC9|A0A1D6QDC9_MAIZE;tr|B6T904|B6T904_MAIZE;tr|A0A1D6QDC6|A0A1D6QDC6_MAIZE;tr|B4FNK0|B4FNK0_MAIZE;tr|B4FM96|B4FM96_MAIZE;tr|A0A1D6HM29|A0A1D6HM29_MAIZE	3;3;3;3;2;2;2	3;3;3;3;2;2;2	3;3;3;3;2;2;2	>tr|A0A1D6QDD0|A0A1D6QDD0_MAIZE UMP-CMP kinase family protein OS=Zea mays OX=4577 GN=100193828 PE=3 SV=1;>tr|A0A1D6QDC9|A0A1D6QDC9_MAIZE UMP-CMP kinase OS=Zea mays OX=4577 GN=100193828 PE=3 SV=1;>tr|B6T904|B6T904_MAIZE UMP-CMP kinase OS=Zea mays OX=4577 GN	7	3	3	3	0	1	0	0	0	0	0	0	0	0	1	0	0	0	0	0	0	0	0	1	0	0	0	0	0	0	0	21.4	21.4	21.4	16.113	140	140;194;212;232;154;212;227	0.007874	1.6594	0	9.3	0	0	0
tr|B6SZF0|B6SZF0_MAIZE	tr|B6SZF0|B6SZF0_MAIZE	2	2	2	>tr|B6SZF0|B6SZF0_MAIZE Metal-dependent phosphohydrolase, HD subdomain OS=Zea mays OX=4577 GN=100281834 PE=2 SV=1	1	2	2	2	2	0	2	0	0	0	0	0	0	2	0	2	0	0	0	0	0	0	2	0	2	0	0	0	0	0	0	8.1	8.1	8.1	25.014	222	222	0.0015184	2.5385	8.1	0	8.1	0	0
tr|A0A1D6IP62|A0A1D6IP62_MAIZE	tr|A0A1D6IP62|A0A1D6IP62_MAIZE	3	2	2	>tr|A0A1D6IP62|A0A1D6IP62_MAIZE Pyruvate decarboxylase 2 OS=Zea mays OX=4577 GN=103634444 PE=3 SV=1	1	3	2	2	1	1	0	1	0	0	1	0	0	0	1	0	1	0	0	1	0	0	0	1	0	1	0	0	1	0	0	5.6	3.6	3.6	64.494	609	609	0.0091398	1.5826	2	1.5	0	1.5	0
tr|B4FJT2|B4FJT2_MAIZE;tr|A0A1D6MEB3|A0A1D6MEB3_MAIZE;tr|B6UHT1|B6UHT1_MAIZE	tr|B4FJT2|B4FJT2_MAIZE;tr|A0A1D6MEB3|A0A1D6MEB3_MAIZE;tr|B6UHT1|B6UHT1_MAIZE	2;2;2	2;2;2	2;2;2	>tr|B4FJT2|B4FJT2_MAIZE uncharacterized protein OS=Zea mays OX=4577 GN=100216801 PE=2 SV=1;>tr|A0A1D6MEB3|A0A1D6MEB3_MAIZE uncharacterized protein OS=Zea mays OX=4577 GN=100216801 PE=4 SV=1;>tr|B6UHT1|B6UHT1_MAIZE uncharacterized protein OS=Zea mays OX=457	3	2	2	2	2	0	0	0	0	1	0	0	1	2	0	0	0	0	1	0	0	1	2	0	0	0	0	1	0	0	1	7.8	7.8	7.8	34.581	307	307;309;347	0	8.0278	7.8	0	0	0	0
sp|A0A1D6HQ92|YCED1_MAIZE	sp|A0A1D6HQ92|YCED1_MAIZE	1	1	1	>sp|A0A1D6HQ92|YCED1_MAIZE Large ribosomal RNA subunit accumulation protein YCED homolog 1, chloroplastic OS=Zea mays OX=4577 GN=GRMZM2G433025 PE=2 SV=1	1	1	1	1	1	1	0	0	0	0	0	0	0	1	1	0	0	0	0	0	0	0	1	1	0	0	0	0	0	0	0	6.5	6.5	6.5	31.742	293	293	0	6.4989	6.5	6.5	0	0	0
tr|A0A1D6KD20|A0A1D6KD20_MAIZE	tr|A0A1D6KD20|A0A1D6KD20_MAIZE	2	2	2	>tr|A0A1D6KD20|A0A1D6KD20_MAIZE RNA-binding (RRM/RBD/RNP motifs) family protein OS=Zea mays OX=4577 GN=103639292 PE=4 SV=1	1	2	2	2	1	1	1	0	1	0	1	0	1	1	1	1	0	1	0	1	0	1	1	1	1	0	1	0	1	0	1	10.3	10.3	10.3	37.25	348	348	0	37.392	6.3	6.3	6.3	0	6.3
tr|K7UCH1|K7UCH1_MAIZE	tr|K7UCH1|K7UCH1_MAIZE	14	3	3	>tr|K7UCH1|K7UCH1_MAIZE Putative TCP-1/cpn60 chaperonin family protein OS=Zea mays OX=4577 GN=103654524 PE=3 SV=1	1	14	3	3	4	4	1	2	4	4	3	2	1	0	1	0	1	1	1	0	0	0	0	1	0	1	1	1	0	0	0	33.6	8.2	8.2	58.906	548	548	0.0015179	2.537	8.4	10.4	2.2	4	7.3
tr|B4FLA3|B4FLA3_MAIZE	tr|B4FLA3|B4FLA3_MAIZE	1	1	1	>tr|B4FLA3|B4FLA3_MAIZE SAD1 OS=Zea mays OX=4577 GN=100286213 PE=2 SV=1	1	1	1	1	0	0	1	0	1	0	1	0	0	0	0	1	0	1	0	1	0	0	0	0	1	0	1	0	1	0	0	18.2	18.2	18.2	9.7101	88	88	0	3.6181	0	0	18.2	0	18.2
tr|A0A1D6M2L2|A0A1D6M2L2_MAIZE;tr|A0A1D6M2L0|A0A1D6M2L0_MAIZE;tr|A0A1D6M2L3|A0A1D6M2L3_MAIZE;tr|A0A1D6M2L4|A0A1D6M2L4_MAIZE;tr|A0A1D6M2L5|A0A1D6M2L5_MAIZE;tr|A0A1D6M2L6|A0A1D6M2L6_MAIZE	tr|A0A1D6M2L2|A0A1D6M2L2_MAIZE;tr|A0A1D6M2L0|A0A1D6M2L0_MAIZE;tr|A0A1D6M2L3|A0A1D6M2L3_MAIZE;tr|A0A1D6M2L4|A0A1D6M2L4_MAIZE;tr|A0A1D6M2L5|A0A1D6M2L5_MAIZE	3;3;3;3;2;1	3;3;3;3;2;1	3;3;3;3;2;1	>tr|A0A1D6M2L2|A0A1D6M2L2_MAIZE AMP deaminase OS=Zea mays OX=4577 GN=ZEAMMB73_Zm00001d037982 PE=4 SV=1;>tr|A0A1D6M2L0|A0A1D6M2L0_MAIZE AMP deaminase OS=Zea mays OX=4577 GN=ZEAMMB73_Zm00001d037982 PE=4 SV=1;>tr|A0A1D6M2L3|A0A1D6M2L3_MAIZE AMP deaminase OS=Z	6	3	3	3	0	0	0	0	0	0	1	0	0	0	0	0	0	0	0	1	0	0	0	0	0	0	0	0	1	0	0	6.1	6.1	6.1	85.229	765	765;842;869;913;852;596	0	4.5849	0	0	0	0	0
tr|A0A1D6G1E8|A0A1D6G1E8_MAIZE;tr|K7V4E4|K7V4E4_MAIZE	tr|A0A1D6G1E8|A0A1D6G1E8_MAIZE;tr|K7V4E4|K7V4E4_MAIZE	2;2	2;2	2;2	>tr|A0A1D6G1E8|A0A1D6G1E8_MAIZE ATP synthase protein I-related OS=Zea mays OX=4577 GN=ZEAMMB73_Zm00001d011569 PE=4 SV=1;>tr|K7V4E4|K7V4E4_MAIZE ATP synthase protein I-related OS=Zea mays OX=4577 GN=ZEAMMB73_Zm00001d011569 PE=4 SV=1	2	2	2	2	1	1	1	0	1	0	0	0	0	1	1	1	0	1	0	0	0	0	1	1	1	0	1	0	0	0	0	11.7	11.7	11.7	32.198	300	300;365	0	3.7269	5	5	5	0	5
tr|K7V8K5|K7V8K5_MAIZE	tr|K7V8K5|K7V8K5_MAIZE	3	2	2	>tr|K7V8K5|K7V8K5_MAIZE Peroxidase OS=Zea mays OX=4577 GN=ZEAMMB73_Zm00001d045845 PE=3 SV=1	1	3	2	2	0	0	0	0	0	1	1	1	2	0	0	0	0	0	0	1	1	1	0	0	0	0	0	0	1	1	1	9.9	7.2	7.2	35.37	333	333	0.0017559	2.2196	0	0	0	0	0
tr|A0A1D6PJG0|A0A1D6PJG0_MAIZE;tr|A0A1D6PJE9|A0A1D6PJE9_MAIZE;tr|K7VLM3|K7VLM3_MAIZE;tr|A0A1D6PJF0|A0A1D6PJF0_MAIZE;tr|A0A1D6JMP2|A0A1D6JMP2_MAIZE;tr|A0A1D6JMP7|A0A1D6JMP7_MAIZE;tr|A0A1D6PJH3|A0A1D6PJH3_MAIZE;tr|A0A1D6JMM7|A0A1D6JMM7_MAIZE;tr|A0A1D6PJF4|A0A1D6PJF4_MAIZE;tr|A0A1D6PJH0|A0A1D6PJH0_MAIZE;tr|A0A1D6JMP5|A0A1D6JMP5_MAIZE;tr|A0A1D6JMK7|A0A1D6JMK7_MAIZE;tr|A0A1D6JMP6|A0A1D6JMP6_MAIZE;tr|A…	tr|A0A1D6PJG0|A0A1D6PJG0_MAIZE;tr|A0A1D6PJE9|A0A1D6PJE9_MAIZE;tr|K7VLM3|K7VLM3_MAIZE;tr|A0A1D6PJF0|A0A1D6PJF0_MAIZE;tr|A0A1D6JMP2|A0A1D6JMP2_MAIZE;tr|A0A1D6JMP7|A0A1D6JMP7_MAIZE;tr|A0A1D6PJH3|A0A1D6PJH3_MAIZE;tr|A0A1D6JMM7|A0A1D6JMM7_MAIZE;tr|A0A1D6PJF4|A0A1D6PJF4_MAIZE;tr|A0A1D6PJH0|A0A1D6PJH0_MAIZE;tr|A0A1D6JMP5|A0A1D6JMP5_MAIZE;tr|A0A1D6JMK7|A0A1D6JMK7_MAIZE;tr|A0A1D6JMP6|A0A1D6JMP6_MAIZE;tr|A…	5;5;5;4;4;4;4;4;4;4;4;4;4;4;4;4;4;4;4;4;4;4;4;4;4;4;4;4;4;4;4;1;1;1;1;1;1	4;4;4;3;3;3;3;3;3;3;3;3;3;3;3;3;3;3;3;3;3;3;3;3;3;3;3;3;3;3;3;1;1;1;0;0;1	4;4;4;3;3;3;3;3;3;3;3;3;3;3;3;3;3;3;3;3;3;3;3;3;3;3;3;3;3;3;3;1;1;1;0;0;1	>tr|A0A1D6PJG0|A0A1D6PJG0_MAIZE Calcium-binding EF hand family protein OS=Zea mays OX=4577 GN=103639543 PE=4 SV=1;>tr|A0A1D6PJE9|A0A1D6PJE9_MAIZE Calcium-binding EF hand family protein OS=Zea mays OX=4577 GN=103639543 PE=4 SV=1;>tr|K7VLM3|K7VLM3_MAIZE Calc	37	5	4	4	1	1	0	0	0	0	0	0	0	1	1	0	0	0	0	0	0	0	1	1	0	0	0	0	0	0	0	6.3	5.4	5.4	109.93	1037	1037;1049;1054;538;631;665;671;710;725;726;726;735;758;763;768;768;769;773;774;779;779;785;787;800;818;1012;1021;1040;1045;1061;1085;283;422;427;497;512;578	0	7.1152	1.7	1.7	0	0	0
tr|A0A1D6JH72|A0A1D6JH72_MAIZE;tr|A0A1D6DUN3|A0A1D6DUN3_MAIZE;tr|B4FEM9|B4FEM9_MAIZE;tr|A0A1D6DUN4|A0A1D6DUN4_MAIZE;tr|A0A1D6DUN5|A0A1D6DUN5_MAIZE	tr|A0A1D6JH72|A0A1D6JH72_MAIZE;tr|A0A1D6DUN3|A0A1D6DUN3_MAIZE;tr|B4FEM9|B4FEM9_MAIZE;tr|A0A1D6DUN4|A0A1D6DUN4_MAIZE;tr|A0A1D6DUN5|A0A1D6DUN5_MAIZE	1;1;1;1;1	1;1;1;1;1	1;1;1;1;1	>tr|A0A1D6JH72|A0A1D6JH72_MAIZE SWIB complex BAF60b domain-containing protein OS=Zea mays OX=4577 GN=100193333 PE=4 SV=1;>tr|A0A1D6DUN3|A0A1D6DUN3_MAIZE SWIB complex BAF60b domain-containing protein OS=Zea mays OX=4577 GN=103645800 PE=4 SV=1;>tr|B4FEM9|B4F	5	1	1	1	1	1	1	1	1	1	1	1	0	1	1	1	1	1	1	1	1	0	1	1	1	1	1	1	1	1	0	3.6	3.6	3.6	36.367	335	335;335;387;387;430	0	3.1778	3.6	3.6	3.6	3.6	3.6
tr|A0A1D6PLR9|A0A1D6PLR9_MAIZE;tr|B8A1K2|B8A1K2_MAIZE;tr|A0A1D6PLS3|A0A1D6PLS3_MAIZE;tr|A0A1D6PLS0|A0A1D6PLS0_MAIZE;tr|A0A1D6PLS1|A0A1D6PLS1_MAIZE;tr|A0A1D6PLS2|A0A1D6PLS2_MAIZE	tr|A0A1D6PLR9|A0A1D6PLR9_MAIZE;tr|B8A1K2|B8A1K2_MAIZE;tr|A0A1D6PLS3|A0A1D6PLS3_MAIZE;tr|A0A1D6PLS0|A0A1D6PLS0_MAIZE	4;4;3;2;1;1	4;4;3;2;1;1	4;4;3;2;1;1	>tr|A0A1D6PLR9|A0A1D6PLR9_MAIZE DEAD-box ATP-dependent RNA helicase 50 OS=Zea mays OX=4577 GN=100280046 PE=4 SV=1;>tr|B8A1K2|B8A1K2_MAIZE DEAD-box ATP-dependent RNA helicase 50 OS=Zea mays OX=4577 GN=100280046 PE=2 SV=1;>tr|A0A1D6PLS3|A0A1D6PLS3_MAIZE DEAD	6	4	4	4	2	0	0	0	0	0	0	0	0	2	0	0	0	0	0	0	0	0	2	0	0	0	0	0	0	0	0	8.7	8.7	8.7	67.54	611	611;655;329;365;276;373	0	4.0369	3.9	0	0	0	0
tr|A0A1D6LJ46|A0A1D6LJ46_MAIZE;tr|A0A1D6NXR1|A0A1D6NXR1_MAIZE;tr|A0A1D6NXP6|A0A1D6NXP6_MAIZE;tr|A0A1D6NXP3|A0A1D6NXP3_MAIZE;tr|A0A1D6LJ39|A0A1D6LJ39_MAIZE;tr|A0A1D6LJ41|A0A1D6LJ41_MAIZE;tr|A0A1D6LJ44|A0A1D6LJ44_MAIZE;tr|A0A1D6LJ61|A0A1D6LJ61_MAIZE;tr|A0A1D6LJ42|A0A1D6LJ42_MAIZE;tr|A0A1D6LJ63|A0A1D6LJ63_MAIZE;tr|A0A1D6NXP4|A0A1D6NXP4_MAIZE;tr|A0A1D6NXR0|A0A1D6NXR0_MAIZE;tr|A0A1D6NXQ2|A0A1D6NXQ2_MA…	tr|A0A1D6LJ46|A0A1D6LJ46_MAIZE;tr|A0A1D6NXR1|A0A1D6NXR1_MAIZE;tr|A0A1D6NXP6|A0A1D6NXP6_MAIZE;tr|A0A1D6NXP3|A0A1D6NXP3_MAIZE;tr|A0A1D6LJ39|A0A1D6LJ39_MAIZE;tr|A0A1D6LJ41|A0A1D6LJ41_MAIZE;tr|A0A1D6LJ44|A0A1D6LJ44_MAIZE;tr|A0A1D6LJ61|A0A1D6LJ61_MAIZE;tr|A0A1D6LJ42|A0A1D6LJ42_MAIZE;tr|A0A1D6LJ63|A0A1D6LJ63_MAIZE;tr|A0A1D6NXP4|A0A1D6NXP4_MAIZE;tr|A0A1D6NXR0|A0A1D6NXR0_MAIZE;tr|A0A1D6NXQ2|A0A1D6NXQ2_MA…	1;1;1;1;1;1;1;1;1;1;1;1;1;1;1;1;1	1;1;1;1;1;1;1;1;1;1;1;1;1;1;1;1;1	1;1;1;1;1;1;1;1;1;1;1;1;1;1;1;1;1	>tr|A0A1D6LJ46|A0A1D6LJ46_MAIZE Protein MEI2-like 5 OS=Zea mays OX=4577 GN=103629361 PE=4 SV=1;>tr|A0A1D6NXR1|A0A1D6NXR1_MAIZE Protein MEI2-like 5 OS=Zea mays OX=4577 GN=103638194 PE=4 SV=1;>tr|A0A1D6NXP6|A0A1D6NXP6_MAIZE Protein MEI2-like 5 OS=Zea mays OX	17	1	1	1	1	0	0	0	0	0	0	0	0	1	0	0	0	0	0	0	0	0	1	0	0	0	0	0	0	0	0	3.2	3.2	3.2	41.613	372	372;373;420;718;724;740;747;750;765;767;768;772;793;823;824;847;853	0.0020426	2.2049	3.2	0	0	0	0
tr|A0A1D6E4T9|A0A1D6E4T9_MAIZE;tr|A0A1D6E4T8|A0A1D6E4T8_MAIZE	tr|A0A1D6E4T9|A0A1D6E4T9_MAIZE;tr|A0A1D6E4T8|A0A1D6E4T8_MAIZE	7;7	7;7	7;7	>tr|A0A1D6E4T9|A0A1D6E4T9_MAIZE Putative beta-D-xylosidase 6 OS=Zea mays OX=4577 GN=ZEAMMB73_Zm00001d002853 PE=4 SV=1;>tr|A0A1D6E4T8|A0A1D6E4T8_MAIZE Putative beta-D-xylosidase 6 OS=Zea mays OX=4577 GN=ZEAMMB73_Zm00001d002853 PE=4 SV=1	2	7	7	7	0	0	0	0	0	0	0	0	1	0	0	0	0	0	0	0	0	1	0	0	0	0	0	0	0	0	1	10.8	10.8	10.8	82.59	766	766;769	0	8.7933	0	0	0	0	0
tr|Q9M639|Q9M639_MAIZE;tr|A0A1D6JE22|A0A1D6JE22_MAIZE	tr|Q9M639|Q9M639_MAIZE;tr|A0A1D6JE22|A0A1D6JE22_MAIZE	2;2	2;2	2;2	>tr|Q9M639|Q9M639_MAIZE Coatomer subunit epsilon OS=Zea mays OX=4577 GN=541811 PE=2 SV=1;>tr|A0A1D6JE22|A0A1D6JE22_MAIZE Coatomer subunit epsilon OS=Zea mays OX=4577 GN=541811 PE=3 SV=1	2	2	2	2	0	1	1	0	0	0	0	0	1	0	1	1	0	0	0	0	0	1	0	1	1	0	0	0	0	0	1	7.3	7.3	7.3	31.409	287	287;313	0	3.1339	0	3.8	3.8	0	0
tr|C0HE85|C0HE85_MAIZE;tr|A0A1D6HCL7|A0A1D6HCL7_MAIZE;tr|A0A1D6HCL6|A0A1D6HCL6_MAIZE	tr|C0HE85|C0HE85_MAIZE;tr|A0A1D6HCL7|A0A1D6HCL7_MAIZE;tr|A0A1D6HCL6|A0A1D6HCL6_MAIZE	2;1;1	2;1;1	2;1;1	>tr|C0HE85|C0HE85_MAIZE Eukaryotic translation initiation factor 2A OS=Zea mays OX=4577 GN=100304267 PE=2 SV=1;>tr|A0A1D6HCL7|A0A1D6HCL7_MAIZE Eukaryotic translation initiation factor eIF2A family protein OS=Zea mays OX=4577 GN=100304267 PE=4 SV=1;>tr|A0A1	3	2	2	2	0	1	0	0	1	1	0	1	0	0	1	0	0	1	1	0	1	0	0	1	0	0	1	1	0	1	0	5.7	5.7	5.7	57.078	523	523;196;332	0	5.8132	0	3.3	0	0	2.5
tr|B4FYW7|B4FYW7_MAIZE;tr|A0A1D6NW94|A0A1D6NW94_MAIZE;tr|A0A1D6NW92|A0A1D6NW92_MAIZE;tr|A0A1D6NW96|A0A1D6NW96_MAIZE	tr|B4FYW7|B4FYW7_MAIZE;tr|A0A1D6NW94|A0A1D6NW94_MAIZE;tr|A0A1D6NW92|A0A1D6NW92_MAIZE	3;2;2;1	3;2;2;1	3;2;2;1	>tr|B4FYW7|B4FYW7_MAIZE Nudix hydrolase 14 chloroplastic OS=Zea mays OX=4577 GN=100277024 PE=2 SV=1;>tr|A0A1D6NW94|A0A1D6NW94_MAIZE Nudix hydrolase 14 chloroplastic OS=Zea mays OX=4577 GN=100277024 PE=4 SV=1;>tr|A0A1D6NW92|A0A1D6NW92_MAIZE Nudix hydrolase	4	3	3	3	0	0	0	1	0	0	0	0	0	0	0	0	1	0	0	0	0	0	0	0	0	1	0	0	0	0	0	9	9	9	34.594	321	321;102;131;244	0	3.1733	0	0	0	2.8	0
tr|A0A1D6I1C8|A0A1D6I1C8_MAIZE;tr|A0A1D6ENL7|A0A1D6ENL7_MAIZE	tr|A0A1D6I1C8|A0A1D6I1C8_MAIZE;tr|A0A1D6ENL7|A0A1D6ENL7_MAIZE	1;1	1;1	1;1	>tr|A0A1D6I1C8|A0A1D6I1C8_MAIZE Phosphoglycerate mutase family protein OS=Zea mays OX=4577 GN=100279002 PE=4 SV=1;>tr|A0A1D6ENL7|A0A1D6ENL7_MAIZE Phosphoglycerate mutase family protein OS=Zea mays OX=4577 GN=ZEAMMB73_Zm00001d005520 PE=4 SV=1	2	1	1	1	0	1	0	0	0	0	0	1	0	0	1	0	0	0	0	0	1	0	0	1	0	0	0	0	0	1	0	3.3	3.3	3.3	25.434	240	240;253	0	4.276	0	3.3	0	0	0
tr|A0A1D6N7Y2|A0A1D6N7Y2_MAIZE;tr|A0A1D6G8Y7|A0A1D6G8Y7_MAIZE	tr|A0A1D6N7Y2|A0A1D6N7Y2_MAIZE;tr|A0A1D6G8Y7|A0A1D6G8Y7_MAIZE	2;2	2;2	2;2	>tr|A0A1D6N7Y2|A0A1D6N7Y2_MAIZE UPF0051 protein ABCI8 chloroplastic OS=Zea mays OX=4577 GN=ZEAMMB73_Zm00001d042998 PE=4 SV=1;>tr|A0A1D6G8Y7|A0A1D6G8Y7_MAIZE UPF0051 protein ABCI8 chloroplastic OS=Zea mays OX=4577 GN=ZEAMMB73_Zm00001d012465 PE=4 SV=1	2	2	2	2	0	0	1	0	0	1	0	0	0	0	0	1	0	0	1	0	0	0	0	0	1	0	0	1	0	0	0	9.7	9.7	9.7	25.313	236	236;301	0	3.7028	0	0	5.1	0	0
tr|A0A1D6J4A1|A0A1D6J4A1_MAIZE;tr|A0A1D6FFL9|A0A1D6FFL9_MAIZE;tr|A0A1D6EEZ5|A0A1D6EEZ5_MAIZE;tr|A0A1Q0XS76|A0A1Q0XS76_MAIZE;tr|A0A1D6EEZ3|A0A1D6EEZ3_MAIZE	tr|A0A1D6J4A1|A0A1D6J4A1_MAIZE;tr|A0A1D6FFL9|A0A1D6FFL9_MAIZE	3;2;1;1;1	3;2;1;1;1	1;0;0;0;0	>tr|A0A1D6J4A1|A0A1D6J4A1_MAIZE Glycosyltransferase OS=Zea mays OX=4577 GN=ZEAMMB73_Zm00001d025036 PE=3 SV=1;>tr|A0A1D6FFL9|A0A1D6FFL9_MAIZE UDP-glycosyltransferase 74B1 OS=Zea mays OX=4577 GN=100274322 PE=4 SV=1	5	3	3	1	0	0	0	0	0	1	1	1	0	0	0	0	0	0	1	1	1	0	0	0	0	0	0	0	0	1	0	8.8	8.8	2.3	48.103	441	441;243;240;412;469	0	6.1831	0	0	0	0	0
tr|B6T2C6|B6T2C6_MAIZE	tr|B6T2C6|B6T2C6_MAIZE	3	3	3	>tr|B6T2C6|B6T2C6_MAIZE Peptide methionine sulfoxide reductase B5 OS=Zea mays OX=4577 GN=100281999 PE=2 SV=1	1	3	3	3	1	0	0	1	1	0	0	0	0	1	0	0	1	1	0	0	0	0	1	0	0	1	1	0	0	0	0	28.9	28.9	28.9	14.652	135	135	0.0014846	2.3431	6.7	0	0	6.7	8.9
tr|A0A1D6J5Y9|A0A1D6J5Y9_MAIZE;tr|A0A1D6IPS9|A0A1D6IPS9_MAIZE	tr|A0A1D6J5Y9|A0A1D6J5Y9_MAIZE;tr|A0A1D6IPS9|A0A1D6IPS9_MAIZE	1;1	1;1	1;1	>tr|A0A1D6J5Y9|A0A1D6J5Y9_MAIZE Acyl carrier protein OS=Zea mays OX=4577 GN=ZEAMMB73_Zm00001d025265 PE=3 SV=1;>tr|A0A1D6IPS9|A0A1D6IPS9_MAIZE Acyl carrier protein OS=Zea mays OX=4577 GN=ZEAMMB73_Zm00001d022616 PE=3 SV=1	2	1	1	1	0	0	0	0	0	1	0	1	1	0	0	0	0	0	1	0	1	1	0	0	0	0	0	1	0	1	1	7.6	7.6	7.6	21.417	197	197;266	0	3.4254	0	0	0	0	0
tr|B4FY50|B4FY50_MAIZE	tr|B4FY50|B4FY50_MAIZE	3	3	3	>tr|B4FY50|B4FY50_MAIZE Phosphoribosylaminoimidazole-succinocarboxamide synthase OS=Zea mays OX=4577 GN=100282707 PE=2 SV=1	1	3	3	3	1	0	2	0	1	0	0	1	2	1	0	2	0	1	0	0	1	2	1	0	2	0	1	0	0	1	2	8.6	8.6	8.6	43.549	397	397	0	4.1768	3.5	0	6.3	0	2.3
tr|A0A1D6NVZ7|A0A1D6NVZ7_MAIZE	tr|A0A1D6NVZ7|A0A1D6NVZ7_MAIZE	52	2	2	>tr|A0A1D6NVZ7|A0A1D6NVZ7_MAIZE Transketolase 1 OS=Zea mays OX=4577 GN=ZEAMMB73_Zm00001d045451 PE=4 SV=1	1	52	2	2	30	34	37	34	36	36	28	32	31	0	0	1	1	1	0	0	0	0	0	0	1	1	1	0	0	0	0	66.2	2.4	2.4	79.093	736	736	1	-2	51.2	52.7	54.1	57.3	61.4
tr|A0A1D6GJ63|A0A1D6GJ63_MAIZE;tr|A0A1D6GJ65|A0A1D6GJ65_MAIZE;tr|A0A1D6L207|A0A1D6L207_MAIZE;tr|C0PHK6|C0PHK6_MAIZE;tr|B6SKP8|B6SKP8_MAIZE;tr|A0A1D6GJ66|A0A1D6GJ66_MAIZE	tr|A0A1D6GJ63|A0A1D6GJ63_MAIZE;tr|A0A1D6GJ65|A0A1D6GJ65_MAIZE;tr|A0A1D6L207|A0A1D6L207_MAIZE;tr|C0PHK6|C0PHK6_MAIZE;tr|B6SKP8|B6SKP8_MAIZE;tr|A0A1D6GJ66|A0A1D6GJ66_MAIZE	6;6;6;6;6;4	5;5;5;5;5;3	3;3;3;3;3;1	>tr|A0A1D6GJ63|A0A1D6GJ63_MAIZE Dynamin-related protein 1C OS=Zea mays OX=4577 GN=ZEAMMB73_Zm00001d013426 PE=3 SV=1;>tr|A0A1D6GJ65|A0A1D6GJ65_MAIZE Dynamin-related protein 1C OS=Zea mays OX=4577 GN=ZEAMMB73_Zm00001d013426 PE=3 SV=1;>tr|A0A1D6L207|A0A1D6L20	6	6	5	3	0	0	0	0	1	0	1	0	1	0	0	0	0	1	0	1	0	1	0	0	0	0	1	0	1	0	1	11.3	10.1	6.2	66.068	594	594;596;597;611;611;445	0	8.5445	0	0	0	0	1.7
tr|A0A1D6I9T9|A0A1D6I9T9_MAIZE;tr|A0A1D6I9T7|A0A1D6I9T7_MAIZE;tr|A0A1D6I9S9|A0A1D6I9S9_MAIZE;tr|A0A1D6I9T1|A0A1D6I9T1_MAIZE;tr|A0A1D6I9U3|A0A1D6I9U3_MAIZE;tr|A0A1D6I9U2|A0A1D6I9U2_MAIZE;tr|A0A1D6I9U1|A0A1D6I9U1_MAIZE	tr|A0A1D6I9T9|A0A1D6I9T9_MAIZE;tr|A0A1D6I9T7|A0A1D6I9T7_MAIZE;tr|A0A1D6I9S9|A0A1D6I9S9_MAIZE;tr|A0A1D6I9T1|A0A1D6I9T1_MAIZE;tr|A0A1D6I9U3|A0A1D6I9U3_MAIZE;tr|A0A1D6I9U2|A0A1D6I9U2_MAIZE;tr|A0A1D6I9U1|A0A1D6I9U1_MAIZE	4;4;4;3;2;2;2	4;4;4;3;2;2;2	4;4;4;3;2;2;2	>tr|A0A1D6I9T9|A0A1D6I9T9_MAIZE Pantothenate kinase 2 OS=Zea mays OX=4577 GN=103633092 PE=4 SV=1;>tr|A0A1D6I9T7|A0A1D6I9T7_MAIZE Pantothenate kinase 2 OS=Zea mays OX=4577 GN=103633092 PE=4 SV=1;>tr|A0A1D6I9S9|A0A1D6I9S9_MAIZE Pantothenate kinase 2 OS=Zea m	7	4	4	4	0	1	1	1	1	1	1	1	1	0	1	1	1	1	1	1	1	1	0	1	1	1	1	1	1	1	1	8.5	8.5	8.5	60.975	553	553;600;903;824;510;618;697	0	6.8396	0	2.4	2.4	2	2
tr|B6SSV0|B6SSV0_MAIZE	tr|B6SSV0|B6SSV0_MAIZE	1	1	1	>tr|B6SSV0|B6SSV0_MAIZE Uncharacterized protein OS=Zea mays OX=4577 GN=100276726 PE=2 SV=1	1	1	1	1	1	1	1	1	1	1	1	0	0	1	1	1	1	1	1	1	0	0	1	1	1	1	1	1	1	0	0	5.5	5.5	5.5	23.013	218	218	0.0017595	2.2388	5.5	5.5	5.5	5.5	5.5
tr|B4FLD1|B4FLD1_MAIZE	tr|B4FLD1|B4FLD1_MAIZE	4	4	1	>tr|B4FLD1|B4FLD1_MAIZE Syntaxin-51 OS=Zea mays OX=4577 GN=100217094 PE=2 SV=1	1	4	4	1	2	2	2	0	1	0	0	0	0	2	2	2	0	1	0	0	0	0	1	0	1	0	1	0	0	0	0	19	19	4.3	25.921	231	231	0	6.5308	9.5	9.5	8.7	0	4.3
tr|K7UQ82|K7UQ82_MAIZE	tr|K7UQ82|K7UQ82_MAIZE	1	1	1	>tr|K7UQ82|K7UQ82_MAIZE Peroxidase OS=Zea mays OX=4577 GN=100279575 PE=3 SV=1	1	1	1	1	0	1	1	0	1	0	0	0	0	0	1	1	0	1	0	0	0	0	0	1	1	0	1	0	0	0	0	3.5	3.5	3.5	36.262	345	345	0.004742	1.8563	0	3.5	3.5	0	3.5
tr|A0A1D6K697|A0A1D6K697_MAIZE;tr|A0A1D6K693|A0A1D6K693_MAIZE;tr|A0A1D6K694|A0A1D6K694_MAIZE;tr|A0A096Q8A7|A0A096Q8A7_MAIZE	tr|A0A1D6K697|A0A1D6K697_MAIZE;tr|A0A1D6K693|A0A1D6K693_MAIZE;tr|A0A1D6K694|A0A1D6K694_MAIZE;tr|A0A096Q8A7|A0A096Q8A7_MAIZE	3;3;3;3	3;3;3;3	3;3;3;3	>tr|A0A1D6K697|A0A1D6K697_MAIZE Mechanosensitive ion channel protein 3 chloroplastic OS=Zea mays OX=4577 GN=103636860 PE=4 SV=1;>tr|A0A1D6K693|A0A1D6K693_MAIZE Mechanosensitive ion channel protein 3 chloroplastic OS=Zea mays OX=4577 GN=103636860 PE=4 SV=1;	4	3	3	3	1	0	1	0	0	1	0	0	0	1	0	1	0	0	1	0	0	0	1	0	1	0	0	1	0	0	0	12.9	12.9	12.9	31.724	286	286;504;600;651	0	14.842	6.3	0	6.3	0	0
tr|B4FWQ4|B4FWQ4_MAIZE;tr|B4FTJ4|B4FTJ4_MAIZE;tr|A0A1D6ML29|A0A1D6ML29_MAIZE	tr|B4FWQ4|B4FWQ4_MAIZE	3;1;1	3;1;1	3;1;1	>tr|B4FWQ4|B4FWQ4_MAIZE Carboxypeptidase OS=Zea mays OX=4577 GN=100273202 PE=2 SV=1	3	3	3	3	2	0	1	0	0	0	0	0	0	2	0	1	0	0	0	0	0	0	2	0	1	0	0	0	0	0	0	5.6	5.6	5.6	51.912	463	463;341;526	0.0014837	2.336	4.1	0	2.2	0	0
tr|K7UBQ0|K7UBQ0_MAIZE	tr|K7UBQ0|K7UBQ0_MAIZE	2	2	2	>tr|K7UBQ0|K7UBQ0_MAIZE Uncharacterized protein OS=Zea mays OX=4577 GN=ZEAMMB73_Zm00001d053868 PE=4 SV=1	1	2	2	2	0	1	0	0	0	0	0	0	0	0	1	0	0	0	0	0	0	0	0	1	0	0	0	0	0	0	0	17.3	17.3	17.3	15.216	150	150	0	3.7646	0	9.3	0	0	0
tr|A0A1D6MP97|A0A1D6MP97_MAIZE;tr|A0A096RSU8|A0A096RSU8_MAIZE;tr|A0A1D6KVK9|A0A1D6KVK9_MAIZE;tr|A0A1D6QMN0|A0A1D6QMN0_MAIZE;tr|A0A1D6FAS5|A0A1D6FAS5_MAIZE;tr|A0A1D6FHQ3|A0A1D6FHQ3_MAIZE;tr|A0A1D6MPA1|A0A1D6MPA1_MAIZE;tr|B4F8A4|B4F8A4_MAIZE	tr|A0A1D6MP97|A0A1D6MP97_MAIZE;tr|A0A096RSU8|A0A096RSU8_MAIZE;tr|A0A1D6KVK9|A0A1D6KVK9_MAIZE;tr|A0A1D6QMN0|A0A1D6QMN0_MAIZE	3;3;2;2;1;1;1;1	3;3;2;2;1;1;1;1	3;3;2;2;1;1;1;1	>tr|A0A1D6MP97|A0A1D6MP97_MAIZE Peptidase family M48 family protein OS=Zea mays OX=4577 GN=100191294 PE=3 SV=1;>tr|A0A096RSU8|A0A096RSU8_MAIZE Peptidase family M48 family protein OS=Zea mays OX=4577 GN=100191294 PE=3 SV=1;>tr|A0A1D6KVK9|A0A1D6KVK9_MAIZE Pe	8	3	3	3	0	0	0	0	0	0	0	1	0	0	0	0	0	0	0	0	1	0	0	0	0	0	0	0	0	1	0	9.5	9.5	9.5	36.435	328	328;335;106;233;109;139;145;248	0	3.4528	0	0	0	0	0
tr|A0A1D6QHG3|A0A1D6QHG3_MAIZE;tr|B4FDW2|B4FDW2_MAIZE;tr|A0A1D6EIB4|A0A1D6EIB4_MAIZE;tr|B4FKA1|B4FKA1_MAIZE	tr|A0A1D6QHG3|A0A1D6QHG3_MAIZE;tr|B4FDW2|B4FDW2_MAIZE	4;4;1;1	4;4;1;1	4;4;1;1	>tr|A0A1D6QHG3|A0A1D6QHG3_MAIZE Protein FLX-like 3 OS=Zea mays OX=4577 GN=100193124 PE=4 SV=1;>tr|B4FDW2|B4FDW2_MAIZE Protein FLX-like 3 OS=Zea mays OX=4577 GN=100193124 PE=2 SV=1	4	4	4	4	1	2	0	3	2	0	0	0	0	1	2	0	3	2	0	0	0	0	1	2	0	3	2	0	0	0	0	21.8	21.8	21.8	20.226	174	174;272;270;288	0	3.8937	5.2	12.1	0	16.7	12.1
tr|B6T3P0|B6T3P0_MAIZE	tr|B6T3P0|B6T3P0_MAIZE	4	4	4	>tr|B6T3P0|B6T3P0_MAIZE Stem 28 kDa glycoprotein OS=Zea mays OX=4577 GN=100282109 PE=2 SV=1	1	4	4	4	0	0	0	0	0	0	1	0	0	0	0	0	0	0	0	1	0	0	0	0	0	0	0	0	1	0	0	12.6	12.6	12.6	28.867	261	261	0.0036486	1.9147	0	0	0	0	0
tr|C0PFX5|C0PFX5_MAIZE;tr|A0A1D6GTZ9|A0A1D6GTZ9_MAIZE;tr|A0A1D6GU00|A0A1D6GU00_MAIZE;tr|A0A1D6GU06|A0A1D6GU06_MAIZE;tr|A0A1D6GU07|A0A1D6GU07_MAIZE	tr|C0PFX5|C0PFX5_MAIZE;tr|A0A1D6GTZ9|A0A1D6GTZ9_MAIZE;tr|A0A1D6GU00|A0A1D6GU00_MAIZE;tr|A0A1D6GU06|A0A1D6GU06_MAIZE;tr|A0A1D6GU07|A0A1D6GU07_MAIZE	2;2;1;1;1	2;2;1;1;1	2;2;1;1;1	>tr|C0PFX5|C0PFX5_MAIZE TIM-barrel signal transduction protein isoform 2 OS=Zea mays OX=4577 GN=100383424 PE=2 SV=1;>tr|A0A1D6GTZ9|A0A1D6GTZ9_MAIZE TIM-barrel signal transduction protein isoform 2 OS=Zea mays OX=4577 GN=100383424 PE=4 SV=1;>tr|A0A1D6GU00|A	5	2	2	2	0	0	1	0	0	0	0	0	0	0	0	1	0	0	0	0	0	0	0	0	1	0	0	0	0	0	0	3.1	3.1	3.1	78.763	737	737;750;329;410;413	0	4.3827	0	0	1.2	0	0
tr|A0A1D6HDL7|A0A1D6HDL7_MAIZE;tr|A0A1D6HDL5|A0A1D6HDL5_MAIZE;tr|A0A1D6HDL6|A0A1D6HDL6_MAIZE;tr|A0A1D6HDL9|A0A1D6HDL9_MAIZE;tr|C0HJ40|C0HJ40_MAIZE;tr|C0PL14|C0PL14_MAIZE;tr|A0A1D6HDL8|A0A1D6HDL8_MAIZE	tr|A0A1D6HDL7|A0A1D6HDL7_MAIZE;tr|A0A1D6HDL5|A0A1D6HDL5_MAIZE;tr|A0A1D6HDL6|A0A1D6HDL6_MAIZE;tr|A0A1D6HDL9|A0A1D6HDL9_MAIZE;tr|C0HJ40|C0HJ40_MAIZE;tr|C0PL14|C0PL14_MAIZE	8;8;5;4;4;4;1	5;5;4;1;1;1;1	2;2;1;0;0;0;1	>tr|A0A1D6HDL7|A0A1D6HDL7_MAIZE Phenylalanine ammonia-lyase OS=Zea mays OX=4577 GN=100273579 PE=3 SV=1;>tr|A0A1D6HDL5|A0A1D6HDL5_MAIZE Phenylalanine ammonia-lyase OS=Zea mays OX=4577 GN=100273579 PE=3 SV=1;>tr|A0A1D6HDL6|A0A1D6HDL6_MAIZE Phenylalanine ammo	7	8	5	2	2	3	2	3	3	0	1	0	0	0	1	1	1	1	0	0	0	0	0	0	0	0	0	0	0	0	0	14.3	8.8	4.7	69.03	637	637;719;308;704;715;716;81	0	7.0513	3.6	5	3.6	5	5
tr|B4FAX8|B4FAX8_MAIZE;tr|A0A1D6LR94|A0A1D6LR94_MAIZE;tr|A0A1D6LR95|A0A1D6LR95_MAIZE;tr|A0A1D6LR96|A0A1D6LR96_MAIZE	tr|B4FAX8|B4FAX8_MAIZE;tr|A0A1D6LR94|A0A1D6LR94_MAIZE	3;2;1;1	3;2;1;1	3;2;1;1	>tr|B4FAX8|B4FAX8_MAIZE Zinc finger CCCH domain-containing protein 52 OS=Zea mays OX=4577 GN=100191993 PE=2 SV=1;>tr|A0A1D6LR94|A0A1D6LR94_MAIZE Zinc finger CCCH domain-containing protein 52 OS=Zea mays OX=4577 GN=100191993 PE=4 SV=1	4	3	3	3	1	1	0	0	0	1	0	0	0	1	1	0	0	0	1	0	0	0	1	1	0	0	0	1	0	0	0	14.3	14.3	14.3	31.253	301	301;298;234;265	0	8.0725	5.6	5.6	0	0	0
tr|B4F8K1|B4F8K1_MAIZE	tr|B4F8K1|B4F8K1_MAIZE	18	2	2	>tr|B4F8K1|B4F8K1_MAIZE 60S ribosomal protein L7-2 OS=Zea mays OX=4577 GN=100191368 PE=2 SV=1	1	18	2	2	7	12	6	5	6	5	4	4	4	1	1	0	0	0	0	0	0	0	1	1	0	0	0	0	0	0	0	50.4	4.5	4.5	28.485	244	244	0.001517	2.5344	27.9	43.9	24.2	24.2	24.2
tr|C0P6A0|C0P6A0_MAIZE;tr|A0A1D6NZT7|A0A1D6NZT7_MAIZE;tr|A0A1D6NZT3|A0A1D6NZT3_MAIZE;tr|A0A1D6NZT5|A0A1D6NZT5_MAIZE;tr|A0A1D6NZT9|A0A1D6NZT9_MAIZE	tr|C0P6A0|C0P6A0_MAIZE;tr|A0A1D6NZT7|A0A1D6NZT7_MAIZE;tr|A0A1D6NZT3|A0A1D6NZT3_MAIZE;tr|A0A1D6NZT5|A0A1D6NZT5_MAIZE	6;6;6;5;1	6;6;6;5;1	6;6;6;5;1	>tr|C0P6A0|C0P6A0_MAIZE Uncharacterized conserved protein (UCP030210) OS=Zea mays OX=4577 GN=ZEAMMB73_Zm00001d045911 PE=2 SV=1;>tr|A0A1D6NZT7|A0A1D6NZT7_MAIZE Uncharacterized conserved protein (UCP030210) OS=Zea mays OX=4577 GN=ZEAMMB73_Zm00001d045911 PE=4	5	6	6	6	2	1	0	1	1	0	0	0	0	2	1	0	1	1	0	0	0	0	2	1	0	1	1	0	0	0	0	12.6	12.6	12.6	40.516	365	365;398;411;252;115	0	7.1942	6	3	0	3	3
tr|A0A1D6L6N3|A0A1D6L6N3_MAIZE;tr|C4J306|C4J306_MAIZE	tr|A0A1D6L6N3|A0A1D6L6N3_MAIZE;tr|C4J306|C4J306_MAIZE	6;6	2;2	2;2	>tr|A0A1D6L6N3|A0A1D6L6N3_MAIZE Inosine-5-monophosphate dehydrogenase OS=Zea mays OX=4577 GN=100501392 PE=4 SV=1;>tr|C4J306|C4J306_MAIZE Inosine-5-monophosphate dehydrogenase OS=Zea mays OX=4577 GN=100501392 PE=2 SV=1	2	6	2	2	0	0	1	0	0	1	0	2	0	0	0	1	0	0	1	0	1	0	0	0	1	0	0	1	0	1	0	19.5	6.7	6.7	48.685	462	462;501	0	5.3089	0	0	3.2	0	0
tr|Q9ST24|Q9ST24_MAIZE;tr|A0A1D6NJY4|A0A1D6NJY4_MAIZE	tr|Q9ST24|Q9ST24_MAIZE	3;1	3;1	3;1	>tr|Q9ST24|Q9ST24_MAIZE ZmGR2b protein OS=Zea mays OX=4577 GN=ZmGR2b PE=2 SV=1	2	3	3	3	0	0	1	1	0	1	0	1	0	0	0	1	1	0	1	0	1	0	0	0	1	1	0	1	0	1	0	15.3	15.3	15.3	19.309	176	176;169	0.0020308	2.1544	0	0	5.1	5.1	0
tr|K7U051|K7U051_MAIZE	tr|K7U051|K7U051_MAIZE	2	1	1	>tr|K7U051|K7U051_MAIZE Gibberellin receptor GID1L2 OS=Zea mays OX=4577 GN=100284217 PE=4 SV=1	1	2	1	1	1	0	1	0	0	1	0	0	0	1	0	1	0	0	1	0	0	0	1	0	1	0	0	1	0	0	0	6.7	3.4	3.4	35.525	327	327	0.0036496	1.9191	3.4	0	3.4	0	0
tr|A0A1D6KCV4|A0A1D6KCV4_MAIZE;tr|A0A1D6KCV5|A0A1D6KCV5_MAIZE;tr|A0A1D6KCV3|A0A1D6KCV3_MAIZE;tr|A0A1R3LXN8|A0A1R3LXN8_MAIZE;tr|A0A1D6KCV1|A0A1D6KCV1_MAIZE	tr|A0A1D6KCV4|A0A1D6KCV4_MAIZE;tr|A0A1D6KCV5|A0A1D6KCV5_MAIZE;tr|A0A1D6KCV3|A0A1D6KCV3_MAIZE;tr|A0A1R3LXN8|A0A1R3LXN8_MAIZE;tr|A0A1D6KCV1|A0A1D6KCV1_MAIZE	3;3;3;3;2	3;3;3;3;2	3;3;3;3;2	>tr|A0A1D6KCV4|A0A1D6KCV4_MAIZE Pyridoxine/pyridoxamine 5-phosphate oxidase 1 chloroplastic OS=Zea mays OX=4577 GN=100381809 PE=4 SV=1;>tr|A0A1D6KCV5|A0A1D6KCV5_MAIZE Pyridoxine/pyridoxamine 5-phosphate oxidase 1 chloroplastic OS=Zea mays OX=4577 GN=1003	5	3	3	3	0	0	0	0	0	0	0	1	1	0	0	0	0	0	0	0	1	1	0	0	0	0	0	0	0	1	1	15	15	15	19.584	173	173;312;551;738;460	0.00092365	2.6568	0	0	0	0	0
tr|B6UG62|B6UG62_MAIZE	tr|B6UG62|B6UG62_MAIZE	2	2	1	>tr|B6UG62|B6UG62_MAIZE Dendritic cell-derived ubiquitin-like protein OS=Zea mays OX=4577 GN=100286222 PE=2 SV=1	1	2	2	1	0	0	0	1	1	0	0	1	2	0	0	0	1	1	0	0	1	2	0	0	0	0	0	0	0	0	1	17.2	17.2	11.5	13.469	122	122	0	4.3276	0	0	0	5.7	5.7
tr|A0A1D6JUA8|A0A1D6JUA8_MAIZE	tr|A0A1D6JUA8|A0A1D6JUA8_MAIZE	2	2	2	>tr|A0A1D6JUA8|A0A1D6JUA8_MAIZE Maf-like protein OS=Zea mays OX=4577 GN=ZEAMMB73_Zm00001d028309 PE=4 SV=2	1	2	2	2	0	1	0	1	1	0	1	0	0	0	1	0	1	1	0	1	0	0	0	1	0	1	1	0	1	0	0	6.2	6.2	6.2	19.325	176	176	0.0014988	2.4316	0	6.2	0	6.2	6.2
tr|A0A1D6KR56|A0A1D6KR56_MAIZE;tr|A0A1D6KR55|A0A1D6KR55_MAIZE;tr|A0A1D6KR57|A0A1D6KR57_MAIZE;tr|A0A1D6GNF0|A0A1D6GNF0_MAIZE;tr|A0A1D6GNE6|A0A1D6GNE6_MAIZE;tr|A0A1D6GNE4|A0A1D6GNE4_MAIZE;tr|A0A1D6GNE3|A0A1D6GNE3_MAIZE;tr|A0A1D6GNE0|A0A1D6GNE0_MAIZE;tr|A0A1D6GNE2|A0A1D6GNE2_MAIZE;tr|A0A1D6GNE5|A0A1D6GNE5_MAIZE;tr|A0A1D6GND9|A0A1D6GND9_MAIZE;tr|A0A1D6GNE8|A0A1D6GNE8_MAIZE;tr|B4G1F6|B4G1F6_MAIZE	tr|A0A1D6KR56|A0A1D6KR56_MAIZE;tr|A0A1D6KR55|A0A1D6KR55_MAIZE;tr|A0A1D6KR57|A0A1D6KR57_MAIZE;tr|A0A1D6GNF0|A0A1D6GNF0_MAIZE;tr|A0A1D6GNE6|A0A1D6GNE6_MAIZE;tr|A0A1D6GNE4|A0A1D6GNE4_MAIZE;tr|A0A1D6GNE3|A0A1D6GNE3_MAIZE;tr|A0A1D6GNE0|A0A1D6GNE0_MAIZE;tr|A0A1D6GNE2|A0A1D6GNE2_MAIZE;tr|A0A1D6GNE5|A0A1D6GNE5_MAIZE;tr|A0A1D6GND9|A0A1D6GND9_MAIZE;tr|A0A1D6GNE8|A0A1D6GNE8_MAIZE;tr|B4G1F6|B4G1F6_MAIZE	2;2;2;2;2;2;2;2;2;2;2;2;2	2;2;2;2;2;2;2;2;2;2;2;2;2	2;2;2;2;2;2;2;2;2;2;2;2;2	>tr|A0A1D6KR56|A0A1D6KR56_MAIZE Methionine aminopeptidase 1A OS=Zea mays OX=4577 GN=ZEAMMB73_Zm00001d032500 PE=4 SV=1;>tr|A0A1D6KR55|A0A1D6KR55_MAIZE Methionine aminopeptidase 1A OS=Zea mays OX=4577 GN=ZEAMMB73_Zm00001d032500 PE=4 SV=1;>tr|A0A1D6KR57|A0A1D	13	2	2	2	0	0	1	0	0	0	0	0	0	0	0	1	0	0	0	0	0	0	0	0	1	0	0	0	0	0	0	11.5	11.5	11.5	21.45	191	191;243;248;264;286;289;290;314;337;338;338;386;390	0	5.7068	0	0	6.8	0	0
tr|B4FQ24|B4FQ24_MAIZE	tr|B4FQ24|B4FQ24_MAIZE	4	4	4	>tr|B4FQ24|B4FQ24_MAIZE Cytochrome P450 family 706 subfamily A polypeptide 5 OS=Zea mays OX=4577 GN=103643229 PE=2 SV=1	1	4	4	4	2	1	0	0	0	0	1	1	2	2	1	0	0	0	0	1	1	2	2	1	0	0	0	0	1	1	2	8.3	8.3	8.3	56.552	518	518	0	5.1511	3.9	2.5	0	0	0
tr|B4FG90|B4FG90_MAIZE;tr|A0A1D6H539|A0A1D6H539_MAIZE	tr|B4FG90|B4FG90_MAIZE;tr|A0A1D6H539|A0A1D6H539_MAIZE	2;1	2;1	2;1	>tr|B4FG90|B4FG90_MAIZE Glycosyltransferase OS=Zea mays OX=4577 GN=100193773 PE=2 SV=1;>tr|A0A1D6H539|A0A1D6H539_MAIZE UDP-glycosyltransferase 88A1 OS=Zea mays OX=4577 GN=ZEAMMB73_Zm00001d016013 PE=4 SV=1	2	2	2	2	1	1	1	1	0	0	1	1	2	1	1	1	1	0	0	1	1	2	1	1	1	1	0	0	1	1	2	3.9	3.9	3.9	52.965	486	486;465	0.0020249	2.1343	2.1	2.1	2.1	2.1	0
tr|A0A1D6FWU0|A0A1D6FWU0_MAIZE;tr|A0A1D6FWU2|A0A1D6FWU2_MAIZE;tr|B4FHA8|B4FHA8_MAIZE;sp|Q9M4U5|HDT2_MAIZE	tr|A0A1D6FWU0|A0A1D6FWU0_MAIZE;tr|A0A1D6FWU2|A0A1D6FWU2_MAIZE;tr|B4FHA8|B4FHA8_MAIZE;sp|Q9M4U5|HDT2_MAIZE	1;1;1;1	1;1;1;1	1;1;1;1	>tr|A0A1D6FWU0|A0A1D6FWU0_MAIZE Histone deacetylase102 OS=Zea mays OX=4577 GN=ZEAMMB73_Zm00001d011139 PE=4 SV=1;>tr|A0A1D6FWU2|A0A1D6FWU2_MAIZE Histone deacetylase102 OS=Zea mays OX=4577 GN=ZEAMMB73_Zm00001d011139 PE=4 SV=1;>tr|B4FHA8|B4FHA8_MAIZE Histone	4	1	1	1	1	1	1	1	1	1	0	0	0	1	1	1	1	1	1	0	0	0	1	1	1	1	1	1	0	0	0	5.9	5.9	5.9	21.445	203	203;271;303;303	0	3.2381	5.9	5.9	5.9	5.9	5.9
tr|A0A1D6FHA3|A0A1D6FHA3_MAIZE;tr|A0A1D6FHA1|A0A1D6FHA1_MAIZE;tr|A0A1D6FH97|A0A1D6FH97_MAIZE;tr|A0A1D6FH99|A0A1D6FH99_MAIZE;tr|A0A1D6FHA2|A0A1D6FHA2_MAIZE;tr|K7VRG4|K7VRG4_MAIZE	tr|A0A1D6FHA3|A0A1D6FHA3_MAIZE;tr|A0A1D6FHA1|A0A1D6FHA1_MAIZE;tr|A0A1D6FH97|A0A1D6FH97_MAIZE;tr|A0A1D6FH99|A0A1D6FH99_MAIZE;tr|A0A1D6FHA2|A0A1D6FHA2_MAIZE;tr|K7VRG4|K7VRG4_MAIZE	1;1;1;1;1;1	1;1;1;1;1;1	1;1;1;1;1;1	>tr|A0A1D6FHA3|A0A1D6FHA3_MAIZE Protein NLP6 OS=Zea mays OX=4577 GN=103635017 PE=4 SV=1;>tr|A0A1D6FHA1|A0A1D6FHA1_MAIZE Protein NLP6 OS=Zea mays OX=4577 GN=103635017 PE=4 SV=1;>tr|A0A1D6FH97|A0A1D6FH97_MAIZE Protein NLP6 OS=Zea mays OX=4577 GN=103635017 PE	6	1	1	1	0	0	0	1	1	0	1	0	1	0	0	0	1	1	0	1	0	1	0	0	0	1	1	0	1	0	1	1.6	1.6	1.6	47.531	429	429;429;443;453;921;927	0	4.9929	0	0	0	1.6	1.6
REV__tr|B4FPY6|B4FPY6_MAIZE	REV__tr|B4FPY6|B4FPY6_MAIZE	1	1	1	>tr|B4FPY6|B4FPY6_MAIZE EDS1-like protein OS=Zea mays OX=4577 GN=100281696 PE=2 SV=1	1	1	1	1	0	0	0	0	0	0	0	0	1	0	0	0	0	0	0	0	0	1	0	0	0	0	0	0	0	0	1	0	0	0	68.839	619	619	0.0070961	1.6991	0	0	0	0	0
tr|C0P489|C0P489_MAIZE;tr|B7ZYW2|B7ZYW2_MAIZE	tr|C0P489|C0P489_MAIZE;tr|B7ZYW2|B7ZYW2_MAIZE	1;1	1;1	1;1	>tr|C0P489|C0P489_MAIZE Putative clathrin assembly protein OS=Zea mays OX=4577 GN=100382088 PE=2 SV=1;>tr|B7ZYW2|B7ZYW2_MAIZE Putative clathrin assembly protein OS=Zea mays OX=4577 GN=100279582 PE=2 SV=1	2	1	1	1	0	1	1	1	1	1	1	0	1	0	1	1	1	1	1	1	0	1	0	1	1	1	1	1	1	0	1	1.9	1.9	1.9	70.153	634	634;639	0.0020474	2.2139	0	1.9	1.9	1.9	1.9
tr|A0A1D6I354|A0A1D6I354_MAIZE;tr|A0A1D6I353|A0A1D6I353_MAIZE	tr|A0A1D6I354|A0A1D6I354_MAIZE;tr|A0A1D6I353|A0A1D6I353_MAIZE	1;1	1;1	1;1	>tr|A0A1D6I354|A0A1D6I354_MAIZE THO complex subunit 6 OS=Zea mays OX=4577 GN=103632647 PE=4 SV=1;>tr|A0A1D6I353|A0A1D6I353_MAIZE THO complex subunit 6 OS=Zea mays OX=4577 GN=103632647 PE=4 SV=1	2	1	1	1	0	1	0	1	1	0	0	0	0	0	1	0	1	1	0	0	0	0	0	1	0	1	1	0	0	0	0	7.3	7.3	7.3	22.835	206	206;381	0	5.9565	0	7.3	0	7.3	7.3
tr|B6TMC1|B6TMC1_MAIZE	tr|B6TMC1|B6TMC1_MAIZE	3	1	1	>tr|B6TMC1|B6TMC1_MAIZE DAG protein OS=Zea mays OX=4577 GN=100283838 PE=2 SV=1	1	3	1	1	2	2	2	3	3	3	2	1	1	1	1	1	1	1	1	0	0	0	1	1	1	1	1	1	0	0	0	12.1	4.9	4.9	24.795	223	223	0.0017663	2.2521	8.5	8.5	8.5	12.1	12.1
tr|A0A1D6PML5|A0A1D6PML5_MAIZE;sp|B6SGC5|CNR6_MAIZE;tr|K7VI61|K7VI61_MAIZE	tr|A0A1D6PML5|A0A1D6PML5_MAIZE;sp|B6SGC5|CNR6_MAIZE;tr|K7VI61|K7VI61_MAIZE	1;1;1	1;1;1	1;1;1	>tr|A0A1D6PML5|A0A1D6PML5_MAIZE Cell number regulator 6 OS=Zea mays OX=4577 GN=100280451 PE=4 SV=1;>sp|B6SGC5|CNR6_MAIZE Cell number regulator 6 OS=Zea mays OX=4577 GN=CNR6 PE=2 SV=1;>tr|K7VI61|K7VI61_MAIZE Cell number regulator 6 OS=Zea mays OX=4577 GN=10	3	1	1	1	1	1	0	0	0	0	0	0	0	1	1	0	0	0	0	0	0	0	1	1	0	0	0	0	0	0	0	6.8	6.8	6.8	17.42	161	161;239;240	0	2.9567	6.8	6.8	0	0	0
tr|A0A096R9A5|A0A096R9A5_MAIZE	tr|A0A096R9A5|A0A096R9A5_MAIZE	1	1	1	>tr|A0A096R9A5|A0A096R9A5_MAIZE Ribulose-phosphate 3-epimerase OS=Zea mays OX=4577 GN=ZEAMMB73_Zm00001d021050 PE=4 SV=1	1	1	1	1	0	1	0	0	1	0	0	0	0	0	1	0	0	1	0	0	0	0	0	1	0	0	1	0	0	0	0	7	7	7	16.68	157	157	0.0091275	1.5774	0	7	0	0	7
tr|B4FWJ8|B4FWJ8_MAIZE;sp|O24581|BIP3_MAIZE;tr|A0A1D6QUQ9|A0A1D6QUQ9_MAIZE;tr|A0A1D6QUR1|A0A1D6QUR1_MAIZE;tr|A0A1D6QUR3|A0A1D6QUR3_MAIZE;tr|A0A1D6QUQ8|A0A1D6QUQ8_MAIZE;tr|A0A1D6HTL5|A0A1D6HTL5_MAIZE;tr|A0A1D6HTR0|A0A1D6HTR0_MAIZE;tr|A0A1D6PAX7|A0A1D6PAX7_MAIZE	tr|B4FWJ8|B4FWJ8_MAIZE;sp|O24581|BIP3_MAIZE;tr|A0A1D6QUQ9|A0A1D6QUQ9_MAIZE;tr|A0A1D6QUR1|A0A1D6QUR1_MAIZE	25;25;22;18;9;9;7;7;3	2;2;1;1;1;1;0;0;0	2;2;1;1;1;1;0;0;0	>tr|B4FWJ8|B4FWJ8_MAIZE Binding protein homolog2 OS=Zea mays OX=4577 GN=ZEAMMB73_Zm00001d054043 PE=2 SV=1;>sp|O24581|BIP3_MAIZE Luminal-binding protein 3 OS=Zea mays OX=4577 GN=BIPE3 PE=2 SV=1;>tr|A0A1D6QUQ9|A0A1D6QUQ9_MAIZE Binding protein homolog2 OS=Zea	9	25	2	2	17	15	14	12	12	13	12	13	10	1	0	0	0	0	0	0	0	0	1	0	0	0	0	0	0	0	0	38.2	2.9	2.9	73.126	663	663;663;548;532;225;300;291;325;202	0.0091521	1.5926	28.1	26.7	25.2	21.1	21.1
tr|A0A096S3Z9|A0A096S3Z9_MAIZE	tr|A0A096S3Z9|A0A096S3Z9_MAIZE	3	3	3	>tr|A0A096S3Z9|A0A096S3Z9_MAIZE Diacylglycerol kinase OS=Zea mays OX=4577 GN=100284664 PE=3 SV=1	1	3	3	3	0	0	1	0	0	1	0	1	0	0	0	1	0	0	1	0	1	0	0	0	1	0	0	1	0	1	0	4.7	4.7	4.7	54.562	492	492	0	6.8914	0	0	2	0	0
tr|A0A1D6IP29|A0A1D6IP29_MAIZE;tr|A0A1D6F4S2|A0A1D6F4S2_MAIZE;sp|P93648|LONM_MAIZE;tr|A0A1D6IP30|A0A1D6IP30_MAIZE;tr|A0A1D6F4S1|A0A1D6F4S1_MAIZE;tr|A0A1D6IP33|A0A1D6IP33_MAIZE;tr|A0A1D6F4S0|A0A1D6F4S0_MAIZE;tr|A0A1D6IP27|A0A1D6IP27_MAIZE;tr|A0A1D6F4R8|A0A1D6F4R8_MAIZE;tr|A0A1D6IP31|A0A1D6IP31_MAIZE;tr|A0A1D6IP20|A0A1D6IP20_MAIZE;tr|A0A1D6F4R0|A0A1D6F4R0_MAIZE;tr|A0A1D6IP25|A0A1D6IP25_MAIZE;tr|A0A…	tr|A0A1D6IP29|A0A1D6IP29_MAIZE;tr|A0A1D6F4S2|A0A1D6F4S2_MAIZE;sp|P93648|LONM_MAIZE;tr|A0A1D6IP30|A0A1D6IP30_MAIZE;tr|A0A1D6F4S1|A0A1D6F4S1_MAIZE;tr|A0A1D6IP33|A0A1D6IP33_MAIZE;tr|A0A1D6F4S0|A0A1D6F4S0_MAIZE;tr|A0A1D6IP27|A0A1D6IP27_MAIZE;tr|A0A1D6F4R8|A0A1D6F4R8_MAIZE;tr|A0A1D6IP31|A0A1D6IP31_MAIZE;tr|A0A1D6IP20|A0A1D6IP20_MAIZE;tr|A0A1D6F4R0|A0A1D6F4R0_MAIZE;tr|A0A1D6IP25|A0A1D6IP25_MAIZE;tr|A0A…	3;3;3;3;3;2;2;2;2;2;2;2;2;2;2;2;2;2;2;1;1	3;3;3;3;3;2;2;2;2;2;2;2;2;2;2;2;2;2;2;1;1	3;3;3;3;3;2;2;2;2;2;2;2;2;2;2;2;2;2;2;1;1	>tr|A0A1D6IP29|A0A1D6IP29_MAIZE Lon protease homolog, mitochondrial OS=Zea mays OX=4577 GN=732810 PE=3 SV=1;>tr|A0A1D6F4S2|A0A1D6F4S2_MAIZE Lon protease homolog, mitochondrial OS=Zea mays OX=4577 GN=103647953 PE=3 SV=1;>sp|P93648|LONM_MAIZE Lon protease ho	21	3	3	3	1	1	0	0	1	0	1	0	0	1	1	0	0	1	0	1	0	0	1	1	0	0	1	0	1	0	0	5.2	5.2	5.2	95.803	867	867;870;964;980;984;451;470;584;584;627;638;643;654;678;678;929;971;985;1024;468;727	0	3.6419	2.4	2.4	0	0	2.4
tr|B4FKG5|B4FKG5_MAIZE;tr|A0A1D6LGB1|A0A1D6LGB1_MAIZE	tr|B4FKG5|B4FKG5_MAIZE	9;2	5;0	5;0	>tr|B4FKG5|B4FKG5_MAIZE Abscisic acid stress ripening1 OS=Zea mays OX=4577 GN=542304 PE=2 SV=1	2	9	5	5	2	4	1	1	0	1	1	2	3	0	2	0	0	0	0	1	1	2	0	2	0	0	0	0	1	1	2	60.9	38.4	38.4	15.543	138	138;167	0	32.185	8.7	18.1	5.8	5.8	0
tr|B4FPJ2|B4FPJ2_MAIZE;tr|A0A1D6N6G2|A0A1D6N6G2_MAIZE	tr|B4FPJ2|B4FPJ2_MAIZE	3;1	3;1	3;1	>tr|B4FPJ2|B4FPJ2_MAIZE Sm-like protein LSM3B OS=Zea mays OX=4577 GN=ZEAMMB73_Zm00001d042725 PE=2 SV=1	2	3	3	3	1	0	0	0	0	0	0	2	1	1	0	0	0	0	0	0	2	1	1	0	0	0	0	0	0	2	1	37.8	37.8	37.8	11.236	98	98;133	0	28.593	12.2	0	0	0	0
tr|A0A1D6GLW9|A0A1D6GLW9_MAIZE;tr|A0A1D6GLX2|A0A1D6GLX2_MAIZE;tr|A0A096TH11|A0A096TH11_MAIZE;tr|A0A1D6GLX4|A0A1D6GLX4_MAIZE;tr|A0A1D6GLX5|A0A1D6GLX5_MAIZE;tr|A0A1D6GLW8|A0A1D6GLW8_MAIZE	tr|A0A1D6GLW9|A0A1D6GLW9_MAIZE;tr|A0A1D6GLX2|A0A1D6GLX2_MAIZE;tr|A0A096TH11|A0A096TH11_MAIZE;tr|A0A1D6GLX4|A0A1D6GLX4_MAIZE	5;5;5;5;2;2	5;5;5;5;2;2	4;4;4;4;1;1	>tr|A0A1D6GLW9|A0A1D6GLW9_MAIZE DEK domain-containing chromatin associated protein OS=Zea mays OX=4577 GN=103626062 PE=4 SV=1;>tr|A0A1D6GLX2|A0A1D6GLX2_MAIZE DEK domain-containing chromatin associated protein OS=Zea mays OX=4577 GN=103626062 PE=4 SV=1;>tr|	6	5	5	4	1	1	1	1	1	1	0	0	0	1	1	1	1	1	1	0	0	0	1	1	1	1	1	1	0	0	0	10.7	10.7	8.1	61.754	553	553;612;639;653;205;413	0	7.8118	2.4	2.4	2.4	2.4	2.4
tr|A0A1D6LAQ0|A0A1D6LAQ0_MAIZE	tr|A0A1D6LAQ0|A0A1D6LAQ0_MAIZE	2	2	2	>tr|A0A1D6LAQ0|A0A1D6LAQ0_MAIZE Lysine--tRNA ligase chloroplastic/mitochondrial OS=Zea mays OX=4577 GN=ZEAMMB73_Zm00001d034766 PE=4 SV=1	1	2	2	2	1	0	0	0	1	0	0	0	0	1	0	0	0	1	0	0	0	0	1	0	0	0	1	0	0	0	0	6.1	6.1	6.1	29.463	263	263	0	3.1737	5.7	0	0	0	5.7
tr|A0A1D6J4Q8|A0A1D6J4Q8_MAIZE;tr|A0A1D6J4R2|A0A1D6J4R2_MAIZE;tr|A0A1D6J4R8|A0A1D6J4R8_MAIZE;tr|A0A1D6J4Q4|A0A1D6J4Q4_MAIZE;tr|A0A1D6J4Q6|A0A1D6J4Q6_MAIZE;tr|A0A1D6J4Q5|A0A1D6J4Q5_MAIZE;tr|A0A1D6J4S1|A0A1D6J4S1_MAIZE;tr|A0A1D6J4Q3|A0A1D6J4Q3_MAIZE;tr|A0A1D6J4Q7|A0A1D6J4Q7_MAIZE;tr|A0A1D6J4R5|A0A1D6J4R5_MAIZE;tr|A0A1D6J4R0|A0A1D6J4R0_MAIZE;tr|A0A1D6J4R9|A0A1D6J4R9_MAIZE;tr|A0A1D6J4R4|A0A1D6J4R4_MA…	tr|A0A1D6J4Q8|A0A1D6J4Q8_MAIZE;tr|A0A1D6J4R2|A0A1D6J4R2_MAIZE;tr|A0A1D6J4R8|A0A1D6J4R8_MAIZE;tr|A0A1D6J4Q4|A0A1D6J4Q4_MAIZE;tr|A0A1D6J4Q6|A0A1D6J4Q6_MAIZE;tr|A0A1D6J4Q5|A0A1D6J4Q5_MAIZE;tr|A0A1D6J4S1|A0A1D6J4S1_MAIZE;tr|A0A1D6J4Q3|A0A1D6J4Q3_MAIZE;tr|A0A1D6J4Q7|A0A1D6J4Q7_MAIZE;tr|A0A1D6J4R5|A0A1D6J4R5_MAIZE;tr|A0A1D6J4R0|A0A1D6J4R0_MAIZE	12;11;9;9;9;9;8;8;8;7;6;5;3;3	2;2;1;1;1;1;2;1;1;1;1;1;1;1	2;2;1;1;1;1;2;1;1;1;1;1;1;1	>tr|A0A1D6J4Q8|A0A1D6J4Q8_MAIZE Translation elongation factor EF1A/initiation factor IF2gamma family protein OS=Zea mays OX=4577 GN=100384492 PE=4 SV=1;>tr|A0A1D6J4R2|A0A1D6J4R2_MAIZE Translation elongation factor EF1A/initiation factor IF2gamma family pro	14	12	2	2	6	9	6	4	5	6	3	3	2	0	1	0	0	0	1	0	0	0	0	1	0	0	0	1	0	0	0	20.9	4.7	4.7	58.929	537	537;417;440;537;553;561;391;417;433;345;225;216;199;205	0	5.044	10.6	17.5	10.6	7.1	8.4
tr|B6TN48|B6TN48_MAIZE	tr|B6TN48|B6TN48_MAIZE	3	3	3	>tr|B6TN48|B6TN48_MAIZE 3-hydroxyisobutyryl-CoA hydrolase-like protein 5 OS=Zea mays OX=4577 GN=100283920 PE=2 SV=1	1	3	3	3	1	0	0	0	0	0	0	1	0	1	0	0	0	0	0	0	1	0	1	0	0	0	0	0	0	1	0	9.6	9.6	9.6	42.876	384	384	0.0015065	2.4664	3.4	0	0	0	0
tr|A0A1D6LNB9|A0A1D6LNB9_MAIZE	tr|A0A1D6LNB9|A0A1D6LNB9_MAIZE	3	3	2	>tr|A0A1D6LNB9|A0A1D6LNB9_MAIZE Leucine-rich repeat (LRR) family protein OS=Zea mays OX=4577 GN=100273704 PE=4 SV=1	1	3	3	2	0	0	1	0	0	0	1	2	2	0	0	1	0	0	0	1	2	2	0	0	0	0	0	0	1	1	1	5.6	5.6	4.2	80.044	801	801	0	4.2337	0	0	1.4	0	0
tr|A0A1D6N1Y7|A0A1D6N1Y7_MAIZE;tr|B6TYC5|B6TYC5_MAIZE;tr|A0A1D6N1Y4|A0A1D6N1Y4_MAIZE;tr|A0A1X7YIJ1|A0A1X7YIJ1_MAIZE	tr|A0A1D6N1Y7|A0A1D6N1Y7_MAIZE;tr|B6TYC5|B6TYC5_MAIZE;tr|A0A1D6N1Y4|A0A1D6N1Y4_MAIZE;tr|A0A1X7YIJ1|A0A1X7YIJ1_MAIZE	2;2;1;1	2;2;1;1	1;1;0;0	>tr|A0A1D6N1Y7|A0A1D6N1Y7_MAIZE Photosystem II reaction center Psb28 protein OS=Zea mays OX=4577 GN=ZEAMMB73_Zm00001d042175 PE=3 SV=1;>tr|B6TYC5|B6TYC5_MAIZE Photosystem II reaction center Psb28 protein OS=Zea mays OX=4577 GN=100284876 PE=2 SV=1;>tr|A0A1D6	4	2	2	1	0	0	0	0	0	1	0	1	1	0	0	0	0	0	1	0	1	1	0	0	0	0	0	1	0	0	0	17.7	17.7	12.2	16.431	147	147;179;107;242	0	5.9779	0	0	0	0	0
REV__tr|A0A1D6F6I1|A0A1D6F6I1_MAIZE;REV__tr|C0PGG9|C0PGG9_MAIZE	REV__tr|A0A1D6F6I1|A0A1D6F6I1_MAIZE;REV__tr|C0PGG9|C0PGG9_MAIZE	1;1	1;1	1;1	>tr|A0A1D6F6I1|A0A1D6F6I1_MAIZE Adagio protein 3 OS=Zea mays OX=4577 GN=100383277 PE=4 SV=1;>tr|C0PGG9|C0PGG9_MAIZE Adagio protein 3 OS=Zea mays OX=4577 GN=100279726 PE=2 SV=1	2	1	1	1	0	1	0	0	0	0	0	0	0	0	1	0	0	0	0	0	0	0	0	1	0	0	0	0	0	0	0	0	0	0	66.92	609	609;618	1	-2	0	0	0	0	0
tr|A0A1D6P2Q0|A0A1D6P2Q0_MAIZE;tr|A0A1D6P2Q4|A0A1D6P2Q4_MAIZE;tr|B4G1G6|B4G1G6_MAIZE;tr|A0A1D6P2Q6|A0A1D6P2Q6_MAIZE	tr|A0A1D6P2Q0|A0A1D6P2Q0_MAIZE;tr|A0A1D6P2Q4|A0A1D6P2Q4_MAIZE;tr|B4G1G6|B4G1G6_MAIZE;tr|A0A1D6P2Q6|A0A1D6P2Q6_MAIZE	5;5;5;4	2;2;2;2	2;2;2;2	>tr|A0A1D6P2Q0|A0A1D6P2Q0_MAIZE Transducin/WD40 repeat-like superfamily protein OS=Zea mays OX=4577 GN=100274502 PE=4 SV=1;>tr|A0A1D6P2Q4|A0A1D6P2Q4_MAIZE Transducin/WD40 repeat-like superfamily protein OS=Zea mays OX=4577 GN=100274502 PE=4 SV=1;>tr|B4G1G6	4	5	2	2	2	2	1	1	3	1	0	1	1	1	1	1	0	1	0	0	0	0	1	1	1	0	1	0	0	0	0	25.7	9.6	9.6	28.427	261	261;297;340;219	0	3.0882	8.8	11.1	5	6.1	14.6
tr|A0A1D6G8G7|A0A1D6G8G7_MAIZE;tr|B4FEP8|B4FEP8_MAIZE;tr|A0A1D6JXQ9|A0A1D6JXQ9_MAIZE;tr|A0A1D6JXQ5|A0A1D6JXQ5_MAIZE;tr|B4G0L2|B4G0L2_MAIZE;tr|C4JAC1|C4JAC1_MAIZE	tr|A0A1D6G8G7|A0A1D6G8G7_MAIZE;tr|B4FEP8|B4FEP8_MAIZE;tr|A0A1D6JXQ9|A0A1D6JXQ9_MAIZE;tr|A0A1D6JXQ5|A0A1D6JXQ5_MAIZE;tr|B4G0L2|B4G0L2_MAIZE;tr|C4JAC1|C4JAC1_MAIZE	3;3;2;2;2;2	3;3;2;2;2;2	3;3;2;2;2;2	>tr|A0A1D6G8G7|A0A1D6G8G7_MAIZE Mannose-1-phosphate guanylyltransferase 1 OS=Zea mays OX=4577 GN=100274471 PE=4 SV=1;>tr|B4FEP8|B4FEP8_MAIZE Mannose-1-phosphate guanylyltransferase 1 OS=Zea mays OX=4577 GN=100274471 PE=2 SV=1;>tr|A0A1D6JXQ9|A0A1D6JXQ9_MAIZ	6	3	3	3	0	0	1	0	0	0	0	1	1	0	0	1	0	0	0	0	1	1	0	0	1	0	0	0	0	1	1	7.9	7.9	7.9	33.057	302	302;361;329;342;361;361	0.00031299	2.8096	0	0	3.3	0	0
tr|C0HF20|C0HF20_MAIZE;tr|A0A1D6QI53|A0A1D6QI53_MAIZE	tr|C0HF20|C0HF20_MAIZE;tr|A0A1D6QI53|A0A1D6QI53_MAIZE	4;3	4;3	4;3	>tr|C0HF20|C0HF20_MAIZE Pentatricopeptide repeat (PPR) superfamily protein OS=Zea mays OX=4577 GN=100304356 PE=2 SV=1;>tr|A0A1D6QI53|A0A1D6QI53_MAIZE Pentatricopeptide repeat (PPR) superfamily protein OS=Zea mays OX=4577 GN=100304356 PE=4 SV=1	2	4	4	4	0	2	1	1	1	1	1	1	1	0	2	1	1	1	1	1	1	1	0	2	1	1	1	1	1	1	1	9.3	9.3	9.3	53.609	485	485;484	0	4.7938	0	4.9	1.6	1.6	1.6
tr|A0A1D6JQC9|A0A1D6JQC9_MAIZE;tr|A0A1D6JQD1|A0A1D6JQD1_MAIZE;tr|A0A1D6JQC8|A0A1D6JQC8_MAIZE;tr|A0A1D6JQD0|A0A1D6JQD0_MAIZE;tr|A0A1D6PNC1|A0A1D6PNC1_MAIZE;tr|A0A1D6MXX4|A0A1D6MXX4_MAIZE;tr|A0A1D6PNC2|A0A1D6PNC2_MAIZE;tr|A0A1D6IWB8|A0A1D6IWB8_MAIZE;tr|A0A1D6LYS0|A0A1D6LYS0_MAIZE;tr|A0A1D6PFP5|A0A1D6PFP5_MAIZE;tr|A0A1D6KX90|A0A1D6KX90_MAIZE;tr|A0A1D6HTQ9|A0A1D6HTQ9_MAIZE;tr|A0A1D6HM50|A0A1D6HM50_MA…	tr|A0A1D6JQC9|A0A1D6JQC9_MAIZE;tr|A0A1D6JQD1|A0A1D6JQD1_MAIZE;tr|A0A1D6JQC8|A0A1D6JQC8_MAIZE;tr|A0A1D6JQD0|A0A1D6JQD0_MAIZE;tr|A0A1D6PNC1|A0A1D6PNC1_MAIZE;tr|A0A1D6MXX4|A0A1D6MXX4_MAIZE;tr|A0A1D6PNC2|A0A1D6PNC2_MAIZE;tr|A0A1D6IWB8|A0A1D6IWB8_MAIZE;tr|A0A1D6LYS0|A0A1D6LYS0_MAIZE	4;4;4;4;3;3;3;3;2;1;1;1;1;1;1;1	4;4;4;4;3;3;3;3;2;1;1;1;1;1;1;1	4;4;4;4;3;3;3;3;2;1;1;1;1;1;1;1	>tr|A0A1D6JQC9|A0A1D6JQC9_MAIZE Copper-transporting ATPase PAA2 chloroplastic OS=Zea mays OX=4577 GN=ZEAMMB73_Zm00001d027884 PE=4 SV=1;>tr|A0A1D6JQD1|A0A1D6JQD1_MAIZE Copper-transporting ATPase PAA2 chloroplastic OS=Zea mays OX=4577 GN=ZEAMMB73_Zm00001d027	16	4	4	4	0	1	1	1	1	0	1	0	0	0	1	1	1	1	0	1	0	0	0	1	1	1	1	0	1	0	0	4.9	4.9	4.9	84.825	809	809;830;879;902;152;152;187;315;187;103;103;103;103;130;160;248	0	6.2031	0	1.6	1.6	1.6	1.6
tr|B6SJW3|B6SJW3_MAIZE	tr|B6SJW3|B6SJW3_MAIZE	3	3	3	>tr|B6SJW3|B6SJW3_MAIZE Uncharacterized protein OS=Zea mays OX=4577 GN=100274833 PE=2 SV=1	1	3	3	3	1	0	1	0	0	1	1	0	0	1	0	1	0	0	1	1	0	0	1	0	1	0	0	1	1	0	0	10	10	10	33.914	321	321	0	3.1859	3.1	0	3.1	0	0
tr|A0A1D6H7X5|A0A1D6H7X5_MAIZE;tr|A0A1D6H7X6|A0A1D6H7X6_MAIZE	tr|A0A1D6H7X5|A0A1D6H7X5_MAIZE;tr|A0A1D6H7X6|A0A1D6H7X6_MAIZE	3;3	3;3	3;3	>tr|A0A1D6H7X5|A0A1D6H7X5_MAIZE PREFOLDIN 1 OS=Zea mays OX=4577 GN=ZEAMMB73_Zm00001d016458 PE=4 SV=1;>tr|A0A1D6H7X6|A0A1D6H7X6_MAIZE PREFOLDIN 1 OS=Zea mays OX=4577 GN=ZEAMMB73_Zm00001d016458 PE=4 SV=1	2	3	3	3	1	1	0	0	0	1	1	0	0	1	1	0	0	0	1	1	0	0	1	1	0	0	0	1	1	0	0	22.5	22.5	22.5	14.872	129	129;157	0	3.4197	7.8	7.8	0	0	0
tr|A0A1D6J1S4|A0A1D6J1S4_MAIZE;tr|K7TME9|K7TME9_MAIZE;tr|B8A2B0|B8A2B0_MAIZE;tr|C0P7L5|C0P7L5_MAIZE	tr|A0A1D6J1S4|A0A1D6J1S4_MAIZE;tr|K7TME9|K7TME9_MAIZE;tr|B8A2B0|B8A2B0_MAIZE;tr|C0P7L5|C0P7L5_MAIZE	1;1;1;1	1;1;1;1	1;1;1;1	>tr|A0A1D6J1S4|A0A1D6J1S4_MAIZE Aspartic proteinase A1 OS=Zea mays OX=4577 GN=100280169 PE=3 SV=1;>tr|K7TME9|K7TME9_MAIZE Aspartic proteinase A1 OS=Zea mays OX=4577 GN=100280169 PE=3 SV=1;>tr|B8A2B0|B8A2B0_MAIZE Aspartic proteinase A1 OS=Zea mays OX=4577 G	4	1	1	1	0	0	0	0	1	0	0	1	1	0	0	0	0	1	0	0	1	1	0	0	0	0	1	0	0	1	1	9.7	9.7	9.7	19.194	175	175;294;494;509	0	9.4725	0	0	0	0	9.7
tr|A0A1D6PZI9|A0A1D6PZI9_MAIZE;tr|A0A1D6PZI4|A0A1D6PZI4_MAIZE;tr|B6SUR2|B6SUR2_MAIZE;tr|C0HIG8|C0HIG8_MAIZE;tr|K7TV65|K7TV65_MAIZE;tr|A0A1D6PZI6|A0A1D6PZI6_MAIZE;tr|A0A1D6KCZ9|A0A1D6KCZ9_MAIZE	tr|A0A1D6PZI9|A0A1D6PZI9_MAIZE;tr|A0A1D6PZI4|A0A1D6PZI4_MAIZE;tr|B6SUR2|B6SUR2_MAIZE;tr|C0HIG8|C0HIG8_MAIZE;tr|K7TV65|K7TV65_MAIZE;tr|A0A1D6PZI6|A0A1D6PZI6_MAIZE;tr|A0A1D6KCZ9|A0A1D6KCZ9_MAIZE	1;1;1;1;1;1;1	1;1;1;1;1;1;1	1;1;1;1;1;1;1	>tr|A0A1D6PZI9|A0A1D6PZI9_MAIZE Putative wound responsive protein OS=Zea mays OX=4577 GN=732827 PE=4 SV=1;>tr|A0A1D6PZI4|A0A1D6PZI4_MAIZE Putative wound responsive protein OS=Zea mays OX=4577 GN=732827 PE=4 SV=1;>tr|B6SUR2|B6SUR2_MAIZE Putative wound respo	7	1	1	1	1	0	1	0	0	1	0	0	0	1	0	1	0	0	1	0	0	0	1	0	1	0	0	1	0	0	0	14.3	14.3	14.3	11.927	105	105;281;320;325;341;379;409	0	3.1344	14.3	0	14.3	0	0
tr|A0A1D6GWA3|A0A1D6GWA3_MAIZE;tr|C4JB99|C4JB99_MAIZE;tr|C0PIH1|C0PIH1_MAIZE;tr|A0A1D6LMZ2|A0A1D6LMZ2_MAIZE;tr|A0A1D6LMZ3|A0A1D6LMZ3_MAIZE;tr|A0A1D6LMZ5|A0A1D6LMZ5_MAIZE;tr|A0A1D6GWA5|A0A1D6GWA5_MAIZE	tr|A0A1D6GWA3|A0A1D6GWA3_MAIZE;tr|C4JB99|C4JB99_MAIZE;tr|C0PIH1|C0PIH1_MAIZE;tr|A0A1D6LMZ2|A0A1D6LMZ2_MAIZE;tr|A0A1D6LMZ3|A0A1D6LMZ3_MAIZE;tr|A0A1D6LMZ5|A0A1D6LMZ5_MAIZE;tr|A0A1D6GWA5|A0A1D6GWA5_MAIZE	3;3;3;3;3;2;2	2;2;2;2;2;2;2	2;2;2;2;2;2;2	>tr|A0A1D6GWA3|A0A1D6GWA3_MAIZE p-loop containing nucleoside triphosphate hydrolase superfamily protein OS=Zea mays OX=4577 GN=100283830 PE=3 SV=1;>tr|C4JB99|C4JB99_MAIZE p-loop containing nucleoside triphosphate hydrolase superfamily protein OS=Zea mays O	7	3	2	2	2	0	2	1	1	1	0	1	1	1	0	1	0	0	0	0	0	0	1	0	1	0	0	0	0	0	0	11.8	8.5	8.5	40.548	364	364;391;391;440;476;257;257	0	8.0523	6.3	0	6.3	3.3	3.3
tr|B4FPR3|B4FPR3_MAIZE;tr|A0A1D6IKC3|A0A1D6IKC3_MAIZE;tr|B4FD81|B4FD81_MAIZE	tr|B4FPR3|B4FPR3_MAIZE;tr|A0A1D6IKC3|A0A1D6IKC3_MAIZE;tr|B4FD81|B4FD81_MAIZE	4;4;3	4;4;3	4;4;3	>tr|B4FPR3|B4FPR3_MAIZE Chaperone DnaJ-domain superfamily protein OS=Zea mays OX=4577 GN=100272644 PE=2 SV=1;>tr|A0A1D6IKC3|A0A1D6IKC3_MAIZE Chaperone DnaJ-domain superfamily protein OS=Zea mays OX=4577 GN=100272644 PE=4 SV=1;>tr|B4FD81|B4FD81_MAIZE Chaper	3	4	4	4	0	0	1	0	0	0	1	0	0	0	0	1	0	0	0	1	0	0	0	0	1	0	0	0	1	0	0	22.6	22.6	22.6	23.135	195	195;286;272	0	4.096	0	0	5.6	0	0
tr|C0HII8|C0HII8_MAIZE;tr|A0A1D6MM88|A0A1D6MM88_MAIZE;tr|A0A1D6MM89|A0A1D6MM89_MAIZE;tr|A0A1D6MM93|A0A1D6MM93_MAIZE;tr|A0A1D6MM79|A0A1D6MM79_MAIZE;tr|B6TEW3|B6TEW3_MAIZE;tr|A0A1D6MM85|A0A1D6MM85_MAIZE;tr|A0A1D6MM82|A0A1D6MM82_MAIZE;tr|A0A1D6MM83|A0A1D6MM83_MAIZE;tr|A0A1D6MM94|A0A1D6MM94_MAIZE;tr|A0A1D6MM80|A0A1D6MM80_MAIZE;tr|A0A1D6MM91|A0A1D6MM91_MAIZE;tr|A0A1D6MM90|A0A1D6MM90_MAIZE;tr|A0A1D6MM8…	tr|C0HII8|C0HII8_MAIZE;tr|A0A1D6MM88|A0A1D6MM88_MAIZE;tr|A0A1D6MM89|A0A1D6MM89_MAIZE;tr|A0A1D6MM93|A0A1D6MM93_MAIZE;tr|A0A1D6MM79|A0A1D6MM79_MAIZE;tr|B6TEW3|B6TEW3_MAIZE;tr|A0A1D6MM85|A0A1D6MM85_MAIZE;tr|A0A1D6MM82|A0A1D6MM82_MAIZE	3;3;3;3;3;3;2;2;1;1;1;1;1;1	3;3;3;3;3;3;2;2;1;1;1;1;1;1	3;3;3;3;3;3;2;2;1;1;1;1;1;1	>tr|C0HII8|C0HII8_MAIZE Bowman-Birk type trypsin inhibitor OS=Zea mays OX=4577 GN=100274196 PE=2 SV=1;>tr|A0A1D6MM88|A0A1D6MM88_MAIZE Bowman-Birk type trypsin inhibitor OS=Zea mays OX=4577 GN=100274196 PE=4 SV=1;>tr|A0A1D6MM89|A0A1D6MM89_MAIZE Bowman-Birk	14	3	3	3	0	0	1	2	0	3	0	0	0	0	0	1	2	0	3	0	0	0	0	0	1	2	0	3	0	0	0	14.3	14.3	14.3	21.733	196	196;209;210;217;238;242;96;194;98;129;142;143;144;154	0.0047407	1.8563	0	0	4.1	8.7	0
tr|A0A1D6IE45|A0A1D6IE45_MAIZE	tr|A0A1D6IE45|A0A1D6IE45_MAIZE	1	1	1	>tr|A0A1D6IE45|A0A1D6IE45_MAIZE Receptor-like protein kinase RK20-1 OS=Zea mays OX=4577 GN=ZEAMMB73_Zm00001d021698 PE=4 SV=1	1	1	1	1	1	1	0	1	1	1	0	0	0	1	1	0	1	1	1	0	0	0	1	1	0	1	1	1	0	0	0	2.8	2.8	2.8	49.967	470	470	0	3.0967	2.8	2.8	0	2.8	2.8
tr|A0A1D6LTI4|A0A1D6LTI4_MAIZE;tr|A0A1D6LTH9|A0A1D6LTH9_MAIZE;tr|A0A096Q745|A0A096Q745_MAIZE;tr|A0A1D6LTG6|A0A1D6LTG6_MAIZE;tr|A0A1D6LTG2|A0A1D6LTG2_MAIZE;tr|A0A1D6LTG3|A0A1D6LTG3_MAIZE;tr|A0A1D6LTG5|A0A1D6LTG5_MAIZE;tr|A0A1D6LTI2|A0A1D6LTI2_MAIZE;tr|A0A1D6LTG4|A0A1D6LTG4_MAIZE	tr|A0A1D6LTI4|A0A1D6LTI4_MAIZE;tr|A0A1D6LTH9|A0A1D6LTH9_MAIZE;tr|A0A096Q745|A0A096Q745_MAIZE;tr|A0A1D6LTG6|A0A1D6LTG6_MAIZE;tr|A0A1D6LTG2|A0A1D6LTG2_MAIZE;tr|A0A1D6LTG3|A0A1D6LTG3_MAIZE;tr|A0A1D6LTG5|A0A1D6LTG5_MAIZE;tr|A0A1D6LTI2|A0A1D6LTI2_MAIZE;tr|A0A1D6LTG4|A0A1D6LTG4_MAIZE	1;1;1;1;1;1;1;1;1	1;1;1;1;1;1;1;1;1	1;1;1;1;1;1;1;1;1	>tr|A0A1D6LTI4|A0A1D6LTI4_MAIZE Haloacid dehalogenase-like hydrolase domain-containing protein 1A isoform 1 OS=Zea mays OX=4577 GN=100280513 PE=4 SV=1;>tr|A0A1D6LTH9|A0A1D6LTH9_MAIZE Haloacid dehalogenase-like hydrolase domain-containing protein 1A isoform	9	1	1	1	1	0	0	0	0	0	1	0	0	1	0	0	0	0	0	1	0	0	1	0	0	0	0	0	1	0	0	7.6	7.6	7.6	23.493	211	211;311;398;585;596;617;618;639;664	0	66.384	7.6	0	0	0	0
tr|B6UCR6|B6UCR6_MAIZE;tr|A0A1D6L1L3|A0A1D6L1L3_MAIZE;tr|A0A1D6L1L5|A0A1D6L1L5_MAIZE;tr|A0A096U854|A0A096U854_MAIZE;tr|A0A1D6GJN4|A0A1D6GJN4_MAIZE	tr|B6UCR6|B6UCR6_MAIZE;tr|A0A1D6L1L3|A0A1D6L1L3_MAIZE;tr|A0A1D6L1L5|A0A1D6L1L5_MAIZE;tr|A0A096U854|A0A096U854_MAIZE;tr|A0A1D6GJN4|A0A1D6GJN4_MAIZE	2;2;1;1;1	2;2;1;1;1	2;2;1;1;1	>tr|B6UCR6|B6UCR6_MAIZE Toc64 OS=Zea mays OX=4577 GN=100285985 PE=2 SV=1;>tr|A0A1D6L1L3|A0A1D6L1L3_MAIZE Toc64 OS=Zea mays OX=4577 GN=100285985 PE=4 SV=1;>tr|A0A1D6L1L5|A0A1D6L1L5_MAIZE Toc64 OS=Zea mays OX=4577 GN=100285985 PE=4 SV=1;>tr|A0A096U854|A0A096	5	2	2	2	1	1	0	1	1	1	0	0	0	1	1	0	1	1	1	0	0	0	1	1	0	1	1	1	0	0	0	4.1	4.1	4.1	63.403	588	588;602;247;281;442	0	4.3039	2.2	2.2	0	2.2	2.2
tr|K7VXF0|K7VXF0_MAIZE	tr|K7VXF0|K7VXF0_MAIZE	3	3	3	>tr|K7VXF0|K7VXF0_MAIZE Triacylglycerol lipase-like 1 OS=Zea mays OX=4577 GN=100277743 PE=4 SV=1	1	3	3	3	2	0	0	0	0	0	0	0	0	2	0	0	0	0	0	0	0	0	2	0	0	0	0	0	0	0	0	7.1	7.1	7.1	58.229	534	534	0	4.0616	4.3	0	0	0	0
tr|A0A1D6IAX6|A0A1D6IAX6_MAIZE;tr|A0A1D6IAX4|A0A1D6IAX4_MAIZE;tr|O04418|O04418_MAIZE;tr|A0A1D6EUM5|A0A1D6EUM5_MAIZE;tr|A0A1D6EUM4|A0A1D6EUM4_MAIZE;tr|A0A1D6EUL7|A0A1D6EUL7_MAIZE;tr|C4J957|C4J957_MAIZE;tr|A0A1D6EUL6|A0A1D6EUL6_MAIZE;tr|A0A1D6EUN1|A0A1D6EUN1_MAIZE;tr|A0A1D6EUN0|A0A1D6EUN0_MAIZE;tr|A0A1D6IAX2|A0A1D6IAX2_MAIZE;tr|A0A1D6EUM9|A0A1D6EUM9_MAIZE	tr|A0A1D6IAX6|A0A1D6IAX6_MAIZE;tr|A0A1D6IAX4|A0A1D6IAX4_MAIZE;tr|O04418|O04418_MAIZE;tr|A0A1D6EUM5|A0A1D6EUM5_MAIZE;tr|A0A1D6EUM4|A0A1D6EUM4_MAIZE;tr|A0A1D6EUL7|A0A1D6EUL7_MAIZE;tr|C4J957|C4J957_MAIZE;tr|A0A1D6EUL6|A0A1D6EUL6_MAIZE;tr|A0A1D6EUN1|A0A1D6EUN1_MAIZE;tr|A0A1D6EUN0|A0A1D6EUN0_MAIZE;tr|A0A1D6IAX2|A0A1D6IAX2_MAIZE;tr|A0A1D6EUM9|A0A1D6EUM9_MAIZE	2;2;2;1;1;1;1;1;1;1;1;1	2;2;2;1;1;1;1;1;1;1;1;1	2;2;2;1;1;1;1;1;1;1;1;1	>tr|A0A1D6IAX6|A0A1D6IAX6_MAIZE High mobility group B protein 2 OS=Zea mays OX=4577 GN=542658 PE=4 SV=1;>tr|A0A1D6IAX4|A0A1D6IAX4_MAIZE High mobility group B protein 2 OS=Zea mays OX=4577 GN=542658 PE=4 SV=1;>tr|O04418|O04418_MAIZE HMG transcription factor	12	2	2	2	1	0	0	0	1	0	0	0	0	1	0	0	0	1	0	0	0	0	1	0	0	0	1	0	0	0	0	17.6	17.6	17.6	13.273	119	119;121;126;120;122;126;127;134;142;147;152;175	0.0017652	2.2507	6.7	0	0	0	6.7
tr|B4FTQ0|B4FTQ0_MAIZE;tr|B4FCM4|B4FCM4_MAIZE	tr|B4FTQ0|B4FTQ0_MAIZE;tr|B4FCM4|B4FCM4_MAIZE	1;1	1;1	1;1	>tr|B4FTQ0|B4FTQ0_MAIZE PRA1 family protein OS=Zea mays OX=4577 GN=100273220 PE=2 SV=1;>tr|B4FCM4|B4FCM4_MAIZE PRA1 family protein OS=Zea mays OX=4577 GN=100192789 PE=2 SV=1	2	1	1	1	0	0	0	0	1	1	1	0	0	0	0	0	0	1	1	1	0	0	0	0	0	0	1	1	1	0	0	6.9	6.9	6.9	22.564	217	217;217	0	2.9584	0	0	0	0	6.9
tr|A0A1D6NKX6|A0A1D6NKX6_MAIZE	tr|A0A1D6NKX6|A0A1D6NKX6_MAIZE	3	2	2	>tr|A0A1D6NKX6|A0A1D6NKX6_MAIZE Hypersensitive-induced response protein 1 OS=Zea mays OX=4577 GN=ZEAMMB73_Zm00001d044323 PE=4 SV=1	1	3	2	2	1	1	1	1	1	1	1	2	2	0	0	0	0	0	0	0	1	1	0	0	0	0	0	0	0	1	1	21.3	14.8	14.8	13.17	122	122	0.0028604	2.0579	6.6	6.6	6.6	6.6	6.6
tr|B4FVN6|B4FVN6_MAIZE;tr|B6TF11|B6TF11_MAIZE;tr|A0A1D6LER9|A0A1D6LER9_MAIZE	tr|B4FVN6|B4FVN6_MAIZE;tr|B6TF11|B6TF11_MAIZE;tr|A0A1D6LER9|A0A1D6LER9_MAIZE	2;1;1	2;1;1	2;1;1	>tr|B4FVN6|B4FVN6_MAIZE Lysine histidine transporter 2 OS=Zea mays OX=4577 GN=100273455 PE=2 SV=1;>tr|B6TF11|B6TF11_MAIZE AATL2 OS=Zea mays OX=4577 GN=100283144 PE=2 SV=1;>tr|A0A1D6LER9|A0A1D6LER9_MAIZE Lysine histidine transporter 2 OS=Zea mays OX=4577 GN	3	2	2	2	2	1	1	2	1	2	0	0	0	2	1	1	2	1	2	0	0	0	2	1	1	2	1	2	0	0	0	6.4	6.4	6.4	50.196	452	452;438;454	0	8.849	6.4	3.3	3.3	6.4	3.3
tr|K7VCW8|K7VCW8_MAIZE	tr|K7VCW8|K7VCW8_MAIZE	2	2	2	>tr|K7VCW8|K7VCW8_MAIZE Uncharacterized protein OS=Zea mays OX=4577 GN=ZEAMMB73_Zm00001d045905 PE=4 SV=1	1	2	2	2	0	0	0	0	0	0	0	1	1	0	0	0	0	0	0	0	1	1	0	0	0	0	0	0	0	1	1	15.4	15.4	15.4	23.55	228	228	0	8.6498	0	0	0	0	0
tr|A0A1D6QGG9|A0A1D6QGG9_MAIZE;tr|K7V1L1|K7V1L1_MAIZE	tr|A0A1D6QGG9|A0A1D6QGG9_MAIZE;tr|K7V1L1|K7V1L1_MAIZE	2;2	2;2	2;2	>tr|A0A1D6QGG9|A0A1D6QGG9_MAIZE Plastid transcriptionally active 6 OS=Zea mays OX=4577 GN=100273953 PE=4 SV=1;>tr|K7V1L1|K7V1L1_MAIZE Plastid transcriptionally active 6 OS=Zea mays OX=4577 GN=100273953 PE=4 SV=1	2	2	2	2	1	0	0	0	1	0	0	1	0	1	0	0	0	1	0	0	1	0	1	0	0	0	1	0	0	1	0	10.1	10.1	10.1	27.678	248	248;348	0	4.317	6.5	0	0	0	6.5
tr|A0A1D6L8S7|A0A1D6L8S7_MAIZE;tr|B4FF99|B4FF99_MAIZE;tr|A0A1D6EZ59|A0A1D6EZ59_MAIZE;tr|A0A1D6EZ61|A0A1D6EZ61_MAIZE;tr|A0A1D6EZ58|A0A1D6EZ58_MAIZE;tr|B6SKK9|B6SKK9_MAIZE	tr|A0A1D6L8S7|A0A1D6L8S7_MAIZE;tr|B4FF99|B4FF99_MAIZE	3;3;1;1;1;1	2;2;1;1;1;1	2;2;1;1;1;1	>tr|A0A1D6L8S7|A0A1D6L8S7_MAIZE Calcium-dependent protein kinase 2 OS=Zea mays OX=4577 GN=ZEAMMB73_Zm00001d034562 PE=4 SV=1;>tr|B4FF99|B4FF99_MAIZE Calcium-dependent protein kinase 7 OS=Zea mays OX=4577 GN=100193514 PE=2 SV=1	6	3	2	2	1	1	0	0	0	1	1	0	0	0	0	0	0	0	1	0	0	0	0	0	0	0	0	1	0	0	0	11.4	9.4	9.4	41.283	361	361;534;325;362;395;539	0.00031153	2.7578	1.9	1.9	0	0	0
tr|K7UPV5|K7UPV5_MAIZE	tr|K7UPV5|K7UPV5_MAIZE	2	2	2	>tr|K7UPV5|K7UPV5_MAIZE PAP fibrillin domain proteinexpressed protein OS=Zea mays OX=4577 GN=100304440 PE=4 SV=1	1	2	2	2	0	1	1	0	0	0	1	0	1	0	1	1	0	0	0	1	0	1	0	1	1	0	0	0	1	0	1	8.2	8.2	8.2	26.59	245	245	0.0020462	2.2128	0	5.3	5.3	0	0
tr|A0A1D6LAE8|A0A1D6LAE8_MAIZE;tr|C0HGF4|C0HGF4_MAIZE;tr|A0A1D6LAE7|A0A1D6LAE7_MAIZE	tr|A0A1D6LAE8|A0A1D6LAE8_MAIZE;tr|C0HGF4|C0HGF4_MAIZE;tr|A0A1D6LAE7|A0A1D6LAE7_MAIZE	3;3;3	3;3;3	3;3;3	>tr|A0A1D6LAE8|A0A1D6LAE8_MAIZE Galactokinase OS=Zea mays OX=4577 GN=100284953 PE=4 SV=1;>tr|C0HGF4|C0HGF4_MAIZE Galactokinase OS=Zea mays OX=4577 GN=100284953 PE=2 SV=1;>tr|A0A1D6LAE7|A0A1D6LAE7_MAIZE Galactokinase OS=Zea mays OX=4577 GN=100284953 PE=4 SV	3	3	3	3	1	0	1	0	0	0	0	0	0	1	0	1	0	0	0	0	0	0	1	0	1	0	0	0	0	0	0	9.5	9.5	9.5	39.725	370	370;504;578	0.00031338	2.8229	2.4	0	2.4	0	0
tr|A0A1D6KIT2|A0A1D6KIT2_MAIZE;tr|A0A1D6KIT0|A0A1D6KIT0_MAIZE;tr|A0A1D6KIR4|A0A1D6KIR4_MAIZE;tr|A0A1D6KIS3|A0A1D6KIS3_MAIZE;tr|A0A1D6KIW3|A0A1D6KIW3_MAIZE;tr|A0A1D6KIT4|A0A1D6KIT4_MAIZE;tr|A0A1D6KIT8|A0A1D6KIT8_MAIZE;tr|A0A1D6KIS2|A0A1D6KIS2_MAIZE;tr|A0A1D6KIV2|A0A1D6KIV2_MAIZE;tr|A0A1D6KIU8|A0A1D6KIU8_MAIZE;tr|A0A1D6NV04|A0A1D6NV04_MAIZE;tr|A0A1D6NV16|A0A1D6NV16_MAIZE;tr|A0A1D6NV05|A0A1D6NV05_MA…	tr|A0A1D6KIT2|A0A1D6KIT2_MAIZE;tr|A0A1D6KIT0|A0A1D6KIT0_MAIZE;tr|A0A1D6KIR4|A0A1D6KIR4_MAIZE;tr|A0A1D6KIS3|A0A1D6KIS3_MAIZE;tr|A0A1D6KIW3|A0A1D6KIW3_MAIZE;tr|A0A1D6KIT4|A0A1D6KIT4_MAIZE;tr|A0A1D6KIT8|A0A1D6KIT8_MAIZE;tr|A0A1D6KIS2|A0A1D6KIS2_MAIZE;tr|A0A1D6KIV2|A0A1D6KIV2_MAIZE;tr|A0A1D6KIU8|A0A1D6KIU8_MAIZE;tr|A0A1D6NV04|A0A1D6NV04_MAIZE;tr|A0A1D6NV16|A0A1D6NV16_MAIZE;tr|A0A1D6NV05|A0A1D6NV05_MA…	4;4;4;3;3;3;3;3;3;3;2;2;2;2;2;2;2;2;2;2;2;2;2;1;1;1;1;1	4;4;4;3;3;3;3;3;3;3;2;2;2;2;2;2;2;2;2;2;2;2;2;1;1;1;1;1	4;4;4;3;3;3;3;3;3;3;2;2;2;2;2;2;2;2;2;2;2;2;2;1;1;1;1;1	>tr|A0A1D6KIT2|A0A1D6KIT2_MAIZE ABC transporter C family member 10 OS=Zea mays OX=4577 GN=103642016 PE=4 SV=1;>tr|A0A1D6KIT0|A0A1D6KIT0_MAIZE ABC transporter C family member 10 OS=Zea mays OX=4577 GN=103642016 PE=4 SV=1;>tr|A0A1D6KIR4|A0A1D6KIR4_MAIZE ABC	28	4	4	4	1	1	0	0	1	0	0	0	0	1	1	0	0	1	0	0	0	0	1	1	0	0	1	0	0	0	0	3.7	3.7	3.7	159.77	1448	1448;1480;1496;1166;1214;1245;1271;1315;1337;1339;416;458;659;660;1017;1019;1070;1253;1274;1339;1418;1478;1480;466;737;745;749;1100	0	8.1808	1.1	1.1	0	0	1.1
tr|A0A1D6PGX2|A0A1D6PGX2_MAIZE;tr|A0A1D6PGX0|A0A1D6PGX0_MAIZE;tr|A0A1D6PGW8|A0A1D6PGW8_MAIZE;tr|A0A1D6PGW6|A0A1D6PGW6_MAIZE;tr|K7VKI2|K7VKI2_MAIZE;tr|A0A1D6PGW9|A0A1D6PGW9_MAIZE;tr|A0A1D6PGW7|A0A1D6PGW7_MAIZE	tr|A0A1D6PGX2|A0A1D6PGX2_MAIZE;tr|A0A1D6PGX0|A0A1D6PGX0_MAIZE;tr|A0A1D6PGW8|A0A1D6PGW8_MAIZE;tr|A0A1D6PGW6|A0A1D6PGW6_MAIZE;tr|K7VKI2|K7VKI2_MAIZE;tr|A0A1D6PGW9|A0A1D6PGW9_MAIZE;tr|A0A1D6PGW7|A0A1D6PGW7_MAIZE	10;10;10;10;10;8;8	2;2;2;2;2;2;2	2;2;2;2;2;2;2	>tr|A0A1D6PGX2|A0A1D6PGX2_MAIZE Methionine--tRNA ligase cytoplasmic OS=Zea mays OX=4577 GN=103639438 PE=3 SV=1;>tr|A0A1D6PGX0|A0A1D6PGX0_MAIZE Methionine--tRNA ligase cytoplasmic OS=Zea mays OX=4577 GN=103639438 PE=3 SV=1;>tr|A0A1D6PGW8|A0A1D6PGW8_MAIZE Me	7	10	2	2	3	3	3	4	2	1	2	1	2	1	0	1	2	0	1	0	0	1	1	0	1	2	0	1	0	0	1	19.2	3.4	3.4	69.896	626	626;726;754;777;802;425;497	0.001758	2.2332	6.7	6.2	6.7	8.3	5.1
tr|B6T2W7|B6T2W7_MAIZE	tr|B6T2W7|B6T2W7_MAIZE	2	2	2	>tr|B6T2W7|B6T2W7_MAIZE Xyloglucan endotransglucosylase/hydrolase OS=Zea mays OX=4577 GN=100282047 PE=2 SV=1	1	2	2	2	0	0	0	2	2	1	0	0	0	0	0	0	2	2	1	0	0	0	0	0	0	2	2	1	0	0	0	8	8	8	34.976	314	314	0	4.4407	0	0	0	8	8
tr|C0P6D0|C0P6D0_MAIZE;tr|A0A1D6IIK3|A0A1D6IIK3_MAIZE	tr|C0P6D0|C0P6D0_MAIZE;tr|A0A1D6IIK3|A0A1D6IIK3_MAIZE	3;2	3;2	3;2	>tr|C0P6D0|C0P6D0_MAIZE FRIGIDA-like protein OS=Zea mays OX=4577 GN=100274738 PE=2 SV=1;>tr|A0A1D6IIK3|A0A1D6IIK3_MAIZE FRIGIDA-like protein OS=Zea mays OX=4577 GN=100274738 PE=3 SV=1	2	3	3	3	1	1	1	1	1	0	0	0	0	1	1	1	1	1	0	0	0	0	1	1	1	1	1	0	0	0	0	5.6	5.6	5.6	67.973	623	623;398	0	4.436	1.9	1.8	1.8	1.8	1.8
tr|C0PDR3|C0PDR3_MAIZE	tr|C0PDR3|C0PDR3_MAIZE	4	4	4	>tr|C0PDR3|C0PDR3_MAIZE 4-hydroxy-3-methylbut-2-enyl diphosphate reductase OS=Zea mays OX=4577 GN=100383164 PE=2 SV=1	1	4	4	4	1	0	0	0	0	0	0	0	0	1	0	0	0	0	0	0	0	0	1	0	0	0	0	0	0	0	0	9.3	9.3	9.3	51.601	462	462	0	5.2952	1.5	0	0	0	0
tr|B4FIZ5|B4FIZ5_MAIZE;tr|A0A1D6GXA2|A0A1D6GXA2_MAIZE	tr|B4FIZ5|B4FIZ5_MAIZE;tr|A0A1D6GXA2|A0A1D6GXA2_MAIZE	3;2	3;2	3;2	>tr|B4FIZ5|B4FIZ5_MAIZE Clathrin light chain OS=Zea mays OX=4577 GN=100277113 PE=2 SV=1;>tr|A0A1D6GXA2|A0A1D6GXA2_MAIZE Clathrin light chain 2 OS=Zea mays OX=4577 GN=100277113 PE=4 SV=1	2	3	3	3	1	1	0	0	1	0	0	0	0	1	1	0	0	1	0	0	0	0	1	1	0	0	1	0	0	0	0	11.6	11.6	11.6	30.323	284	284;200	0.006552	1.7035	2.8	2.8	0	0	2.8
tr|A0A1D6JKV2|A0A1D6JKV2_MAIZE;tr|A0A1D6JKV4|A0A1D6JKV4_MAIZE;tr|B4FNB4|B4FNB4_MAIZE;tr|A0A1D6JKV1|A0A1D6JKV1_MAIZE;tr|A0A1D6JKV3|A0A1D6JKV3_MAIZE	tr|A0A1D6JKV2|A0A1D6JKV2_MAIZE;tr|A0A1D6JKV4|A0A1D6JKV4_MAIZE;tr|B4FNB4|B4FNB4_MAIZE;tr|A0A1D6JKV1|A0A1D6JKV1_MAIZE;tr|A0A1D6JKV3|A0A1D6JKV3_MAIZE	4;4;4;2;2	3;3;3;1;1	3;3;3;1;1	>tr|A0A1D6JKV2|A0A1D6JKV2_MAIZE Actin-related protein 4 OS=Zea mays OX=4577 GN=100279759 PE=3 SV=1;>tr|A0A1D6JKV4|A0A1D6JKV4_MAIZE Actin-related protein 4 OS=Zea mays OX=4577 GN=100279759 PE=3 SV=1;>tr|B4FNB4|B4FNB4_MAIZE Actin-related protein 4 OS=Zea may	5	4	3	3	1	1	2	2	1	1	0	1	0	1	1	1	1	1	0	0	0	0	1	1	1	1	1	0	0	0	0	15	13	13	38.321	346	346;429;443;102;228	0	4.7105	6.6	6.6	8.7	8.7	6.6
tr|C0P488|C0P488_MAIZE	tr|C0P488|C0P488_MAIZE	2	2	2	>tr|C0P488|C0P488_MAIZE Polyadenylate-binding protein RBP45C OS=Zea mays OX=4577 GN=100382091 PE=2 SV=1	1	2	2	2	0	1	0	0	0	1	0	0	0	0	1	0	0	0	1	0	0	0	0	1	0	0	0	1	0	0	0	4.4	4.4	4.4	44.475	406	406	0.0041923	1.8771	0	2.2	0	0	0
tr|A0A1D6HXL8|A0A1D6HXL8_MAIZE;tr|A0A1D6HXM8|A0A1D6HXM8_MAIZE;tr|A0A1D6HXM5|A0A1D6HXM5_MAIZE;tr|A0A1D6HXM7|A0A1D6HXM7_MAIZE;tr|C0PP98|C0PP98_MAIZE;tr|A0A1D6HXL9|A0A1D6HXL9_MAIZE;tr|A0A1D6HXM2|A0A1D6HXM2_MAIZE	tr|A0A1D6HXL8|A0A1D6HXL8_MAIZE;tr|A0A1D6HXM8|A0A1D6HXM8_MAIZE;tr|A0A1D6HXM5|A0A1D6HXM5_MAIZE;tr|A0A1D6HXM7|A0A1D6HXM7_MAIZE;tr|C0PP98|C0PP98_MAIZE;tr|A0A1D6HXL9|A0A1D6HXL9_MAIZE;tr|A0A1D6HXM2|A0A1D6HXM2_MAIZE	1;1;1;1;1;1;1	1;1;1;1;1;1;1	1;1;1;1;1;1;1	>tr|A0A1D6HXL8|A0A1D6HXL8_MAIZE Calcium-dependent lipid-binding (CaLB domain) family protein OS=Zea mays OX=4577 GN=100384434 PE=4 SV=1;>tr|A0A1D6HXM8|A0A1D6HXM8_MAIZE Calcium-dependent lipid-binding (CaLB domain) family protein OS=Zea mays OX=4577 GN=1003	7	1	1	1	1	0	0	0	0	0	0	1	1	1	0	0	0	0	0	0	1	1	1	0	0	0	0	0	0	1	1	6.1	6.1	6.1	30.168	278	278;305;347;362;501;531;535	0	9.55	6.1	0	0	0	0
tr|C0P8L3|C0P8L3_MAIZE;tr|A0A1D6IX23|A0A1D6IX23_MAIZE	tr|C0P8L3|C0P8L3_MAIZE	5;2	5;2	5;2	>tr|C0P8L3|C0P8L3_MAIZE Carboxypeptidase OS=Zea mays OX=4577 GN=100282964 PE=2 SV=1	2	5	5	5	1	0	0	0	0	0	0	0	1	1	0	0	0	0	0	0	0	1	1	0	0	0	0	0	0	0	1	9.5	9.5	9.5	56.09	517	517;485	0	5.8999	2.1	0	0	0	0
tr|B4FBU2|B4FBU2_MAIZE;tr|B6TLN0|B6TLN0_MAIZE	tr|B4FBU2|B4FBU2_MAIZE;tr|B6TLN0|B6TLN0_MAIZE	2;2	2;2	2;2	>tr|B4FBU2|B4FBU2_MAIZE Zinc finger (C2H2 type) family protein OS=Zea mays OX=4577 GN=100192567 PE=2 SV=1;>tr|B6TLN0|B6TLN0_MAIZE Zinc finger (C2H2 type) family protein OS=Zea mays OX=4577 GN=100274838 PE=2 SV=1	2	2	2	2	1	0	1	0	0	1	0	1	0	1	0	1	0	0	1	0	1	0	1	0	1	0	0	1	0	1	0	15.7	15.7	15.7	11.401	108	108;118	0.0034188	2.0266	8.3	0	8.3	0	0
sp|Q9ATL9|TIP21_MAIZE	sp|Q9ATL9|TIP21_MAIZE	1	1	1	>sp|Q9ATL9|TIP21_MAIZE Aquaporin TIP2-1 OS=Zea mays OX=4577 GN=TIP2-1 PE=2 SV=1	1	1	1	1	0	1	0	0	1	0	1	1	0	0	1	0	0	1	0	1	1	0	0	1	0	0	1	0	1	1	0	6.4	6.4	6.4	24.869	249	249	0.0036517	1.9203	0	6.4	0	0	6.4
tr|B6SP44|B6SP44_MAIZE;tr|A0A1D6NCY3|A0A1D6NCY3_MAIZE	tr|B6SP44|B6SP44_MAIZE;tr|A0A1D6NCY3|A0A1D6NCY3_MAIZE	1;1	1;1	1;1	>tr|B6SP44|B6SP44_MAIZE Glutamate carboxypeptidase 2 OS=Zea mays OX=4577 GN=100280900 PE=2 SV=1;>tr|A0A1D6NCY3|A0A1D6NCY3_MAIZE Peptidase M28 family protein OS=Zea mays OX=4577 GN=100280900 PE=4 SV=1	2	1	1	1	0	1	1	0	0	0	0	0	0	0	1	1	0	0	0	0	0	0	0	1	1	0	0	0	0	0	0	1.5	1.5	1.5	80.628	738	738;743	0.0015074	2.4667	0	1.5	1.5	0	0
tr|A0A1D6KLB5|A0A1D6KLB5_MAIZE	tr|A0A1D6KLB5|A0A1D6KLB5_MAIZE	2	2	1	>tr|A0A1D6KLB5|A0A1D6KLB5_MAIZE Gibberellin receptor GID1L2 OS=Zea mays OX=4577 GN=ZEAMMB73_Zm00001d031805 PE=4 SV=1	1	2	2	1	1	1	1	1	1	1	0	0	0	1	1	1	1	1	1	0	0	0	1	1	1	1	1	1	0	0	0	8.1	8.1	4.1	29.287	271	271	0	4.2675	4.1	4.1	4.1	4.1	4.1
tr|A0A1D6GWU3|A0A1D6GWU3_MAIZE;tr|A0A1D6GWT5|A0A1D6GWT5_MAIZE;tr|A0A1D6GWT6|A0A1D6GWT6_MAIZE;tr|A0A1D6GWT9|A0A1D6GWT9_MAIZE;tr|A0A1D6GWT7|A0A1D6GWT7_MAIZE;tr|A0A1D6GWU0|A0A1D6GWU0_MAIZE;tr|A0A1D6GWU5|A0A1D6GWU5_MAIZE;tr|A0A1D6GWU1|A0A1D6GWU1_MAIZE;tr|A0A1D6GWU2|A0A1D6GWU2_MAIZE;tr|A0A1D6GWT8|A0A1D6GWT8_MAIZE;tr|A0A1D6LUR6|A0A1D6LUR6_MAIZE;tr|A0A1D6LUR7|A0A1D6LUR7_MAIZE	tr|A0A1D6GWU3|A0A1D6GWU3_MAIZE;tr|A0A1D6GWT5|A0A1D6GWT5_MAIZE;tr|A0A1D6GWT6|A0A1D6GWT6_MAIZE;tr|A0A1D6GWT9|A0A1D6GWT9_MAIZE;tr|A0A1D6GWT7|A0A1D6GWT7_MAIZE;tr|A0A1D6GWU0|A0A1D6GWU0_MAIZE;tr|A0A1D6GWU5|A0A1D6GWU5_MAIZE;tr|A0A1D6GWU1|A0A1D6GWU1_MAIZE	6;6;6;5;4;4;4;3;2;2;2;1	6;6;6;5;4;4;4;3;2;2;2;1	4;4;4;4;3;3;3;2;1;1;0;0	>tr|A0A1D6GWU3|A0A1D6GWU3_MAIZE Calcium-binding EF hand family protein OS=Zea mays OX=4577 GN=100193029 PE=4 SV=1;>tr|A0A1D6GWT5|A0A1D6GWT5_MAIZE Calcium-binding EF hand family protein OS=Zea mays OX=4577 GN=100193029 PE=4 SV=1;>tr|A0A1D6GWT6|A0A1D6GWT6_MA	12	6	6	4	0	0	1	0	0	0	0	0	0	0	0	1	0	0	0	0	0	0	0	0	1	0	0	0	0	0	0	7.9	7.9	5.6	79.405	731	731;1205;1211;801;637;638;686;597;511;588;859;612	0	3.6998	0	0	1.2	0	0
tr|A0A1D6DWY3|A0A1D6DWY3_MAIZE;tr|A0A1D6DWY2|A0A1D6DWY2_MAIZE;tr|A0A1D6DWY1|A0A1D6DWY1_MAIZE	tr|A0A1D6DWY3|A0A1D6DWY3_MAIZE;tr|A0A1D6DWY2|A0A1D6DWY2_MAIZE;tr|A0A1D6DWY1|A0A1D6DWY1_MAIZE	2;1;1	2;1;1	2;1;1	>tr|A0A1D6DWY3|A0A1D6DWY3_MAIZE Protein kinase superfamily protein OS=Zea mays OX=4577 GN=ZEAMMB73_Zm00001d002129 PE=4 SV=1;>tr|A0A1D6DWY2|A0A1D6DWY2_MAIZE Protein kinase superfamily protein OS=Zea mays OX=4577 GN=ZEAMMB73_Zm00001d002129 PE=4 SV=1;>tr|A0A1	3	2	2	2	0	0	0	0	0	0	0	1	0	0	0	0	0	0	0	0	1	0	0	0	0	0	0	0	0	1	0	6.1	6.1	6.1	37.672	342	342;712;740	0.0015366	2.6243	0	0	0	0	0
tr|C4J7M6|C4J7M6_MAIZE;tr|B4FL58|B4FL58_MAIZE;tr|A0A1D6PHG5|A0A1D6PHG5_MAIZE;tr|A0A1D6JSU5|A0A1D6JSU5_MAIZE;tr|A0A1D6L5Q5|A0A1D6L5Q5_MAIZE;tr|B8A1R6|B8A1R6_MAIZE;tr|A0A1D6L5Q6|A0A1D6L5Q6_MAIZE;tr|A0A096S5M0|A0A096S5M0_MAIZE;tr|A0A1D6JSU6|A0A1D6JSU6_MAIZE;tr|A0A1D6PHG3|A0A1D6PHG3_MAIZE;tr|A0A1D6PHG2|A0A1D6PHG2_MAIZE	tr|C4J7M6|C4J7M6_MAIZE;tr|B4FL58|B4FL58_MAIZE;tr|A0A1D6PHG5|A0A1D6PHG5_MAIZE;tr|A0A1D6JSU5|A0A1D6JSU5_MAIZE;tr|A0A1D6L5Q5|A0A1D6L5Q5_MAIZE;tr|B8A1R6|B8A1R6_MAIZE;tr|A0A1D6L5Q6|A0A1D6L5Q6_MAIZE;tr|A0A096S5M0|A0A096S5M0_MAIZE;tr|A0A1D6JSU6|A0A1D6JSU6_MAIZE;tr|A0A1D6PHG3|A0A1D6PHG3_MAIZE;tr|A0A1D6PHG2|A0A1D6PHG2_MAIZE	1;1;1;1;1;1;1;1;1;1;1	1;1;1;1;1;1;1;1;1;1;1	1;1;1;1;1;1;1;1;1;1;1	>tr|C4J7M6|C4J7M6_MAIZE SecY protein transport family protein OS=Zea mays OX=4577 GN=ZEAMMB73_Zm00001d028201 PE=2 SV=1;>tr|B4FL58|B4FL58_MAIZE SecY protein transport family protein OS=Zea mays OX=4577 GN=100217058 PE=2 SV=1;>tr|A0A1D6PHG5|A0A1D6PHG5_MAIZE	11	1	1	1	1	0	0	0	0	0	0	0	0	1	0	0	0	0	0	0	0	0	1	0	0	0	0	0	0	0	0	9.3	9.3	9.3	11.619	107	107;150;337;337;423;475;475;475;484;505;512	0.0057629	1.7366	9.3	0	0	0	0
tr|A0A1D6EVV4|A0A1D6EVV4_MAIZE	tr|A0A1D6EVV4|A0A1D6EVV4_MAIZE	3	1	1	>tr|A0A1D6EVV4|A0A1D6EVV4_MAIZE Photosynthetic NDH subunit of subcomplex B 3 chloroplastic OS=Zea mays OX=4577 GN=ZEAMMB73_Zm00001d006398 PE=4 SV=1	1	3	1	1	1	1	3	3	3	3	2	2	2	0	0	1	1	1	1	0	0	0	0	0	1	1	1	1	0	0	0	23.1	4.5	4.5	21.647	199	199	1	-2	6	6	23.1	23.1	23.1
tr|B4G1D7|B4G1D7_MAIZE	tr|B4G1D7|B4G1D7_MAIZE	4	4	4	>tr|B4G1D7|B4G1D7_MAIZE DNA-damage-repair/toleration protein DRT100 OS=Zea mays OX=4577 GN=100284303 PE=2 SV=1	1	4	4	4	3	3	0	0	1	0	0	0	0	3	3	0	0	1	0	0	0	0	3	3	0	0	1	0	0	0	0	13.1	13.1	13.1	38.826	381	381	0	5.3933	9.4	11	0	0	2.1
REV__tr|C4J622|C4J622_MAIZE;REV__tr|A0A1D6LKD1|A0A1D6LKD1_MAIZE;REV__tr|A0A1D6LKD6|A0A1D6LKD6_MAIZE;REV__tr|A0A1D6LKD4|A0A1D6LKD4_MAIZE;REV__tr|A0A1D6LKD2|A0A1D6LKD2_MAIZE	REV__tr|C4J622|C4J622_MAIZE;REV__tr|A0A1D6LKD1|A0A1D6LKD1_MAIZE;REV__tr|A0A1D6LKD6|A0A1D6LKD6_MAIZE;REV__tr|A0A1D6LKD4|A0A1D6LKD4_MAIZE;REV__tr|A0A1D6LKD2|A0A1D6LKD2_MAIZE	1;1;1;1;1	1;1;1;1;1	1;1;1;1;1	>tr|C4J622|C4J622_MAIZE Mosaic virus helicase domain-binding protein OS=Zea mays OX=4577 GN=100501804 PE=2 SV=1;>tr|A0A1D6LKD1|A0A1D6LKD1_MAIZE Mosaic virus helicase domain-binding protein OS=Zea mays OX=4577 GN=100501804 PE=4 SV=1;>tr|A0A1D6LKD6|A0A1D6LKD	5	1	1	1	0	0	1	0	0	1	0	1	1	0	0	1	0	0	1	0	1	1	0	0	1	0	0	1	0	1	1	0	0	0	12.661	118	118;132;149;149;176	1	-2	0	0	0	0	0
tr|A0A1D6DSQ7|A0A1D6DSQ7_MAIZE;tr|A0A1D6DSQ8|A0A1D6DSQ8_MAIZE	tr|A0A1D6DSQ7|A0A1D6DSQ7_MAIZE;tr|A0A1D6DSQ8|A0A1D6DSQ8_MAIZE	3;3	2;2	2;2	>tr|A0A1D6DSQ7|A0A1D6DSQ7_MAIZE AT-hook motif nuclear-localized protein 5 OS=Zea mays OX=4577 GN=100194172 PE=4 SV=1;>tr|A0A1D6DSQ8|A0A1D6DSQ8_MAIZE AT-hook motif nuclear-localized protein 5 OS=Zea mays OX=4577 GN=100194172 PE=4 SV=1	2	3	2	2	1	1	2	2	1	1	1	2	1	0	0	1	1	0	0	0	1	0	0	0	1	1	0	0	0	1	0	13.2	10.5	10.5	39.507	380	380;435	0.00031201	2.7778	2.6	2.6	7.9	7.9	2.6
tr|A0A096SC75|A0A096SC75_MAIZE	tr|A0A096SC75|A0A096SC75_MAIZE	1	1	1	>tr|A0A096SC75|A0A096SC75_MAIZE Dentin sialophosphoprotein-related OS=Zea mays OX=4577 GN=103647958 PE=4 SV=1	1	1	1	1	0	1	0	0	0	0	0	0	0	0	1	0	0	0	0	0	0	0	0	1	0	0	0	0	0	0	0	2.3	2.3	2.3	61.932	569	569	0	12.397	0	2.3	0	0	0
tr|A0A1X7YHF6|A0A1X7YHF6_MAIZE;tr|A0A1D6GMP0|A0A1D6GMP0_MAIZE;tr|A0A1X7YHK9|A0A1X7YHK9_MAIZE;tr|A0A1D6GMP2|A0A1D6GMP2_MAIZE	tr|A0A1X7YHF6|A0A1X7YHF6_MAIZE;tr|A0A1D6GMP0|A0A1D6GMP0_MAIZE	3;3;1;1	3;3;1;1	3;3;1;1	>tr|A0A1X7YHF6|A0A1X7YHF6_MAIZE Uncharacterized protein OS=Zea mays OX=4577 PE=3 SV=1;>tr|A0A1D6GMP0|A0A1D6GMP0_MAIZE Methionine gamma-lyase OS=Zea mays OX=4577 GN=ZEAMMB73_Zm00001d013844 PE=3 SV=1	4	3	3	3	0	0	0	0	0	3	0	0	0	0	0	0	0	0	3	0	0	0	0	0	0	0	0	3	0	0	0	7.2	7.2	7.2	50.192	473	473;476;190;218	0	9.5647	0	0	0	0	0
tr|A0A1D6GU11|A0A1D6GU11_MAIZE;tr|A0A1D6GU10|A0A1D6GU10_MAIZE;tr|A0A1D6GU13|A0A1D6GU13_MAIZE;tr|B4FPT9|B4FPT9_MAIZE	tr|A0A1D6GU11|A0A1D6GU11_MAIZE;tr|A0A1D6GU10|A0A1D6GU10_MAIZE;tr|A0A1D6GU13|A0A1D6GU13_MAIZE;tr|B4FPT9|B4FPT9_MAIZE	2;2;1;1	2;2;1;1	2;2;1;1	>tr|A0A1D6GU11|A0A1D6GU11_MAIZE EH domain-containing protein 1 OS=Zea mays OX=4577 GN=100384394 PE=3 SV=1;>tr|A0A1D6GU10|A0A1D6GU10_MAIZE EH domain-containing protein 1 OS=Zea mays OX=4577 GN=100384394 PE=3 SV=1;>tr|A0A1D6GU13|A0A1D6GU13_MAIZE EH domain-co	4	2	2	2	0	1	1	1	1	1	0	0	0	0	1	1	1	1	1	0	0	0	0	1	1	1	1	1	0	0	0	4	4	4	61.377	544	544;547;156;547	0	3.745	0	2	2	2	2
tr|A0A1D6NW49|A0A1D6NW49_MAIZE	tr|A0A1D6NW49|A0A1D6NW49_MAIZE	4	4	4	>tr|A0A1D6NW49|A0A1D6NW49_MAIZE Histone H1 OS=Zea mays OX=4577 GN=ZEAMMB73_Zm00001d045478 PE=3 SV=1	1	4	4	4	0	0	0	0	0	1	0	3	0	0	0	0	0	0	1	0	3	0	0	0	0	0	0	1	0	3	0	14.2	14.2	14.2	29.105	274	274	0	3.2295	0	0	0	0	0
tr|A0A1D6FXZ4|A0A1D6FXZ4_MAIZE;tr|A0A1D6FY00|A0A1D6FY00_MAIZE;tr|A0A1D6FXZ3|A0A1D6FXZ3_MAIZE;tr|A0A1D6FXZ7|A0A1D6FXZ7_MAIZE;tr|A0A1D6FY02|A0A1D6FY02_MAIZE;tr|A0A1D6FXZ5|A0A1D6FXZ5_MAIZE;tr|A0A1D6NK24|A0A1D6NK24_MAIZE	tr|A0A1D6FXZ4|A0A1D6FXZ4_MAIZE;tr|A0A1D6FY00|A0A1D6FY00_MAIZE;tr|A0A1D6FXZ3|A0A1D6FXZ3_MAIZE;tr|A0A1D6FXZ7|A0A1D6FXZ7_MAIZE;tr|A0A1D6FY02|A0A1D6FY02_MAIZE	3;3;3;3;3;1;1	1;1;1;1;1;0;0	1;1;1;1;1;0;0	>tr|A0A1D6FXZ4|A0A1D6FXZ4_MAIZE Protein ROOT HAIR DEFECTIVE 3 OS=Zea mays OX=4577 GN=ZEAMMB73_Zm00001d011213 PE=3 SV=1;>tr|A0A1D6FY00|A0A1D6FY00_MAIZE Protein ROOT HAIR DEFECTIVE 3 homolog OS=Zea mays OX=4577 GN=ZEAMMB73_Zm00001d011213 PE=3 SV=1;>tr|A0A1D6	7	3	1	1	1	2	1	1	1	1	1	0	0	0	1	1	1	1	0	1	0	0	0	1	1	1	1	0	1	0	0	4.7	2.1	2.1	73.977	657	657;784;805;808;809;223;564	0	4.6835	1.2	3.3	2.1	2.1	2.1
tr|K7W4U7|K7W4U7_MAIZE;tr|A0A1D6NRE0|A0A1D6NRE0_MAIZE;tr|A0A1D6NRD9|A0A1D6NRD9_MAIZE;tr|A0A1D6NRE2|A0A1D6NRE2_MAIZE;tr|A0A1D6NRE4|A0A1D6NRE4_MAIZE;tr|A0A1D6NRE5|A0A1D6NRE5_MAIZE;tr|A0A1D6NRD8|A0A1D6NRD8_MAIZE;tr|A0A1D6NRD6|A0A1D6NRD6_MAIZE	tr|K7W4U7|K7W4U7_MAIZE;tr|A0A1D6NRE0|A0A1D6NRE0_MAIZE;tr|A0A1D6NRD9|A0A1D6NRD9_MAIZE;tr|A0A1D6NRE2|A0A1D6NRE2_MAIZE;tr|A0A1D6NRE4|A0A1D6NRE4_MAIZE;tr|A0A1D6NRE5|A0A1D6NRE5_MAIZE	6;6;6;4;4;4;2;2	6;6;6;4;4;4;2;2	6;6;6;4;4;4;2;2	>tr|K7W4U7|K7W4U7_MAIZE RNI-like superfamily protein OS=Zea mays OX=4577 GN=ZEAMMB73_Zm00001d044774 PE=4 SV=1;>tr|A0A1D6NRE0|A0A1D6NRE0_MAIZE RNI-like superfamily protein OS=Zea mays OX=4577 GN=ZEAMMB73_Zm00001d044774 PE=4 SV=1;>tr|A0A1D6NRD9|A0A1D6NRD9_MA	8	6	6	6	2	0	0	0	0	0	1	0	0	2	0	0	0	0	0	1	0	0	2	0	0	0	0	0	1	0	0	11.9	11.9	11.9	66.216	615	615;638;649;247;329;515;362;397	0	4.6442	3.9	0	0	0	0
tr|B6ST17|B6ST17_MAIZE;tr|B4FMS0|B4FMS0_MAIZE;tr|A0A1D6JVN8|A0A1D6JVN8_MAIZE;tr|A0A1D6JVP0|A0A1D6JVP0_MAIZE;tr|A0A1D6JVN9|A0A1D6JVN9_MAIZE;tr|B6SIP0|B6SIP0_MAIZE	tr|B6ST17|B6ST17_MAIZE;tr|B4FMS0|B4FMS0_MAIZE;tr|A0A1D6JVN8|A0A1D6JVN8_MAIZE;tr|A0A1D6JVP0|A0A1D6JVP0_MAIZE;tr|A0A1D6JVN9|A0A1D6JVN9_MAIZE	3;3;2;2;2;1	3;3;2;2;2;1	3;3;2;2;2;1	>tr|B6ST17|B6ST17_MAIZE NHP2-like protein 1 OS=Zea mays OX=4577 GN=103633413 PE=2 SV=1;>tr|B4FMS0|B4FMS0_MAIZE NHP2-like protein 1 OS=Zea mays OX=4577 GN=103633413 PE=2 SV=1;>tr|A0A1D6JVN8|A0A1D6JVN8_MAIZE Ribosomal protein L7Ae/L30e/S12e/Gadd45 family pro	6	3	3	3	0	0	0	0	0	0	0	1	0	0	0	0	0	0	0	0	1	0	0	0	0	0	0	0	0	1	0	33.1	33.1	33.1	13.729	127	127;127;73;130;156;127	0	32.515	0	0	0	0	0
tr|A0A1D6JX34|A0A1D6JX34_MAIZE;tr|A0A1D6PE44|A0A1D6PE44_MAIZE;tr|B4FPG3|B4FPG3_MAIZE;tr|B4FY18|B4FY18_MAIZE	tr|A0A1D6JX34|A0A1D6JX34_MAIZE;tr|A0A1D6PE44|A0A1D6PE44_MAIZE;tr|B4FPG3|B4FPG3_MAIZE;tr|B4FY18|B4FY18_MAIZE	3;3;3;3	3;3;3;3	3;3;3;3	>tr|A0A1D6JX34|A0A1D6JX34_MAIZE Hydroxyproline-rich glycoprotein family protein OS=Zea mays OX=4577 GN=100272589 PE=4 SV=1;>tr|A0A1D6PE44|A0A1D6PE44_MAIZE Hydroxyproline-rich glycoprotein family protein OS=Zea mays OX=4577 GN=100273898 PE=4 SV=1;>tr|B4FPG3	4	3	3	3	0	1	0	1	0	0	0	0	0	0	1	0	1	0	0	0	0	0	0	1	0	1	0	0	0	0	0	9.3	9.3	9.3	33.405	289	289;294;317;323	0	4.6524	0	3.8	0	3.8	0
tr|Q7Y1W6|Q7Y1W6_MAIZE	tr|Q7Y1W6|Q7Y1W6_MAIZE	4	4	4	>tr|Q7Y1W6|Q7Y1W6_MAIZE PPR2 OS=Zea mays OX=4577 GN=ppr2 PE=2 SV=1	1	4	4	4	0	1	0	0	0	0	0	0	0	0	1	0	0	0	0	0	0	0	0	1	0	0	0	0	0	0	0	10.5	10.5	10.5	63.29	571	571	0	9.9583	0	3	0	0	0
tr|B7ZY93|B7ZY93_MAIZE;tr|A0A1D6HI32|A0A1D6HI32_MAIZE;tr|A0A1D6HI34|A0A1D6HI34_MAIZE;tr|B4FQ13|B4FQ13_MAIZE	tr|B7ZY93|B7ZY93_MAIZE;tr|A0A1D6HI32|A0A1D6HI32_MAIZE	4;4;1;1	4;4;1;1	3;3;1;1	>tr|B7ZY93|B7ZY93_MAIZE Thioredoxin reductase OS=Zea mays OX=4577 GN=ZEAMMB73_Zm00001d017823 PE=2 SV=1;>tr|A0A1D6HI32|A0A1D6HI32_MAIZE Thioredoxin reductase OS=Zea mays OX=4577 GN=ZEAMMB73_Zm00001d017823 PE=3 SV=1	4	4	4	3	0	1	0	0	0	0	0	2	1	0	1	0	0	0	0	0	2	1	0	1	0	0	0	0	0	1	0	17.2	17.2	12.4	34.806	331	331;352;162;349	0	30.165	0	3	0	0	0
tr|A0A1D6Q540|A0A1D6Q540_MAIZE	tr|A0A1D6Q540|A0A1D6Q540_MAIZE	13	3	2	>tr|A0A1D6Q540|A0A1D6Q540_MAIZE RAN GTPase-activating protein 2 OS=Zea mays OX=4577 GN=ZEAMMB73_Zm00001d051112 PE=4 SV=1	1	13	3	2	4	3	3	3	3	1	1	1	2	2	2	1	2	1	0	1	0	0	1	1	1	1	1	0	0	0	0	28.3	5.8	3.9	56.214	516	516	0	4.7616	7.9	5.8	5.2	5.6	5.2
tr|B4FBJ2|B4FBJ2_MAIZE;tr|A0A1D6MHX3|A0A1D6MHX3_MAIZE;tr|A0A1D6FFK8|A0A1D6FFK8_MAIZE;tr|A0A1D6FFH3|A0A1D6FFH3_MAIZE;tr|A0A1D6MHY0|A0A1D6MHY0_MAIZE;tr|A0A1D6FFI2|A0A1D6FFI2_MAIZE;tr|A0A1D6MHZ2|A0A1D6MHZ2_MAIZE;tr|A0A1D6FFK3|A0A1D6FFK3_MAIZE;tr|A0A1D6FFK1|A0A1D6FFK1_MAIZE;tr|A0A1D6MHX7|A0A1D6MHX7_MAIZE;tr|A0A1D6FFH6|A0A1D6FFH6_MAIZE;tr|A0A1D6FFJ2|A0A1D6FFJ2_MAIZE;tr|A0A1D6MHX4|A0A1D6MHX4_MAIZE;tr|A…	tr|B4FBJ2|B4FBJ2_MAIZE;tr|A0A1D6MHX3|A0A1D6MHX3_MAIZE;tr|A0A1D6FFK8|A0A1D6FFK8_MAIZE;tr|A0A1D6FFH3|A0A1D6FFH3_MAIZE;tr|A0A1D6MHY0|A0A1D6MHY0_MAIZE;tr|A0A1D6FFI2|A0A1D6FFI2_MAIZE;tr|A0A1D6MHZ2|A0A1D6MHZ2_MAIZE;tr|A0A1D6FFK3|A0A1D6FFK3_MAIZE;tr|A0A1D6FFK1|A0A1D6FFK1_MAIZE;tr|A0A1D6MHX7|A0A1D6MHX7_MAIZE;tr|A0A1D6FFH6|A0A1D6FFH6_MAIZE;tr|A0A1D6FFJ2|A0A1D6FFJ2_MAIZE;tr|A0A1D6MHX4|A0A1D6MHX4_MAIZE;tr|A…	1;1;1;1;1;1;1;1;1;1;1;1;1;1;1;1;1	1;1;1;1;1;1;1;1;1;1;1;1;1;1;1;1;1	1;1;1;1;1;1;1;1;1;1;1;1;1;1;1;1;1	>tr|B4FBJ2|B4FBJ2_MAIZE Uncharacterized protein OS=Zea mays OX=4577 GN=100192491 PE=2 SV=1;>tr|A0A1D6MHX3|A0A1D6MHX3_MAIZE Uncharacterized protein OS=Zea mays OX=4577 GN=100192491 PE=4 SV=1;>tr|A0A1D6FFK8|A0A1D6FFK8_MAIZE Uncharacterized protein OS=Zea may	17	1	1	1	1	0	1	1	1	1	1	0	0	1	0	1	1	1	1	1	0	0	1	0	1	1	1	1	1	0	0	6.5	6.5	6.5	28.527	279	279;513;611;679;684;684;1285;1309;1371;1412;1412;1420;1421;1429;1429;1456;1497	0	9.4814	6.5	0	6.5	6.5	6.5
tr|C0PIL8|C0PIL8_MAIZE;tr|A0A1D6PVV8|A0A1D6PVV8_MAIZE	tr|C0PIL8|C0PIL8_MAIZE;tr|A0A1D6PVV8|A0A1D6PVV8_MAIZE	2;2	2;2	2;2	>tr|C0PIL8|C0PIL8_MAIZE Tobamovirus multiplication protein 2A OS=Zea mays OX=4577 GN=ZEAMMB73_Zm00001d049526 PE=2 SV=1;>tr|A0A1D6PVV8|A0A1D6PVV8_MAIZE Tobamovirus multiplication protein 2A OS=Zea mays OX=4577 GN=ZEAMMB73_Zm00001d049526 PE=4 SV=1	2	2	2	2	1	1	0	0	0	0	0	0	0	1	1	0	0	0	0	0	0	0	1	1	0	0	0	0	0	0	0	8	8	8	30.218	275	275;276	0	3.3437	3.6	3.6	0	0	0
tr|A0A1D6GGD7|A0A1D6GGD7_MAIZE	tr|A0A1D6GGD7|A0A1D6GGD7_MAIZE	6	6	2	>tr|A0A1D6GGD7|A0A1D6GGD7_MAIZE Allene oxide synthase chloroplastic OS=Zea mays OX=4577 GN=103625850 PE=3 SV=1	1	6	6	2	3	1	0	0	0	0	0	0	0	3	1	0	0	0	0	0	0	0	1	1	0	0	0	0	0	0	0	11	11	3.3	56.583	511	511	0	11.211	5.3	1.6	0	0	0
tr|A0A1D6L4K1|A0A1D6L4K1_MAIZE	tr|A0A1D6L4K1|A0A1D6L4K1_MAIZE	10	1	1	>tr|A0A1D6L4K1|A0A1D6L4K1_MAIZE Tubulin beta chain OS=Zea mays OX=4577 GN=ZEAMMB73_Zm00001d034022 PE=3 SV=1	1	10	1	1	5	6	3	3	3	1	3	1	2	0	1	0	0	0	0	0	0	0	0	1	0	0	0	0	0	0	0	58	5.7	5.7	29.159	262	262	0	3.8171	28.6	34.7	11.8	11.8	11.8
tr|A0A1D6HHY4|A0A1D6HHY4_MAIZE	tr|A0A1D6HHY4|A0A1D6HHY4_MAIZE	4	4	2	>tr|A0A1D6HHY4|A0A1D6HHY4_MAIZE Heat shock 70 kDa protein 17 OS=Zea mays OX=4577 GN=100279899 PE=4 SV=1	1	4	4	2	0	1	0	1	1	0	1	0	0	0	1	0	1	1	0	1	0	0	0	0	0	0	0	0	0	0	0	13.3	13.3	8.5	49.358	436	436	0	11.855	0	2.1	0	2.1	2.1
tr|A0A1D6F1P8|A0A1D6F1P8_MAIZE;tr|A0A1D6F1P9|A0A1D6F1P9_MAIZE;tr|A0A1D6F1P5|A0A1D6F1P5_MAIZE;tr|A0A1D6F1Q0|A0A1D6F1Q0_MAIZE;tr|A0A1D6F1P7|A0A1D6F1P7_MAIZE	tr|A0A1D6F1P8|A0A1D6F1P8_MAIZE;tr|A0A1D6F1P9|A0A1D6F1P9_MAIZE;tr|A0A1D6F1P5|A0A1D6F1P5_MAIZE;tr|A0A1D6F1Q0|A0A1D6F1Q0_MAIZE;tr|A0A1D6F1P7|A0A1D6F1P7_MAIZE	4;4;4;4;3	4;4;4;4;3	4;4;4;4;3	>tr|A0A1D6F1P8|A0A1D6F1P8_MAIZE Peroxisomal (S)-2-hydroxy-acid oxidase GLO4 OS=Zea mays OX=4577 GN=100193070 PE=3 SV=1;>tr|A0A1D6F1P9|A0A1D6F1P9_MAIZE Peroxisomal (S)-2-hydroxy-acid oxidase GLO4 OS=Zea mays OX=4577 GN=100193070 PE=3 SV=1;>tr|A0A1D6F1P5|A0A	5	4	4	4	0	0	0	0	0	1	0	1	1	0	0	0	0	0	1	0	1	1	0	0	0	0	0	1	0	1	1	9	9	9	39.779	367	367;387;404;424;194	0	10.885	0	0	0	0	0
tr|A0A1D6JYK5|A0A1D6JYK5_MAIZE	tr|A0A1D6JYK5|A0A1D6JYK5_MAIZE	11	1	1	>tr|A0A1D6JYK5|A0A1D6JYK5_MAIZE Calcium pump2 OS=Zea mays OX=4577 GN=ZEAMMB73_Zm00001d028687 PE=3 SV=1	1	11	1	1	6	6	6	3	3	4	3	2	4	1	1	1	0	0	0	0	0	1	1	1	1	0	0	0	0	0	1	12.6	1.9	1.9	115.29	1061	1061	0	12.884	6.9	6.9	7.6	3.1	2.9
tr|A0A1D6QTB3|A0A1D6QTB3_MAIZE;tr|B7ZXD5|B7ZXD5_MAIZE	tr|A0A1D6QTB3|A0A1D6QTB3_MAIZE;tr|B7ZXD5|B7ZXD5_MAIZE	5;5	5;5	5;5	>tr|A0A1D6QTB3|A0A1D6QTB3_MAIZE Bifunctional protein FolD 4 chloroplastic OS=Zea mays OX=4577 GN=542656 PE=3 SV=1;>tr|B7ZXD5|B7ZXD5_MAIZE Bifunctional protein FolD 4 chloroplastic OS=Zea mays OX=4577 GN=542656 PE=2 SV=1	2	5	5	5	0	1	0	0	1	0	0	0	0	0	1	0	0	1	0	0	0	0	0	1	0	0	1	0	0	0	0	19.5	19.5	19.5	39.19	365	365;369	0	32.871	0	2.2	0	0	2.2
tr|B7ZZ71|B7ZZ71_MAIZE	tr|B7ZZ71|B7ZZ71_MAIZE	1	1	1	>tr|B7ZZ71|B7ZZ71_MAIZE Cobalt ion binding OS=Zea mays OX=4577 GN=ZEAMMB73_Zm00001d034859 PE=2 SV=1	1	1	1	1	1	1	0	0	0	0	1	0	0	1	1	0	0	0	0	1	0	0	1	1	0	0	0	0	1	0	0	7.9	7.9	7.9	20.474	189	189	0	3.3489	7.9	7.9	0	0	0
tr|B4FB96|B4FB96_MAIZE	tr|B4FB96|B4FB96_MAIZE	3	3	3	>tr|B4FB96|B4FB96_MAIZE Late embryogenesis abundant (LEA) hydroxyproline-rich glycoprotein family OS=Zea mays OX=4577 GN=100192081 PE=2 SV=1	1	3	3	3	0	1	0	0	0	0	1	1	0	0	1	0	0	0	0	1	1	0	0	1	0	0	0	0	1	1	0	18.6	18.6	18.6	21.31	194	194	0.0025788	2.0692	0	5.2	0	0	0
tr|A0A1D6KXH5|A0A1D6KXH5_MAIZE;tr|A0A1D6KXH2|A0A1D6KXH2_MAIZE;tr|A0A1D6KXH4|A0A1D6KXH4_MAIZE;tr|A0A1D6KXH3|A0A1D6KXH3_MAIZE;tr|A0A1D6KXH7|A0A1D6KXH7_MAIZE	tr|A0A1D6KXH5|A0A1D6KXH5_MAIZE;tr|A0A1D6KXH2|A0A1D6KXH2_MAIZE;tr|A0A1D6KXH4|A0A1D6KXH4_MAIZE	3;2;2;1;1	3;2;2;1;1	3;2;2;1;1	>tr|A0A1D6KXH5|A0A1D6KXH5_MAIZE p-loop containing nucleoside triphosphate hydrolase superfamily protein OS=Zea mays OX=4577 GN=100277721 PE=4 SV=1;>tr|A0A1D6KXH2|A0A1D6KXH2_MAIZE p-loop containing nucleoside triphosphate hydrolase superfamily protein OS=Ze	5	3	3	3	0	2	0	1	1	0	2	0	0	0	2	0	1	1	0	2	0	0	0	2	0	1	1	0	2	0	0	6.8	6.8	6.8	61.431	559	559;478;505;100;174	0	6.6473	0	5.4	0	2.1	2.1
tr|A0A1D6EWJ3|A0A1D6EWJ3_MAIZE	tr|A0A1D6EWJ3|A0A1D6EWJ3_MAIZE	4	4	4	>tr|A0A1D6EWJ3|A0A1D6EWJ3_MAIZE Glycosyltransferase OS=Zea mays OX=4577 GN=100272786 PE=3 SV=1	1	4	4	4	0	0	0	2	2	1	1	2	0	0	0	0	2	2	1	1	2	0	0	0	0	2	2	1	1	2	0	9.1	9.1	9.1	46.75	427	427	0	4.1019	0	0	0	4.4	4.9
tr|A0A1D6MXS7|A0A1D6MXS7_MAIZE;tr|A0A1D6MXS8|A0A1D6MXS8_MAIZE;tr|A0A1D6MXS5|A0A1D6MXS5_MAIZE;tr|A0A1D6MXT0|A0A1D6MXT0_MAIZE;tr|A0A1D6MXS6|A0A1D6MXS6_MAIZE;tr|A0A1D6MXS4|A0A1D6MXS4_MAIZE;tr|A0A1D6F7V1|A0A1D6F7V1_MAIZE;tr|C0PHM8|C0PHM8_MAIZE;tr|A0A1D6F7V0|A0A1D6F7V0_MAIZE	tr|A0A1D6MXS7|A0A1D6MXS7_MAIZE;tr|A0A1D6MXS8|A0A1D6MXS8_MAIZE;tr|A0A1D6MXS5|A0A1D6MXS5_MAIZE;tr|A0A1D6MXT0|A0A1D6MXT0_MAIZE;tr|A0A1D6MXS6|A0A1D6MXS6_MAIZE;tr|A0A1D6MXS4|A0A1D6MXS4_MAIZE;tr|A0A1D6F7V1|A0A1D6F7V1_MAIZE;tr|C0PHM8|C0PHM8_MAIZE;tr|A0A1D6F7V0|A0A1D6F7V0_MAIZE	2;2;2;2;2;2;1;1;1	2;2;2;2;2;2;1;1;1	2;2;2;2;2;2;1;1;1	>tr|A0A1D6MXS7|A0A1D6MXS7_MAIZE Glutathione synthetase OS=Zea mays OX=4577 GN=ZEAMMB73_Zm00001d041710 PE=3 SV=1;>tr|A0A1D6MXS8|A0A1D6MXS8_MAIZE Glutathione synthetase OS=Zea mays OX=4577 GN=ZEAMMB73_Zm00001d041710 PE=3 SV=1;>tr|A0A1D6MXS5|A0A1D6MXS5_MAIZE	9	2	2	2	2	0	1	0	0	1	0	0	0	2	0	1	0	0	1	0	0	0	2	0	1	0	0	1	0	0	0	7.7	7.7	7.7	43.795	392	392;437;475;492;517;525;364;531;633	0	3.7333	7.7	0	3.3	0	0
tr|A0A1D6JNC3|A0A1D6JNC3_MAIZE;tr|A0A1D6JNC5|A0A1D6JNC5_MAIZE	tr|A0A1D6JNC3|A0A1D6JNC3_MAIZE;tr|A0A1D6JNC5|A0A1D6JNC5_MAIZE	2;1	2;1	2;1	>tr|A0A1D6JNC3|A0A1D6JNC3_MAIZE Beta-amylase OS=Zea mays OX=4577 GN=ZEAMMB73_Zm00001d027619 PE=3 SV=1;>tr|A0A1D6JNC5|A0A1D6JNC5_MAIZE Beta-amylase OS=Zea mays OX=4577 GN=ZEAMMB73_Zm00001d027619 PE=3 SV=1	2	2	2	2	1	0	0	0	0	0	1	0	0	1	0	0	0	0	0	1	0	0	1	0	0	0	0	0	1	0	0	4.2	4.2	4.2	61.636	573	573;267	0.0047275	1.832	2.4	0	0	0	0
tr|A0A1D6N4Q2|A0A1D6N4Q2_MAIZE;tr|A0A1D6N4Q3|A0A1D6N4Q3_MAIZE;tr|A0A1D6N4Q6|A0A1D6N4Q6_MAIZE;tr|A0A1D6N4Q7|A0A1D6N4Q7_MAIZE;tr|A0A1D6N4Q5|A0A1D6N4Q5_MAIZE	tr|A0A1D6N4Q2|A0A1D6N4Q2_MAIZE;tr|A0A1D6N4Q3|A0A1D6N4Q3_MAIZE;tr|A0A1D6N4Q6|A0A1D6N4Q6_MAIZE;tr|A0A1D6N4Q7|A0A1D6N4Q7_MAIZE	3;3;3;2;1	3;3;3;2;1	3;3;3;2;1	>tr|A0A1D6N4Q2|A0A1D6N4Q2_MAIZE Ribonuclease 2 OS=Zea mays OX=4577 GN=ZEAMMB73_Zm00001d042512 PE=3 SV=1;>tr|A0A1D6N4Q3|A0A1D6N4Q3_MAIZE Ribonuclease 2 OS=Zea mays OX=4577 GN=ZEAMMB73_Zm00001d042512 PE=3 SV=1;>tr|A0A1D6N4Q6|A0A1D6N4Q6_MAIZE Ribonuclease 2 O	5	3	3	3	0	0	0	1	0	1	1	1	1	0	0	0	1	0	1	1	1	1	0	0	0	1	0	1	1	1	1	11.6	11.6	11.6	32.827	293	293;334;357;110;149	0	8.0561	0	0	0	4.1	0
tr|B4F8Y4|B4F8Y4_MAIZE	tr|B4F8Y4|B4F8Y4_MAIZE	1	1	1	>tr|B4F8Y4|B4F8Y4_MAIZE Transmembrane 9 superfamily member OS=Zea mays OX=4577 GN=100191479 PE=2 SV=1	1	1	1	1	0	0	1	0	0	0	0	0	0	0	0	1	0	0	0	0	0	0	0	0	1	0	0	0	0	0	0	1.6	1.6	1.6	73.374	639	639	0	4.458	0	0	1.6	0	0
tr|B4FNE5|B4FNE5_MAIZE;tr|A0A1D6GXA0|A0A1D6GXA0_MAIZE;tr|A0A1D6GX97|A0A1D6GX97_MAIZE;tr|A0A1D6LLS9|A0A1D6LLS9_MAIZE	tr|B4FNE5|B4FNE5_MAIZE;tr|A0A1D6GXA0|A0A1D6GXA0_MAIZE;tr|A0A1D6GX97|A0A1D6GX97_MAIZE;tr|A0A1D6LLS9|A0A1D6LLS9_MAIZE	4;4;3;2	4;4;3;2	4;4;3;2	>tr|B4FNE5|B4FNE5_MAIZE Proline-rich spliceosome-associated (PSP) family protein OS=Zea mays OX=4577 GN=100272396 PE=2 SV=1;>tr|A0A1D6GXA0|A0A1D6GXA0_MAIZE Proline-rich spliceosome-associated (PSP) family protein OS=Zea mays OX=4577 GN=100272396 PE=4 SV=1;	4	4	4	4	0	0	0	0	0	1	0	0	0	0	0	0	0	0	1	0	0	0	0	0	0	0	0	1	0	0	0	7.9	7.9	7.9	66.352	583	583;585;404;463	0	6.3234	0	0	0	0	0
tr|K7TZ17|K7TZ17_MAIZE	tr|K7TZ17|K7TZ17_MAIZE	6	6	6	>tr|K7TZ17|K7TZ17_MAIZE Glycosyltransferase OS=Zea mays OX=4577 GN=ZEAMMB73_Zm00001d048925 PE=3 SV=1	1	6	6	6	2	1	0	0	2	0	0	0	1	2	1	0	0	2	0	0	0	1	2	1	0	0	2	0	0	0	1	14.5	14.5	14.5	52.797	502	502	0	15.257	5.2	3.6	0	0	5.2
tr|A0A1D6FSS5|A0A1D6FSS5_MAIZE;tr|K7VH40|K7VH40_MAIZE	tr|A0A1D6FSS5|A0A1D6FSS5_MAIZE;tr|K7VH40|K7VH40_MAIZE	3;3	1;1	1;1	>tr|A0A1D6FSS5|A0A1D6FSS5_MAIZE NAD(P)H dehydrogenase (Quinone) FQR1 OS=Zea mays OX=4577 GN=ZEAMMB73_Zm00001d010698 PE=4 SV=1;>tr|K7VH40|K7VH40_MAIZE NAD(P)H dehydrogenase (Quinone) FQR1 OS=Zea mays OX=4577 GN=ZEAMMB73_Zm00001d010698 PE=4 SV=1	2	3	1	1	2	1	1	1	1	1	2	2	2	1	0	0	0	0	0	1	0	1	1	0	0	0	0	0	1	0	1	24.2	13.2	13.2	19.182	182	182;204	0	31.344	19.2	6	6	6	6
tr|A0A1D6N0Y4|A0A1D6N0Y4_MAIZE;tr|A0A1D6N0Y0|A0A1D6N0Y0_MAIZE;tr|A0A1D6N0Z8|A0A1D6N0Z8_MAIZE;tr|A0A1D6N0W8|A0A1D6N0W8_MAIZE;tr|A0A1D6N0V8|A0A1D6N0V8_MAIZE;tr|A0A1D6N0Y8|A0A1D6N0Y8_MAIZE;tr|A0A1D6N0Z2|A0A1D6N0Z2_MAIZE;tr|A0A1D6N0X1|A0A1D6N0X1_MAIZE;tr|A0A1D6N0W0|A0A1D6N0W0_MAIZE;tr|A0A1D6N0Y5|A0A1D6N0Y5_MAIZE;tr|A0A1D6N0Z0|A0A1D6N0Z0_MAIZE;tr|A0A1D6F2M0|A0A1D6F2M0_MAIZE	tr|A0A1D6N0Y4|A0A1D6N0Y4_MAIZE;tr|A0A1D6N0Y0|A0A1D6N0Y0_MAIZE;tr|A0A1D6N0Z8|A0A1D6N0Z8_MAIZE;tr|A0A1D6N0W8|A0A1D6N0W8_MAIZE;tr|A0A1D6N0V8|A0A1D6N0V8_MAIZE;tr|A0A1D6N0Y8|A0A1D6N0Y8_MAIZE;tr|A0A1D6N0Z2|A0A1D6N0Z2_MAIZE;tr|A0A1D6N0X1|A0A1D6N0X1_MAIZE;tr|A0A1D6N0W0|A0A1D6N0W0_MAIZE;tr|A0A1D6N0Y5|A0A1D6N0Y5_MAIZE;tr|A0A1D6N0Z0|A0A1D6N0Z0_MAIZE	5;5;5;5;5;5;4;4;4;3;3;1	5;5;5;5;5;5;4;4;4;3;3;1	5;5;5;5;5;5;4;4;4;3;3;1	>tr|A0A1D6N0Y4|A0A1D6N0Y4_MAIZE Glycoside hydrolase family 2 protein OS=Zea mays OX=4577 GN=100217216 PE=3 SV=1;>tr|A0A1D6N0Y0|A0A1D6N0Y0_MAIZE Glycoside hydrolase family 2 protein OS=Zea mays OX=4577 GN=100217216 PE=3 SV=1;>tr|A0A1D6N0Z8|A0A1D6N0Z8_MAIZE	12	5	5	5	1	0	0	0	0	0	0	1	0	1	0	0	0	0	0	0	1	0	1	0	0	0	0	0	0	1	0	7.5	7.5	7.5	77.41	681	681;721;989;1064;1111;1113;577;883;1033;678;720;74	0	5.9034	1.3	0	0	0	0
tr|B6SI11|B6SI11_MAIZE;tr|A0A1X8LQR7|A0A1X8LQR7_MAIZE;tr|A0A1R3MNS1|A0A1R3MNS1_MAIZE;tr|A0A1X8LQR9|A0A1X8LQR9_MAIZE;tr|A0A1R3MNW1|A0A1R3MNW1_MAIZE;tr|A0A1D6HZE0|A0A1D6HZE0_MAIZE;tr|A0A1X8EQJ1|A0A1X8EQJ1_MAIZE;tr|A0A1D6MDU9|A0A1D6MDU9_MAIZE;tr|A0A1D6FII5|A0A1D6FII5_MAIZE;tr|K7V693|K7V693_MAIZE;tr|A0A1D6GW08|A0A1D6GW08_MAIZE;tr|A0A1D6FII3|A0A1D6FII3_MAIZE;tr|A0A1D6G6I0|A0A1D6G6I0_MAIZE;tr|A0A1D6GVY…	tr|B6SI11|B6SI11_MAIZE	25;11;11;11;11;9;9;7;4;4;4;4;4;4;4	2;1;1;1;1;0;0;1;1;1;1;1;1;1;1	0;0;0;0;0;0;0;0;0;0;0;0;0;0;0	>tr|B6SI11|B6SI11_MAIZE Actin-2 OS=Zea mays OX=4577 GN=100280540 PE=2 SV=1	15	25	2	0	15	17	18	15	15	16	14	18	15	0	1	1	0	1	1	0	1	0	0	0	0	0	0	0	0	0	0	65.5	8.5	0	41.679	377	377;290;290;310;310;138;158;141;114;138;138;138;166;312;328	0	19.275	44	47.7	51.2	45.9	45.9
tr|O48554|O48554_MAIZE	tr|O48554|O48554_MAIZE	4	1	1	>tr|O48554|O48554_MAIZE Glycine-rich RNA binding protein OS=Zea mays OX=4577 GN=GRP PE=2 SV=1	1	4	1	1	3	4	3	3	2	2	3	3	3	1	1	0	1	0	0	0	0	0	1	1	0	1	0	0	0	0	0	27.6	9	9	14.728	145	145	0.0025967	2.1172	20.7	27.6	18.6	20.7	11.7
tr|A0A1D6G5V1|A0A1D6G5V1_MAIZE;tr|C0HF45|C0HF45_MAIZE	tr|A0A1D6G5V1|A0A1D6G5V1_MAIZE;tr|C0HF45|C0HF45_MAIZE	2;2	2;2	2;2	>tr|A0A1D6G5V1|A0A1D6G5V1_MAIZE Mitochondrial import receptor subunit TOM20-4 OS=Zea mays OX=4577 GN=ZEAMMB73_Zm00001d012017 PE=4 SV=1;>tr|C0HF45|C0HF45_MAIZE Mitochondrial import receptor subunit TOM20-4 OS=Zea mays OX=4577 GN=ZEAMMB73_Zm00001d012017 PE=2	2	2	2	2	1	1	0	1	1	1	1	0	0	1	1	0	1	1	1	1	0	0	1	1	0	1	1	1	1	0	0	28	28	28	11.657	107	107;202	0	72.448	18.7	18.7	0	18.7	18.7
tr|A0A1D6LKQ6|A0A1D6LKQ6_MAIZE;tr|K7V6R8|K7V6R8_MAIZE	tr|A0A1D6LKQ6|A0A1D6LKQ6_MAIZE;tr|K7V6R8|K7V6R8_MAIZE	1;1	1;1	1;1	>tr|A0A1D6LKQ6|A0A1D6LKQ6_MAIZE Uncharacterized protein OS=Zea mays OX=4577 GN=103629460 PE=4 SV=1;>tr|K7V6R8|K7V6R8_MAIZE DUF1674 family protein OS=Zea mays OX=4577 GN=103638063 PE=4 SV=1	2	1	1	1	1	1	0	0	1	1	0	1	0	1	1	0	0	1	1	0	1	0	1	1	0	0	1	1	0	1	0	9.7	9.7	9.7	11.729	113	113;117	0.0015309	2.5944	9.7	9.7	0	0	9.7
tr|A0A1D6L105|A0A1D6L105_MAIZE;tr|A0A1D6L102|A0A1D6L102_MAIZE;tr|A0A1D6L113|A0A1D6L113_MAIZE;tr|A0A1D6GJW7|A0A1D6GJW7_MAIZE;tr|A0A1D6LA41|A0A1D6LA41_MAIZE;tr|A0A1D6L106|A0A1D6L106_MAIZE;tr|A0A1D6GJW1|A0A1D6GJW1_MAIZE;tr|B4FA58|B4FA58_MAIZE;tr|A0A1D6L107|A0A1D6L107_MAIZE;tr|A0A1D6L104|A0A1D6L104_MAIZE;tr|A0A1D6N282|A0A1D6N282_MAIZE;tr|A0A1D6L108|A0A1D6L108_MAIZE;tr|A0A1D6GJW8|A0A1D6GJW8_MAIZE;tr|A…	tr|A0A1D6L105|A0A1D6L105_MAIZE;tr|A0A1D6L102|A0A1D6L102_MAIZE;tr|A0A1D6L113|A0A1D6L113_MAIZE;tr|A0A1D6GJW7|A0A1D6GJW7_MAIZE;tr|A0A1D6LA41|A0A1D6LA41_MAIZE;tr|A0A1D6L106|A0A1D6L106_MAIZE;tr|A0A1D6GJW1|A0A1D6GJW1_MAIZE;tr|B4FA58|B4FA58_MAIZE;tr|A0A1D6L107|A0A1D6L107_MAIZE;tr|A0A1D6L104|A0A1D6L104_MAIZE	3;3;3;3;2;2;2;2;2;2;1;1;1;1	3;3;3;3;2;2;2;2;2;2;1;1;1;1	3;3;3;3;2;2;2;2;2;2;1;1;1;1	>tr|A0A1D6L105|A0A1D6L105_MAIZE Pinin/SDK/memA/ protein conserved region containing protein OS=Zea mays OX=4577 GN=ZEAMMB73_Zm00001d033646 PE=4 SV=1;>tr|A0A1D6L102|A0A1D6L102_MAIZE Pinin/SDK/memA/ protein conserved region containing protein OS=Zea mays OX=	14	3	3	3	1	0	0	0	0	0	0	0	0	1	0	0	0	0	0	0	0	0	1	0	0	0	0	0	0	0	0	11.2	11.2	11.2	39.479	349	349;388;411;438;234;256;256;267;267;337;98;120;145;174	0	4.2034	3.7	0	0	0	0
tr|A0A1X7YHH4|A0A1X7YHH4_MAIZE;tr|A0A1X7YHB5|A0A1X7YHB5_MAIZE;sp|P16025|RPOC2_MAIZE;tr|A0A1X7YHG4|A0A1X7YHG4_MAIZE;tr|A0A1D6LLQ6|A0A1D6LLQ6_MAIZE;tr|A0A1X7YHB9|A0A1X7YHB9_MAIZE;tr|A0A1X7YHH8|A0A1X7YHH8_MAIZE;tr|A0A1X7YHG2|A0A1X7YHG2_MAIZE	tr|A0A1X7YHH4|A0A1X7YHH4_MAIZE;tr|A0A1X7YHB5|A0A1X7YHB5_MAIZE;sp|P16025|RPOC2_MAIZE;tr|A0A1X7YHG4|A0A1X7YHG4_MAIZE;tr|A0A1D6LLQ6|A0A1D6LLQ6_MAIZE;tr|A0A1X7YHB9|A0A1X7YHB9_MAIZE	8;8;8;6;5;5;2;2	4;4;4;2;1;4;2;2	4;4;4;2;1;4;2;2	>tr|A0A1X7YHH4|A0A1X7YHH4_MAIZE Uncharacterized protein OS=Zea mays OX=4577 GN=100280996 PE=4 SV=1;>tr|A0A1X7YHB5|A0A1X7YHB5_MAIZE Uncharacterized protein OS=Zea mays OX=4577 GN=100280996 PE=3 SV=1;>sp|P16025|RPOC2_MAIZE DNA-directed RNA polymerase subunit	8	8	4	4	1	2	0	1	2	1	2	0	0	0	1	0	1	1	0	1	0	0	0	1	0	1	1	0	1	0	0	7.3	4	4	159.19	1378	1378;1527;1527;869;417;1481;424;594	0	5.5774	1	1.5	0	0.9	1.4
tr|A0A1D6NKW0|A0A1D6NKW0_MAIZE;tr|A0A1D6NKV5|A0A1D6NKV5_MAIZE;tr|A0A1D6NKV8|A0A1D6NKV8_MAIZE;tr|A0A1D6NKV6|A0A1D6NKV6_MAIZE;tr|B4FX20|B4FX20_MAIZE	tr|A0A1D6NKW0|A0A1D6NKW0_MAIZE;tr|A0A1D6NKV5|A0A1D6NKV5_MAIZE;tr|A0A1D6NKV8|A0A1D6NKV8_MAIZE;tr|A0A1D6NKV6|A0A1D6NKV6_MAIZE;tr|B4FX20|B4FX20_MAIZE	2;2;2;2;2	2;2;2;2;2	2;2;2;2;2	>tr|A0A1D6NKW0|A0A1D6NKW0_MAIZE SNF1-related protein kinase regulatory subunit gamma-1-like OS=Zea mays OX=4577 GN=100286384 PE=4 SV=1;>tr|A0A1D6NKV5|A0A1D6NKV5_MAIZE SNF1-related protein kinase regulatory subunit gamma-1-like OS=Zea mays OX=4577 GN=100286	5	2	2	2	0	1	1	0	0	1	1	0	0	0	1	1	0	0	1	1	0	0	0	1	1	0	0	1	1	0	0	12.9	12.9	12.9	18.163	171	171;301;321;425;451	0.00031358	2.824	0	7.6	5.3	0	0
tr|B6T056|B6T056_MAIZE;sp|P11428|SODC2_MAIZE;tr|A0A1D6INM9|A0A1D6INM9_MAIZE;tr|A0A1D6INM6|A0A1D6INM6_MAIZE;tr|A0A1D6INM8|A0A1D6INM8_MAIZE;tr|A0A1D6INM7|A0A1D6INM7_MAIZE;tr|A0A1D6INN0|A0A1D6INN0_MAIZE	tr|B6T056|B6T056_MAIZE;sp|P11428|SODC2_MAIZE;tr|A0A1D6INM9|A0A1D6INM9_MAIZE;tr|A0A1D6INM6|A0A1D6INM6_MAIZE;tr|A0A1D6INM8|A0A1D6INM8_MAIZE;tr|A0A1D6INM7|A0A1D6INM7_MAIZE	5;5;5;4;4;4;2	2;2;2;2;2;2;2	2;2;2;2;2;2;2	>tr|B6T056|B6T056_MAIZE Superoxide dismutase [Cu-Zn] OS=Zea mays OX=4577 GN=ZEAMMB73_Zm00001d022505 PE=2 SV=1;>sp|P11428|SODC2_MAIZE Superoxide dismutase [Cu-Zn] 2 OS=Zea mays OX=4577 GN=SODCC.1 PE=2 SV=2;>tr|A0A1D6INM9|A0A1D6INM9_MAIZE Superoxide dismutas	7	5	2	2	2	2	2	2	2	2	3	3	1	0	0	0	0	0	0	1	1	0	0	0	0	0	0	0	1	1	0	33.8	13.9	13.9	15.104	151	151;151;165;233;253;258;104	0	7.9107	13.2	13.2	13.2	13.2	13.2
tr|B4F7T9|B4F7T9_MAIZE	tr|B4F7T9|B4F7T9_MAIZE	6	6	6	>tr|B4F7T9|B4F7T9_MAIZE Peroxidase OS=Zea mays OX=4577 GN=100191153 PE=2 SV=1	1	6	6	6	1	4	0	1	1	0	1	0	1	1	4	0	1	1	0	1	0	1	1	4	0	1	1	0	1	0	1	19.2	19.2	19.2	36.665	354	354	0	9.0642	4	8.8	0	3.1	3.1
tr|B4F9U6|B4F9U6_MAIZE;tr|A0A1D6H566|A0A1D6H566_MAIZE	tr|B4F9U6|B4F9U6_MAIZE;tr|A0A1D6H566|A0A1D6H566_MAIZE	3;2	3;2	2;2	>tr|B4F9U6|B4F9U6_MAIZE Reticulon-like protein OS=Zea mays OX=4577 GN=100191702 PE=2 SV=1;>tr|A0A1D6H566|A0A1D6H566_MAIZE Reticulon-like protein OS=Zea mays OX=4577 GN=100191702 PE=4 SV=1	2	3	3	2	1	0	1	2	1	1	1	2	1	1	0	1	2	1	1	1	2	1	1	0	1	1	1	1	1	1	0	17.4	17.4	13.9	25.229	230	230;221	0	44.178	9.1	0	9.1	12.6	9.1
tr|B4FN43|B4FN43_MAIZE	tr|B4FN43|B4FN43_MAIZE	2	2	2	>tr|B4FN43|B4FN43_MAIZE Haloacid dehalogenase-like hydrolase domain-containing protein Sgpp OS=Zea mays OX=4577 GN=ZEAMMB73_Zm00001d045564 PE=2 SV=1	1	2	2	2	2	0	0	1	1	1	1	0	1	2	0	0	1	1	1	1	0	1	2	0	0	1	1	1	1	0	1	9.1	9.1	9.1	27.39	252	252	0.0017689	2.2754	9.1	0	0	3.2	3.2
tr|B6UG10|B6UG10_MAIZE	tr|B6UG10|B6UG10_MAIZE	14	1	1	>tr|B6UG10|B6UG10_MAIZE 40S ribosomal protein S3a OS=Zea mays OX=4577 GN=100286214 PE=2 SV=1	1	14	1	1	9	9	8	6	9	7	7	8	7	1	1	1	0	1	0	0	0	1	1	1	1	0	1	0	0	0	1	49.6	6.9	6.9	29.723	260	260	0.001485	2.3432	39.2	40	37.7	27.7	37.7
tr|B6UDY1|B6UDY1_MAIZE;tr|A0A1D6HU93|A0A1D6HU93_MAIZE	tr|B6UDY1|B6UDY1_MAIZE;tr|A0A1D6HU93|A0A1D6HU93_MAIZE	6;4	2;2	2;2	>tr|B6UDY1|B6UDY1_MAIZE 40S ribosomal protein S15-4 OS=Zea mays OX=4577 GN=100282387 PE=2 SV=1;>tr|A0A1D6HU93|A0A1D6HU93_MAIZE 40S ribosomal protein S15-4 OS=Zea mays OX=4577 GN=100282387 PE=3 SV=1	2	6	2	2	3	3	4	3	3	2	3	2	3	1	0	0	0	0	0	0	0	0	1	0	0	0	0	0	0	0	0	41.2	8.5	8.5	17.269	153	153;118	0	4.7762	32	32.7	32.7	32.7	32.7
tr|A0A1D6EXG7|A0A1D6EXG7_MAIZE;tr|A0A1D6EXJ1|A0A1D6EXJ1_MAIZE;tr|A0A1D6EXJ9|A0A1D6EXJ9_MAIZE;tr|A0A1D6EXH2|A0A1D6EXH2_MAIZE;tr|A0A1D6EXJ6|A0A1D6EXJ6_MAIZE;tr|A0A1D6EXH7|A0A1D6EXH7_MAIZE;tr|A0A1D6EXI3|A0A1D6EXI3_MAIZE;tr|A0A1D6EXJ7|A0A1D6EXJ7_MAIZE;tr|A0A1D6EXI1|A0A1D6EXI1_MAIZE;tr|A0A1D6EXG9|A0A1D6EXG9_MAIZE;tr|A0A1D6EXI2|A0A1D6EXI2_MAIZE;tr|A0A1D6EXI5|A0A1D6EXI5_MAIZE;tr|A0A1D6EXJ8|A0A1D6EXJ8_MA…	tr|A0A1D6EXG7|A0A1D6EXG7_MAIZE;tr|A0A1D6EXJ1|A0A1D6EXJ1_MAIZE;tr|A0A1D6EXJ9|A0A1D6EXJ9_MAIZE;tr|A0A1D6EXH2|A0A1D6EXH2_MAIZE;tr|A0A1D6EXJ6|A0A1D6EXJ6_MAIZE;tr|A0A1D6EXH7|A0A1D6EXH7_MAIZE;tr|A0A1D6EXI3|A0A1D6EXI3_MAIZE;tr|A0A1D6EXJ7|A0A1D6EXJ7_MAIZE;tr|A0A1D6EXI1|A0A1D6EXI1_MAIZE;tr|A0A1D6EXG9|A0A1D6EXG9_MAIZE;tr|A0A1D6EXI2|A0A1D6EXI2_MAIZE;tr|A0A1D6EXI5|A0A1D6EXI5_MAIZE	7;7;6;6;4;4;4;4;4;4;4;4;3;3;3;2;2;2;2;2;1;1	7;7;6;6;4;4;4;4;4;4;4;4;3;3;3;2;2;2;2;2;1;1	7;7;6;6;4;4;4;4;4;4;4;4;3;3;3;2;2;2;2;2;1;1	>tr|A0A1D6EXG7|A0A1D6EXG7_MAIZE Villin-4 OS=Zea mays OX=4577 GN=100383299 PE=4 SV=1;>tr|A0A1D6EXJ1|A0A1D6EXJ1_MAIZE Villin-4 OS=Zea mays OX=4577 GN=100383299 PE=4 SV=1;>tr|A0A1D6EXJ9|A0A1D6EXJ9_MAIZE Villin-4 OS=Zea mays OX=4577 GN=100383299 PE=4 SV=1;>tr|	22	7	7	7	1	0	0	1	0	0	0	0	0	1	0	0	1	0	0	0	0	0	1	0	0	1	0	0	0	0	0	11.6	11.6	11.6	101.76	908	908;961;918;962;511;547;548;584;589;595;622;751;504;543;561;328;424;581;792;840;148;841	0	10.888	1.8	0	0	1.8	0
tr|C4IYK3|C4IYK3_MAIZE;tr|A0A1D6JQ76|A0A1D6JQ76_MAIZE	tr|C4IYK3|C4IYK3_MAIZE;tr|A0A1D6JQ76|A0A1D6JQ76_MAIZE	4;3	4;3	4;3	>tr|C4IYK3|C4IYK3_MAIZE Polyadenylate-binding protein RBP47B OS=Zea mays OX=4577 GN=ZEAMMB73_Zm00001d027869 PE=2 SV=1;>tr|A0A1D6JQ76|A0A1D6JQ76_MAIZE Polyadenylate-binding protein RBP47B OS=Zea mays OX=4577 GN=ZEAMMB73_Zm00001d027869 PE=4 SV=1	2	4	4	4	1	1	1	0	1	0	1	0	0	1	1	1	0	1	0	1	0	0	1	1	1	0	1	0	1	0	0	9.9	9.9	9.9	46.026	415	415;763	0	5.0529	3.4	3.4	3.4	0	3.4
tr|A0A1D6NMT3|A0A1D6NMT3_MAIZE;tr|A0A1D6NMT4|A0A1D6NMT4_MAIZE;tr|B4F9Q7|B4F9Q7_MAIZE;tr|A0A1D6NMT8|A0A1D6NMT8_MAIZE;tr|A0A1D6NMT9|A0A1D6NMT9_MAIZE;tr|A0A1D6FX02|A0A1D6FX02_MAIZE;tr|A0A1D6NMT2|A0A1D6NMT2_MAIZE;tr|A0A1D6FWZ7|A0A1D6FWZ7_MAIZE;tr|A0A1D6FWZ3|A0A1D6FWZ3_MAIZE;tr|A0A1D6NMT6|A0A1D6NMT6_MAIZE	tr|A0A1D6NMT3|A0A1D6NMT3_MAIZE;tr|A0A1D6NMT4|A0A1D6NMT4_MAIZE;tr|B4F9Q7|B4F9Q7_MAIZE;tr|A0A1D6NMT8|A0A1D6NMT8_MAIZE;tr|A0A1D6NMT9|A0A1D6NMT9_MAIZE;tr|A0A1D6FX02|A0A1D6FX02_MAIZE;tr|A0A1D6NMT2|A0A1D6NMT2_MAIZE	4;4;4;4;3;2;2;1;1;1	1;1;1;1;1;0;0;0;0;0	1;1;1;1;1;0;0;0;0;0	>tr|A0A1D6NMT3|A0A1D6NMT3_MAIZE Ascorbate transporter chloroplastic OS=Zea mays OX=4577 GN=100191676 PE=4 SV=1;>tr|A0A1D6NMT4|A0A1D6NMT4_MAIZE Ascorbate transporter chloroplastic OS=Zea mays OX=4577 GN=100191676 PE=4 SV=1;>tr|B4F9Q7|B4F9Q7_MAIZE Ascorbate	10	4	1	1	0	2	2	2	2	1	1	0	1	0	1	0	0	0	0	0	0	0	0	1	0	0	0	0	0	0	0	7.2	3.7	3.7	54.678	489	489;533;614;650;394;348;354;77;317;322	0	4.4866	0	5.7	3.5	3.9	3.9
tr|B6TTM6|B6TTM6_MAIZE;tr|B6SLN4|B6SLN4_MAIZE	tr|B6TTM6|B6TTM6_MAIZE;tr|B6SLN4|B6SLN4_MAIZE	2;2	2;2	2;2	>tr|B6TTM6|B6TTM6_MAIZE Uncharacterized protein OS=Zea mays OX=4577 GN=ZEAMMB73_Zm00001d048242 PE=2 SV=1;>tr|B6SLN4|B6SLN4_MAIZE Uncharacterized protein OS=Zea mays OX=4577 GN=100276776 PE=2 SV=1	2	2	2	2	0	0	0	0	0	1	0	1	0	0	0	0	0	0	1	0	1	0	0	0	0	0	0	1	0	1	0	23.2	23.2	23.2	13.97	125	125;125	0.00031182	2.7712	0	0	0	0	0
tr|A0A1D6NHR4|A0A1D6NHR4_MAIZE;tr|A0A1D6NHR3|A0A1D6NHR3_MAIZE	tr|A0A1D6NHR4|A0A1D6NHR4_MAIZE;tr|A0A1D6NHR3|A0A1D6NHR3_MAIZE	8;4	5;3	5;3	>tr|A0A1D6NHR4|A0A1D6NHR4_MAIZE Rubisco methyltransferase family protein OS=Zea mays OX=4577 GN=ZEAMMB73_Zm00001d044101 PE=4 SV=1;>tr|A0A1D6NHR3|A0A1D6NHR3_MAIZE Rubisco methyltransferase family protein OS=Zea mays OX=4577 GN=ZEAMMB73_Zm00001d044101 PE=4 S	2	8	5	5	3	2	3	3	3	4	4	2	1	1	0	1	1	1	1	2	0	0	1	0	1	1	1	1	2	0	0	26.4	17.2	17.2	43.345	383	383;361	0	11.31	8.4	5	7.8	8.4	7.8
tr|A0A1D6E3W6|A0A1D6E3W6_MAIZE;tr|B4FSD4|B4FSD4_MAIZE	tr|A0A1D6E3W6|A0A1D6E3W6_MAIZE;tr|B4FSD4|B4FSD4_MAIZE	2;2	2;2	2;2	>tr|A0A1D6E3W6|A0A1D6E3W6_MAIZE Acetylglutamate kinase OS=Zea mays OX=4577 GN=100283064 PE=3 SV=1;>tr|B4FSD4|B4FSD4_MAIZE Acetylglutamate kinase chloroplastic OS=Zea mays OX=4577 GN=100273023 PE=2 SV=1	2	2	2	2	1	0	1	0	0	1	0	0	0	1	0	1	0	0	1	0	0	0	1	0	1	0	0	1	0	0	0	6.1	6.1	6.1	35.402	345	345;346	0.001759	2.2383	3.8	0	3.8	0	0
tr|A0A1D6JFB6|A0A1D6JFB6_MAIZE;tr|C0PGL4|C0PGL4_MAIZE;tr|A0A1D6JFB7|A0A1D6JFB7_MAIZE;tr|A0A1D6JFB5|A0A1D6JFB5_MAIZE	tr|A0A1D6JFB6|A0A1D6JFB6_MAIZE;tr|C0PGL4|C0PGL4_MAIZE;tr|A0A1D6JFB7|A0A1D6JFB7_MAIZE;tr|A0A1D6JFB5|A0A1D6JFB5_MAIZE	4;4;3;3	4;4;3;3	3;3;2;2	>tr|A0A1D6JFB6|A0A1D6JFB6_MAIZE Formation of crista junctions protein 1 OS=Zea mays OX=4577 GN=100383507 PE=3 SV=1;>tr|C0PGL4|C0PGL4_MAIZE Formation of crista junctions protein 1 OS=Zea mays OX=4577 GN=100383507 PE=2 SV=1;>tr|A0A1D6JFB7|A0A1D6JFB7_MAIZE Fo	4	4	4	3	2	1	2	0	1	0	0	0	0	2	1	2	0	1	0	0	0	0	2	1	1	0	1	0	0	0	0	10.6	10.6	9	60.321	547	547;623;265;537	0	5.2906	5.5	2	3.7	0	2
tr|C4J8S0|C4J8S0_MAIZE;tr|A0A1D6FRF8|A0A1D6FRF8_MAIZE	tr|C4J8S0|C4J8S0_MAIZE;tr|A0A1D6FRF8|A0A1D6FRF8_MAIZE	1;1	1;1	1;1	>tr|C4J8S0|C4J8S0_MAIZE Succinate dehydrogenase subunit 4 mitochondrial OS=Zea mays OX=4577 GN=100274754 PE=2 SV=1;>tr|A0A1D6FRF8|A0A1D6FRF8_MAIZE Succinate dehydrogenase subunit 4 mitochondrial OS=Zea mays OX=4577 GN=100274754 PE=4 SV=1	2	1	1	1	0	1	0	0	0	1	1	1	1	0	1	0	0	0	1	1	1	1	0	1	0	0	0	1	1	1	1	4.6	4.6	4.6	23.876	219	219;243	0	45.592	0	4.6	0	0	0
tr|B4F9V2|B4F9V2_MAIZE;tr|A0A1D6PW16|A0A1D6PW16_MAIZE	tr|B4F9V2|B4F9V2_MAIZE	7;3	7;3	7;3	>tr|B4F9V2|B4F9V2_MAIZE VAP27 OS=Zea mays OX=4577 GN=100191705 PE=2 SV=1	2	7	7	7	1	1	0	0	0	0	0	0	1	1	1	0	0	0	0	0	0	1	1	1	0	0	0	0	0	0	1	27	27	27	26.761	244	244;124	0	10.077	5.3	2.9	0	0	0
tr|A0A1D6FHK9|A0A1D6FHK9_MAIZE;tr|B8A1R0|B8A1R0_MAIZE	tr|A0A1D6FHK9|A0A1D6FHK9_MAIZE;tr|B8A1R0|B8A1R0_MAIZE	4;4	4;4	3;3	>tr|A0A1D6FHK9|A0A1D6FHK9_MAIZE Putative beta-D-xylosidase 5 OS=Zea mays OX=4577 GN=100280070 PE=4 SV=1;>tr|B8A1R0|B8A1R0_MAIZE Putative beta-D-xylosidase 5 OS=Zea mays OX=4577 GN=100280070 PE=2 SV=1	2	4	4	3	0	0	0	0	0	1	0	0	0	0	0	0	0	0	1	0	0	0	0	0	0	0	0	0	0	0	0	6.1	6.1	5	66.839	619	619;835	0	4.8303	0	0	0	0	0
tr|B4FFA1|B4FFA1_MAIZE;tr|A0A1D6HNQ3|A0A1D6HNQ3_MAIZE;tr|A0A1D6HNQ2|A0A1D6HNQ2_MAIZE	tr|B4FFA1|B4FFA1_MAIZE;tr|A0A1D6HNQ3|A0A1D6HNQ3_MAIZE;tr|A0A1D6HNQ2|A0A1D6HNQ2_MAIZE	2;1;1	2;1;1	2;1;1	>tr|B4FFA1|B4FFA1_MAIZE Oxidoreductase zinc-binding dehydrogenase family protein OS=Zea mays OX=4577 GN=100284272 PE=2 SV=1;>tr|A0A1D6HNQ3|A0A1D6HNQ3_MAIZE Oxidoreductase zinc-binding dehydrogenase family protein OS=Zea mays OX=4577 GN=100284272 PE=4 SV=1;	3	2	2	2	0	1	0	1	1	1	0	1	0	0	1	0	1	1	1	0	1	0	0	1	0	1	1	1	0	1	0	9.7	9.7	9.7	34.488	329	329;224;340	0	3.2466	0	4.9	0	4.9	4.9
tr|B4FL83|B4FL83_MAIZE;tr|A0A1D6FCA7|A0A1D6FCA7_MAIZE;tr|A0A1D6FCA6|A0A1D6FCA6_MAIZE;tr|A0A1D6FCA9|A0A1D6FCA9_MAIZE;tr|A0A1D6MPD9|A0A1D6MPD9_MAIZE;tr|A0A1D6MPD6|A0A1D6MPD6_MAIZE;tr|A0A1D6MPD8|A0A1D6MPD8_MAIZE;tr|A0A1D6MPE0|A0A1D6MPE0_MAIZE;tr|A0A1D6MPE1|A0A1D6MPE1_MAIZE;tr|A0A1D6MWS5|A0A1D6MWS5_MAIZE;tr|A0A1D6K6H6|A0A1D6K6H6_MAIZE;tr|A0A1D6K6G5|A0A1D6K6G5_MAIZE;tr|A0A1D6PP58|A0A1D6PP58_MAIZE	tr|B4FL83|B4FL83_MAIZE;tr|A0A1D6FCA7|A0A1D6FCA7_MAIZE;tr|A0A1D6FCA6|A0A1D6FCA6_MAIZE;tr|A0A1D6FCA9|A0A1D6FCA9_MAIZE;tr|A0A1D6MPD9|A0A1D6MPD9_MAIZE;tr|A0A1D6MPD6|A0A1D6MPD6_MAIZE;tr|A0A1D6MPD8|A0A1D6MPD8_MAIZE	4;4;4;3;3;2;2;1;1;1;1;1;1	4;4;4;3;3;2;2;1;1;1;1;1;1	4;4;4;3;3;2;2;1;1;1;1;1;1	>tr|B4FL83|B4FL83_MAIZE Putative uridine nucleosidase 2 OS=Zea mays OX=4577 GN=100284073 PE=2 SV=1;>tr|A0A1D6FCA7|A0A1D6FCA7_MAIZE Putative uridine nucleosidase 2 OS=Zea mays OX=4577 GN=100284073 PE=4 SV=1;>tr|A0A1D6FCA6|A0A1D6FCA6_MAIZE Putative uridine n	13	4	4	4	1	1	1	0	0	1	1	1	1	1	1	1	0	0	1	1	1	1	1	1	1	0	0	1	1	1	1	12.9	12.9	12.9	34.855	326	326;338;365;239;328;231;234;131;162;175;203;360;372	0	2.8633	3.4	3.4	2.5	0	0
tr|K7U3S1|K7U3S1_MAIZE	tr|K7U3S1|K7U3S1_MAIZE	3	3	3	>tr|K7U3S1|K7U3S1_MAIZE Sucrose cleavage protein-like protein OS=Zea mays OX=4577 GN=ZEAMMB73_Zm00001d051650 PE=4 SV=1	1	3	3	3	0	0	0	0	1	0	0	0	0	0	0	0	0	1	0	0	0	0	0	0	0	0	1	0	0	0	0	6.8	6.8	6.8	46.572	428	428	0.0006169	2.6722	0	0	0	0	3
tr|B6T4E6|B6T4E6_MAIZE;tr|A0A1D6EVE8|A0A1D6EVE8_MAIZE;tr|A0A1D6EVE6|A0A1D6EVE6_MAIZE;tr|A0A1D6EVE5|A0A1D6EVE5_MAIZE;tr|A0A1D6EVE4|A0A1D6EVE4_MAIZE	tr|B6T4E6|B6T4E6_MAIZE;tr|A0A1D6EVE8|A0A1D6EVE8_MAIZE;tr|A0A1D6EVE6|A0A1D6EVE6_MAIZE;tr|A0A1D6EVE5|A0A1D6EVE5_MAIZE	3;2;2;2;1	3;2;2;2;1	3;2;2;2;1	>tr|B6T4E6|B6T4E6_MAIZE Mo-molybdopterin cofactor sulfurase OS=Zea mays OX=4577 GN=100282161 PE=2 SV=1;>tr|A0A1D6EVE8|A0A1D6EVE8_MAIZE Mo-molybdopterin cofactor sulfurase OS=Zea mays OX=4577 GN=100282161 PE=4 SV=1;>tr|A0A1D6EVE6|A0A1D6EVE6_MAIZE Mo-molybdo	5	3	3	3	2	1	1	0	1	1	0	1	1	2	1	1	0	1	1	0	1	1	2	1	1	0	1	1	0	1	1	13.7	13.7	13.7	35.637	321	321;197;428;519;266	0	11.134	7.8	3.1	3.1	0	3.1
tr|B6TBT3|B6TBT3_MAIZE;tr|A0A1D6GEV3|A0A1D6GEV3_MAIZE;tr|A0A1D6GEV1|A0A1D6GEV1_MAIZE	tr|B6TBT3|B6TBT3_MAIZE;tr|A0A1D6GEV3|A0A1D6GEV3_MAIZE;tr|A0A1D6GEV1|A0A1D6GEV1_MAIZE	2;1;1	2;1;1	2;1;1	>tr|B6TBT3|B6TBT3_MAIZE Peptidyl-prolyl cis-trans isomerase OS=Zea mays OX=4577 GN=100282830 PE=2 SV=1;>tr|A0A1D6GEV3|A0A1D6GEV3_MAIZE Peptidyl-prolyl cis-trans isomerase OS=Zea mays OX=4577 GN=100282830 PE=3 SV=1;>tr|A0A1D6GEV1|A0A1D6GEV1_MAIZE Peptidyl-p	3	2	2	2	1	1	1	1	1	1	1	1	0	1	1	1	1	1	1	1	1	0	1	1	1	1	1	1	1	1	0	9.5	9.5	9.5	21.569	201	201;169;308	0.0063014	1.7221	5	5	5	4.5	5
tr|A0A1D6NFG8|A0A1D6NFG8_MAIZE;tr|B4FL42|B4FL42_MAIZE;tr|A0A1D6HX00|A0A1D6HX00_MAIZE;tr|A0A1D6HWZ9|A0A1D6HWZ9_MAIZE	tr|A0A1D6NFG8|A0A1D6NFG8_MAIZE;tr|B4FL42|B4FL42_MAIZE;tr|A0A1D6HX00|A0A1D6HX00_MAIZE;tr|A0A1D6HWZ9|A0A1D6HWZ9_MAIZE	2;2;1;1	2;2;1;1	2;2;1;1	>tr|A0A1D6NFG8|A0A1D6NFG8_MAIZE Splicing factor SF3a60-like protein OS=Zea mays OX=4577 GN=100217051 PE=4 SV=1;>tr|B4FL42|B4FL42_MAIZE Splicing factor SF3a60-like protein OS=Zea mays OX=4577 GN=100217051 PE=2 SV=1;>tr|A0A1D6HX00|A0A1D6HX00_MAIZE Splicing f	4	2	2	2	1	1	0	0	0	0	0	0	0	1	1	0	0	0	0	0	0	0	1	1	0	0	0	0	0	0	0	4.2	4.2	4.2	55.557	474	474;504;98;103	0.0096205	1.556	1.9	1.9	0	0	0
tr|A0A1D6K491|A0A1D6K491_MAIZE;tr|A0A1D6K486|A0A1D6K486_MAIZE;tr|A0A1D6P7H0|A0A1D6P7H0_MAIZE;tr|A0A1D6K484|A0A1D6K484_MAIZE;tr|A0A1D6K485|A0A1D6K485_MAIZE;tr|A0A1D6K483|A0A1D6K483_MAIZE	tr|A0A1D6K491|A0A1D6K491_MAIZE;tr|A0A1D6K486|A0A1D6K486_MAIZE;tr|A0A1D6P7H0|A0A1D6P7H0_MAIZE;tr|A0A1D6K484|A0A1D6K484_MAIZE;tr|A0A1D6K485|A0A1D6K485_MAIZE;tr|A0A1D6K483|A0A1D6K483_MAIZE	3;3;3;3;3;3	3;3;3;3;3;3	3;3;3;3;3;3	>tr|A0A1D6K491|A0A1D6K491_MAIZE Cystathionine gamma-synthase 1 chloroplastic OS=Zea mays OX=4577 GN=ZEAMMB73_Zm00001d029324 PE=3 SV=1;>tr|A0A1D6K486|A0A1D6K486_MAIZE Cystathionine gamma-synthase 1 chloroplastic OS=Zea mays OX=4577 GN=ZEAMMB73_Zm00001d02932	6	3	3	3	0	0	1	0	0	0	1	1	0	0	0	1	0	0	0	1	1	0	0	0	1	0	0	0	1	1	0	6.4	6.4	6.4	52.494	484	484;484;509;509;522;542	0	4.0156	0	0	2.5	0	0
tr|A0A1D6PZ20|A0A1D6PZ20_MAIZE	tr|A0A1D6PZ20|A0A1D6PZ20_MAIZE	1	1	1	>tr|A0A1D6PZ20|A0A1D6PZ20_MAIZE Protein-L-isoaspartate O-methyltransferase OS=Zea mays OX=4577 GN=ZEAMMB73_Zm00001d049966 PE=4 SV=1	1	1	1	1	1	1	0	0	0	0	0	0	0	1	1	0	0	0	0	0	0	0	1	1	0	0	0	0	0	0	0	15.1	15.1	15.1	9.3085	86	86	0.0025914	2.1074	15.1	15.1	0	0	0
tr|A0A1D6N7A2|A0A1D6N7A2_MAIZE;tr|A0A1D6N7A4|A0A1D6N7A4_MAIZE	tr|A0A1D6N7A2|A0A1D6N7A2_MAIZE;tr|A0A1D6N7A4|A0A1D6N7A4_MAIZE	2;2	2;2	2;2	>tr|A0A1D6N7A2|A0A1D6N7A2_MAIZE Acyl-coenzyme A oxidase OS=Zea mays OX=4577 GN=ZEAMMB73_Zm00001d042884 PE=3 SV=1;>tr|A0A1D6N7A4|A0A1D6N7A4_MAIZE Acyl-coenzyme A oxidase OS=Zea mays OX=4577 GN=ZEAMMB73_Zm00001d042884 PE=3 SV=1	2	2	2	2	1	0	0	1	0	0	0	1	1	1	0	0	1	0	0	0	1	1	1	0	0	1	0	0	0	1	1	3	3	3	73.039	657	657;684	0	3.3082	1.7	0	0	1.7	0
tr|A0A1D6LLU9|A0A1D6LLU9_MAIZE;tr|A0A1D6LLV1|A0A1D6LLV1_MAIZE;tr|A0A1D6LLU5|A0A1D6LLU5_MAIZE;tr|A0A1D6LLU2|A0A1D6LLU2_MAIZE;tr|A0A1D6LLU1|A0A1D6LLU1_MAIZE;tr|A0A1D6LLV2|A0A1D6LLV2_MAIZE;tr|A0A1D6LLU6|A0A1D6LLU6_MAIZE;tr|A0A1D6LLT2|A0A1D6LLT2_MAIZE;tr|A0A1D6LLU0|A0A1D6LLU0_MAIZE;tr|A0A1D6LLT0|A0A1D6LLT0_MAIZE;tr|A0A1D6LLT7|A0A1D6LLT7_MAIZE;tr|A0A1D6LLT9|A0A1D6LLT9_MAIZE;tr|A0A1D6LLT4|A0A1D6LLT4_MA…	tr|A0A1D6LLU9|A0A1D6LLU9_MAIZE;tr|A0A1D6LLV1|A0A1D6LLV1_MAIZE;tr|A0A1D6LLU5|A0A1D6LLU5_MAIZE;tr|A0A1D6LLU2|A0A1D6LLU2_MAIZE;tr|A0A1D6LLU1|A0A1D6LLU1_MAIZE;tr|A0A1D6LLV2|A0A1D6LLV2_MAIZE;tr|A0A1D6LLU6|A0A1D6LLU6_MAIZE;tr|A0A1D6LLT2|A0A1D6LLT2_MAIZE;tr|A0A1D6LLU0|A0A1D6LLU0_MAIZE;tr|A0A1D6LLT0|A0A1D6LLT0_MAIZE;tr|A0A1D6LLT7|A0A1D6LLT7_MAIZE;tr|A0A1D6LLT9|A0A1D6LLT9_MAIZE;tr|A0A1D6LLT4|A0A1D6LLT4_MA…	2;2;2;2;2;2;2;2;1;1;1;1;1;1;1	2;2;2;2;2;2;2;2;1;1;1;1;1;1;1	2;2;2;2;2;2;2;2;1;1;1;1;1;1;1	>tr|A0A1D6LLU9|A0A1D6LLU9_MAIZE Prolyl oligopeptidase family protein OS=Zea mays OX=4577 GN=100281516 PE=4 SV=1;>tr|A0A1D6LLV1|A0A1D6LLV1_MAIZE Prolyl oligopeptidase family protein OS=Zea mays OX=4577 GN=100281516 PE=4 SV=1;>tr|A0A1D6LLU5|A0A1D6LLU5_MAIZE	15	2	2	2	2	2	0	1	2	1	1	1	1	2	2	0	1	2	1	1	1	1	2	2	0	1	2	1	1	1	1	4.9	4.9	4.9	55.419	490	490;496;541;541;550;632;742;764;323;378;399;524;543;580;586	0	3.1346	4.9	4.9	0	3.1	4.9
tr|A0A1D6EJE6|A0A1D6EJE6_MAIZE;tr|A0A1D6EJC0|A0A1D6EJC0_MAIZE;tr|A0A1D6EJB0|A0A1D6EJB0_MAIZE;tr|A0A1D6EJH5|A0A1D6EJH5_MAIZE;tr|A0A1D6EJ84|A0A1D6EJ84_MAIZE;tr|A0A1D6EJR2|A0A1D6EJR2_MAIZE;tr|A0A1D6EJH0|A0A1D6EJH0_MAIZE;tr|A0A1D6EJE5|A0A1D6EJE5_MAIZE;tr|A0A1D6EJD3|A0A1D6EJD3_MAIZE;tr|A0A1D6EJ77|A0A1D6EJ77_MAIZE;tr|A0A1D6EJ98|A0A1D6EJ98_MAIZE;tr|A0A1D6EJR6|A0A1D6EJR6_MAIZE;tr|A0A1D6EJN4|A0A1D6EJN4_MA…	tr|A0A1D6EJE6|A0A1D6EJE6_MAIZE;tr|A0A1D6EJC0|A0A1D6EJC0_MAIZE;tr|A0A1D6EJB0|A0A1D6EJB0_MAIZE;tr|A0A1D6EJH5|A0A1D6EJH5_MAIZE;tr|A0A1D6EJ84|A0A1D6EJ84_MAIZE;tr|A0A1D6EJR2|A0A1D6EJR2_MAIZE;tr|A0A1D6EJH0|A0A1D6EJH0_MAIZE;tr|A0A1D6EJE5|A0A1D6EJE5_MAIZE;tr|A0A1D6EJD3|A0A1D6EJD3_MAIZE;tr|A0A1D6EJ77|A0A1D6EJ77_MAIZE;tr|A0A1D6EJ98|A0A1D6EJ98_MAIZE;tr|A0A1D6EJR6|A0A1D6EJR6_MAIZE;tr|A0A1D6EJN4|A0A1D6EJN4_MA…	44;44;44;44;43;43;43;43;43;43;42;41;41;41;41;41;41;40;40;40;39;39;35;35;34;30;30;30;30;28;28;27;27;27;27;26;26;25;25;14;11;5;1;1	2;2;2;2;1;1;2;2;2;2;1;1;1;1;2;2;2;1;1;1;2;2;2;2;1;1;1;1;1;1;1;2;2;2;2;1;1;1;1;1;0;0;1;0	2;2;2;2;1;1;2;2;2;2;1;1;1;1;2;2;2;1;1;1;2;2;2;2;1;1;1;1;1;1;1;2;2;2;2;1;1;1;1;1;0;0;1;0	>tr|A0A1D6EJE6|A0A1D6EJE6_MAIZE Clathrin heavy chain OS=Zea mays OX=4577 GN=100193501 PE=3 SV=1;>tr|A0A1D6EJC0|A0A1D6EJC0_MAIZE Clathrin heavy chain OS=Zea mays OX=4577 GN=100193501 PE=3 SV=1;>tr|A0A1D6EJB0|A0A1D6EJB0_MAIZE Clathrin heavy chain OS=Zea mays	44	44	2	2	16	21	17	18	18	16	15	18	15	1	0	1	0	0	0	0	0	0	1	0	1	0	0	0	0	0	0	27.5	1.4	1.4	192.96	1703	1703;1710;1713;1739;1588;1591;1671;1694;1713;1716;1459;1227;1322;1501;1564;1594;1601;1445;1475;1475;1513;1520;1427;1434;1315;959;966;988;1012;922;934;1093;1120;1156;1163;1023;1030;842;855;746;443;126;190;237	0	5.5471	10.6	14.9	11.3	13.3	13
tr|A0A1D6IGX8|A0A1D6IGX8_MAIZE	tr|A0A1D6IGX8|A0A1D6IGX8_MAIZE	1	1	1	>tr|A0A1D6IGX8|A0A1D6IGX8_MAIZE Chaperonin-like RbcX protein OS=Zea mays OX=4577 GN=ZEAMMB73_Zm00001d021841 PE=4 SV=1	1	1	1	1	1	1	1	1	1	1	1	0	0	1	1	1	1	1	1	1	0	0	1	1	1	1	1	1	1	0	0	10.1	10.1	10.1	21.66	189	189	0	8.0468	10.1	10.1	10.1	10.1	10.1
tr|A0A1D6ML85|A0A1D6ML85_MAIZE;tr|A0A1D6ML84|A0A1D6ML84_MAIZE	tr|A0A1D6ML85|A0A1D6ML85_MAIZE;tr|A0A1D6ML84|A0A1D6ML84_MAIZE	4;3	4;3	4;3	>tr|A0A1D6ML85|A0A1D6ML85_MAIZE Aspartate--tRNA ligase chloroplastic/mitochondrial OS=Zea mays OX=4577 GN=ZEAMMB73_Zm00001d039816 PE=3 SV=1;>tr|A0A1D6ML84|A0A1D6ML84_MAIZE Aspartate--tRNA ligase chloroplastic/mitochondrial OS=Zea mays OX=4577 GN=ZEAMMB73_Z	2	4	4	4	1	1	0	0	1	0	0	0	0	1	1	0	0	1	0	0	0	0	1	1	0	0	1	0	0	0	0	7.5	7.5	7.5	57.023	506	506;385	0	3.0842	1.8	1.8	0	0	2.6
tr|C0HHJ5|C0HHJ5_MAIZE;tr|B4FBV2|B4FBV2_MAIZE;tr|A0A1D6FFR3|A0A1D6FFR3_MAIZE;tr|A0A1D6FFR2|A0A1D6FFR2_MAIZE;tr|A0A1D6FFR0|A0A1D6FFR0_MAIZE	tr|C0HHJ5|C0HHJ5_MAIZE;tr|B4FBV2|B4FBV2_MAIZE;tr|A0A1D6FFR3|A0A1D6FFR3_MAIZE;tr|A0A1D6FFR2|A0A1D6FFR2_MAIZE	3;3;2;2;1	3;3;2;2;1	3;3;2;2;1	>tr|C0HHJ5|C0HHJ5_MAIZE 2-oxoglutarate (2OG) and Fe(II)-dependent oxygenase superfamily protein OS=Zea mays OX=4577 GN=100192575 PE=2 SV=1;>tr|B4FBV2|B4FBV2_MAIZE 2-oxoglutarate (2OG) and Fe(II)-dependent oxygenase superfamily protein OS=Zea mays OX=4577 G	5	3	3	3	2	0	2	0	0	0	0	2	1	2	0	2	0	0	0	0	2	1	2	0	2	0	0	0	0	2	1	10	10	10	37.198	329	329;334;205;281;170	0	4.3309	5.5	0	5.5	0	0
tr|A0A1D6F5J1|A0A1D6F5J1_MAIZE	tr|A0A1D6F5J1|A0A1D6F5J1_MAIZE	3	3	1	>tr|A0A1D6F5J1|A0A1D6F5J1_MAIZE Uncharacterized protein OS=Zea mays OX=4577 GN=ZEAMMB73_Zm00001d007320 PE=4 SV=1	1	3	3	1	0	0	1	1	0	1	0	1	1	0	0	1	1	0	1	0	1	1	0	0	1	1	0	1	0	1	1	17.2	17.2	7.4	23.199	203	203	0	6.7819	0	0	7.4	7.4	0
tr|B6SZS2|B6SZS2_MAIZE;tr|A0A1D6F247|A0A1D6F247_MAIZE;tr|A0A1D6K4H8|A0A1D6K4H8_MAIZE;tr|A0A1D6K4H6|A0A1D6K4H6_MAIZE;tr|A0A1D6K4H7|A0A1D6K4H7_MAIZE;tr|A0A1D6K4I0|A0A1D6K4I0_MAIZE	tr|B6SZS2|B6SZS2_MAIZE;tr|A0A1D6F247|A0A1D6F247_MAIZE	13;11;5;4;4;1	1;0;1;0;0;1	1;0;1;0;0;1	>tr|B6SZS2|B6SZS2_MAIZE 40S ribosomal protein S9 OS=Zea mays OX=4577 GN=100192774 PE=2 SV=1;>tr|A0A1D6F247|A0A1D6F247_MAIZE 40S ribosomal protein S9-2 OS=Zea mays OX=4577 GN=100283332 PE=4 SV=1	6	13	1	1	7	9	4	7	7	5	7	7	5	0	1	0	0	0	0	1	0	0	0	1	0	0	0	0	1	0	0	46.1	8.8	8.8	22.547	193	193;243;139;81;101;108	0	22.846	31.1	35.2	18.1	22.8	22.8
tr|A0A1D6E458|A0A1D6E458_MAIZE;tr|A0A1D6E449|A0A1D6E449_MAIZE;tr|A0A1D6E448|A0A1D6E448_MAIZE;tr|A0A1D6E443|A0A1D6E443_MAIZE;tr|A0A1D6E444|A0A1D6E444_MAIZE;tr|A0A1D6E455|A0A1D6E455_MAIZE;tr|A0A1D6E445|A0A1D6E445_MAIZE;tr|A0A1D6E446|A0A1D6E446_MAIZE;tr|A0A1D6E462|A0A1D6E462_MAIZE;tr|A0A1D6E463|A0A1D6E463_MAIZE	tr|A0A1D6E458|A0A1D6E458_MAIZE;tr|A0A1D6E449|A0A1D6E449_MAIZE;tr|A0A1D6E448|A0A1D6E448_MAIZE;tr|A0A1D6E443|A0A1D6E443_MAIZE;tr|A0A1D6E444|A0A1D6E444_MAIZE;tr|A0A1D6E455|A0A1D6E455_MAIZE;tr|A0A1D6E445|A0A1D6E445_MAIZE;tr|A0A1D6E446|A0A1D6E446_MAIZE	5;3;3;3;3;3;3;3;2;2	5;3;3;3;3;3;3;3;2;2	5;3;3;3;3;3;3;3;2;2	>tr|A0A1D6E458|A0A1D6E458_MAIZE ARM repeat superfamily protein OS=Zea mays OX=4577 GN=103646122 PE=4 SV=1;>tr|A0A1D6E449|A0A1D6E449_MAIZE ARM repeat superfamily protein OS=Zea mays OX=4577 GN=103646122 PE=4 SV=1;>tr|A0A1D6E448|A0A1D6E448_MAIZE ARM repeat s	10	5	5	5	1	0	0	0	0	1	0	0	1	1	0	0	0	0	1	0	0	1	1	0	0	0	0	1	0	0	1	7.2	7.2	7.2	89.156	816	816;489;535;544;578;606;752;799;132;231	0	5.6715	1.6	0	0	0	0
tr|A0A1D6GNV7|A0A1D6GNV7_MAIZE;tr|A0A1D6GNU9|A0A1D6GNU9_MAIZE;tr|A0A1D6GNU8|A0A1D6GNU8_MAIZE;tr|A0A1D6GNU4|A0A1D6GNU4_MAIZE;tr|A0A1D6GNU3|A0A1D6GNU3_MAIZE;tr|A0A1D6GNV5|A0A1D6GNV5_MAIZE;tr|A0A1D6KS07|A0A1D6KS07_MAIZE;tr|A0A1D6DW04|A0A1D6DW04_MAIZE;tr|A0A1D6KS29|A0A1D6KS29_MAIZE;tr|A0A1D6GNV2|A0A1D6GNV2_MAIZE;tr|A0A1D6KS34|A0A1D6KS34_MAIZE;tr|A0A1D6KS17|A0A1D6KS17_MAIZE;tr|A0A1D6GNW3|A0A1D6GNW3_MA…	tr|A0A1D6GNV7|A0A1D6GNV7_MAIZE;tr|A0A1D6GNU9|A0A1D6GNU9_MAIZE;tr|A0A1D6GNU8|A0A1D6GNU8_MAIZE;tr|A0A1D6GNU4|A0A1D6GNU4_MAIZE;tr|A0A1D6GNU3|A0A1D6GNU3_MAIZE;tr|A0A1D6GNV5|A0A1D6GNV5_MAIZE;tr|A0A1D6KS07|A0A1D6KS07_MAIZE;tr|A0A1D6DW04|A0A1D6DW04_MAIZE;tr|A0A1D6KS29|A0A1D6KS29_MAIZE;tr|A0A1D6GNV2|A0A1D6GNV2_MAIZE;tr|A0A1D6KS34|A0A1D6KS34_MAIZE;tr|A0A1D6KS17|A0A1D6KS17_MAIZE;tr|A0A1D6GNW3|A0A1D6GNW3_MA…	2;2;2;2;2;1;1;1;1;1;1;1;1;1;1;1;1;1;1;1;1	2;2;2;2;2;1;1;1;1;1;1;1;1;1;1;1;1;1;1;1;1	1;1;1;1;1;0;0;0;0;0;0;0;0;0;0;0;0;0;0;0;0	>tr|A0A1D6GNV7|A0A1D6GNV7_MAIZE Flowering locus K homology domain OS=Zea mays OX=4577 GN=ZEAMMB73_Zm00001d013963 PE=4 SV=1;>tr|A0A1D6GNU9|A0A1D6GNU9_MAIZE Flowering locus K homology domain OS=Zea mays OX=4577 GN=ZEAMMB73_Zm00001d013963 PE=4 SV=1;>tr|A0A1D6	21	2	2	1	0	1	0	0	0	0	0	1	1	0	1	0	0	0	0	0	1	1	0	1	0	0	0	0	0	0	0	3.2	3.2	1.5	59.002	537	537;759;784;797;816;245;260;334;369;428;431;464;501;511;541;549;640;654;661;923;986	0	3.5289	0	1.5	0	0	0
tr|B6U726|B6U726_MAIZE;tr|A0A1D6LY68|A0A1D6LY68_MAIZE;tr|A0A1D6LY65|A0A1D6LY65_MAIZE;tr|B4FPM8|B4FPM8_MAIZE	tr|B6U726|B6U726_MAIZE;tr|A0A1D6LY68|A0A1D6LY68_MAIZE;tr|A0A1D6LY65|A0A1D6LY65_MAIZE	6;5;5;1	6;5;5;1	6;5;5;1	>tr|B6U726|B6U726_MAIZE Vesicle-associated membrane protein 711 OS=Zea mays OX=4577 GN=ZEAMMB73_Zm00001d037483 PE=2 SV=1;>tr|A0A1D6LY68|A0A1D6LY68_MAIZE Vesicle-associated membrane protein 711 OS=Zea mays OX=4577 GN=ZEAMMB73_Zm00001d037483 PE=4 SV=1;>tr|A0	4	6	6	6	1	0	0	2	1	0	0	0	0	1	0	0	2	1	0	0	0	0	1	0	0	2	1	0	0	0	0	37.6	37.6	37.6	24.91	221	221;155;254;226	0	7.3889	5.9	0	0	13.1	5.9
tr|A0A1D6JFP2|A0A1D6JFP2_MAIZE	tr|A0A1D6JFP2|A0A1D6JFP2_MAIZE	1	1	1	>tr|A0A1D6JFP2|A0A1D6JFP2_MAIZE Bifunctional inhibitor/lipid-transfer protein/seed storage 2S albumin superfamily protein OS=Zea mays OX=4577 GN=ZEAMMB73_Zm00001d026436 PE=4 SV=1	1	1	1	1	0	0	0	0	0	0	0	1	0	0	0	0	0	0	0	0	1	0	0	0	0	0	0	0	0	1	0	12.7	12.7	12.7	20.495	204	204	0	104.95	0	0	0	0	0
tr|A0A1D6LDX4|A0A1D6LDX4_MAIZE;tr|A0A1D6LDY0|A0A1D6LDY0_MAIZE;tr|A0A1D6LDW9|A0A1D6LDW9_MAIZE;tr|B4FWM3|B4FWM3_MAIZE;tr|A0A1D6PX58|A0A1D6PX58_MAIZE;tr|A0A1D6PX75|A0A1D6PX75_MAIZE;tr|A0A1D6PX78|A0A1D6PX78_MAIZE;tr|K7TXK2|K7TXK2_MAIZE;tr|C0P4W0|C0P4W0_MAIZE;tr|A0A1D6PX52|A0A1D6PX52_MAIZE	tr|A0A1D6LDX4|A0A1D6LDX4_MAIZE;tr|A0A1D6LDY0|A0A1D6LDY0_MAIZE;tr|A0A1D6LDW9|A0A1D6LDW9_MAIZE;tr|B4FWM3|B4FWM3_MAIZE;tr|A0A1D6PX58|A0A1D6PX58_MAIZE;tr|A0A1D6PX75|A0A1D6PX75_MAIZE;tr|A0A1D6PX78|A0A1D6PX78_MAIZE;tr|K7TXK2|K7TXK2_MAIZE;tr|C0P4W0|C0P4W0_MAIZE	3;3;3;3;2;2;2;2;2;1	3;3;3;3;2;2;2;2;2;1	3;3;3;3;2;2;2;2;2;1	>tr|A0A1D6LDX4|A0A1D6LDX4_MAIZE KH domain-containing protein OS=Zea mays OX=4577 GN=100273619 PE=4 SV=1;>tr|A0A1D6LDY0|A0A1D6LDY0_MAIZE KH domain-containing protein OS=Zea mays OX=4577 GN=100273619 PE=4 SV=1;>tr|A0A1D6LDW9|A0A1D6LDW9_MAIZE KH domain-contai	10	3	3	3	1	0	0	0	0	0	0	0	0	1	0	0	0	0	0	0	0	0	1	0	0	0	0	0	0	0	0	9.4	9.4	9.4	61.652	566	566;597;603;702;316;526;677;699;706;434	0	15.317	3	0	0	0	0
tr|A0A1D6NE33|A0A1D6NE33_MAIZE;tr|A0A096UE19|A0A096UE19_MAIZE;tr|A0A1D6NE29|A0A1D6NE29_MAIZE	tr|A0A1D6NE33|A0A1D6NE33_MAIZE;tr|A0A096UE19|A0A096UE19_MAIZE;tr|A0A1D6NE29|A0A1D6NE29_MAIZE	2;2;2	2;2;2	2;2;2	>tr|A0A1D6NE33|A0A1D6NE33_MAIZE Alpha-amylase 3 chloroplastic OS=Zea mays OX=4577 GN=ZEAMMB73_Zm00001d043662 PE=4 SV=1;>tr|A0A096UE19|A0A096UE19_MAIZE Alpha-amylase OS=Zea mays OX=4577 GN=ZEAMMB73_Zm00001d043662 PE=3 SV=1;>tr|A0A1D6NE29|A0A1D6NE29_MAIZE Al	3	2	2	2	1	0	0	1	2	0	1	1	0	1	0	0	1	2	0	1	1	0	1	0	0	1	2	0	1	1	0	5.4	5.4	5.4	54.269	483	483;741;891	0.0015142	2.5147	2.5	0	0	2.9	5.4
tr|A0A1D6NKQ3|A0A1D6NKQ3_MAIZE;tr|A0A1D6NKQ4|A0A1D6NKQ4_MAIZE;tr|A0A1D6NKQ5|A0A1D6NKQ5_MAIZE;tr|A0A1D6NKP6|A0A1D6NKP6_MAIZE;tr|A0A1D6NKQ6|A0A1D6NKQ6_MAIZE;tr|A0A1D6NKQ1|A0A1D6NKQ1_MAIZE	tr|A0A1D6NKQ3|A0A1D6NKQ3_MAIZE;tr|A0A1D6NKQ4|A0A1D6NKQ4_MAIZE;tr|A0A1D6NKQ5|A0A1D6NKQ5_MAIZE;tr|A0A1D6NKP6|A0A1D6NKP6_MAIZE	3;3;3;2;1;1	3;3;3;2;1;1	3;3;3;2;1;1	>tr|A0A1D6NKQ3|A0A1D6NKQ3_MAIZE Myosin1 OS=Zea mays OX=4577 GN=ZEAMMB73_Zm00001d044303 PE=3 SV=1;>tr|A0A1D6NKQ4|A0A1D6NKQ4_MAIZE Myosin1 OS=Zea mays OX=4577 GN=ZEAMMB73_Zm00001d044303 PE=3 SV=1;>tr|A0A1D6NKQ5|A0A1D6NKQ5_MAIZE Myosin1 OS=Zea mays OX=4577 GN	6	3	3	3	1	2	0	0	0	0	2	0	1	1	2	0	0	0	0	2	0	1	1	2	0	0	0	0	2	0	1	2.9	2.9	2.9	139.29	1224	1224;1473;1529;1284;1019;1061	0	2.9111	1.3	2.2	0	0	0
tr|B6UCM9|B6UCM9_MAIZE	tr|B6UCM9|B6UCM9_MAIZE	4	4	2	>tr|B6UCM9|B6UCM9_MAIZE Pleckstrin homology domain-containing protein 1 OS=Zea mays OX=4577 GN=100285978 PE=2 SV=1	1	4	4	2	0	0	1	0	0	1	0	0	0	0	0	1	0	0	1	0	0	0	0	0	0	0	0	0	0	0	0	27.6	27.6	23	17.21	152	152	0	6.433	0	0	4.6	0	0
tr|Q9FQD0|Q9FQD0_MAIZE	tr|Q9FQD0|Q9FQD0_MAIZE	10	4	4	>tr|Q9FQD0|Q9FQD0_MAIZE Glutathione S-transferase 6 OS=Zea mays OX=4577 GN=542629 PE=2 SV=1	1	10	4	4	3	4	2	3	2	4	3	3	3	0	0	0	0	0	1	0	0	0	0	0	0	0	0	1	0	0	0	55.3	16.8	16.8	25.877	226	226	0	6.2052	15	21.7	10.6	15	8.8
tr|K7VBA9|K7VBA9_MAIZE;tr|A0A096RKQ9|A0A096RKQ9_MAIZE	tr|K7VBA9|K7VBA9_MAIZE;tr|A0A096RKQ9|A0A096RKQ9_MAIZE	3;2	2;1	2;1	>tr|K7VBA9|K7VBA9_MAIZE Calcium-dependent lipid-binding (CaLB domain) plant phosphoribosyltransferase family protein OS=Zea mays OX=4577 GN=100273873 PE=4 SV=1;>tr|A0A096RKQ9|A0A096RKQ9_MAIZE Phosphoribosylanthranilate transferase isoform 1 OS=Zea mays OX=	2	3	2	2	1	0	1	0	0	2	0	0	0	1	0	1	0	0	1	0	0	0	1	0	1	0	0	1	0	0	0	3.9	3	3	89.153	775	775;774	0.0025974	2.118	1.8	0	1.8	0	0
tr|A0A1D6H5M3|A0A1D6H5M3_MAIZE;tr|A0A1D6H5L9|A0A1D6H5L9_MAIZE;tr|A0A1D6H5M1|A0A1D6H5M1_MAIZE;tr|A0A1D6H5M2|A0A1D6H5M2_MAIZE;tr|A0A1D6H5M0|A0A1D6H5M0_MAIZE	tr|A0A1D6H5M3|A0A1D6H5M3_MAIZE;tr|A0A1D6H5L9|A0A1D6H5L9_MAIZE;tr|A0A1D6H5M1|A0A1D6H5M1_MAIZE;tr|A0A1D6H5M2|A0A1D6H5M2_MAIZE;tr|A0A1D6H5M0|A0A1D6H5M0_MAIZE	3;3;3;3;3	3;3;3;3;3	3;3;3;3;3	>tr|A0A1D6H5M3|A0A1D6H5M3_MAIZE Chalcone-flavonone isomerase family protein OS=Zea mays OX=4577 GN=ZEAMMB73_Zm00001d016144 PE=3 SV=1;>tr|A0A1D6H5L9|A0A1D6H5L9_MAIZE Chalcone-flavonone isomerase family protein OS=Zea mays OX=4577 GN=ZEAMMB73_Zm00001d016144	5	3	3	3	1	0	1	1	1	1	0	0	0	1	0	1	1	1	1	0	0	0	1	0	1	1	1	1	0	0	0	17.5	17.5	17.5	21.619	194	194;213;268;269;303	0	3.5464	6.2	0	4.1	6.2	7.2
tr|A0A1D6GPV8|A0A1D6GPV8_MAIZE;tr|A0A1D6KU43|A0A1D6KU43_MAIZE;tr|B4FAZ3|B4FAZ3_MAIZE;tr|C4J3D1|C4J3D1_MAIZE	tr|A0A1D6GPV8|A0A1D6GPV8_MAIZE;tr|A0A1D6KU43|A0A1D6KU43_MAIZE;tr|B4FAZ3|B4FAZ3_MAIZE;tr|C4J3D1|C4J3D1_MAIZE	1;1;1;1	1;1;1;1	1;1;1;1	>tr|A0A1D6GPV8|A0A1D6GPV8_MAIZE RNA-binding (RRM/RBD/RNP motifs) family protein OS=Zea mays OX=4577 GN=100192006 PE=4 SV=1;>tr|A0A1D6KU43|A0A1D6KU43_MAIZE RNA-binding (RRM/RBD/RNP motifs) family protein OS=Zea mays OX=4577 GN=100501457 PE=4 SV=1;>tr|B4FAZ3	4	1	1	1	0	1	0	0	1	0	1	0	0	0	1	0	0	1	0	1	0	0	0	1	0	0	1	0	1	0	0	11	11	11	17.018	154	154;311;357;359	0.00061767	2.6825	0	11	0	0	11
tr|A0A1D6FGA9|A0A1D6FGA9_MAIZE;tr|B6UC34|B6UC34_MAIZE;tr|A0A1D6FGA2|A0A1D6FGA2_MAIZE;tr|A0A1D6FGB1|A0A1D6FGB1_MAIZE;tr|A0A1D6FGA7|A0A1D6FGA7_MAIZE;tr|A0A1D6FGB0|A0A1D6FGB0_MAIZE;tr|A0A1D6FGA6|A0A1D6FGA6_MAIZE;tr|A0A1D6FGA8|A0A1D6FGA8_MAIZE	tr|A0A1D6FGA9|A0A1D6FGA9_MAIZE;tr|B6UC34|B6UC34_MAIZE;tr|A0A1D6FGA2|A0A1D6FGA2_MAIZE;tr|A0A1D6FGB1|A0A1D6FGB1_MAIZE;tr|A0A1D6FGA7|A0A1D6FGA7_MAIZE;tr|A0A1D6FGB0|A0A1D6FGB0_MAIZE;tr|A0A1D6FGA6|A0A1D6FGA6_MAIZE	10;10;10;9;8;6;6;3	2;2;2;2;2;1;1;1	2;2;2;2;2;1;1;1	>tr|A0A1D6FGA9|A0A1D6FGA9_MAIZE Glutaminyl-tRNA synthetase OS=Zea mays OX=4577 GN=100285944 PE=3 SV=1;>tr|B6UC34|B6UC34_MAIZE Glutaminyl-tRNA synthetase OS=Zea mays OX=4577 GN=100285944 PE=2 SV=1;>tr|A0A1D6FGA2|A0A1D6FGA2_MAIZE Glutaminyl-tRNA synthetase O	8	10	2	2	7	2	3	2	2	2	2	1	2	1	0	0	0	0	0	0	0	0	1	0	0	0	0	0	0	0	0	17.7	3.4	3.4	87.337	769	769;796;824;759;655;427;487;195	0	3.3106	11.4	2.2	4.6	3.4	3.4
tr|A0A1D6FKM8|A0A1D6FKM8_MAIZE	tr|A0A1D6FKM8|A0A1D6FKM8_MAIZE	1	1	1	>tr|A0A1D6FKM8|A0A1D6FKM8_MAIZE GATA transcription factor 19 OS=Zea mays OX=4577 GN=ZEAMMB73_Zm00001d009604 PE=4 SV=1	1	1	1	1	0	0	0	0	0	1	0	0	0	0	0	0	0	0	1	0	0	0	0	0	0	0	0	1	0	0	0	3.9	3.9	3.9	21.777	203	203	1	-2	0	0	0	0	0
tr|A0A1D6JD08|A0A1D6JD08_MAIZE;tr|A0A1D6JD07|A0A1D6JD07_MAIZE	tr|A0A1D6JD08|A0A1D6JD08_MAIZE;tr|A0A1D6JD07|A0A1D6JD07_MAIZE	2;2	2;2	2;2	>tr|A0A1D6JD08|A0A1D6JD08_MAIZE Putative calcium-dependent protein kinase family protein OS=Zea mays OX=4577 GN=ZEAMMB73_Zm00001d026139 PE=3 SV=1;>tr|A0A1D6JD07|A0A1D6JD07_MAIZE Putative calcium-dependent protein kinase family protein OS=Zea mays OX=4577 G	2	2	2	2	0	0	0	0	0	0	1	0	1	0	0	0	0	0	0	1	0	1	0	0	0	0	0	0	1	0	1	6.8	6.8	6.8	41.823	370	370;593	0.0017637	2.2485	0	0	0	0	0
tr|A0A1D6N232|A0A1D6N232_MAIZE;tr|A0A1D6N231|A0A1D6N231_MAIZE	tr|A0A1D6N232|A0A1D6N232_MAIZE;tr|A0A1D6N231|A0A1D6N231_MAIZE	2;2	2;2	2;2	>tr|A0A1D6N232|A0A1D6N232_MAIZE 2-oxoglutarate (2OG) and Fe(II)-dependent oxygenase superfamily protein OS=Zea mays OX=4577 GN=ZEAMMB73_Zm00001d042192 PE=4 SV=1;>tr|A0A1D6N231|A0A1D6N231_MAIZE 2-oxoglutarate (2OG) and Fe(II)-dependent oxygenase superfamily	2	2	2	2	0	0	0	0	0	0	0	0	1	0	0	0	0	0	0	0	0	1	0	0	0	0	0	0	0	0	1	5.9	5.9	5.9	37.58	339	339;366	0.00031046	2.7293	0	0	0	0	0
tr|A0A1D6PLH6|A0A1D6PLH6_MAIZE;tr|A0A1D6PLH7|A0A1D6PLH7_MAIZE;tr|A0A1D6PLH1|A0A1D6PLH1_MAIZE;tr|K7VM84|K7VM84_MAIZE;tr|A0A1D6PLH0|A0A1D6PLH0_MAIZE;tr|A0A1D6PLH2|A0A1D6PLH2_MAIZE;tr|A0A1D6PLG9|A0A1D6PLG9_MAIZE	tr|A0A1D6PLH6|A0A1D6PLH6_MAIZE;tr|A0A1D6PLH7|A0A1D6PLH7_MAIZE;tr|A0A1D6PLH1|A0A1D6PLH1_MAIZE;tr|K7VM84|K7VM84_MAIZE;tr|A0A1D6PLH0|A0A1D6PLH0_MAIZE;tr|A0A1D6PLH2|A0A1D6PLH2_MAIZE;tr|A0A1D6PLG9|A0A1D6PLG9_MAIZE	2;2;2;2;2;2;2	2;2;2;2;2;2;2	2;2;2;2;2;2;2	>tr|A0A1D6PLH6|A0A1D6PLH6_MAIZE Brown midrib4 OS=Zea mays OX=4577 GN=100194131 PE=4 SV=1;>tr|A0A1D6PLH7|A0A1D6PLH7_MAIZE Brown midrib4 OS=Zea mays OX=4577 GN=100194131 PE=4 SV=1;>tr|A0A1D6PLH1|A0A1D6PLH1_MAIZE Brown midrib4 OS=Zea mays OX=4577 GN=100194131	7	2	2	2	0	0	0	0	0	0	0	1	0	0	0	0	0	0	0	0	1	0	0	0	0	0	0	0	0	1	0	7.5	7.5	7.5	40.767	371	371;410;548;578;599;607;652	0	3.3215	0	0	0	0	0
tr|A0A1D6FKV9|A0A1D6FKV9_MAIZE	tr|A0A1D6FKV9|A0A1D6FKV9_MAIZE	9	2	2	>tr|A0A1D6FKV9|A0A1D6FKV9_MAIZE Malate dehydrogenase OS=Zea mays OX=4577 GN=ZEAMMB73_Zm00001d009640 PE=3 SV=1	1	9	2	2	6	4	5	5	5	6	5	6	4	1	0	0	0	0	0	0	0	0	1	0	0	0	0	0	0	0	0	27.4	4.9	4.9	38.581	368	368	0	61.088	19.8	9.8	14.9	14.9	14.9
tr|B4FET3|B4FET3_MAIZE;tr|A0A1D6MTB5|A0A1D6MTB5_MAIZE	tr|B4FET3|B4FET3_MAIZE	4;1	4;1	3;0	>tr|B4FET3|B4FET3_MAIZE Uncharacterized protein OS=Zea mays OX=4577 GN=100193375 PE=2 SV=1	2	4	4	3	0	0	1	0	0	0	0	0	0	0	0	1	0	0	0	0	0	0	0	0	1	0	0	0	0	0	0	14.9	14.9	9.4	28.817	276	276;43	0	10.912	0	0	3.6	0	0
tr|K7USJ6|K7USJ6_MAIZE;tr|B6SJC7|B6SJC7_MAIZE;tr|A0A1D6QTH3|A0A1D6QTH3_MAIZE;tr|A0A1D6GYY1|A0A1D6GYY1_MAIZE;tr|B4FIB4|B4FIB4_MAIZE;tr|A0A1D6QTH2|A0A1D6QTH2_MAIZE;tr|A0A1D6GYW9|A0A1D6GYW9_MAIZE;tr|A0A1D6GYX0|A0A1D6GYX0_MAIZE	tr|K7USJ6|K7USJ6_MAIZE;tr|B6SJC7|B6SJC7_MAIZE;tr|A0A1D6QTH3|A0A1D6QTH3_MAIZE;tr|A0A1D6GYY1|A0A1D6GYY1_MAIZE;tr|B4FIB4|B4FIB4_MAIZE;tr|A0A1D6QTH2|A0A1D6QTH2_MAIZE;tr|A0A1D6GYW9|A0A1D6GYW9_MAIZE;tr|A0A1D6GYX0|A0A1D6GYX0_MAIZE	2;2;2;1;1;1;1;1	2;2;2;1;1;1;1;1	2;2;2;1;1;1;1;1	>tr|K7USJ6|K7USJ6_MAIZE Histone deacetylase complex subunit SAP18 OS=Zea mays OX=4577 GN=100381502 PE=4 SV=1;>tr|B6SJC7|B6SJC7_MAIZE Histone deacetylase complex subunit SAP18 OS=Zea mays OX=4577 GN=100381502 PE=2 SV=1;>tr|A0A1D6QTH3|A0A1D6QTH3_MAIZE Histon	8	2	2	2	1	0	1	0	0	0	0	0	0	1	0	1	0	0	0	0	0	0	1	0	1	0	0	0	0	0	0	19	19	19	13.959	121	121;152;171;121;152;211;275;289	0	9.0951	8.3	0	8.3	0	0
tr|A0A1D6HV53|A0A1D6HV53_MAIZE;tr|A0A1D6HV45|A0A1D6HV45_MAIZE;tr|A0A1D6HV44|A0A1D6HV44_MAIZE;tr|A0A1D6HV58|A0A1D6HV58_MAIZE;tr|A0A1D6HV49|A0A1D6HV49_MAIZE;tr|A0A1D6HV56|A0A1D6HV56_MAIZE;tr|A0A1D6HV47|A0A1D6HV47_MAIZE;tr|A0A1D6HV50|A0A1D6HV50_MAIZE;tr|A0A1D6HV51|A0A1D6HV51_MAIZE;tr|A0A1D6HV52|A0A1D6HV52_MAIZE;tr|A0A1D6HV59|A0A1D6HV59_MAIZE	tr|A0A1D6HV53|A0A1D6HV53_MAIZE;tr|A0A1D6HV45|A0A1D6HV45_MAIZE;tr|A0A1D6HV44|A0A1D6HV44_MAIZE;tr|A0A1D6HV58|A0A1D6HV58_MAIZE;tr|A0A1D6HV49|A0A1D6HV49_MAIZE;tr|A0A1D6HV56|A0A1D6HV56_MAIZE;tr|A0A1D6HV47|A0A1D6HV47_MAIZE;tr|A0A1D6HV50|A0A1D6HV50_MAIZE;tr|A0A1D6HV51|A0A1D6HV51_MAIZE;tr|A0A1D6HV52|A0A1D6HV52_MAIZE	12;12;12;11;11;11;10;9;7;6;2	2;2;2;2;2;1;2;2;1;2;1	2;2;2;2;2;1;2;2;1;2;1	>tr|A0A1D6HV53|A0A1D6HV53_MAIZE Coatomer subunit gamma OS=Zea mays OX=4577 GN=100193726 PE=3 SV=1;>tr|A0A1D6HV45|A0A1D6HV45_MAIZE Coatomer subunit gamma OS=Zea mays OX=4577 GN=100193726 PE=3 SV=1;>tr|A0A1D6HV44|A0A1D6HV44_MAIZE Coatomer subunit gamma OS=Ze	11	12	2	2	3	4	2	1	1	1	1	1	1	1	1	1	0	0	1	0	0	0	1	1	1	0	0	1	0	0	0	17	3.3	3.3	93.961	842	842;888;905;761;799;841;745;643;442;555;264	0.0017741	2.299	4.3	5.1	2.7	0.8	0.8
tr|B6T746|B6T746_MAIZE;tr|A0A1D6HV32|A0A1D6HV32_MAIZE;tr|A0A1D6PKL5|A0A1D6PKL5_MAIZE;tr|A0A1D6PKL2|A0A1D6PKL2_MAIZE;tr|A0A1D6PKL3|A0A1D6PKL3_MAIZE;tr|K7VLZ4|K7VLZ4_MAIZE	tr|B6T746|B6T746_MAIZE;tr|A0A1D6HV32|A0A1D6HV32_MAIZE	4;4;1;1;1;1	1;1;0;0;0;0	1;1;0;0;0;0	>tr|B6T746|B6T746_MAIZE Vesicle-associated membrane protein 722 OS=Zea mays OX=4577 GN=100282409 PE=2 SV=1;>tr|A0A1D6HV32|A0A1D6HV32_MAIZE Vesicle-associated membrane protein 722 OS=Zea mays OX=4577 GN=100282409 PE=3 SV=1	6	4	1	1	2	3	2	1	3	2	1	2	0	0	1	1	1	1	1	0	1	0	0	1	1	1	1	1	0	1	0	17.1	5	5	24.89	222	222;261;102;103;220;221	0.0015175	2.537	9	13.5	10.4	5	13.5
tr|B4FGB3|B4FGB3_MAIZE	tr|B4FGB3|B4FGB3_MAIZE	1	1	1	>tr|B4FGB3|B4FGB3_MAIZE Early response to dehydration 15-like protein OS=Zea mays OX=4577 GN=100193790 PE=2 SV=1	1	1	1	1	0	0	1	1	1	1	0	0	0	0	0	1	1	1	1	0	0	0	0	0	1	1	1	1	0	0	0	7.5	7.5	7.5	17.648	159	159	0	3.9654	0	0	7.5	7.5	7.5
tr|A0A1D6PT71|A0A1D6PT71_MAIZE;tr|A0A1D6PT59|A0A1D6PT59_MAIZE;tr|A0A1D6EGU2|A0A1D6EGU2_MAIZE;tr|A0A1D6PT63|A0A1D6PT63_MAIZE;tr|A0A1D6EGW1|A0A1D6EGW1_MAIZE;tr|A0A1D6EGU1|A0A1D6EGU1_MAIZE;tr|A0A1D6PT79|A0A1D6PT79_MAIZE;tr|A0A1D6PT84|A0A1D6PT84_MAIZE;tr|A0A1D6PT72|A0A1D6PT72_MAIZE;tr|A0A1D6EGV6|A0A1D6EGV6_MAIZE;tr|A0A1D6PT60|A0A1D6PT60_MAIZE;tr|A0A1D6EGS5|A0A1D6EGS5_MAIZE;tr|A0A1D6EGU5|A0A1D6EGU5_MA…	tr|A0A1D6PT71|A0A1D6PT71_MAIZE;tr|A0A1D6PT59|A0A1D6PT59_MAIZE;tr|A0A1D6EGU2|A0A1D6EGU2_MAIZE;tr|A0A1D6PT63|A0A1D6PT63_MAIZE;tr|A0A1D6EGW1|A0A1D6EGW1_MAIZE;tr|A0A1D6EGU1|A0A1D6EGU1_MAIZE;tr|A0A1D6PT79|A0A1D6PT79_MAIZE;tr|A0A1D6PT84|A0A1D6PT84_MAIZE;tr|A0A1D6PT72|A0A1D6PT72_MAIZE;tr|A0A1D6EGV6|A0A1D6EGV6_MAIZE;tr|A0A1D6PT60|A0A1D6PT60_MAIZE;tr|A0A1D6EGS5|A0A1D6EGS5_MAIZE;tr|A0A1D6EGU5|A0A1D6EGU5_MA…	1;1;1;1;1;1;1;1;1;1;1;1;1;1;1;1;1;1;1;1;1;1;1;1;1;1;1;1;1;1;1	1;1;1;1;1;1;1;1;1;1;1;1;1;1;1;1;1;1;1;1;1;1;1;1;1;1;1;1;1;1;1	1;1;1;1;1;1;1;1;1;1;1;1;1;1;1;1;1;1;1;1;1;1;1;1;1;1;1;1;1;1;1	>tr|A0A1D6PT71|A0A1D6PT71_MAIZE Protein transport protein Sec24-like CEF OS=Zea mays OX=4577 GN=100382471 PE=4 SV=1;>tr|A0A1D6PT59|A0A1D6PT59_MAIZE Protein transport protein Sec24-like CEF OS=Zea mays OX=4577 GN=100382471 PE=4 SV=1;>tr|A0A1D6EGU2|A0A1D6EGU	31	1	1	1	0	1	0	0	1	0	1	1	1	0	1	0	0	1	0	1	1	1	0	1	0	0	1	0	1	1	1	3.7	3.7	3.7	36.056	325	325;525;525;549;549;587;589;607;627;627;668;668;727;741;775;797;804;804;829;877;877;909;936;939;977;1035;1039;1060;1086;1086;1100	0	8.843	0	3.7	0	0	3.7
tr|A0A1D6GG75|A0A1D6GG75_MAIZE;tr|A0A1D6GG74|A0A1D6GG74_MAIZE	tr|A0A1D6GG75|A0A1D6GG75_MAIZE;tr|A0A1D6GG74|A0A1D6GG74_MAIZE	4;3	4;3	4;3	>tr|A0A1D6GG75|A0A1D6GG75_MAIZE Ribose-5-phosphate isomerase OS=Zea mays OX=4577 GN=ZEAMMB73_Zm00001d013135 PE=4 SV=1;>tr|A0A1D6GG74|A0A1D6GG74_MAIZE Ribose-5-phosphate isomerase OS=Zea mays OX=4577 GN=ZEAMMB73_Zm00001d013135 PE=4 SV=1	2	4	4	4	0	1	0	2	1	1	0	0	0	0	1	0	2	1	1	0	0	0	0	1	0	2	1	1	0	0	0	13.1	13.1	13.1	33.891	321	321;299	0	23.206	0	5.9	0	8.7	5.9
tr|A0A1D6QQA9|A0A1D6QQA9_MAIZE;tr|A0A1D6QQB0|A0A1D6QQB0_MAIZE;tr|A0A1D6QQB5|A0A1D6QQB5_MAIZE;tr|B4FHJ8|B4FHJ8_MAIZE;tr|A0A1D6QQB9|A0A1D6QQB9_MAIZE;tr|A0A1D6QQC1|A0A1D6QQC1_MAIZE	tr|A0A1D6QQA9|A0A1D6QQA9_MAIZE;tr|A0A1D6QQB0|A0A1D6QQB0_MAIZE	8;8;3;3;2;1	3;3;3;3;2;1	2;2;2;2;2;1	>tr|A0A1D6QQA9|A0A1D6QQA9_MAIZE RNA-binding (RRM/RBD/RNP motifs) family protein OS=Zea mays OX=4577 GN=100193339 PE=4 SV=1;>tr|A0A1D6QQB0|A0A1D6QQB0_MAIZE RNA-binding (RRM/RBD/RNP motifs) family protein OS=Zea mays OX=4577 GN=100193339 PE=4 SV=1	6	8	3	2	4	5	4	5	5	5	4	4	4	1	1	0	1	1	1	1	0	0	1	1	0	1	1	1	1	0	0	14.7	9.4	7.3	53.364	510	510;549;359;384;263;250	0	37.711	9.4	9.6	5.1	9.6	9.6
tr|K7VZK3|K7VZK3_MAIZE;tr|B6UF43|B6UF43_MAIZE;tr|C0PHI0|C0PHI0_MAIZE	tr|K7VZK3|K7VZK3_MAIZE;tr|B6UF43|B6UF43_MAIZE;tr|C0PHI0|C0PHI0_MAIZE	3;3;2	3;3;2	2;2;2	>tr|K7VZK3|K7VZK3_MAIZE Calcium-dependent protein kinase, isoform 2 OS=Zea mays OX=4577 GN=100286149 PE=3 SV=1;>tr|B6UF43|B6UF43_MAIZE Calcium-dependent protein kinase, isoform 2 OS=Zea mays OX=4577 GN=100286149 PE=2 SV=1;>tr|C0PHI0|C0PHI0_MAIZE Calcium-de	3	3	3	2	0	0	0	0	0	0	1	0	0	0	0	0	0	0	0	1	0	0	0	0	0	0	0	0	1	0	0	12.6	12.6	9.9	41.682	373	373;530;524	0	3.8996	0	0	0	0	0
tr|B4F970|B4F970_MAIZE;tr|A0A1D6GNK4|A0A1D6GNK4_MAIZE;tr|B4FF46|B4FF46_MAIZE	tr|B4F970|B4F970_MAIZE;tr|A0A1D6GNK4|A0A1D6GNK4_MAIZE;tr|B4FF46|B4FF46_MAIZE	4;3;3	4;3;3	4;3;3	>tr|B4F970|B4F970_MAIZE Glutamyl-tRNA reductase OS=Zea mays OX=4577 GN=100191548 PE=2 SV=1;>tr|A0A1D6GNK4|A0A1D6GNK4_MAIZE Glutamyl-tRNA reductase OS=Zea mays OX=4577 GN=ZEAMMB73_Zm00001d013915 PE=3 SV=1;>tr|B4FF46|B4FF46_MAIZE Glutamyl-tRNA reductase OS=Z	3	4	4	4	1	4	0	1	2	0	1	0	0	1	4	0	1	2	0	1	0	0	1	4	0	1	2	0	1	0	0	9.4	9.4	9.4	57.953	531	531;487;535	0	14.932	2.6	9.4	0	2.6	5.8
tr|A0A1D6N0E9|A0A1D6N0E9_MAIZE	tr|A0A1D6N0E9|A0A1D6N0E9_MAIZE	8	8	8	>tr|A0A1D6N0E9|A0A1D6N0E9_MAIZE Zn-dependent exopeptidase superfamily protein OS=Zea mays OX=4577 GN=ZEAMMB73_Zm00001d041989 PE=4 SV=1	1	8	8	8	0	0	0	0	0	0	0	0	2	0	0	0	0	0	0	0	0	2	0	0	0	0	0	0	0	0	2	13.9	13.9	13.9	67.697	612	612	0	10.058	0	0	0	0	0
tr|A0A1D6LBT3|A0A1D6LBT3_MAIZE;tr|A0A1D6LBT1|A0A1D6LBT1_MAIZE;tr|A0A1D6LBS9|A0A1D6LBS9_MAIZE;tr|B7ZYT3|B7ZYT3_MAIZE	tr|A0A1D6LBT3|A0A1D6LBT3_MAIZE;tr|A0A1D6LBT1|A0A1D6LBT1_MAIZE;tr|A0A1D6LBS9|A0A1D6LBS9_MAIZE;tr|B7ZYT3|B7ZYT3_MAIZE	1;1;1;1	1;1;1;1	1;1;1;1	>tr|A0A1D6LBT3|A0A1D6LBT3_MAIZE Protein prenylyltransferase superfamily protein OS=Zea mays OX=4577 GN=100279572 PE=4 SV=1;>tr|A0A1D6LBT1|A0A1D6LBT1_MAIZE Protein prenylyltransferase superfamily protein OS=Zea mays OX=4577 GN=100279572 PE=4 SV=1;>tr|A0A1D6	4	1	1	1	1	1	1	1	1	0	0	0	0	1	1	1	1	1	0	0	0	0	1	1	1	1	1	0	0	0	0	7.2	7.2	7.2	17.228	153	153;226;277;310	0	3.1685	7.2	7.2	7.2	7.2	7.2
tr|K7VQP8|K7VQP8_MAIZE;tr|A0A1D6MAI2|A0A1D6MAI2_MAIZE;tr|A0A1D6MHQ7|A0A1D6MHQ7_MAIZE;tr|C0HFI5|C0HFI5_MAIZE;tr|C0PGA5|C0PGA5_MAIZE;tr|B6SVM3|B6SVM3_MAIZE;tr|A0A1D6MAI0|A0A1D6MAI0_MAIZE;tr|A0A1D6NDA7|A0A1D6NDA7_MAIZE;tr|A0A1D6NDA8|A0A1D6NDA8_MAIZE;tr|A0A1D6M1R0|A0A1D6M1R0_MAIZE;tr|A0A1D6MHQ9|A0A1D6MHQ9_MAIZE	tr|K7VQP8|K7VQP8_MAIZE;tr|A0A1D6MAI2|A0A1D6MAI2_MAIZE;tr|A0A1D6MHQ7|A0A1D6MHQ7_MAIZE;tr|C0HFI5|C0HFI5_MAIZE;tr|C0PGA5|C0PGA5_MAIZE;tr|B6SVM3|B6SVM3_MAIZE;tr|A0A1D6MAI0|A0A1D6MAI0_MAIZE;tr|A0A1D6NDA7|A0A1D6NDA7_MAIZE;tr|A0A1D6NDA8|A0A1D6NDA8_MAIZE;tr|A0A1D6M1R0|A0A1D6M1R0_MAIZE	4;3;3;3;3;3;3;3;3;2;1	2;1;2;2;1;1;1;1;1;1;1	2;1;2;2;1;1;1;1;1;1;1	>tr|K7VQP8|K7VQP8_MAIZE ATP-dependent 6-phosphofructokinase OS=Zea mays OX=4577 GN=100192478 PE=3 SV=1;>tr|A0A1D6MAI2|A0A1D6MAI2_MAIZE ATP-dependent 6-phosphofructokinase 3 OS=Zea mays OX=4577 GN=103630633 PE=4 SV=1;>tr|A0A1D6MHQ7|A0A1D6MHQ7_MAIZE ATP-depe	11	4	2	2	1	4	2	1	2	2	0	1	0	1	2	1	1	2	1	0	0	0	1	2	1	1	2	1	0	0	0	8.1	4.1	4.1	57.65	531	531;436;505;528;538;564;575;734;764;526;247	0	3.5254	2.4	8.1	4	2.4	4.1
tr|A0A1R3QQF8|A0A1R3QQF8_MAIZE;sp|Q41822|IOJAP_MAIZE;tr|A0A1D6I7E1|A0A1D6I7E1_MAIZE	tr|A0A1R3QQF8|A0A1R3QQF8_MAIZE;sp|Q41822|IOJAP_MAIZE;tr|A0A1D6I7E1|A0A1D6I7E1_MAIZE	2;2;2	2;2;2	2;2;2	>tr|A0A1R3QQF8|A0A1R3QQF8_MAIZE Protein Iojap, chloroplast OS=Zea mays OX=4577 GN=ZEAMMB73_Zm00001d020971 PE=3 SV=1;>sp|Q41822|IOJAP_MAIZE Protein Iojap, chloroplastic OS=Zea mays OX=4577 GN=Ij PE=1 SV=1;>tr|A0A1D6I7E1|A0A1D6I7E1_MAIZE Protein Iojap, chlor	3	2	2	2	0	1	0	0	1	0	1	0	0	0	1	0	0	1	0	1	0	0	0	1	0	0	1	0	1	0	0	11.4	11.4	11.4	24.667	228	228;228;236	0	4.9371	0	5.7	0	0	5.7
tr|A0A1D6NEB8|A0A1D6NEB8_MAIZE;tr|A0A1D6HNK5|A0A1D6HNK5_MAIZE;tr|A0A1D6HNK6|A0A1D6HNK6_MAIZE	tr|A0A1D6NEB8|A0A1D6NEB8_MAIZE;tr|A0A1D6HNK5|A0A1D6HNK5_MAIZE;tr|A0A1D6HNK6|A0A1D6HNK6_MAIZE	1;1;1	1;1;1	1;1;1	>tr|A0A1D6NEB8|A0A1D6NEB8_MAIZE Heparanase-like protein 3 OS=Zea mays OX=4577 GN=ZEAMMB73_Zm00001d043690 PE=4 SV=1;>tr|A0A1D6HNK5|A0A1D6HNK5_MAIZE Heparanase-like protein 3 OS=Zea mays OX=4577 GN=ZEAMMB73_Zm00001d018404 PE=4 SV=1;>tr|A0A1D6HNK6|A0A1D6HNK6_	3	1	1	1	1	0	0	0	0	1	0	0	0	1	0	0	0	0	1	0	0	0	1	0	0	0	0	1	0	0	0	4.4	4.4	4.4	33.994	317	317;496;540	0	3.2539	4.4	0	0	0	0
tr|K7U7K6|K7U7K6_MAIZE;tr|A0A1D6HHH7|A0A1D6HHH7_MAIZE	tr|K7U7K6|K7U7K6_MAIZE;tr|A0A1D6HHH7|A0A1D6HHH7_MAIZE	6;5	6;5	6;5	>tr|K7U7K6|K7U7K6_MAIZE Nine-cis-epoxycarotenoid dioxygenase6 OS=Zea mays OX=4577 GN=100501454 PE=3 SV=1;>tr|A0A1D6HHH7|A0A1D6HHH7_MAIZE Nine-cis-epoxycarotenoid dioxygenase8 OS=Zea mays OX=4577 GN=ZEAMMB73_Zm00001d017766 PE=3 SV=1	2	6	6	6	0	0	1	0	0	0	0	1	0	0	0	1	0	0	0	0	1	0	0	0	1	0	0	0	0	1	0	12.7	12.7	12.7	68.598	638	638;639	0	206.11	0	0	2	0	0
tr|A0A1D6E468|A0A1D6E468_MAIZE;tr|C0P6A7|C0P6A7_MAIZE	tr|A0A1D6E468|A0A1D6E468_MAIZE;tr|C0P6A7|C0P6A7_MAIZE	9;9	9;9	9;9	>tr|A0A1D6E468|A0A1D6E468_MAIZE Uncharacterized protein OS=Zea mays OX=4577 GN=ZEAMMB73_Zm00001d002775 PE=4 SV=1;>tr|C0P6A7|C0P6A7_MAIZE Uncharacterized protein OS=Zea mays OX=4577 GN=ZEAMMB73_Zm00001d002775 PE=2 SV=1	2	9	9	9	1	1	0	0	1	0	0	0	0	1	1	0	0	1	0	0	0	0	1	1	0	0	1	0	0	0	0	20.9	20.9	20.9	54.358	473	473;474	0	16.891	1.7	1.7	0	0	1.7
tr|C0P4E8|C0P4E8_MAIZE	tr|C0P4E8|C0P4E8_MAIZE	5	5	5	>tr|C0P4E8|C0P4E8_MAIZE Nodulin-related protein 1 OS=Zea mays OX=4577 GN=100382106 PE=2 SV=1	1	5	5	5	1	1	0	0	0	0	0	2	2	1	1	0	0	0	0	0	2	2	1	1	0	0	0	0	0	2	2	12.4	12.4	12.4	46.613	437	437	0	4.122	3.9	3.9	0	0	0
tr|K7W010|K7W010_MAIZE	tr|K7W010|K7W010_MAIZE	4	4	4	>tr|K7W010|K7W010_MAIZE Phosphoglycerate mutase family protein OS=Zea mays OX=4577 GN=ZEAMMB73_Zm00001d011510 PE=4 SV=1	1	4	4	4	0	2	1	1	1	1	0	0	0	0	2	1	1	1	1	0	0	0	0	2	1	1	1	1	0	0	0	13.3	13.3	13.3	31.844	293	293	0	9.7045	0	8.2	3.8	3.8	3.8
tr|A0A1D6FB36|A0A1D6FB36_MAIZE;tr|A0A1D6MQU8|A0A1D6MQU8_MAIZE;tr|A0A1D6FB39|A0A1D6FB39_MAIZE;tr|A0A1D6FB47|A0A1D6FB47_MAIZE;tr|K7UX52|K7UX52_MAIZE;tr|B8A034|B8A034_MAIZE;tr|A0A1D6FB29|A0A1D6FB29_MAIZE	tr|A0A1D6FB36|A0A1D6FB36_MAIZE;tr|A0A1D6MQU8|A0A1D6MQU8_MAIZE;tr|A0A1D6FB39|A0A1D6FB39_MAIZE;tr|A0A1D6FB47|A0A1D6FB47_MAIZE;tr|K7UX52|K7UX52_MAIZE;tr|B8A034|B8A034_MAIZE;tr|A0A1D6FB29|A0A1D6FB29_MAIZE	1;1;1;1;1;1;1	1;1;1;1;1;1;1	1;1;1;1;1;1;1	>tr|A0A1D6FB36|A0A1D6FB36_MAIZE Glucosidase 2 subunit beta OS=Zea mays OX=4577 GN=100279808 PE=4 SV=1;>tr|A0A1D6MQU8|A0A1D6MQU8_MAIZE Glucosidase 2 subunit beta OS=Zea mays OX=4577 GN=ZEAMMB73_Zm00001d040448 PE=4 SV=1;>tr|A0A1D6FB39|A0A1D6FB39_MAIZE Glucos	7	1	1	1	1	0	0	0	0	0	0	0	0	1	0	0	0	0	0	0	0	0	1	0	0	0	0	0	0	0	0	4.8	4.8	4.8	34.011	293	293;347;581;602;612;613;653	0	81.389	4.8	0	0	0	0
tr|B4FTC8|B4FTC8_MAIZE;tr|A0A1D6J5I0|A0A1D6J5I0_MAIZE;tr|A0A1D6ED38|A0A1D6ED38_MAIZE;tr|A0A1D6J5I4|A0A1D6J5I4_MAIZE;tr|A0A1D6J5I2|A0A1D6J5I2_MAIZE;tr|A0A1D6J5I5|A0A1D6J5I5_MAIZE;tr|A0A1D6ED39|A0A1D6ED39_MAIZE;tr|A0A1D6J5I3|A0A1D6J5I3_MAIZE	tr|B4FTC8|B4FTC8_MAIZE;tr|A0A1D6J5I0|A0A1D6J5I0_MAIZE;tr|A0A1D6ED38|A0A1D6ED38_MAIZE;tr|A0A1D6J5I4|A0A1D6J5I4_MAIZE	5;5;4;3;2;2;2;2	1;1;1;1;0;0;0;0	1;1;1;1;0;0;0;0	>tr|B4FTC8|B4FTC8_MAIZE Fatty acid biosynthesis1 OS=Zea mays OX=4577 GN=100273168 PE=2 SV=1;>tr|A0A1D6J5I0|A0A1D6J5I0_MAIZE Fatty acid biosynthesis1 OS=Zea mays OX=4577 GN=100273168 PE=4 SV=1;>tr|A0A1D6ED38|A0A1D6ED38_MAIZE 3-oxoacyl-[acyl-carrier-protein]	8	5	1	1	2	4	3	2	2	2	2	2	2	0	1	0	0	0	0	0	0	0	0	1	0	0	0	0	0	0	0	15.4	5.3	5.3	32.691	318	318;326;234;199;149;176;176;207	0	4.7804	5.3	13.2	7.9	5.3	5.3
tr|K7VKH1|K7VKH1_MAIZE;tr|A0A1D6PGU1|A0A1D6PGU1_MAIZE;tr|A0A1D6PGU3|A0A1D6PGU3_MAIZE	tr|K7VKH1|K7VKH1_MAIZE	9;4;3	4;1;1	4;1;1	>tr|K7VKH1|K7VKH1_MAIZE Tubulin alpha chain OS=Zea mays OX=4577 GN=ZEAMMB73_Zm00001d048065 PE=3 SV=1	3	9	4	4	2	2	2	2	2	1	3	0	1	0	0	0	0	0	0	1	0	0	0	0	0	0	0	0	1	0	0	20.5	13.6	13.6	49.852	448	448;219;181	0	18.626	5.1	5.1	5.1	5.1	5.1
tr|A0A1D6Q0D1|A0A1D6Q0D1_MAIZE;tr|A0A1D6IZ31|A0A1D6IZ31_MAIZE;tr|C0PFN4|C0PFN4_MAIZE;tr|B6T6S5|B6T6S5_MAIZE;tr|A0A1D6Q0C9|A0A1D6Q0C9_MAIZE	tr|A0A1D6Q0D1|A0A1D6Q0D1_MAIZE;tr|A0A1D6IZ31|A0A1D6IZ31_MAIZE;tr|C0PFN4|C0PFN4_MAIZE;tr|B6T6S5|B6T6S5_MAIZE;tr|A0A1D6Q0C9|A0A1D6Q0C9_MAIZE	3;3;3;3;3	2;2;2;2;2	2;2;2;2;2	>tr|A0A1D6Q0D1|A0A1D6Q0D1_MAIZE Galactose mutarotase-like superfamily protein OS=Zea mays OX=4577 GN=100282752 PE=4 SV=1;>tr|A0A1D6IZ31|A0A1D6IZ31_MAIZE Galactose mutarotase-like superfamily protein OS=Zea mays OX=4577 GN=100282376 PE=4 SV=1;>tr|C0PFN4|C0P	5	3	2	2	2	1	2	0	2	0	1	0	0	1	0	1	0	1	0	0	0	0	1	0	1	0	1	0	0	0	0	26.6	20.3	20.3	14.303	128	128;128;332;332;355	0	8.2443	18	6.2	18	0	18
tr|B4FTY8|B4FTY8_MAIZE	tr|B4FTY8|B4FTY8_MAIZE	3	3	3	>tr|B4FTY8|B4FTY8_MAIZE Harpin inducing protein OS=Zea mays OX=4577 GN=ZEAMMB73_Zm00001d026662 PE=2 SV=1	1	3	3	3	1	1	0	1	0	2	0	2	1	1	1	0	1	0	2	0	2	1	1	1	0	1	0	2	0	2	1	28.6	28.6	28.6	22.009	206	206	0	40.611	11.7	11.7	0	11.7	0
tr|C0PKL2|C0PKL2_MAIZE;tr|A0A1D6I6V3|A0A1D6I6V3_MAIZE;tr|A0A1D6I6V2|A0A1D6I6V2_MAIZE;tr|A0A1D6I6V1|A0A1D6I6V1_MAIZE;tr|A0A1D6I6V0|A0A1D6I6V0_MAIZE;tr|A0A1D6I6V5|A0A1D6I6V5_MAIZE	tr|C0PKL2|C0PKL2_MAIZE;tr|A0A1D6I6V3|A0A1D6I6V3_MAIZE;tr|A0A1D6I6V2|A0A1D6I6V2_MAIZE;tr|A0A1D6I6V1|A0A1D6I6V1_MAIZE;tr|A0A1D6I6V0|A0A1D6I6V0_MAIZE	3;3;3;3;3;1	3;3;3;3;3;1	3;3;3;3;3;1	>tr|C0PKL2|C0PKL2_MAIZE ATP phosphoribosyltransferase 2 chloroplastic OS=Zea mays OX=4577 GN=ZEAMMB73_Zm00001d020908 PE=2 SV=1;>tr|A0A1D6I6V3|A0A1D6I6V3_MAIZE ATP phosphoribosyltransferase 2 chloroplastic OS=Zea mays OX=4577 GN=ZEAMMB73_Zm00001d020908 PE=3	6	3	3	3	1	1	0	0	1	0	1	0	0	1	1	0	0	1	0	1	0	0	1	1	0	0	1	0	1	0	0	13.6	13.6	13.6	29.599	264	264;401;413;429;441;139	0	8.0333	4.2	4.2	0	0	4.2
tr|A0A1D6FER3|A0A1D6FER3_MAIZE;tr|A0A1D6FER2|A0A1D6FER2_MAIZE;tr|K7UYS3|K7UYS3_MAIZE;tr|A0A1D6MKP3|A0A1D6MKP3_MAIZE	tr|A0A1D6FER3|A0A1D6FER3_MAIZE;tr|A0A1D6FER2|A0A1D6FER2_MAIZE;tr|K7UYS3|K7UYS3_MAIZE;tr|A0A1D6MKP3|A0A1D6MKP3_MAIZE	2;2;2;2	2;2;2;2	2;2;2;2	>tr|A0A1D6FER3|A0A1D6FER3_MAIZE Uncharacterized protein OS=Zea mays OX=4577 GN=ZEAMMB73_Zm00001d008689 PE=4 SV=1;>tr|A0A1D6FER2|A0A1D6FER2_MAIZE Uncharacterized protein OS=Zea mays OX=4577 GN=ZEAMMB73_Zm00001d008689 PE=4 SV=1;>tr|K7UYS3|K7UYS3_MAIZE Unchar	4	2	2	2	1	0	1	0	0	0	1	0	0	1	0	1	0	0	0	1	0	0	1	0	1	0	0	0	1	0	0	8.5	8.5	8.5	38.821	355	355;367;378;382	0	7.6133	4.2	0	4.2	0	0
tr|A0A1D6Q5Y3|A0A1D6Q5Y3_MAIZE;tr|A0A1D6Q5Y6|A0A1D6Q5Y6_MAIZE;tr|A0A1D6Q5Y4|A0A1D6Q5Y4_MAIZE;tr|A0A1D6Q5Y1|A0A1D6Q5Y1_MAIZE;tr|A0A1D6Q5Y2|A0A1D6Q5Y2_MAIZE;tr|A0A1D6HEI6|A0A1D6HEI6_MAIZE;tr|A0A1D6HEH4|A0A1D6HEH4_MAIZE;tr|A0A1D6KRB5|A0A1D6KRB5_MAIZE;tr|A0A1D6KRC1|A0A1D6KRC1_MAIZE;tr|B6TLY3|B6TLY3_MAIZE;tr|A0A1D6HEH8|A0A1D6HEH8_MAIZE;tr|A0A1D6HEI1|A0A1D6HEI1_MAIZE;tr|B8A2Z7|B8A2Z7_MAIZE;tr|A0A1D6Q5Y…	tr|A0A1D6Q5Y3|A0A1D6Q5Y3_MAIZE;tr|A0A1D6Q5Y6|A0A1D6Q5Y6_MAIZE;tr|A0A1D6Q5Y4|A0A1D6Q5Y4_MAIZE;tr|A0A1D6Q5Y1|A0A1D6Q5Y1_MAIZE;tr|A0A1D6Q5Y2|A0A1D6Q5Y2_MAIZE;tr|A0A1D6HEI6|A0A1D6HEI6_MAIZE;tr|A0A1D6HEH4|A0A1D6HEH4_MAIZE;tr|A0A1D6KRB5|A0A1D6KRB5_MAIZE;tr|A0A1D6KRC1|A0A1D6KRC1_MAIZE;tr|B6TLY3|B6TLY3_MAIZE;tr|A0A1D6HEH8|A0A1D6HEH8_MAIZE;tr|A0A1D6HEI1|A0A1D6HEI1_MAIZE;tr|B8A2Z7|B8A2Z7_MAIZE;tr|A0A1D6Q5Y…	4;4;4;4;4;3;3;3;3;3;3;3;3;2;2;2;2;2;2;1;1;1;1	4;4;4;4;4;3;3;3;3;3;3;3;3;2;2;2;2;2;2;1;1;1;1	4;4;4;4;4;3;3;3;3;3;3;3;3;2;2;2;2;2;2;1;1;1;1	>tr|A0A1D6Q5Y3|A0A1D6Q5Y3_MAIZE Putative DEAD-box ATP-dependent RNA helicase family protein OS=Zea mays OX=4577 GN=ZEAMMB73_Zm00001d051268 PE=3 SV=1;>tr|A0A1D6Q5Y6|A0A1D6Q5Y6_MAIZE Putative DEAD-box ATP-dependent RNA helicase family protein OS=Zea mays OX=	23	4	4	4	1	2	0	1	1	1	0	0	0	1	2	0	1	1	1	0	0	0	1	2	0	1	1	1	0	0	0	16.6	16.6	16.6	44.203	391	391;392;472;508;522;393;394;455;461;503;504;517;525;232;232;320;336;340;375;340;393;473;509	0	11.716	4.9	7.4	0	4.9	4.9
tr|A0A1D6F9W9|A0A1D6F9W9_MAIZE	tr|A0A1D6F9W9|A0A1D6F9W9_MAIZE	2	2	2	>tr|A0A1D6F9W9|A0A1D6F9W9_MAIZE Putative carboxylesterase 15 OS=Zea mays OX=4577 GN=107522038 PE=4 SV=1	1	2	2	2	1	0	0	0	0	0	0	2	0	1	0	0	0	0	0	0	2	0	1	0	0	0	0	0	0	2	0	9.4	9.4	9.4	36.298	342	342	0	8.1563	4.7	0	0	0	0
tr|B8A068|B8A068_MAIZE	tr|B8A068|B8A068_MAIZE	14	1	1	>tr|B8A068|B8A068_MAIZE S-adenosylmethionine synthase OS=Zea mays OX=4577 GN=100279822 PE=2 SV=1	1	14	1	1	7	6	4	3	5	4	4	6	6	1	0	0	0	0	0	0	0	0	1	0	0	0	0	0	0	0	0	46.3	2.3	2.3	43.072	397	397	1	-2	19.6	22.7	13.1	10.6	14.9
tr|A0A1D6L2L2|A0A1D6L2L2_MAIZE;tr|A0A1D6QT95|A0A1D6QT95_MAIZE;tr|A0A1D6QT96|A0A1D6QT96_MAIZE;tr|A0A1D6L2L6|A0A1D6L2L6_MAIZE;tr|A0A1D6L2K8|A0A1D6L2K8_MAIZE;tr|A0A1D6QT99|A0A1D6QT99_MAIZE;tr|A0A1D6L2L8|A0A1D6L2L8_MAIZE;tr|A0A1D6QT92|A0A1D6QT92_MAIZE;tr|A0A1D6QTA0|A0A1D6QTA0_MAIZE;tr|A0A1D6L2L9|A0A1D6L2L9_MAIZE;tr|A0A1D6L2K6|A0A1D6L2K6_MAIZE;tr|A0A1D6QT91|A0A1D6QT91_MAIZE;tr|A0A1D6L2K9|A0A1D6L2K9_MA…	tr|A0A1D6L2L2|A0A1D6L2L2_MAIZE;tr|A0A1D6QT95|A0A1D6QT95_MAIZE;tr|A0A1D6QT96|A0A1D6QT96_MAIZE;tr|A0A1D6L2L6|A0A1D6L2L6_MAIZE;tr|A0A1D6L2K8|A0A1D6L2K8_MAIZE;tr|A0A1D6QT99|A0A1D6QT99_MAIZE;tr|A0A1D6L2L8|A0A1D6L2L8_MAIZE;tr|A0A1D6QT92|A0A1D6QT92_MAIZE	5;4;4;4;4;3;3;3;2;2;2;1;1	5;4;4;4;4;3;3;3;2;2;2;1;1	5;4;4;4;4;3;3;3;2;2;2;1;1	>tr|A0A1D6L2L2|A0A1D6L2L2_MAIZE ILITYHIA OS=Zea mays OX=4577 GN=ZEAMMB73_Zm00001d033817 PE=4 SV=1;>tr|A0A1D6QT95|A0A1D6QT95_MAIZE ILITYHIA OS=Zea mays OX=4577 GN=ZEAMMB73_Zm00001d053894 PE=4 SV=1;>tr|A0A1D6QT96|A0A1D6QT96_MAIZE ILITYHIA OS=Zea mays OX=4577	13	5	5	5	1	3	0	1	1	1	0	0	0	1	3	0	1	1	1	0	0	0	1	3	0	1	1	1	0	0	0	3.2	3.2	3.2	220.1	2014	2014;1405;1410;1410;2219;1299;1299;1615;744;744;1476;520;663	0	11.431	0.8	2.1	0	0.7	0.7
tr|A0A1D6FHL7|A0A1D6FHL7_MAIZE;tr|B6SUK1|B6SUK1_MAIZE;tr|A0A1D6FHL9|A0A1D6FHL9_MAIZE;tr|A0A1D6FHM5|A0A1D6FHM5_MAIZE;tr|C4J1Q7|C4J1Q7_MAIZE;tr|A0A1D6FHM2|A0A1D6FHM2_MAIZE;tr|A0A1D6FHM3|A0A1D6FHM3_MAIZE	tr|A0A1D6FHL7|A0A1D6FHL7_MAIZE;tr|B6SUK1|B6SUK1_MAIZE;tr|A0A1D6FHL9|A0A1D6FHL9_MAIZE;tr|A0A1D6FHM5|A0A1D6FHM5_MAIZE;tr|C4J1Q7|C4J1Q7_MAIZE;tr|A0A1D6FHM2|A0A1D6FHM2_MAIZE;tr|A0A1D6FHM3|A0A1D6FHM3_MAIZE	2;2;1;1;1;1;1	2;2;1;1;1;1;1	2;2;1;1;1;1;1	>tr|A0A1D6FHL7|A0A1D6FHL7_MAIZE Pseudouridine synthase and archaeosine transglycosylase (PUA) domain-containing protein OS=Zea mays OX=4577 GN=100281351 PE=4 SV=1;>tr|B6SUK1|B6SUK1_MAIZE Ligatin OS=Zea mays OX=4577 GN=100281351 PE=2 SV=1;>tr|A0A1D6FHL9|A0A	7	2	2	2	1	1	1	0	1	1	0	0	0	1	1	1	0	1	1	0	0	0	1	1	1	0	1	1	0	0	0	13.1	13.1	13.1	19.671	176	176;181;128;129;133;163;171	0	4.8725	7.4	7.4	7.4	0	7.4
tr|A0A1D6PYB3|A0A1D6PYB3_MAIZE	tr|A0A1D6PYB3|A0A1D6PYB3_MAIZE	2	2	2	>tr|A0A1D6PYB3|A0A1D6PYB3_MAIZE DHBP synthase RibB-like alpha/beta domain OS=Zea mays OX=4577 GN=ZEAMMB73_Zm00001d049821 PE=4 SV=1	1	2	2	2	0	0	0	0	0	0	1	1	1	0	0	0	0	0	0	1	1	1	0	0	0	0	0	0	1	1	1	7.8	7.8	7.8	46.676	408	408	0	4.2425	0	0	0	0	0
tr|B4FT23|B4FT23_MAIZE	tr|B4FT23|B4FT23_MAIZE	13	1	1	>tr|B4FT23|B4FT23_MAIZE 14-3-3-like protein GF14 nu OS=Zea mays OX=4577 GN=100283140 PE=2 SV=1	1	13	1	1	6	8	9	8	5	7	6	5	6	1	1	1	1	1	1	1	0	0	1	1	1	1	1	1	1	0	0	34.9	4	4	28.591	252	252	0.0014943	2.4077	19.8	28.2	28.6	23.8	21
tr|B4FJD7|B4FJD7_MAIZE	tr|B4FJD7|B4FJD7_MAIZE	1	1	1	>tr|B4FJD7|B4FJD7_MAIZE GLABRA2 expression modulator OS=Zea mays OX=4577 GN=100216713 PE=2 SV=1	1	1	1	1	1	1	1	1	1	0	1	0	0	1	1	1	1	1	0	1	0	0	1	1	1	1	1	0	1	0	0	4.6	4.6	4.6	27.8	259	259	0.002026	2.1402	4.6	4.6	4.6	4.6	4.6
REV__tr|Q84QG8|Q84QG8_MAIZE;REV__tr|A0A1D6E0T2|A0A1D6E0T2_MAIZE	REV__tr|Q84QG8|Q84QG8_MAIZE;REV__tr|A0A1D6E0T2|A0A1D6E0T2_MAIZE	1;1	1;1	1;1	>tr|Q84QG8|Q84QG8_MAIZE Floricaula/leafy-like 1 OS=Zea mays OX=4577 GN=fl1 PE=2 SV=1;>tr|A0A1D6E0T2|A0A1D6E0T2_MAIZE Floricaula/leafy-like 2 OS=Zea mays OX=4577 GN=103645994 PE=4 SV=1	2	1	1	1	1	1	1	1	1	0	1	1	1	1	1	1	1	1	0	1	1	1	1	1	1	1	1	0	1	1	1	0	0	0	42.415	391	391;394	0.0023115	2.1289	0	0	0	0	0
tr|B6T7T3|B6T7T3_MAIZE	tr|B6T7T3|B6T7T3_MAIZE	2	2	2	>tr|B6T7T3|B6T7T3_MAIZE OHP2 OS=Zea mays OX=4577 GN=100282478 PE=2 SV=1	1	2	2	2	0	1	0	0	0	0	0	0	0	0	1	0	0	0	0	0	0	0	0	1	0	0	0	0	0	0	0	15.3	15.3	15.3	20.314	189	189	0	5.0246	0	8.5	0	0	0
tr|A0A1D6G6T5|A0A1D6G6T5_MAIZE	tr|A0A1D6G6T5|A0A1D6G6T5_MAIZE	3	1	1	>tr|A0A1D6G6T5|A0A1D6G6T5_MAIZE KH domain-containing protein OS=Zea mays OX=4577 GN=ZEAMMB73_Zm00001d012130 PE=4 SV=1	1	3	1	1	2	3	2	0	1	1	3	3	1	1	1	0	0	0	1	1	1	0	1	1	0	0	0	1	1	1	0	12.5	4.9	4.9	29.025	263	263	0	4.5106	9.1	12.5	7.6	0	4.2
tr|B4FET7|B4FET7_MAIZE	tr|B4FET7|B4FET7_MAIZE	2	2	2	>tr|B4FET7|B4FET7_MAIZE Putative mitochondrial import inner membrane translocase subunit TIM21 OS=Zea mays OX=4577 GN=100193378 PE=2 SV=1	1	2	2	2	2	1	1	1	0	1	0	0	0	2	1	1	1	0	1	0	0	0	2	1	1	1	0	1	0	0	0	8.7	8.7	8.7	29.143	263	263	0	3.6079	8.7	3.8	3.8	3.8	0
tr|A0A1D6MHG9|A0A1D6MHG9_MAIZE;tr|A0A1D6MHG8|A0A1D6MHG8_MAIZE;tr|A0A1D6MHG7|A0A1D6MHG7_MAIZE	tr|A0A1D6MHG9|A0A1D6MHG9_MAIZE;tr|A0A1D6MHG8|A0A1D6MHG8_MAIZE;tr|A0A1D6MHG7|A0A1D6MHG7_MAIZE	3;3;2	2;2;1	2;2;1	>tr|A0A1D6MHG9|A0A1D6MHG9_MAIZE DEAD-box ATP-dependent RNA helicase 20 OS=Zea mays OX=4577 GN=ZEAMMB73_Zm00001d039452 PE=3 SV=1;>tr|A0A1D6MHG8|A0A1D6MHG8_MAIZE DEAD-box ATP-dependent RNA helicase 20 OS=Zea mays OX=4577 GN=ZEAMMB73_Zm00001d039452 PE=3 SV=1;	3	3	2	2	0	0	0	0	0	0	1	1	1	0	0	0	0	0	0	1	1	1	0	0	0	0	0	0	1	1	1	7.2	5.1	5.1	58.452	526	526;553;402	0	8.207	0	0	0	0	0
tr|C0P6T4|C0P6T4_MAIZE;tr|A0A1D6JZE9|A0A1D6JZE9_MAIZE	tr|C0P6T4|C0P6T4_MAIZE;tr|A0A1D6JZE9|A0A1D6JZE9_MAIZE	4;4	4;4	4;4	>tr|C0P6T4|C0P6T4_MAIZE Uncharacterized protein OS=Zea mays OX=4577 GN=100382352 PE=2 SV=1;>tr|A0A1D6JZE9|A0A1D6JZE9_MAIZE Transcription factor bHLH140 OS=Zea mays OX=4577 GN=103634500 PE=4 SV=1	2	4	4	4	2	2	0	0	0	0	0	0	0	2	2	0	0	0	0	0	0	0	2	2	0	0	0	0	0	0	0	27.9	27.9	27.9	27.298	258	258;1006	0	18.457	17.4	14.7	0	0	0
tr|A0A1D6EVM9|A0A1D6EVM9_MAIZE	tr|A0A1D6EVM9|A0A1D6EVM9_MAIZE	6	6	4	>tr|A0A1D6EVM9|A0A1D6EVM9_MAIZE C2 calcium/lipid-binding plant phosphoribosyltransferase family protein OS=Zea mays OX=4577 GN=103647671 PE=4 SV=1	1	6	6	4	1	2	0	0	0	0	0	0	0	1	2	0	0	0	0	0	0	0	0	2	0	0	0	0	0	0	0	8.3	8.3	6.3	115.62	1012	1012	0	12.901	1	2.7	0	0	0
tr|C0HHZ3|C0HHZ3_MAIZE;tr|C4JB09|C4JB09_MAIZE	tr|C0HHZ3|C0HHZ3_MAIZE;tr|C4JB09|C4JB09_MAIZE	4;4	3;3	3;3	>tr|C0HHZ3|C0HHZ3_MAIZE Aldo-keto reductase family 4 member C9 OS=Zea mays OX=4577 GN=100381673 PE=2 SV=1;>tr|C4JB09|C4JB09_MAIZE Aldo-keto reductase family 4 member C9 OS=Zea mays OX=4577 GN=100381673 PE=2 SV=1	2	4	3	3	1	1	1	3	3	2	1	1	0	0	0	0	2	2	1	0	0	0	0	0	0	2	2	1	0	0	0	19.7	16.2	16.2	25.475	228	228;250	0	5.831	3.5	3.5	3.5	16.2	16.2
tr|A0A1D6EVI0|A0A1D6EVI0_MAIZE	tr|A0A1D6EVI0|A0A1D6EVI0_MAIZE	1	1	1	>tr|A0A1D6EVI0|A0A1D6EVI0_MAIZE Basic helix-loop-helix (BHLH) DNA-binding superfamily protein OS=Zea mays OX=4577 GN=ZEAMMB73_Zm00001d006353 PE=4 SV=2	1	1	1	1	0	1	0	0	0	0	0	0	0	0	1	0	0	0	0	0	0	0	0	1	0	0	0	0	0	0	0	6.5	6.5	6.5	41.922	398	398	0.0076232	1.6851	0	6.5	0	0	0
tr|K7VJ58|K7VJ58_MAIZE	tr|K7VJ58|K7VJ58_MAIZE	2	2	2	>tr|K7VJ58|K7VJ58_MAIZE Late embryogenesis abundant (LEA) hydroxyproline-rich glycoprotein family OS=Zea mays OX=4577 GN=103636025 PE=4 SV=1	1	2	2	2	1	1	1	1	1	1	1	0	0	1	1	1	1	1	1	1	0	0	1	1	1	1	1	1	1	0	0	10	10	10	31.816	311	311	0	11.562	6.1	3.9	6.1	6.1	6.1
tr|B6SU61|B6SU61_MAIZE	tr|B6SU61|B6SU61_MAIZE	5	5	5	>tr|B6SU61|B6SU61_MAIZE Tic62 protein OS=Zea mays OX=4577 GN=100281300 PE=2 SV=1	1	5	5	5	1	1	0	1	1	0	0	0	0	1	1	0	1	1	0	0	0	0	1	1	0	1	1	0	0	0	0	14.3	14.3	14.3	34.15	315	315	0	3.4109	2.5	3.2	0	3.2	3.2
tr|B6TNK2|B6TNK2_MAIZE	tr|B6TNK2|B6TNK2_MAIZE	2	2	2	>tr|B6TNK2|B6TNK2_MAIZE 2-oxoglutarate (2OG) and Fe(II)-dependent oxygenase superfamily protein OS=Zea mays OX=4577 GN=100277067 PE=2 SV=1	1	2	2	2	1	2	0	1	1	0	2	2	0	1	2	0	1	1	0	2	2	0	1	2	0	1	1	0	2	2	0	6.7	6.7	6.7	39.244	356	356	0	7.2836	4.2	6.7	0	4.2	4.2
tr|C0P867|C0P867_MAIZE;tr|C3UZ61|C3UZ61_MAIZE;tr|A0A1D6JBQ1|A0A1D6JBQ1_MAIZE;tr|A0A1D6EAB0|A0A1D6EAB0_MAIZE;tr|A0A1D6JXV0|A0A1D6JXV0_MAIZE;tr|A0A1D6EIK5|A0A1D6EIK5_MAIZE;tr|A0A1D6L702|A0A1D6L702_MAIZE;tr|A0A1D6GFY1|A0A1D6GFY1_MAIZE;tr|A0A1D6E1T1|A0A1D6E1T1_MAIZE;tr|A0A1D6JBQ0|A0A1D6JBQ0_MAIZE;tr|A0A1D6JBP8|A0A1D6JBP8_MAIZE;tr|A0A1D6GFX8|A0A1D6GFX8_MAIZE;tr|A0A1D6EIK3|A0A1D6EIK3_MAIZE;tr|A0A1D6L70…	tr|C0P867|C0P867_MAIZE;tr|C3UZ61|C3UZ61_MAIZE;tr|A0A1D6JBQ1|A0A1D6JBQ1_MAIZE	4;4;3;1;1;1;1;1;1;1;1;1;1;1;1;1;1	4;4;3;1;1;1;1;1;1;1;1;1;1;1;1;1;1	4;4;3;1;1;1;1;1;1;1;1;1;1;1;1;1;1	>tr|C0P867|C0P867_MAIZE Calcium dependent protein kinase5 OS=Zea mays OX=4577 GN=542224 PE=2 SV=1;>tr|C3UZ61|C3UZ61_MAIZE CDPK protein OS=Zea mays OX=4577 GN=CK1 PE=2 SV=1;>tr|A0A1D6JBQ1|A0A1D6JBQ1_MAIZE Calcium dependent protein kinase4 OS=Zea mays OX=457	17	4	4	4	1	0	0	0	0	0	0	0	0	1	0	0	0	0	0	0	0	0	1	0	0	0	0	0	0	0	0	9.7	9.7	9.7	60.36	547	547;556;343;86;131;356;408;408;428;438;467;488;552;575;579;580;584	0	3.9096	1.5	0	0	0	0
tr|B6SII8|B6SII8_MAIZE;tr|K7V395|K7V395_MAIZE;tr|B6UA50|B6UA50_MAIZE	tr|B6SII8|B6SII8_MAIZE;tr|K7V395|K7V395_MAIZE;tr|B6UA50|B6UA50_MAIZE	3;3;2	3;3;2	3;3;2	>tr|B6SII8|B6SII8_MAIZE CCAAT-HAP5 transcription factor OS=Zea mays OX=4577 GN=100282924 PE=2 SV=1;>tr|K7V395|K7V395_MAIZE CCAAT-HAP5 transcription factor OS=Zea mays OX=4577 GN=CA5P14 PE=4 SV=1;>tr|B6UA50|B6UA50_MAIZE Nuclear transcription factor Y subuni	3	3	3	3	1	1	1	0	1	1	0	1	0	1	1	1	0	1	1	0	1	0	1	1	1	0	1	1	0	1	0	19.5	19.5	19.5	21.34	200	200;202;200	0	5.13	6	6	6	0	6
[truncated: 2,546 more rows]
[truncated: 45 more columns]
