# Supplementary material for: Comparative proteomic analysis reveals that the Heterosis of two maize hybrids is related to enhancement of stress response and photosynthesis respectively
Source: BMC Plant Biol. 2021 Jan 9;21:34. doi: 10.1186/s12870-020-02806-5 (PMC7796551; doi:10.1186/s12870-020-02806-5)
Supplement: Supplementary file 11 — Additional file 11 Table S2. Quality detection of mass spectrometry of ZD909 and its parents. [file 12870_2020_2806_MOESM11_ESM.xlsx]

## Sheet: Sheet1
Protein IDs	Majority protein IDs	Peptide counts (all)	Peptide counts (razor+unique)	Peptide counts (unique)	Fasta headers	Number of proteins	Peptides	Razor + unique peptides	Unique peptides	Peptides HD568-1	Peptides HD568-2	Peptides HD568-3	Peptides Z58-1	Peptides Z58-2	Peptides Z58-3	Peptides ZD909-1	Peptides ZD909-2	Peptides ZD909-3	Razor + unique peptides HD568-1	Razor + unique peptides HD568-2	Razor + unique peptides HD568-3	Razor + unique peptides Z58-1	Razor + unique peptides Z58-2	Razor + unique peptides Z58-3	Razor + unique peptides ZD909-1	Razor + unique peptides ZD909-2	Razor + unique peptides ZD909-3	Unique peptides HD568-1	Unique peptides HD568-2	Unique peptides HD568-3	Unique peptides Z58-1	Unique peptides Z58-2	Unique peptides Z58-3	Unique peptides ZD909-1	Unique peptides ZD909-2	Unique peptides ZD909-3	Sequence coverage [%]	Unique + razor sequence coverage [%]	Unique sequence coverage [%]	Mol. weight [kDa]	Sequence length	Sequence lengths	Q-value	Score	Sequence coverage HD568-1 [%]	Sequence coverage HD568-2 [%]	Sequence coverage HD568-3 [%]	Sequence coverage Z58-1 [%]	Sequence coverage Z58-2 [%]
tr|B6SPI4|B6SPI4_MAIZE	tr|B6SPI4|B6SPI4_MAIZE	1	1	1	tr|B6SPI4|B6SPI4_MAIZE Protein transport protein SEC61 gamma subunit OS=Zea mays OX=4577 GN=100282298 PE=2 SV=1	1	1	1	1	0	0	0	0	1	0	0	0	0	0	0	0	0	1	0	0	0	0	0	0	0	0	1	0	0	0	0	29	29	29	7.667	69	69	0.008589	2.1184	0	0	0	0	29
tr|A0A1D6ESH8|A0A1D6ESH8_MAIZE;tr|A0A1D6ESH6|A0A1D6ESH6_MAIZE;tr|A0A1D6ESI0|A0A1D6ESI0_MAIZE;tr|A0A1D6ESH9|A0A1D6ESH9_MAIZE;tr|Q94IQ6|Q94IQ6_MAIZE;tr|A0A1D6ESH3|A0A1D6ESH3_MAIZE;tr|A0A1D6ESG6|A0A1D6ESG6_MAIZE	tr|A0A1D6ESH8|A0A1D6ESH8_MAIZE;tr|A0A1D6ESH6|A0A1D6ESH6_MAIZE;tr|A0A1D6ESI0|A0A1D6ESI0_MAIZE;tr|A0A1D6ESH9|A0A1D6ESH9_MAIZE;tr|Q94IQ6|Q94IQ6_MAIZE;tr|A0A1D6ESH3|A0A1D6ESH3_MAIZE;tr|A0A1D6ESG6|A0A1D6ESG6_MAIZE	2;2;2;2;2;1;1	2;2;2;2;2;1;1	2;2;2;2;2;1;1	tr|A0A1D6ESH8|A0A1D6ESH8_MAIZE Methyl binding domain111 OS=Zea mays OX=4577 GN=542071 PE=4 SV=1;tr|A0A1D6ESH6|A0A1D6ESH6_MAIZE Methyl binding domain111 OS=Zea mays OX=4577 GN=542071 PE=4 SV=1;tr|A0A1D6ESI0|A0A1D6ESI0_MAIZE Methyl binding domain111 OS=Zea m	7	2	2	2	0	0	0	2	0	0	0	0	0	0	0	0	2	0	0	0	0	0	0	0	0	2	0	0	0	0	0	12.7	12.7	12.7	18.8	166	166;186;242;289;301;262;327	0.0042088	2.2637	0	0	0	12.7	0
tr|B6TI70|B6TI70_MAIZE	tr|B6TI70|B6TI70_MAIZE	1	1	1	tr|B6TI70|B6TI70_MAIZE Major myo-inositol transporter iolT OS=Zea mays OX=4577 GN=100279532 PE=2 SV=1	1	1	1	1	1	0	0	0	1	1	1	0	0	1	0	0	0	1	1	1	0	0	1	0	0	0	1	1	1	0	0	3.3	3.3	3.3	50.164	478	478	0.0018467	2.8528	3.3	0	0	0	3.3
tr|B4FIY7|B4FIY7_MAIZE;tr|A0A1D6LNL8|A0A1D6LNL8_MAIZE	tr|B4FIY7|B4FIY7_MAIZE;tr|A0A1D6LNL8|A0A1D6LNL8_MAIZE	1;1	1;1	1;1	tr|B4FIY7|B4FIY7_MAIZE NEDD8-conjugating enzyme Ubc12 OS=Zea mays OX=4577 GN=100286302 PE=2 SV=1;tr|A0A1D6LNL8|A0A1D6LNL8_MAIZE NEDD8-conjugating enzyme Ubc12 OS=Zea mays OX=4577 GN=100286302 PE=3 SV=1	2	1	1	1	0	0	0	0	0	1	0	0	0	0	0	0	0	0	1	0	0	0	0	0	0	0	0	1	0	0	0	7.7	7.7	7.7	20.628	183	183;199	0.003881	2.4111	0	0	0	0	0
tr|A0A1D6KMS5|A0A1D6KMS5_MAIZE	tr|A0A1D6KMS5|A0A1D6KMS5_MAIZE	2	1	1	tr|A0A1D6KMS5|A0A1D6KMS5_MAIZE RNA-binding protein CP31B chloroplastic OS=Zea mays OX=4577 GN=ZEAMMB73_Zm00001d031969 PE=4 SV=1	1	2	1	1	1	2	1	1	1	1	1	0	1	0	1	0	0	0	0	0	0	0	0	1	0	0	0	0	0	0	0	9.5	7.2	7.2	33.367	305	305	0.0022232	2.6262	2.3	9.5	2.3	2.3	2.3
tr|A0A1D6HNL5|A0A1D6HNL5_MAIZE;tr|B4FSV5|B4FSV5_MAIZE;tr|A0A1D6HNL9|A0A1D6HNL9_MAIZE;tr|A0A1D6LY62|A0A1D6LY62_MAIZE;tr|A0A1D6LY61|A0A1D6LY61_MAIZE;tr|A0A1D6NU47|A0A1D6NU47_MAIZE;tr|A0A1D6HNL3|A0A1D6HNL3_MAIZE;tr|A0A1D6HNL7|A0A1D6HNL7_MAIZE;tr|A0A1D6GWA3|A0A1D6GWA3_MAIZE;tr|C4JB99|C4JB99_MAIZE;tr|C0PIH1|C0PIH1_MAIZE;tr|A0A1D6LMZ2|A0A1D6LMZ2_MAIZE;tr|A0A1D6LMZ3|A0A1D6LMZ3_MAIZE	tr|A0A1D6HNL5|A0A1D6HNL5_MAIZE;tr|B4FSV5|B4FSV5_MAIZE;tr|A0A1D6HNL9|A0A1D6HNL9_MAIZE;tr|A0A1D6LY62|A0A1D6LY62_MAIZE;tr|A0A1D6LY61|A0A1D6LY61_MAIZE;tr|A0A1D6NU47|A0A1D6NU47_MAIZE	10;10;10;9;6;5;4;3;1;1;1;1;1	1;1;1;0;0;0;1;0;0;0;0;0;0	1;1;1;0;0;0;1;0;0;0;0;0;0	tr|A0A1D6HNL5|A0A1D6HNL5_MAIZE 26S protease regulatory subunit 6A homolog A OS=Zea mays OX=4577 GN=ZEAMMB73_Zm00001d018409 PE=3 SV=1;tr|B4FSV5|B4FSV5_MAIZE 26S protease regulatory subunit 6A homolog A OS=Zea mays OX=4577 GN=ZEAMMB73_Zm00001d018409 PE=2 SV=	13	10	1	1	7	7	4	6	5	6	5	3	4	1	0	0	0	0	0	0	0	0	1	0	0	0	0	0	0	0	0	26.3	1.9	1.9	46.974	422	422;428;448;246;191;176;308;129;364;391;391;440;476	1	-2	18.2	17.8	6.9	13.5	17.5
tr|B4G256|B4G256_MAIZE	tr|B4G256|B4G256_MAIZE	1	1	1	tr|B4G256|B4G256_MAIZE Dirigent protein OS=Zea mays OX=4577 GN=ZEAMMB73_Zm00001d005472 PE=2 SV=1	1	1	1	1	0	0	1	0	0	0	0	0	0	0	0	1	0	0	0	0	0	0	0	0	1	0	0	0	0	0	0	5.7	5.7	5.7	32.912	315	315	0	5.1853	0	0	5.7	0	0
tr|K7TLK6|K7TLK6_MAIZE;tr|A0A1D6MVK6|A0A1D6MVK6_MAIZE;tr|A0A1D6QG28|A0A1D6QG28_MAIZE	tr|K7TLK6|K7TLK6_MAIZE;tr|A0A1D6MVK6|A0A1D6MVK6_MAIZE;tr|A0A1D6QG28|A0A1D6QG28_MAIZE	2;1;1	2;1;1	2;1;1	tr|K7TLK6|K7TLK6_MAIZE Outer membrane OMP85 family protein OS=Zea mays OX=4577 GN=103640648 PE=4 SV=1;tr|A0A1D6MVK6|A0A1D6MVK6_MAIZE Outer membrane OMP85 family protein OS=Zea mays OX=4577 GN=ZEAMMB73_Zm00001d041347 PE=4 SV=1;tr|A0A1D6QG28|A0A1D6QG28_MAIZE	3	2	2	2	2	2	0	0	0	0	0	0	0	2	2	0	0	0	0	0	0	0	2	2	0	0	0	0	0	0	0	3.7	3.7	3.7	55.047	515	515;318;804	0	10.489	3.7	3.7	0	0	0
tr|A0A1D6P910|A0A1D6P910_MAIZE;tr|A0A1D6P911|A0A1D6P911_MAIZE;tr|A0A1D6K7S1|A0A1D6K7S1_MAIZE;tr|A0A1D6PJI2|A0A1D6PJI2_MAIZE;tr|A0A1D6JMS1|A0A1D6JMS1_MAIZE;tr|A0A1D6P909|A0A1D6P909_MAIZE;tr|A0A1D6K7S0|A0A1D6K7S0_MAIZE;tr|K7VHW8|K7VHW8_MAIZE;tr|A0A1D6K7S2|A0A1D6K7S2_MAIZE;tr|A0A1D6JMR9|A0A1D6JMR9_MAIZE;tr|A0A1D6K7S4|A0A1D6K7S4_MAIZE;tr|B6TNT9|B6TNT9_MAIZE;tr|A0A1D6JMS0|A0A1D6JMS0_MAIZE;tr|A0A1D6K7R…	tr|A0A1D6P910|A0A1D6P910_MAIZE;tr|A0A1D6P911|A0A1D6P911_MAIZE;tr|A0A1D6K7S1|A0A1D6K7S1_MAIZE;tr|A0A1D6PJI2|A0A1D6PJI2_MAIZE;tr|A0A1D6JMS1|A0A1D6JMS1_MAIZE;tr|A0A1D6P909|A0A1D6P909_MAIZE;tr|A0A1D6K7S0|A0A1D6K7S0_MAIZE;tr|K7VHW8|K7VHW8_MAIZE;tr|A0A1D6K7S2|A0A1D6K7S2_MAIZE;tr|A0A1D6JMR9|A0A1D6JMR9_MAIZE;tr|A0A1D6K7S4|A0A1D6K7S4_MAIZE;tr|B6TNT9|B6TNT9_MAIZE;tr|A0A1D6JMS0|A0A1D6JMS0_MAIZE;tr|A0A1D6K7R…	1;1;1;1;1;1;1;1;1;1;1;1;1;1;1;1;1	1;1;1;1;1;1;1;1;1;1;1;1;1;1;1;1;1	1;1;1;1;1;1;1;1;1;1;1;1;1;1;1;1;1	tr|A0A1D6P910|A0A1D6P910_MAIZE Ubiquitin domain-containing protein DSK2b OS=Zea mays OX=4577 GN=ZEAMMB73_Zm00001d047373 PE=4 SV=1;tr|A0A1D6P911|A0A1D6P911_MAIZE Ubiquitin domain-containing protein DSK2b OS=Zea mays OX=4577 GN=ZEAMMB73_Zm00001d047373 PE=4 S	17	1	1	1	0	0	0	0	0	1	0	0	0	0	0	0	0	0	1	0	0	0	0	0	0	0	0	1	0	0	0	5.3	5.3	5.3	32.195	304	304;322;324;345;346;411;413;487;489;520;521;533;536;572;576;578;593	0.0041841	2.2484	0	0	0	0	0
tr|A0A1D6PK31|A0A1D6PK31_MAIZE;tr|A0A1D6GQ87|A0A1D6GQ87_MAIZE;tr|A0A1D6KUM8|A0A1D6KUM8_MAIZE;tr|K7VQB3|K7VQB3_MAIZE;tr|K7VLV8|K7VLV8_MAIZE;tr|A0A1D6PK29|A0A1D6PK29_MAIZE;tr|C0P7L0|C0P7L0_MAIZE;tr|A0A1D6PK15|A0A1D6PK15_MAIZE;tr|A0A1D6GQ70|A0A1D6GQ70_MAIZE;tr|A0A1D6PK21|A0A1D6PK21_MAIZE;tr|A0A096R1K6|A0A096R1K6_MAIZE;tr|B4FWC4|B4FWC4_MAIZE;tr|A0A1D6PK16|A0A1D6PK16_MAIZE;tr|A0A1D6GQ71|A0A1D6GQ71_MAI…	tr|A0A1D6PK31|A0A1D6PK31_MAIZE;tr|A0A1D6GQ87|A0A1D6GQ87_MAIZE;tr|A0A1D6KUM8|A0A1D6KUM8_MAIZE;tr|K7VQB3|K7VQB3_MAIZE;tr|K7VLV8|K7VLV8_MAIZE;tr|A0A1D6PK29|A0A1D6PK29_MAIZE;tr|C0P7L0|C0P7L0_MAIZE;tr|A0A1D6PK15|A0A1D6PK15_MAIZE;tr|A0A1D6GQ70|A0A1D6GQ70_MAIZE;tr|A0A1D6PK21|A0A1D6PK21_MAIZE;tr|A0A096R1K6|A0A096R1K6_MAIZE;tr|B4FWC4|B4FWC4_MAIZE;tr|A0A1D6PK16|A0A1D6PK16_MAIZE;tr|A0A1D6GQ71|A0A1D6GQ71_MAI…	1;1;1;1;1;1;1;1;1;1;1;1;1;1;1;1	1;1;1;1;1;1;1;1;1;1;1;1;1;1;1;1	1;1;1;1;1;1;1;1;1;1;1;1;1;1;1;1	tr|A0A1D6PK31|A0A1D6PK31_MAIZE Splicing factor CC1-like OS=Zea mays OX=4577 GN=ZEAMMB73_Zm00001d048415 PE=4 SV=1;tr|A0A1D6GQ87|A0A1D6GQ87_MAIZE Splicing factor CC1-like OS=Zea mays OX=4577 GN=100383130 PE=4 SV=1;tr|A0A1D6KUM8|A0A1D6KUM8_MAIZE Splicing fact	16	1	1	1	0	1	1	0	0	0	0	0	0	0	1	1	0	0	0	0	0	0	0	1	1	0	0	0	0	0	0	5.7	5.7	5.7	25.646	209	209;214;215;224;396;406;411;498;518;534;536;537;547;548;580;600	0.0096231	2.0061	0	5.7	5.7	0	0
tr|A0A1D6L2A5|A0A1D6L2A5_MAIZE;tr|A0A1D6L2B2|A0A1D6L2B2_MAIZE;tr|A0A1D6L2B1|A0A1D6L2B1_MAIZE;tr|A0A1D6L2B0|A0A1D6L2B0_MAIZE;tr|C0PH33|C0PH33_MAIZE	tr|A0A1D6L2A5|A0A1D6L2A5_MAIZE;tr|A0A1D6L2B2|A0A1D6L2B2_MAIZE;tr|A0A1D6L2B1|A0A1D6L2B1_MAIZE;tr|A0A1D6L2B0|A0A1D6L2B0_MAIZE;tr|C0PH33|C0PH33_MAIZE	1;1;1;1;1	1;1;1;1;1	1;1;1;1;1	tr|A0A1D6L2A5|A0A1D6L2A5_MAIZE Dihydroxyacetone kinase OS=Zea mays OX=4577 GN=ZEAMMB73_Zm00001d033795 PE=4 SV=1;tr|A0A1D6L2B2|A0A1D6L2B2_MAIZE Dihydroxyacetone kinase OS=Zea mays OX=4577 GN=ZEAMMB73_Zm00001d033795 PE=4 SV=1;tr|A0A1D6L2B1|A0A1D6L2B1_MAIZE D	5	1	1	1	0	0	0	0	0	0	1	0	0	0	0	0	0	0	0	1	0	0	0	0	0	0	0	0	1	0	0	5.4	5.4	5.4	27.539	260	260;273;316;548;594	0.0022272	2.6465	0	0	0	0	0
tr|A0A1D6QQA9|A0A1D6QQA9_MAIZE;tr|A0A1D6QQB0|A0A1D6QQB0_MAIZE;tr|A0A1D6QQC1|A0A1D6QQC1_MAIZE;tr|A0A1D6QQB9|A0A1D6QQB9_MAIZE;tr|A0A1D6QQB5|A0A1D6QQB5_MAIZE;tr|B4FHJ8|B4FHJ8_MAIZE	tr|A0A1D6QQA9|A0A1D6QQA9_MAIZE;tr|A0A1D6QQB0|A0A1D6QQB0_MAIZE	6;6;1;1;1;1	1;1;1;1;1;1	1;1;1;1;1;1	tr|A0A1D6QQA9|A0A1D6QQA9_MAIZE RNA-binding (RRM/RBD/RNP motifs) family protein OS=Zea mays OX=4577 GN=100193339 PE=4 SV=1;tr|A0A1D6QQB0|A0A1D6QQB0_MAIZE RNA-binding (RRM/RBD/RNP motifs) family protein OS=Zea mays OX=4577 GN=100193339 PE=4 SV=1	6	6	1	1	5	6	4	4	5	5	4	5	4	1	1	0	0	0	0	0	0	0	1	1	0	0	0	0	0	0	0	9.8	4.5	4.5	53.364	510	510;549;250;263;359;384	0	19.188	9.8	9.8	5.3	5.3	5.3
tr|A0A1D6KEP0|A0A1D6KEP0_MAIZE;tr|A0A1D6KEN9|A0A1D6KEN9_MAIZE	tr|A0A1D6KEP0|A0A1D6KEP0_MAIZE;tr|A0A1D6KEN9|A0A1D6KEN9_MAIZE	3;2	2;1	2;1	tr|A0A1D6KEP0|A0A1D6KEP0_MAIZE Serine hydroxymethyltransferase OS=Zea mays OX=4577 GN=ZEAMMB73_Zm00001d030859 PE=3 SV=1;tr|A0A1D6KEN9|A0A1D6KEN9_MAIZE Serine hydroxymethyltransferase OS=Zea mays OX=4577 GN=ZEAMMB73_Zm00001d030859 PE=3 SV=1	2	3	2	2	1	1	1	1	1	2	1	1	0	0	0	0	0	0	1	1	1	0	0	0	0	0	0	1	1	1	0	6.7	3.7	3.7	58.546	538	538;629	0.0026443	2.5414	3	3	3	3	3
tr|A0A1D6JN63|A0A1D6JN63_MAIZE;tr|B6T1E3|B6T1E3_MAIZE;tr|A0A1D6JN64|A0A1D6JN64_MAIZE;tr|A0A1D6PJM4|A0A1D6PJM4_MAIZE	tr|A0A1D6JN63|A0A1D6JN63_MAIZE;tr|B6T1E3|B6T1E3_MAIZE;tr|A0A1D6JN64|A0A1D6JN64_MAIZE;tr|A0A1D6PJM4|A0A1D6PJM4_MAIZE	1;1;1;1	1;1;1;1	1;1;1;1	tr|A0A1D6JN63|A0A1D6JN63_MAIZE Outer mitochondrial membrane porin1 OS=Zea mays OX=4577 GN=ZEAMMB73_Zm00001d027578 PE=4 SV=1;tr|B6T1E3|B6T1E3_MAIZE Mitochondrial outer membrane protein porin 4 OS=Zea mays OX=4577 GN=ZEAMMB73_Zm00001d048362 PE=2 SV=1;tr|A0A1	4	1	1	1	1	1	0	0	0	0	0	0	0	1	1	0	0	0	0	0	0	0	1	1	0	0	0	0	0	0	0	3.9	3.9	3.9	27.388	255	255;276;283;371	0.0096192	2.003	3.9	3.9	0	0	0
tr|A0A1D6LER9|A0A1D6LER9_MAIZE	tr|A0A1D6LER9|A0A1D6LER9_MAIZE	1	1	1	tr|A0A1D6LER9|A0A1D6LER9_MAIZE Lysine histidine transporter 2 OS=Zea mays OX=4577 GN=100273455 PE=4 SV=1	1	1	1	1	0	0	0	0	0	0	1	0	0	0	0	0	0	0	0	1	0	0	0	0	0	0	0	0	1	0	0	3.7	3.7	3.7	50.423	454	454	0.0041999	2.259	0	0	0	0	0
tr|C0PD27|C0PD27_MAIZE;tr|A0A1D6MDG3|A0A1D6MDG3_MAIZE;tr|A0A1D6P1U9|A0A1D6P1U9_MAIZE	tr|C0PD27|C0PD27_MAIZE;tr|A0A1D6MDG3|A0A1D6MDG3_MAIZE;tr|A0A1D6P1U9|A0A1D6P1U9_MAIZE	2;1;1	1;1;1	1;1;1	tr|C0PD27|C0PD27_MAIZE Isocitrate dehydrogenase [NADP] OS=Zea mays OX=4577 GN=ZEAMMB73_Zm00001d039079 PE=2 SV=1;tr|A0A1D6MDG3|A0A1D6MDG3_MAIZE Isocitrate dehydrogenase2 OS=Zea mays OX=4577 GN=ZEAMMB73_Zm00001d039079 PE=4 SV=1;tr|A0A1D6P1U9|A0A1D6P1U9_MAIZE	3	2	1	1	1	1	1	1	0	0	0	0	0	1	0	0	0	0	0	0	0	0	1	0	0	0	0	0	0	0	0	5.5	2.4	2.4	46.223	415	415;258;298	0.0089504	2.0924	2.4	3.1	3.1	3.1	0
tr|A0A1D6ENL7|A0A1D6ENL7_MAIZE;tr|A0A1D6I1C8|A0A1D6I1C8_MAIZE	tr|A0A1D6ENL7|A0A1D6ENL7_MAIZE;tr|A0A1D6I1C8|A0A1D6I1C8_MAIZE	2;1	2;1	2;1	tr|A0A1D6ENL7|A0A1D6ENL7_MAIZE Phosphoglycerate mutase family protein OS=Zea mays OX=4577 GN=ZEAMMB73_Zm00001d005520 PE=4 SV=1;tr|A0A1D6I1C8|A0A1D6I1C8_MAIZE Phosphoglycerate mutase family protein OS=Zea mays OX=4577 GN=100279002 PE=4 SV=1	2	2	2	2	0	1	0	0	0	0	1	0	0	0	1	0	0	0	0	1	0	0	0	1	0	0	0	0	1	0	0	7.9	7.9	7.9	26.934	253	253;240	0.009697	2.05	0	3.6	0	0	0
tr|K7VFP6|K7VFP6_MAIZE	tr|K7VFP6|K7VFP6_MAIZE	1	1	1	tr|K7VFP6|K7VFP6_MAIZE Putative two-component response regulator family protein OS=Zea mays OX=4577 GN=103638799 PE=4 SV=1	1	1	1	1	0	0	1	0	0	0	0	0	0	0	0	1	0	0	0	0	0	0	0	0	1	0	0	0	0	0	0	1.6	1.6	1.6	73.467	671	671	1	-2	0	0	1.6	0	0
REV__tr|A0A1D6H4Q6|A0A1D6H4Q6_MAIZE;REV__tr|A0A1D6H4Q2|A0A1D6H4Q2_MAIZE;REV__tr|A0A1D6H4Q4|A0A1D6H4Q4_MAIZE;REV__tr|A0A1D6H4Q1|A0A1D6H4Q1_MAIZE;REV__tr|C0PDG9|C0PDG9_MAIZE	REV__tr|A0A1D6H4Q6|A0A1D6H4Q6_MAIZE;REV__tr|A0A1D6H4Q2|A0A1D6H4Q2_MAIZE;REV__tr|A0A1D6H4Q4|A0A1D6H4Q4_MAIZE;REV__tr|A0A1D6H4Q1|A0A1D6H4Q1_MAIZE;REV__tr|C0PDG9|C0PDG9_MAIZE	2;2;2;2;2	2;2;2;2;2	2;2;2;2;2	tr|A0A1D6H4Q6|A0A1D6H4Q6_MAIZE Topoisomerase II-associated protein PAT1 OS=Zea mays OX=4577 GN=100279503 PE=4 SV=1;tr|A0A1D6H4Q2|A0A1D6H4Q2_MAIZE Topoisomerase II-associated protein PAT1 OS=Zea mays OX=4577 GN=100279503 PE=4 SV=1;tr|A0A1D6H4Q4|A0A1D6H4Q4_M	5	2	2	2	1	0	0	0	1	1	0	0	0	1	0	0	0	1	1	0	0	0	1	0	0	0	1	1	0	0	0	0	0	0	64.145	574	574;707;724;774;791	0.0062112	2.1878	0	0	0	0	0
tr|A0A1D6NCZ0|A0A1D6NCZ0_MAIZE;tr|A0A1D6NCZ2|A0A1D6NCZ2_MAIZE;tr|A0A1D6NCY7|A0A1D6NCY7_MAIZE;tr|A0A1D6NCY9|A0A1D6NCY9_MAIZE	tr|A0A1D6NCZ0|A0A1D6NCZ0_MAIZE;tr|A0A1D6NCZ2|A0A1D6NCZ2_MAIZE;tr|A0A1D6NCY7|A0A1D6NCY7_MAIZE;tr|A0A1D6NCY9|A0A1D6NCY9_MAIZE	1;1;1;1	1;1;1;1	1;1;1;1	tr|A0A1D6NCZ0|A0A1D6NCZ0_MAIZE Peptidase M28 family protein OS=Zea mays OX=4577 GN=100280279 PE=4 SV=1;tr|A0A1D6NCZ2|A0A1D6NCZ2_MAIZE Peptidase M28 family protein OS=Zea mays OX=4577 GN=100280279 PE=4 SV=1;tr|A0A1D6NCY7|A0A1D6NCY7_MAIZE Peptidase M28 famil	4	1	1	1	1	0	0	0	0	0	0	0	0	1	0	0	0	0	0	0	0	0	1	0	0	0	0	0	0	0	0	5.3	5.3	5.3	21.439	190	190;334;721;732	0.0082001	2.1289	5.3	0	0	0	0
tr|B6T3J9|B6T3J9_MAIZE	tr|B6T3J9|B6T3J9_MAIZE	1	1	1	tr|B6T3J9|B6T3J9_MAIZE PRA1 family protein OS=Zea mays OX=4577 GN=100282099 PE=2 SV=1	1	1	1	1	0	0	0	0	0	0	0	1	0	0	0	0	0	0	0	0	1	0	0	0	0	0	0	0	0	1	0	14.5	14.5	14.5	20.686	193	193	0.0034813	2.4626	0	0	0	0	0
tr|B4G033|B4G033_MAIZE;tr|A0A1D6M5T1|A0A1D6M5T1_MAIZE	tr|B4G033|B4G033_MAIZE;tr|A0A1D6M5T1|A0A1D6M5T1_MAIZE	1;1	1;1	1;1	tr|B4G033|B4G033_MAIZE Peptidylprolyl isomerase OS=Zea mays OX=4577 GN=100280699 PE=2 SV=1;tr|A0A1D6M5T1|A0A1D6M5T1_MAIZE Peptidylprolyl isomerase OS=Zea mays OX=4577 GN=100280699 PE=4 SV=1	2	1	1	1	0	1	0	0	0	0	0	0	0	0	1	0	0	0	0	0	0	0	0	1	0	0	0	0	0	0	0	6.5	6.5	6.5	19.988	186	186;251	0.0042662	2.3383	0	6.5	0	0	0
tr|B4FQP1|B4FQP1_MAIZE	tr|B4FQP1|B4FQP1_MAIZE	2	2	2	tr|B4FQP1|B4FQP1_MAIZE NAD(P)-binding Rossmann-fold superfamily protein OS=Zea mays OX=4577 GN=100500950 PE=2 SV=1	1	2	2	2	1	1	0	0	0	0	0	0	1	1	1	0	0	0	0	0	0	1	1	1	0	0	0	0	0	0	1	10.9	10.9	10.9	34.683	320	320	0	6.7447	3.8	7.2	0	0	0
sp|Q43261|H2B3_MAIZE	sp|Q43261|H2B3_MAIZE	17	1	0	sp|Q43261|H2B3_MAIZE Histone H2B.3 OS=Zea mays OX=4577 PE=3 SV=3	1	17	1	0	12	8	10	11	10	9	12	13	10	0	0	0	0	0	0	0	1	0	0	0	0	0	0	0	0	0	0	69.3	6.5	0	16.492	153	153	1	-2	53.6	50.3	45.8	60.1	49
tr|A0A1D6GAK1|A0A1D6GAK1_MAIZE;tr|A0A1D6GAK0|A0A1D6GAK0_MAIZE;tr|A0A1D6GAK2|A0A1D6GAK2_MAIZE;tr|A0A1D6NAB5|A0A1D6NAB5_MAIZE;tr|A0A1D6NAB6|A0A1D6NAB6_MAIZE;tr|C4JC13|C4JC13_MAIZE	tr|A0A1D6GAK1|A0A1D6GAK1_MAIZE;tr|A0A1D6GAK0|A0A1D6GAK0_MAIZE;tr|A0A1D6GAK2|A0A1D6GAK2_MAIZE;tr|A0A1D6NAB5|A0A1D6NAB5_MAIZE;tr|A0A1D6NAB6|A0A1D6NAB6_MAIZE;tr|C4JC13|C4JC13_MAIZE	2;2;2;1;1;1	2;2;2;1;1;1	2;2;2;1;1;1	tr|A0A1D6GAK1|A0A1D6GAK1_MAIZE Signal recognition particle 54 kDa protein OS=Zea mays OX=4577 GN=ZEAMMB73_Zm00001d012652 PE=3 SV=1;tr|A0A1D6GAK0|A0A1D6GAK0_MAIZE Signal recognition particle 54 kDa protein OS=Zea mays OX=4577 GN=ZEAMMB73_Zm00001d012652 PE=3	6	2	2	2	0	2	0	0	0	0	0	0	0	0	2	0	0	0	0	0	0	0	0	2	0	0	0	0	0	0	0	4.6	4.6	4.6	55.116	495	495;499;500;229;483;494	0.0042644	2.3342	0	4.6	0	0	0
tr|A0A1D6L807|A0A1D6L807_MAIZE;tr|A0A1D6GFE9|A0A1D6GFE9_MAIZE;tr|A0A1D6L810|A0A1D6L810_MAIZE;tr|A0A1D6GFE7|A0A1D6GFE7_MAIZE;tr|A0A1D6L802|A0A1D6L802_MAIZE;tr|A0A1D6L806|A0A1D6L806_MAIZE;tr|A0A1D6GFF2|A0A1D6GFF2_MAIZE;tr|A0A1D6L821|A0A1D6L821_MAIZE;tr|A0A1D6GFD8|A0A1D6GFD8_MAIZE;tr|A0A1D6L820|A0A1D6L820_MAIZE;tr|A0A1D6GFD9|A0A1D6GFD9_MAIZE;tr|A0A1D6L819|A0A1D6L819_MAIZE;tr|A0A1D6L816|A0A1D6L816_MA…	tr|A0A1D6L807|A0A1D6L807_MAIZE;tr|A0A1D6GFE9|A0A1D6GFE9_MAIZE;tr|A0A1D6L810|A0A1D6L810_MAIZE;tr|A0A1D6GFE7|A0A1D6GFE7_MAIZE;tr|A0A1D6L802|A0A1D6L802_MAIZE;tr|A0A1D6L806|A0A1D6L806_MAIZE;tr|A0A1D6GFF2|A0A1D6GFF2_MAIZE;tr|A0A1D6L821|A0A1D6L821_MAIZE;tr|A0A1D6GFD8|A0A1D6GFD8_MAIZE;tr|A0A1D6L820|A0A1D6L820_MAIZE;tr|A0A1D6GFD9|A0A1D6GFD9_MAIZE;tr|A0A1D6L819|A0A1D6L819_MAIZE;tr|A0A1D6L816|A0A1D6L816_MA…	1;1;1;1;1;1;1;1;1;1;1;1;1;1;1;1;1;1;1	1;1;1;1;1;1;1;1;1;1;1;1;1;1;1;1;1;1;1	1;1;1;1;1;1;1;1;1;1;1;1;1;1;1;1;1;1;1	tr|A0A1D6L807|A0A1D6L807_MAIZE Vacuolar protein sorting 35 OS=Zea mays OX=4577 GN=ZEAMMB73_Zm00001d034492 PE=4 SV=1;tr|A0A1D6GFE9|A0A1D6GFE9_MAIZE Vacuolar protein sorting-associated protein 35B OS=Zea mays OX=4577 GN=100279276 PE=4 SV=1;tr|A0A1D6L810|A0A1	19	1	1	1	0	0	1	0	0	0	0	0	0	0	0	1	0	0	0	0	0	0	0	0	1	0	0	0	0	0	0	2.9	2.9	2.9	50.759	454	454;454;483;485;529;534;534;560;560;607;607;637;660;662;702;780;803;805;824	1	-2	0	0	2.9	0	0
tr|A0A1D6FWM1|A0A1D6FWM1_MAIZE	tr|A0A1D6FWM1|A0A1D6FWM1_MAIZE	1	1	1	tr|A0A1D6FWM1|A0A1D6FWM1_MAIZE Uncharacterized protein family SERF OS=Zea mays OX=4577 GN=ZEAMMB73_Zm00001d011113 PE=4 SV=1	1	1	1	1	0	0	1	0	0	0	0	0	0	0	0	1	0	0	0	0	0	0	0	0	1	0	0	0	0	0	0	12.3	12.3	12.3	17.982	162	162	0.0042391	2.2946	0	0	12.3	0	0
tr|Q6JAD2|Q6JAD2_MAIZE	tr|Q6JAD2|Q6JAD2_MAIZE	1	1	1	tr|Q6JAD2|Q6JAD2_MAIZE Ferredoxin OS=Zea mays OX=4577 GN=100284745 PE=2 SV=1	1	1	1	1	0	1	1	0	0	0	0	0	0	0	1	1	0	0	0	0	0	0	0	1	1	0	0	0	0	0	0	13.3	13.3	13.3	16.028	150	150	0	11.317	0	13.3	13.3	0	0
tr|K7U2E4|K7U2E4_MAIZE	tr|K7U2E4|K7U2E4_MAIZE	1	1	1	tr|K7U2E4|K7U2E4_MAIZE Amine oxidase OS=Zea mays OX=4577 GN=103641531 PE=3 SV=1	1	1	1	1	0	0	0	0	0	0	1	0	0	0	0	0	0	0	0	1	0	0	0	0	0	0	0	0	1	0	0	1.6	1.6	1.6	82.989	744	744	0	11.342	0	0	0	0	0
tr|A0A1D6KV21|A0A1D6KV21_MAIZE;tr|A0A1D6KV29|A0A1D6KV29_MAIZE;tr|A0A1D6KV39|A0A1D6KV39_MAIZE;tr|A0A1D6KV26|A0A1D6KV26_MAIZE;tr|A0A1D6KV22|A0A1D6KV22_MAIZE;tr|A0A1D6KV27|A0A1D6KV27_MAIZE;tr|A0A1D6KV33|A0A1D6KV33_MAIZE	tr|A0A1D6KV21|A0A1D6KV21_MAIZE;tr|A0A1D6KV29|A0A1D6KV29_MAIZE;tr|A0A1D6KV39|A0A1D6KV39_MAIZE;tr|A0A1D6KV26|A0A1D6KV26_MAIZE;tr|A0A1D6KV22|A0A1D6KV22_MAIZE;tr|A0A1D6KV27|A0A1D6KV27_MAIZE;tr|A0A1D6KV33|A0A1D6KV33_MAIZE	1;1;1;1;1;1;1	1;1;1;1;1;1;1	1;1;1;1;1;1;1	tr|A0A1D6KV21|A0A1D6KV21_MAIZE Acylamino-acid-releasing enzyme OS=Zea mays OX=4577 GN=100285393 PE=4 SV=1;tr|A0A1D6KV29|A0A1D6KV29_MAIZE Acylamino-acid-releasing enzyme OS=Zea mays OX=4577 GN=100285393 PE=4 SV=1;tr|A0A1D6KV39|A0A1D6KV39_MAIZE Acylamino-aci	7	1	1	1	0	0	0	0	1	0	0	0	0	0	0	0	0	1	0	0	0	0	0	0	0	0	1	0	0	0	0	3.4	3.4	3.4	42.371	383	383;513;639;640;729;774;826	0.0089213	2.0744	0	0	0	0	3.4
tr|A0A1D6EPZ0|A0A1D6EPZ0_MAIZE;tr|A0A1D6EPZ2|A0A1D6EPZ2_MAIZE;tr|A0A1D6EPY9|A0A1D6EPY9_MAIZE;tr|B4FG35|B4FG35_MAIZE;tr|A0A1D6EPY8|A0A1D6EPY8_MAIZE	tr|A0A1D6EPZ0|A0A1D6EPZ0_MAIZE;tr|A0A1D6EPZ2|A0A1D6EPZ2_MAIZE;tr|A0A1D6EPY9|A0A1D6EPY9_MAIZE;tr|B4FG35|B4FG35_MAIZE;tr|A0A1D6EPY8|A0A1D6EPY8_MAIZE	2;2;2;2;2	2;2;2;2;2	2;2;2;2;2	tr|A0A1D6EPZ0|A0A1D6EPZ0_MAIZE Alpha/beta-Hydrolases superfamily protein OS=Zea mays OX=4577 GN=100193730 PE=4 SV=1;tr|A0A1D6EPZ2|A0A1D6EPZ2_MAIZE Alpha/beta-Hydrolases superfamily protein OS=Zea mays OX=4577 GN=100193730 PE=4 SV=1;tr|A0A1D6EPY9|A0A1D6EPY9	5	2	2	2	0	0	0	0	0	1	1	1	1	0	0	0	0	0	1	1	1	1	0	0	0	0	0	1	1	1	1	11.7	11.7	11.7	24.663	222	222;228;344;367;431	0.0089723	2.1044	0	0	0	0	0
tr|A0A1D6HSI3|A0A1D6HSI3_MAIZE	tr|A0A1D6HSI3|A0A1D6HSI3_MAIZE	1	1	1	tr|A0A1D6HSI3|A0A1D6HSI3_MAIZE Putative inositol transporter 2 OS=Zea mays OX=4577 GN=100501657 PE=3 SV=1	1	1	1	1	0	0	0	1	0	1	0	0	0	0	0	0	1	0	1	0	0	0	0	0	0	1	0	1	0	0	0	2.9	2.9	2.9	62.441	585	585	0.00095877	3.1706	0	0	0	2.9	0
tr|A0A1D6HYX8|A0A1D6HYX8_MAIZE;tr|A0A1D6HYX7|A0A1D6HYX7_MAIZE;tr|A0A1D6HYX0|A0A1D6HYX0_MAIZE;tr|A0A1D6HYX3|A0A1D6HYX3_MAIZE;tr|A0A1D6HYX9|A0A1D6HYX9_MAIZE;tr|A0A1D6HYX4|A0A1D6HYX4_MAIZE	tr|A0A1D6HYX8|A0A1D6HYX8_MAIZE;tr|A0A1D6HYX7|A0A1D6HYX7_MAIZE;tr|A0A1D6HYX0|A0A1D6HYX0_MAIZE;tr|A0A1D6HYX3|A0A1D6HYX3_MAIZE;tr|A0A1D6HYX9|A0A1D6HYX9_MAIZE;tr|A0A1D6HYX4|A0A1D6HYX4_MAIZE	1;1;1;1;1;1	1;1;1;1;1;1	1;1;1;1;1;1	tr|A0A1D6HYX8|A0A1D6HYX8_MAIZE LUC7 N_terminus domain-containing protein OS=Zea mays OX=4577 GN=103632296 PE=4 SV=1;tr|A0A1D6HYX7|A0A1D6HYX7_MAIZE LUC7 N_terminus domain-containing protein OS=Zea mays OX=4577 GN=103632296 PE=4 SV=1;tr|A0A1D6HYX0|A0A1D6HYX0	6	1	1	1	0	1	0	0	0	0	0	0	0	0	1	0	0	0	0	0	0	0	0	1	0	0	0	0	0	0	0	3.5	3.5	3.5	29.634	255	255;271;285;300;313;352	0.0096735	2.0371	0	3.5	0	0	0
tr|A0A1D6QPT9|A0A1D6QPT9_MAIZE;tr|A0A1D6QPU2|A0A1D6QPU2_MAIZE;tr|A0A1D6H600|A0A1D6H600_MAIZE;tr|A0A1D6QPT2|A0A1D6QPT2_MAIZE	tr|A0A1D6QPT9|A0A1D6QPT9_MAIZE;tr|A0A1D6QPU2|A0A1D6QPU2_MAIZE;tr|A0A1D6H600|A0A1D6H600_MAIZE;tr|A0A1D6QPT2|A0A1D6QPT2_MAIZE	13;12;12;12	1;0;0;0	1;0;0;0	tr|A0A1D6QPT9|A0A1D6QPT9_MAIZE Phosphoenolpyruvate carboxylase isoform 1 OS=Zea mays OX=4577 GN=ZEAMMB73_Zm00001d053453 PE=4 SV=1;tr|A0A1D6QPU2|A0A1D6QPU2_MAIZE Phosphoenolpyruvate carboxylase isoform 1 OS=Zea mays OX=4577 GN=ZEAMMB73_Zm00001d053453 PE=4 S	4	13	1	1	8	6	6	6	7	6	6	7	6	0	0	0	0	0	0	0	1	0	0	0	0	0	0	0	0	1	0	15.3	1.6	1.6	85.444	750	750;729;729;751	1	-2	9.3	9.3	8.5	7.3	6.8
tr|A0A1D6NJW9|A0A1D6NJW9_MAIZE;tr|A0A1D6NJX0|A0A1D6NJX0_MAIZE	tr|A0A1D6NJW9|A0A1D6NJW9_MAIZE;tr|A0A1D6NJX0|A0A1D6NJX0_MAIZE	19;16	1;1	1;1	tr|A0A1D6NJW9|A0A1D6NJW9_MAIZE Carbamoyl-phosphate synthase large chain chloroplastic OS=Zea mays OX=4577 GN=103651512 PE=3 SV=1;tr|A0A1D6NJX0|A0A1D6NJX0_MAIZE Carbamoyl-phosphate synthase large chain chloroplastic OS=Zea mays OX=4577 GN=103651512 PE=3 SV=	2	19	1	1	12	12	10	10	12	11	7	11	7	0	0	0	0	1	0	0	0	0	0	0	0	0	1	0	0	0	0	18.7	1.6	1.6	126.93	1168	1168;1151	0.0041982	2.2585	12	14	11.1	11.9	13.8
tr|A0A1D6P2Q6|A0A1D6P2Q6_MAIZE;tr|A0A1D6P2Q0|A0A1D6P2Q0_MAIZE;tr|A0A1D6P2Q4|A0A1D6P2Q4_MAIZE;tr|B4G1G6|B4G1G6_MAIZE	tr|A0A1D6P2Q6|A0A1D6P2Q6_MAIZE;tr|A0A1D6P2Q0|A0A1D6P2Q0_MAIZE;tr|A0A1D6P2Q4|A0A1D6P2Q4_MAIZE;tr|B4G1G6|B4G1G6_MAIZE	1;1;1;1	1;1;1;1	1;1;1;1	tr|A0A1D6P2Q6|A0A1D6P2Q6_MAIZE Transducin/WD40 repeat-like superfamily protein OS=Zea mays OX=4577 GN=100274502 PE=4 SV=1;tr|A0A1D6P2Q0|A0A1D6P2Q0_MAIZE Transducin/WD40 repeat-like superfamily protein OS=Zea mays OX=4577 GN=100274502 PE=4 SV=1;tr|A0A1D6P2Q	4	1	1	1	1	0	1	1	0	1	1	0	0	1	0	1	1	0	1	1	0	0	1	0	1	1	0	1	1	0	0	5.9	5.9	5.9	23.725	219	219;261;297;340	0.0018631	2.9232	5.9	0	5.9	5.9	0
tr|A0A1D6HQM4|A0A1D6HQM4_MAIZE;tr|A0A1D6HQM3|A0A1D6HQM3_MAIZE;tr|A0A1D6HQM2|A0A1D6HQM2_MAIZE	tr|A0A1D6HQM4|A0A1D6HQM4_MAIZE;tr|A0A1D6HQM3|A0A1D6HQM3_MAIZE;tr|A0A1D6HQM2|A0A1D6HQM2_MAIZE	1;1;1	1;1;1	1;1;1	tr|A0A1D6HQM4|A0A1D6HQM4_MAIZE Uncharacterized protein OS=Zea mays OX=4577 GN=ZEAMMB73_Zm00001d018610 PE=4 SV=1;tr|A0A1D6HQM3|A0A1D6HQM3_MAIZE Uncharacterized protein OS=Zea mays OX=4577 GN=ZEAMMB73_Zm00001d018610 PE=4 SV=1;tr|A0A1D6HQM2|A0A1D6HQM2_MAIZE U	3	1	1	1	1	0	0	0	0	0	0	1	0	1	0	0	0	0	0	0	1	0	1	0	0	0	0	0	0	1	0	5.9	5.9	5.9	41.226	387	387;425;507	0	9.6935	5.9	0	0	0	0
tr|A0A1D6KRZ7|A0A1D6KRZ7_MAIZE;tr|A0A1D6GNX0|A0A1D6GNX0_MAIZE;tr|A0A1D6GNW8|A0A1D6GNW8_MAIZE;tr|A0A1D6GNW9|A0A1D6GNW9_MAIZE;tr|A0A1D6KRZ8|A0A1D6KRZ8_MAIZE;tr|A0A1D6KRZ5|A0A1D6KRZ5_MAIZE;tr|A0A1X8DP21|A0A1X8DP21_MAIZE;tr|A0A1D6KRZ4|A0A1D6KRZ4_MAIZE;tr|A0A1D6GNW7|A0A1D6GNW7_MAIZE;tr|C0PE32|C0PE32_MAIZE;tr|A0A1D6GNW6|A0A1D6GNW6_MAIZE;tr|A0A1D6KRZ1|A0A1D6KRZ1_MAIZE;tr|A0A1D6KRZ6|A0A1D6KRZ6_MAIZE	tr|A0A1D6KRZ7|A0A1D6KRZ7_MAIZE;tr|A0A1D6GNX0|A0A1D6GNX0_MAIZE;tr|A0A1D6GNW8|A0A1D6GNW8_MAIZE;tr|A0A1D6GNW9|A0A1D6GNW9_MAIZE;tr|A0A1D6KRZ8|A0A1D6KRZ8_MAIZE;tr|A0A1D6KRZ5|A0A1D6KRZ5_MAIZE;tr|A0A1X8DP21|A0A1X8DP21_MAIZE;tr|A0A1D6KRZ4|A0A1D6KRZ4_MAIZE;tr|A0A1D6GNW7|A0A1D6GNW7_MAIZE;tr|C0PE32|C0PE32_MAIZE;tr|A0A1D6GNW6|A0A1D6GNW6_MAIZE;tr|A0A1D6KRZ1|A0A1D6KRZ1_MAIZE;tr|A0A1D6KRZ6|A0A1D6KRZ6_MAIZE	2;2;2;2;2;2;2;2;2;2;2;2;2	2;2;2;2;2;2;2;2;2;2;2;2;2	2;2;2;2;2;2;2;2;2;2;2;2;2	tr|A0A1D6KRZ7|A0A1D6KRZ7_MAIZE Endosomal targeting BRO1-like domain-containing protein OS=Zea mays OX=4577 GN=100383198 PE=4 SV=1;tr|A0A1D6GNX0|A0A1D6GNX0_MAIZE ALG2-interacting protein X OS=Zea mays OX=4577 GN=ZEAMMB73_Zm00001d013964 PE=4 SV=1;tr|A0A1D6GN	13	2	2	2	1	0	1	0	0	0	1	0	1	1	0	1	0	0	0	1	0	1	1	0	1	0	0	0	1	0	1	3.3	3.3	3.3	46.913	422	422;422;576;586;602;603;792;847;867;868;876;877;893	0.0018365	2.8119	3.3	0	3.3	0	0
tr|B4FPG2|B4FPG2_MAIZE;sp|P02582|ACT1_MAIZE	tr|B4FPG2|B4FPG2_MAIZE;sp|P02582|ACT1_MAIZE	10;8	1;1	1;1	tr|B4FPG2|B4FPG2_MAIZE Actin-1 OS=Zea mays OX=4577 GN=100282267 PE=2 SV=1;sp|P02582|ACT1_MAIZE Actin-1 OS=Zea mays OX=4577 GN=ACT1 PE=3 SV=1	2	10	1	1	8	7	6	6	7	7	7	7	6	1	0	0	0	0	0	0	0	0	1	0	0	0	0	0	0	0	0	19.7	3.2	3.2	41.64	376	376;375	1	-2	19.7	16.5	11.7	13.6	13.6
tr|B4FQA8|B4FQA8_MAIZE;tr|A0A1D6HEY7|A0A1D6HEY7_MAIZE;tr|A0A1D6HEY8|A0A1D6HEY8_MAIZE	tr|B4FQA8|B4FQA8_MAIZE;tr|A0A1D6HEY7|A0A1D6HEY7_MAIZE;tr|A0A1D6HEY8|A0A1D6HEY8_MAIZE	2;2;1	2;2;1	2;2;1	tr|B4FQA8|B4FQA8_MAIZE Methylglutaconyl-CoA hydratase OS=Zea mays OX=4577 GN=100284299 PE=2 SV=1;tr|A0A1D6HEY7|A0A1D6HEY7_MAIZE Uncharacterized protein OS=Zea mays OX=4577 GN=100284299 PE=3 SV=1;tr|A0A1D6HEY8|A0A1D6HEY8_MAIZE Uncharacterized protein OS=Zea	3	2	2	2	0	0	0	0	0	1	1	0	0	0	0	0	0	0	1	1	0	0	0	0	0	0	0	1	1	0	0	9.9	9.9	9.9	32.385	302	302;303;90	0.0042481	2.3117	0	0	0	0	0
tr|B4FSZ2|B4FSZ2_MAIZE	tr|B4FSZ2|B4FSZ2_MAIZE	1	1	1	tr|B4FSZ2|B4FSZ2_MAIZE IQ domain-containing protein IQM3 OS=Zea mays OX=4577 GN=100273114 PE=2 SV=1	1	1	1	1	0	0	0	0	1	1	0	0	1	0	0	0	0	1	1	0	0	1	0	0	0	0	1	1	0	0	1	3.7	3.7	3.7	49.035	436	436	0.00095511	3.1342	0	0	0	0	3.7
tr|A0A1D6GRS6|A0A1D6GRS6_MAIZE;tr|A0A1D6GRR8|A0A1D6GRR8_MAIZE;tr|A0A1D6GRR9|A0A1D6GRR9_MAIZE;tr|A0A1D6GRR6|A0A1D6GRR6_MAIZE;tr|A0A1D6GRS0|A0A1D6GRS0_MAIZE;tr|A0A1D6GRS4|A0A1D6GRS4_MAIZE;tr|A0A1D6GRT6|A0A1D6GRT6_MAIZE;tr|A0A1D6GRT5|A0A1D6GRT5_MAIZE;tr|A0A1D6GRT9|A0A1D6GRT9_MAIZE;tr|A0A1D6GRU2|A0A1D6GRU2_MAIZE;tr|A0A1D6GRS7|A0A1D6GRS7_MAIZE;tr|A0A1D6GRU7|A0A1D6GRU7_MAIZE;tr|A0A1D6GRU0|A0A1D6GRU0_MA…	tr|A0A1D6GRS6|A0A1D6GRS6_MAIZE;tr|A0A1D6GRR8|A0A1D6GRR8_MAIZE;tr|A0A1D6GRR9|A0A1D6GRR9_MAIZE;tr|A0A1D6GRR6|A0A1D6GRR6_MAIZE;tr|A0A1D6GRS0|A0A1D6GRS0_MAIZE;tr|A0A1D6GRS4|A0A1D6GRS4_MAIZE;tr|A0A1D6GRT6|A0A1D6GRT6_MAIZE;tr|A0A1D6GRT5|A0A1D6GRT5_MAIZE;tr|A0A1D6GRT9|A0A1D6GRT9_MAIZE;tr|A0A1D6GRU2|A0A1D6GRU2_MAIZE;tr|A0A1D6GRS7|A0A1D6GRS7_MAIZE;tr|A0A1D6GRU7|A0A1D6GRU7_MAIZE;tr|A0A1D6GRU0|A0A1D6GRU0_MA…	4;4;4;4;4;3;3;3;3;3;3;3;3;3;3;3;2;1	3;3;3;3;3;2;2;2;2;2;2;2;2;2;2;2;1;1	3;3;3;3;3;2;2;2;2;2;2;2;2;2;2;2;1;1	tr|A0A1D6GRS6|A0A1D6GRS6_MAIZE Acetyl-CoA carboxylase 1 OS=Zea mays OX=4577 GN=ZEAMMB73_Zm00001d014294 PE=4 SV=1;tr|A0A1D6GRR8|A0A1D6GRR8_MAIZE Acetyl-CoA carboxylase 1 OS=Zea mays OX=4577 GN=ZEAMMB73_Zm00001d014294 PE=4 SV=1;tr|A0A1D6GRR9|A0A1D6GRR9_MAIZE	18	4	3	3	1	2	1	0	0	0	0	0	0	1	1	1	0	0	0	0	0	0	1	1	1	0	0	0	0	0	0	2.6	1.9	1.9	225.1	2002	2002;2239;2244;2264;2269;1282;1302;1378;1434;1478;1555;1643;1721;1766;1804;1809;1482;999	0	4.3509	0.6	1.2	0.8	0	0
tr|A0A1D6LLE3|A0A1D6LLE3_MAIZE	tr|A0A1D6LLE3|A0A1D6LLE3_MAIZE	1	1	1	tr|A0A1D6LLE3|A0A1D6LLE3_MAIZE Uncharacterized protein OS=Zea mays OX=4577 GN=ZEAMMB73_Zm00001d036255 PE=4 SV=1	1	1	1	1	0	0	1	0	0	1	0	0	0	0	0	1	0	0	1	0	0	0	0	0	1	0	0	1	0	0	0	3.8	3.8	3.8	58.262	523	523	0	11.083	0	0	3.8	0	0
tr|A0A1D6K6F3|A0A1D6K6F3_MAIZE	tr|A0A1D6K6F3|A0A1D6K6F3_MAIZE	1	1	1	tr|A0A1D6K6F3|A0A1D6K6F3_MAIZE Putative polyol transporter 1 OS=Zea mays OX=4577 GN=ZEAMMB73_Zm00001d029645 PE=3 SV=1	1	1	1	1	1	1	0	0	0	0	0	0	0	1	1	0	0	0	0	0	0	0	1	1	0	0	0	0	0	0	0	2.1	2.1	2.1	55.295	519	519	0.0018108	2.7214	2.1	2.1	0	0	0
tr|A0A1D6NJK8|A0A1D6NJK8_MAIZE;tr|A0A1D6NJK0|A0A1D6NJK0_MAIZE;tr|A0A1D6NJJ9|A0A1D6NJJ9_MAIZE;tr|B7ZXN0|B7ZXN0_MAIZE;tr|A0A1D6NJK7|A0A1D6NJK7_MAIZE	tr|A0A1D6NJK8|A0A1D6NJK8_MAIZE;tr|A0A1D6NJK0|A0A1D6NJK0_MAIZE;tr|A0A1D6NJJ9|A0A1D6NJJ9_MAIZE;tr|B7ZXN0|B7ZXN0_MAIZE;tr|A0A1D6NJK7|A0A1D6NJK7_MAIZE	1;1;1;1;1	1;1;1;1;1	1;1;1;1;1	tr|A0A1D6NJK8|A0A1D6NJK8_MAIZE p-loop containing nucleoside triphosphate hydrolase superfamily protein OS=Zea mays OX=4577 GN=103651490 PE=3 SV=1;tr|A0A1D6NJK0|A0A1D6NJK0_MAIZE p-loop containing nucleoside triphosphate hydrolase superfamily protein OS=Zea	5	1	1	1	0	1	1	0	0	0	0	0	0	0	1	1	0	0	0	0	0	0	0	1	1	0	0	0	0	0	0	4.4	4.4	4.4	43.475	387	387;387;535;560;586	1	-2	0	4.4	4.4	0	0
tr|A0A1D6JRX9|A0A1D6JRX9_MAIZE;tr|A0A1D6JRX7|A0A1D6JRX7_MAIZE	tr|A0A1D6JRX9|A0A1D6JRX9_MAIZE;tr|A0A1D6JRX7|A0A1D6JRX7_MAIZE	2;2	1;1	1;1	tr|A0A1D6JRX9|A0A1D6JRX9_MAIZE Calcium-transporting ATPase OS=Zea mays OX=4577 GN=ZEAMMB73_Zm00001d028093 PE=3 SV=1;tr|A0A1D6JRX7|A0A1D6JRX7_MAIZE Calcium-transporting ATPase OS=Zea mays OX=4577 GN=ZEAMMB73_Zm00001d028093 PE=3 SV=1	2	2	1	1	2	1	1	0	0	0	1	1	1	1	0	0	0	0	0	0	0	0	1	0	0	0	0	0	0	0	0	3.3	1.9	1.9	85.019	790	790;1056	1	-2	3.3	1.4	1.4	0	0
tr|K7U915|K7U915_MAIZE;tr|A0A1D6PQ53|A0A1D6PQ53_MAIZE	tr|K7U915|K7U915_MAIZE;tr|A0A1D6PQ53|A0A1D6PQ53_MAIZE	2;1	2;1	2;1	tr|K7U915|K7U915_MAIZE Phosphoserine phosphatase chloroplastic OS=Zea mays OX=4577 GN=100285190 PE=4 SV=1;tr|A0A1D6PQ53|A0A1D6PQ53_MAIZE Phosphoserine phosphatase chloroplastic OS=Zea mays OX=4577 GN=100285190 PE=4 SV=1	2	2	2	2	0	0	0	0	1	1	0	0	0	0	0	0	0	1	1	0	0	0	0	0	0	0	1	1	0	0	0	10.5	10.5	10.5	31.462	296	296;38	0	16.244	0	0	0	0	3.4
tr|B4F7W4|B4F7W4_MAIZE;tr|A0A1D6K9Y9|A0A1D6K9Y9_MAIZE	tr|B4F7W4|B4F7W4_MAIZE;tr|A0A1D6K9Y9|A0A1D6K9Y9_MAIZE	2;2	2;2	2;2	tr|B4F7W4|B4F7W4_MAIZE Putative inactive shikimate kinase like 2 chloroplastic OS=Zea mays OX=4577 GN=ZEAMMB73_Zm00001d030109 PE=2 SV=1;tr|A0A1D6K9Y9|A0A1D6K9Y9_MAIZE Putative inactive shikimate kinase like 2 chloroplastic OS=Zea mays OX=4577 GN=ZEAMMB73_Z	2	2	2	2	0	0	1	0	1	1	0	0	0	0	0	1	0	1	1	0	0	0	0	0	1	0	1	1	0	0	0	8.3	8.3	8.3	41.492	384	384;400	0	13.733	0	0	5.5	0	2.9
tr|C0P8E3|C0P8E3_MAIZE	tr|C0P8E3|C0P8E3_MAIZE	1	1	1	tr|C0P8E3|C0P8E3_MAIZE GDSL esterase/lipase OS=Zea mays OX=4577 GN=ZEAMMB73_Zm00001d043579 PE=2 SV=1	1	1	1	1	0	1	0	0	0	0	0	0	0	0	1	0	0	0	0	0	0	0	0	1	0	0	0	0	0	0	0	4.3	4.3	4.3	40.029	368	368	0.005814	2.1999	0	4.3	0	0	0
tr|A0A1D6L106|A0A1D6L106_MAIZE;tr|A0A1D6GJW1|A0A1D6GJW1_MAIZE;tr|B4FA58|B4FA58_MAIZE;tr|A0A1D6L107|A0A1D6L107_MAIZE;tr|A0A1D6L104|A0A1D6L104_MAIZE;tr|A0A1D6L105|A0A1D6L105_MAIZE;tr|A0A1D6L102|A0A1D6L102_MAIZE;tr|A0A1D6L113|A0A1D6L113_MAIZE;tr|A0A1D6GJW7|A0A1D6GJW7_MAIZE;tr|A0A1D6LA41|A0A1D6LA41_MAIZE	tr|A0A1D6L106|A0A1D6L106_MAIZE;tr|A0A1D6GJW1|A0A1D6GJW1_MAIZE;tr|B4FA58|B4FA58_MAIZE;tr|A0A1D6L107|A0A1D6L107_MAIZE;tr|A0A1D6L104|A0A1D6L104_MAIZE;tr|A0A1D6L105|A0A1D6L105_MAIZE;tr|A0A1D6L102|A0A1D6L102_MAIZE;tr|A0A1D6L113|A0A1D6L113_MAIZE;tr|A0A1D6GJW7|A0A1D6GJW7_MAIZE;tr|A0A1D6LA41|A0A1D6LA41_MAIZE	2;2;2;2;2;2;2;2;2;1	2;2;2;2;2;2;2;2;2;1	2;2;2;2;2;2;2;2;2;1	tr|A0A1D6L106|A0A1D6L106_MAIZE Pinin/SDK/memA/ protein conserved region containing protein OS=Zea mays OX=4577 GN=ZEAMMB73_Zm00001d033646 PE=4 SV=1;tr|A0A1D6GJW1|A0A1D6GJW1_MAIZE Protein-protein interaction regulator family protein OS=Zea mays OX=4577 GN=1	10	2	2	2	1	0	0	0	0	0	1	0	0	1	0	0	0	0	0	1	0	0	1	0	0	0	0	0	1	0	0	9.8	9.8	9.8	29.132	256	256;256;267;267;337;349;388;411;438;234	0.0089467	2.0903	4.7	0	0	0	0
tr|A0A1D6N3Y6|A0A1D6N3Y6_MAIZE;tr|A0A1D6G6M7|A0A1D6G6M7_MAIZE;tr|A0A1D6G6M6|A0A1D6G6M6_MAIZE;tr|A0A1D6G6M4|A0A1D6G6M4_MAIZE;tr|A0A1D6PQ30|A0A1D6PQ30_MAIZE;tr|A0A1D6G6M2|A0A1D6G6M2_MAIZE;tr|A0A1D6G6M5|A0A1D6G6M5_MAIZE;tr|A0A1D6G6M3|A0A1D6G6M3_MAIZE;tr|B7ZZX6|B7ZZX6_MAIZE;tr|A0A1D6N3Y9|A0A1D6N3Y9_MAIZE;tr|K7V2F6|K7V2F6_MAIZE;tr|A0A1D6G6M1|A0A1D6G6M1_MAIZE	tr|A0A1D6N3Y6|A0A1D6N3Y6_MAIZE;tr|A0A1D6G6M7|A0A1D6G6M7_MAIZE;tr|A0A1D6G6M6|A0A1D6G6M6_MAIZE;tr|A0A1D6G6M4|A0A1D6G6M4_MAIZE;tr|A0A1D6PQ30|A0A1D6PQ30_MAIZE;tr|A0A1D6G6M2|A0A1D6G6M2_MAIZE;tr|A0A1D6G6M5|A0A1D6G6M5_MAIZE;tr|A0A1D6G6M3|A0A1D6G6M3_MAIZE;tr|B7ZZX6|B7ZZX6_MAIZE;tr|A0A1D6N3Y9|A0A1D6N3Y9_MAIZE;tr|K7V2F6|K7V2F6_MAIZE;tr|A0A1D6G6M1|A0A1D6G6M1_MAIZE	1;1;1;1;1;1;1;1;1;1;1;1	1;1;1;1;1;1;1;1;1;1;1;1	1;1;1;1;1;1;1;1;1;1;1;1	tr|A0A1D6N3Y6|A0A1D6N3Y6_MAIZE E3 ubiquitin-protein ligase RGLG1 OS=Zea mays OX=4577 GN=100279782 PE=4 SV=1;tr|A0A1D6G6M7|A0A1D6G6M7_MAIZE E3 ubiquitin-protein ligase RGLG1 OS=Zea mays OX=4577 GN=ZEAMMB73_Zm00001d012101 PE=4 SV=1;tr|A0A1D6G6M6|A0A1D6G6M6_M	12	1	1	1	0	0	0	0	0	1	0	0	0	0	0	0	0	0	1	0	0	0	0	0	0	0	0	1	0	0	0	6.3	6.3	6.3	25.88	239	239;240;258;295;308;331;332;338;460;472;485;508	0.0038911	2.4192	0	0	0	0	0
tr|B4FPP1|B4FPP1_MAIZE;tr|A0A1D6NMI8|A0A1D6NMI8_MAIZE	tr|B4FPP1|B4FPP1_MAIZE;tr|A0A1D6NMI8|A0A1D6NMI8_MAIZE	1;1	1;1	1;1	tr|B4FPP1|B4FPP1_MAIZE Thioredoxin family Trp26 OS=Zea mays OX=4577 GN=100193621 PE=2 SV=1;tr|A0A1D6NMI8|A0A1D6NMI8_MAIZE Thioredoxin family Trp26 OS=Zea mays OX=4577 GN=100193621 PE=4 SV=1	2	1	1	1	1	0	0	0	0	0	0	0	0	1	0	0	0	0	0	0	0	0	1	0	0	0	0	0	0	0	0	6.4	6.4	6.4	22.618	204	204;222	0.0042571	2.3193	6.4	0	0	0	0
tr|A0A1D6MKY7|A0A1D6MKY7_MAIZE	tr|A0A1D6MKY7|A0A1D6MKY7_MAIZE	2	2	1	tr|A0A1D6MKY7|A0A1D6MKY7_MAIZE Transcription initiation factor TFIID subunit 15b OS=Zea mays OX=4577 GN=ZEAMMB73_Zm00001d039747 PE=4 SV=1	1	2	2	1	0	0	0	0	0	2	0	0	0	0	0	0	0	0	2	0	0	0	0	0	0	0	0	1	0	0	0	7.2	7.2	3.7	43.573	456	456	0.0018779	2.9869	0	0	0	0	0
tr|C0HI50|C0HI50_MAIZE;tr|A0A1D6HPV4|A0A1D6HPV4_MAIZE	tr|C0HI50|C0HI50_MAIZE;tr|A0A1D6HPV4|A0A1D6HPV4_MAIZE	1;1	1;1	1;1	tr|C0HI50|C0HI50_MAIZE Ubiquitin carboxyl-terminal hydrolase OS=Zea mays OX=4577 GN=100382000 PE=2 SV=1;tr|A0A1D6HPV4|A0A1D6HPV4_MAIZE Ubiquitin carboxyl-terminal hydrolase OS=Zea mays OX=4577 GN=100382000 PE=3 SV=1	2	1	1	1	0	1	0	0	0	0	0	1	0	0	1	0	0	0	0	0	1	0	0	1	0	0	0	0	0	1	0	2.7	2.7	2.7	37.564	328	328;365	1	-2	0	2.7	0	0	0
tr|A0A1D6NFC1|A0A1D6NFC1_MAIZE;tr|A0A1D6NFC0|A0A1D6NFC0_MAIZE	tr|A0A1D6NFC1|A0A1D6NFC1_MAIZE;tr|A0A1D6NFC0|A0A1D6NFC0_MAIZE	20;19	1;1	0;0	tr|A0A1D6NFC1|A0A1D6NFC1_MAIZE ATP synthase subunit beta OS=Zea mays OX=4577 GN=103651342 PE=3 SV=1;tr|A0A1D6NFC0|A0A1D6NFC0_MAIZE ATP synthase subunit beta OS=Zea mays OX=4577 GN=103651342 PE=3 SV=1	2	20	1	0	17	15	13	13	15	15	16	14	13	0	0	0	0	0	0	1	0	0	0	0	0	0	0	0	0	0	0	54.7	4.5	0	59.319	554	554;569	0	4.1184	39.9	37	32.7	30	38.3
tr|A0A1D6IXS7|A0A1D6IXS7_MAIZE;tr|B6TKI9|B6TKI9_MAIZE;tr|A0A1D6IXS5|A0A1D6IXS5_MAIZE;tr|A0A1D6IXS6|A0A1D6IXS6_MAIZE;tr|A0A1D6IXT1|A0A1D6IXT1_MAIZE;tr|A0A1D6IXT0|A0A1D6IXT0_MAIZE;tr|A0A1D6IXT2|A0A1D6IXT2_MAIZE;tr|A0A1D6IXS8|A0A1D6IXS8_MAIZE	tr|A0A1D6IXS7|A0A1D6IXS7_MAIZE;tr|B6TKI9|B6TKI9_MAIZE;tr|A0A1D6IXS5|A0A1D6IXS5_MAIZE;tr|A0A1D6IXS6|A0A1D6IXS6_MAIZE;tr|A0A1D6IXT1|A0A1D6IXT1_MAIZE;tr|A0A1D6IXT0|A0A1D6IXT0_MAIZE;tr|A0A1D6IXT2|A0A1D6IXT2_MAIZE;tr|A0A1D6IXS8|A0A1D6IXS8_MAIZE	2;2;2;2;1;1;1;1	2;2;2;2;1;1;1;1	2;2;2;2;1;1;1;1	tr|A0A1D6IXS7|A0A1D6IXS7_MAIZE Protein RAE1 OS=Zea mays OX=4577 GN=100283675 PE=4 SV=1;tr|B6TKI9|B6TKI9_MAIZE Protein RAE1 OS=Zea mays OX=4577 GN=100283675 PE=2 SV=1;tr|A0A1D6IXS5|A0A1D6IXS5_MAIZE Protein RAE1 OS=Zea mays OX=4577 GN=100283675 PE=4 SV=1;tr|	8	2	2	2	0	0	0	0	0	1	1	0	0	0	0	0	0	0	1	1	0	0	0	0	0	0	0	1	1	0	0	14.1	14.1	14.1	30.817	276	276;343;989;1005;80;181;251;988	0	6.8868	0	0	0	0	0
tr|A0A1X7YHF8|A0A1X7YHF8_MAIZE;tr|A0A1D6LLQ5|A0A1D6LLQ5_MAIZE;sp|P16024|RPOC1_MAIZE;tr|A0A1D6LLQ3|A0A1D6LLQ3_MAIZE	tr|A0A1X7YHF8|A0A1X7YHF8_MAIZE	43;1;1;1	1;1;1;1	1;1;1;1	tr|A0A1X7YHF8|A0A1X7YHF8_MAIZE Multifunctional fusion protein OS=Zea mays OX=4577 GN=100280996 PE=3 SV=1	4	43	1	1	33	33	32	31	39	32	36	33	30	0	0	0	0	1	0	0	0	0	0	0	0	0	1	0	0	0	0	12.1	0.7	0.7	265.26	2347	2347;487;683;1128	1	-2	11	11	11.1	10.7	12.1
tr|A0A1D6M445|A0A1D6M445_MAIZE	tr|A0A1D6M445|A0A1D6M445_MAIZE	35	1	1	tr|A0A1D6M445|A0A1D6M445_MAIZE Pyruvate orthophosphate dikinase1 OS=Zea mays OX=4577 GN=ZEAMMB73_Zm00001d038163 PE=4 SV=1	1	35	1	1	25	21	28	27	31	20	27	24	22	0	0	0	0	1	0	0	0	0	0	0	0	0	1	0	0	0	0	71.6	2.6	2.6	38.409	349	349	1	-2	63.9	58.2	62.2	59.9	66.2
tr|A0A1D6M371|A0A1D6M371_MAIZE;tr|A0A1D6M382|A0A1D6M382_MAIZE;tr|A0A1D6M3A1|A0A1D6M3A1_MAIZE;tr|A0A1D6M393|A0A1D6M393_MAIZE;tr|A0A1D6M372|A0A1D6M372_MAIZE;tr|A0A1D6M383|A0A1D6M383_MAIZE;tr|A0A1D6M375|A0A1D6M375_MAIZE;tr|A0A1D6M3A0|A0A1D6M3A0_MAIZE;tr|A0A1D6M386|A0A1D6M386_MAIZE;tr|A0A1D6M385|A0A1D6M385_MAIZE;tr|A0A1D6M374|A0A1D6M374_MAIZE;tr|A0A1D6M373|A0A1D6M373_MAIZE	tr|A0A1D6M371|A0A1D6M371_MAIZE;tr|A0A1D6M382|A0A1D6M382_MAIZE;tr|A0A1D6M3A1|A0A1D6M3A1_MAIZE;tr|A0A1D6M393|A0A1D6M393_MAIZE;tr|A0A1D6M372|A0A1D6M372_MAIZE;tr|A0A1D6M383|A0A1D6M383_MAIZE;tr|A0A1D6M375|A0A1D6M375_MAIZE;tr|A0A1D6M3A0|A0A1D6M3A0_MAIZE;tr|A0A1D6M386|A0A1D6M386_MAIZE;tr|A0A1D6M385|A0A1D6M385_MAIZE;tr|A0A1D6M374|A0A1D6M374_MAIZE;tr|A0A1D6M373|A0A1D6M373_MAIZE	1;1;1;1;1;1;1;1;1;1;1;1	1;1;1;1;1;1;1;1;1;1;1;1	1;1;1;1;1;1;1;1;1;1;1;1	tr|A0A1D6M371|A0A1D6M371_MAIZE Mannosylglycoprotein endo-beta-mannosidase OS=Zea mays OX=4577 GN=103630319 PE=4 SV=1;tr|A0A1D6M382|A0A1D6M382_MAIZE Mannosylglycoprotein endo-beta-mannosidase OS=Zea mays OX=4577 GN=103630319 PE=4 SV=1;tr|A0A1D6M3A1|A0A1D6M3	12	1	1	1	1	0	0	0	0	0	0	0	0	1	0	0	0	0	0	0	0	0	1	0	0	0	0	0	0	0	0	3.9	3.9	3.9	55.788	491	491;608;649;677;810;861;890;947;969;978;1007;1054	0.0014198	3.0555	3.9	0	0	0	0
tr|B6SMG8|B6SMG8_MAIZE;tr|B4FFQ4|B4FFQ4_MAIZE;tr|A0A1D6NYM4|A0A1D6NYM4_MAIZE	tr|B6SMG8|B6SMG8_MAIZE;tr|B4FFQ4|B4FFQ4_MAIZE;tr|A0A1D6NYM4|A0A1D6NYM4_MAIZE	2;2;1	2;2;1	2;2;1	tr|B6SMG8|B6SMG8_MAIZE Peptidase S16, lon OS=Zea mays OX=4577 GN=100280808 PE=2 SV=1;tr|B4FFQ4|B4FFQ4_MAIZE ATP-dependent protease La (LON) domain protein OS=Zea mays OX=4577 GN=100193623 PE=2 SV=1;tr|A0A1D6NYM4|A0A1D6NYM4_MAIZE ATP-dependent protease La (	3	2	2	2	0	0	1	1	0	0	0	0	0	0	0	1	1	0	0	0	0	0	0	0	1	1	0	0	0	0	0	8.7	8.7	8.7	31.159	286	286;289;176	0.003866	2.3856	0	0	4.9	3.8	0
tr|B6T4Q9|B6T4Q9_MAIZE;tr|A0A1D6KFX5|A0A1D6KFX5_MAIZE	tr|B6T4Q9|B6T4Q9_MAIZE;tr|A0A1D6KFX5|A0A1D6KFX5_MAIZE	2;1	1;1	1;1	tr|B6T4Q9|B6T4Q9_MAIZE ATP binding protein OS=Zea mays OX=4577 GN=100192758 PE=2 SV=1;tr|A0A1D6KFX5|A0A1D6KFX5_MAIZE MAP kinase kinase kinase51 OS=Zea mays OX=4577 GN=100192758 PE=4 SV=1	2	2	1	1	2	2	1	1	1	2	1	2	1	1	1	1	0	0	1	0	1	0	1	1	1	0	0	1	0	1	0	5.7	3.5	3.5	41.065	370	370;315	0.0085925	2.1213	5.7	5.7	3.5	2.2	2.2
tr|B6TVF3|B6TVF3_MAIZE	tr|B6TVF3|B6TVF3_MAIZE	1	1	1	tr|B6TVF3|B6TVF3_MAIZE Protein alx OS=Zea mays OX=4577 GN=100284595 PE=2 SV=1	1	1	1	1	0	1	0	0	0	1	0	0	0	0	1	0	0	0	1	0	0	0	0	1	0	0	0	1	0	0	0	3.7	3.7	3.7	41.88	382	382	0.0089141	2.0703	0	3.7	0	0	0
tr|B6UCE2|B6UCE2_MAIZE	tr|B6UCE2|B6UCE2_MAIZE	1	1	1	tr|B6UCE2|B6UCE2_MAIZE Peptide-N4-(N-acetyl-beta-glucosaminyl)asparagine amidase A protein OS=Zea mays OX=4577 GN=100285963 PE=2 SV=1	1	1	1	1	0	1	1	0	0	0	0	0	0	0	1	1	0	0	0	0	0	0	0	1	1	0	0	0	0	0	0	3.2	3.2	3.2	62.205	587	587	0.00049776	3.4815	0	3.2	3.2	0	0
tr|C4J6E4|C4J6E4_MAIZE	tr|C4J6E4|C4J6E4_MAIZE	4	1	1	tr|C4J6E4|C4J6E4_MAIZE Peroxidase OS=Zea mays OX=4577 GN=ZEAMMB73_Zm00001d022456 PE=2 SV=1	1	4	1	1	2	2	2	3	3	2	3	2	2	0	0	0	0	0	0	1	0	0	0	0	0	0	0	0	1	0	0	29.9	13.4	13.4	26.459	254	254	0	14.401	9.4	9.4	9.4	16.5	16.5
tr|A0A1D6LGD3|A0A1D6LGD3_MAIZE;tr|A0A1D6LGD2|A0A1D6LGD2_MAIZE	tr|A0A1D6LGD3|A0A1D6LGD3_MAIZE;tr|A0A1D6LGD2|A0A1D6LGD2_MAIZE	1;1	1;1	1;1	tr|A0A1D6LGD3|A0A1D6LGD3_MAIZE Zinc finger (C3HC4-type RING finger) family protein OS=Zea mays OX=4577 GN=ZEAMMB73_Zm00001d035434 PE=4 SV=1;tr|A0A1D6LGD2|A0A1D6LGD2_MAIZE Zinc finger (C3HC4-type RING finger) family protein OS=Zea mays OX=4577 GN=ZEAMMB73_Z	2	1	1	1	0	0	0	1	0	0	0	0	0	0	0	0	1	0	0	0	0	0	0	0	0	1	0	0	0	0	0	3.3	3.3	3.3	50.063	456	456;459	0.0096813	2.0424	0	0	0	3.3	0
tr|C0PNW8|C0PNW8_MAIZE	tr|C0PNW8|C0PNW8_MAIZE	1	1	1	tr|C0PNW8|C0PNW8_MAIZE LysM domain-containing GPI-anchored protein 2 OS=Zea mays OX=4577 GN=100280377 PE=2 SV=1	1	1	1	1	0	1	0	0	0	0	0	0	0	0	1	0	0	0	0	0	0	0	0	1	0	0	0	0	0	0	0	3.5	3.5	3.5	38.176	367	367	0	12.12	0	3.5	0	0	0
tr|A0A1D6IL23|A0A1D6IL23_MAIZE;tr|A0A1D6IL24|A0A1D6IL24_MAIZE	tr|A0A1D6IL23|A0A1D6IL23_MAIZE;tr|A0A1D6IL24|A0A1D6IL24_MAIZE	6;5	1;1	0;0	tr|A0A1D6IL23|A0A1D6IL23_MAIZE Proteasome subunit alpha type OS=Zea mays OX=4577 GN=ZEAMMB73_Zm00001d022316 PE=3 SV=1;tr|A0A1D6IL24|A0A1D6IL24_MAIZE Proteasome endopeptidase complex OS=Zea mays OX=4577 GN=ZEAMMB73_Zm00001d022316 PE=3 SV=1	2	6	1	0	3	3	2	2	3	2	3	1	3	0	0	0	0	0	0	0	0	1	0	0	0	0	0	0	0	0	0	20.7	3.6	0	29.955	275	275;192	0.0089431	2.0873	9.8	11.6	6.9	6.9	11.6
tr|A0A1D6K5D2|A0A1D6K5D2_MAIZE	tr|A0A1D6K5D2|A0A1D6K5D2_MAIZE	2	2	2	tr|A0A1D6K5D2|A0A1D6K5D2_MAIZE Nucleoredoxin1 OS=Zea mays OX=4577 GN=ZEAMMB73_Zm00001d029457 PE=4 SV=1	1	2	2	2	1	0	0	0	0	1	0	0	0	1	0	0	0	0	1	0	0	0	1	0	0	0	0	1	0	0	0	7.4	7.4	7.4	63.328	569	569	0	3.7005	4.4	0	0	0	0
tr|A0A1D6JNY6|A0A1D6JNY6_MAIZE;tr|A0A096S078|A0A096S078_MAIZE;tr|A0A1D6JNY8|A0A1D6JNY8_MAIZE	tr|A0A1D6JNY6|A0A1D6JNY6_MAIZE;tr|A0A096S078|A0A096S078_MAIZE;tr|A0A1D6JNY8|A0A1D6JNY8_MAIZE	2;2;1	2;2;1	2;2;1	tr|A0A1D6JNY6|A0A1D6JNY6_MAIZE 4-coumarate--CoA ligase-like 7 OS=Zea mays OX=4577 GN=100191850 PE=4 SV=1;tr|A0A096S078|A0A096S078_MAIZE 4-coumarate--CoA ligase-like 7 OS=Zea mays OX=4577 GN=100191850 PE=4 SV=1;tr|A0A1D6JNY8|A0A1D6JNY8_MAIZE 4-coumarate--Co	3	2	2	2	1	0	0	0	0	2	0	0	0	1	0	0	0	0	2	0	0	0	1	0	0	0	0	2	0	0	0	5.6	5.6	5.6	57.521	536	536;555;276	0.00050505	3.5986	2.8	0	0	0	0
tr|A0A1D6P7V4|A0A1D6P7V4_MAIZE;tr|A0A1D6P7V2|A0A1D6P7V2_MAIZE;tr|A0A1D6P7V0|A0A1D6P7V0_MAIZE	tr|A0A1D6P7V4|A0A1D6P7V4_MAIZE;tr|A0A1D6P7V2|A0A1D6P7V2_MAIZE;tr|A0A1D6P7V0|A0A1D6P7V0_MAIZE	1;1;1	1;1;1	1;1;1	tr|A0A1D6P7V4|A0A1D6P7V4_MAIZE 5-hydroxyisourate hydrolase OS=Zea mays OX=4577 GN=ZEAMMB73_Zm00001d047217 PE=4 SV=1;tr|A0A1D6P7V2|A0A1D6P7V2_MAIZE 5-hydroxyisourate hydrolase OS=Zea mays OX=4577 GN=ZEAMMB73_Zm00001d047217 PE=4 SV=1;tr|A0A1D6P7V0|A0A1D6P7V0	3	1	1	1	0	0	0	0	1	0	0	0	0	0	0	0	0	1	0	0	0	0	0	0	0	0	1	0	0	0	0	14.6	14.6	14.6	21.826	198	198;307;342	0	7.4617	0	0	0	0	14.6
tr|A0A1D6JFB7|A0A1D6JFB7_MAIZE;tr|A0A1D6JFB5|A0A1D6JFB5_MAIZE;tr|A0A1D6JFB6|A0A1D6JFB6_MAIZE;tr|C0PGL4|C0PGL4_MAIZE	tr|A0A1D6JFB7|A0A1D6JFB7_MAIZE;tr|A0A1D6JFB5|A0A1D6JFB5_MAIZE;tr|A0A1D6JFB6|A0A1D6JFB6_MAIZE;tr|C0PGL4|C0PGL4_MAIZE	1;1;1;1	1;1;1;1	1;1;1;1	tr|A0A1D6JFB7|A0A1D6JFB7_MAIZE Formation of crista junctions protein 1 OS=Zea mays OX=4577 GN=100383507 PE=3 SV=1;tr|A0A1D6JFB5|A0A1D6JFB5_MAIZE Formation of crista junctions protein 1 OS=Zea mays OX=4577 GN=100383507 PE=3 SV=1;tr|A0A1D6JFB6|A0A1D6JFB6_MAI	4	1	1	1	0	1	0	0	0	0	0	0	0	0	1	0	0	0	0	0	0	0	0	1	0	0	0	0	0	0	0	7.2	7.2	7.2	28.703	265	265;537;547;623	0.0042517	2.3157	0	7.2	0	0	0
tr|A0A1D6IKV5|A0A1D6IKV5_MAIZE	tr|A0A1D6IKV5|A0A1D6IKV5_MAIZE	2	2	2	tr|A0A1D6IKV5|A0A1D6IKV5_MAIZE TolB protein-related OS=Zea mays OX=4577 GN=103633477 PE=4 SV=1	1	2	2	2	2	0	0	0	0	1	0	0	0	2	0	0	0	0	1	0	0	0	2	0	0	0	0	1	0	0	0	3.6	3.6	3.6	72.178	667	667	0	3.8414	3.6	0	0	0	0
tr|C0P5P9|C0P5P9_MAIZE;tr|B6T7G0|B6T7G0_MAIZE	tr|C0P5P9|C0P5P9_MAIZE;tr|B6T7G0|B6T7G0_MAIZE	1;1	1;1	1;1	tr|C0P5P9|C0P5P9_MAIZE Glycylpeptide N-tetradecanoyltransferase OS=Zea mays OX=4577 GN=100283890 PE=2 SV=1;tr|B6T7G0|B6T7G0_MAIZE Glycylpeptide N-tetradecanoyltransferase OS=Zea mays OX=4577 GN=100282444 PE=2 SV=1	2	1	1	1	0	1	0	0	0	1	0	0	0	0	1	0	0	0	1	0	0	0	0	1	0	0	0	1	0	0	0	3.2	3.2	3.2	49.222	433	433;433	0.0026432	2.5399	0	3.2	0	0	0
tr|A0A1D6G949|A0A1D6G949_MAIZE;tr|B4G272|B4G272_MAIZE;tr|A0A1D6G947|A0A1D6G947_MAIZE	tr|A0A1D6G949|A0A1D6G949_MAIZE;tr|B4G272|B4G272_MAIZE;tr|A0A1D6G947|A0A1D6G947_MAIZE	4;4;4	1;1;1	1;1;1	tr|A0A1D6G949|A0A1D6G949_MAIZE Protein FATTY ACID EXPORT 3 chloroplastic OS=Zea mays OX=4577 GN=100273380 PE=4 SV=1;tr|B4G272|B4G272_MAIZE Non-green plastid inner envelope membrane protein OS=Zea mays OX=4577 GN=100273380 PE=2 SV=1;tr|A0A1D6G947|A0A1D6G947	3	4	1	1	3	3	3	2	2	3	2	2	1	0	0	1	0	0	0	0	0	0	0	0	1	0	0	0	0	0	0	13.3	4.9	4.9	33.729	308	308;324;346	0.0097087	2.0625	8.4	8.4	13.3	8.4	8.4
tr|A0A1D6LUT1|A0A1D6LUT1_MAIZE	tr|A0A1D6LUT1|A0A1D6LUT1_MAIZE	1	1	1	tr|A0A1D6LUT1|A0A1D6LUT1_MAIZE Uncharacterized protein OS=Zea mays OX=4577 GN=ZEAMMB73_Zm00001d037130 PE=4 SV=1	1	1	1	1	0	0	0	0	1	0	0	0	0	0	0	0	0	1	0	0	0	0	0	0	0	0	1	0	0	0	0	8.2	8.2	8.2	13.902	122	122	1	-2	0	0	0	0	8.2
tr|C0P4M0|C0P4M0_MAIZE	tr|C0P4M0|C0P4M0_MAIZE	1	1	1	tr|C0P4M0|C0P4M0_MAIZE Monodehydroascorbate reductase 1 peroxisomal OS=Zea mays OX=4577 GN=100382120 PE=2 SV=1	1	1	1	1	1	0	0	0	0	0	0	0	0	1	0	0	0	0	0	0	0	0	1	0	0	0	0	0	0	0	0	3.5	3.5	3.5	46.47	433	433	1	-2	3.5	0	0	0	0
tr|A0A1D6DVJ7|A0A1D6DVJ7_MAIZE;tr|A0A1D6DVL4|A0A1D6DVL4_MAIZE;tr|A0A1D6DVK7|A0A1D6DVK7_MAIZE;tr|A0A1D6DVK9|A0A1D6DVK9_MAIZE;tr|A0A1D6DVK6|A0A1D6DVK6_MAIZE;tr|A0A1D6DVK8|A0A1D6DVK8_MAIZE;tr|A0A1D6DVL2|A0A1D6DVL2_MAIZE;tr|A0A1D6KZT0|A0A1D6KZT0_MAIZE;tr|A0A1D6KZT5|A0A1D6KZT5_MAIZE;tr|A0A1D6DVK3|A0A1D6DVK3_MAIZE;tr|A0A1D6KZS7|A0A1D6KZS7_MAIZE;tr|A0A1D6KZS4|A0A1D6KZS4_MAIZE;tr|A0A1D6NTT9|A0A1D6NTT9_MA…	tr|A0A1D6DVJ7|A0A1D6DVJ7_MAIZE;tr|A0A1D6DVL4|A0A1D6DVL4_MAIZE;tr|A0A1D6DVK7|A0A1D6DVK7_MAIZE;tr|A0A1D6DVK9|A0A1D6DVK9_MAIZE;tr|A0A1D6DVK6|A0A1D6DVK6_MAIZE;tr|A0A1D6DVK8|A0A1D6DVK8_MAIZE	24;24;24;24;21;18;11;6;6;5;5;5;3;2;2;1;1;1;1;1;1;1;1;1;1;1;1;1;1	2;2;2;2;2;2;2;0;0;0;0;0;0;0;0;0;0;0;0;0;0;0;0;0;0;0;0;0;0	2;2;2;2;2;2;2;0;0;0;0;0;0;0;0;0;0;0;0;0;0;0;0;0;0;0;0;0;0	tr|A0A1D6DVJ7|A0A1D6DVJ7_MAIZE Plasma membrane ATPase OS=Zea mays OX=4577 GN=ZEAMMB73_Zm00001d002006 PE=3 SV=1;tr|A0A1D6DVL4|A0A1D6DVL4_MAIZE Plasma membrane ATPase OS=Zea mays OX=4577 GN=ZEAMMB73_Zm00001d002006 PE=3 SV=1;tr|A0A1D6DVK7|A0A1D6DVK7_MAIZE Pla	29	24	2	2	16	12	12	12	13	16	17	11	10	2	0	0	0	0	0	1	0	0	2	0	0	0	0	0	1	0	0	30	2.3	2.3	81.036	744	744;752;753;764;688;582;375;452;696;244;580;653;543;226;958;119;124;197;624;726;757;879;1045;1063;1070;1073;1082;1084;1111	1	-2	24.5	19.1	19.1	17.1	17.6
tr|B6SLA5|B6SLA5_MAIZE	tr|B6SLA5|B6SLA5_MAIZE	2	2	2	tr|B6SLA5|B6SLA5_MAIZE 2Fe-2S ferredoxin-like superfamily protein OS=Zea mays OX=4577 GN=100284188 PE=2 SV=1	1	2	2	2	0	0	0	0	0	0	2	0	0	0	0	0	0	0	0	2	0	0	0	0	0	0	0	0	2	0	0	14.5	14.5	14.5	17.123	159	159	0	5.2882	0	0	0	0	0
tr|C4J9S5|C4J9S5_MAIZE	tr|C4J9S5|C4J9S5_MAIZE	1	1	1	tr|C4J9S5|C4J9S5_MAIZE RanBP2-type zinc finger protein OS=Zea mays OX=4577 GN=ZEAMMB73_Zm00001d021520 PE=2 SV=1	1	1	1	1	0	0	0	0	0	0	1	0	0	0	0	0	0	0	0	1	0	0	0	0	0	0	0	0	1	0	0	3.7	3.7	3.7	28.73	273	273	0.0050021	2.2236	0	0	0	0	0
tr|A0A096SC75|A0A096SC75_MAIZE	tr|A0A096SC75|A0A096SC75_MAIZE	1	1	1	tr|A0A096SC75|A0A096SC75_MAIZE Dentin sialophosphoprotein-related OS=Zea mays OX=4577 GN=103647958 PE=4 SV=1	1	1	1	1	1	1	0	0	0	1	0	0	1	1	1	0	0	0	1	0	0	1	1	1	0	0	0	1	0	0	1	3	3	3	61.932	569	569	0	3.9824	3	3	0	0	0
tr|B6SQU8|B6SQU8_MAIZE	tr|B6SQU8|B6SQU8_MAIZE	2	2	2	tr|B6SQU8|B6SQU8_MAIZE Bowman-Birk type trypsin inhibitor OS=Zea mays OX=4577 GN=100281921 PE=2 SV=1	1	2	2	2	1	0	0	0	0	1	0	0	0	1	0	0	0	0	1	0	0	0	1	0	0	0	0	1	0	0	0	9.7	9.7	9.7	12.957	124	124	0.00099206	3.4288	9.7	0	0	0	0
sp|B4FHU1|ZCIS_MAIZE	sp|B4FHU1|ZCIS_MAIZE	1	1	1	sp|B4FHU1|ZCIS_MAIZE 15-cis-zeta-carotene isomerase, chloroplastic OS=Zea mays OX=4577 PE=1 SV=1	1	1	1	1	0	1	0	0	0	0	0	0	0	0	1	0	0	0	0	0	0	0	0	1	0	0	0	0	0	0	0	3.6	3.6	3.6	40.319	366	366	0.0096463	2.0158	0	3.6	0	0	0
tr|A0A1D6HI21|A0A1D6HI21_MAIZE;tr|A0A1D6HI20|A0A1D6HI20_MAIZE;tr|C0P7G9|C0P7G9_MAIZE;tr|C0PE66|C0PE66_MAIZE	tr|A0A1D6HI21|A0A1D6HI21_MAIZE;tr|A0A1D6HI20|A0A1D6HI20_MAIZE;tr|C0P7G9|C0P7G9_MAIZE	3;3;2;1	3;3;2;1	3;3;2;1	tr|A0A1D6HI21|A0A1D6HI21_MAIZE p-loop containing nucleoside triphosphate hydrolase superfamily protein OS=Zea mays OX=4577 GN=100278165 PE=4 SV=1;tr|A0A1D6HI20|A0A1D6HI20_MAIZE p-loop containing nucleoside triphosphate hydrolase superfamily protein OS=Zea	4	3	3	3	0	0	0	1	0	0	1	1	0	0	0	0	1	0	0	1	1	0	0	0	0	1	0	0	1	1	0	5.2	5.2	5.2	46.786	427	427;434;160;206	0.0009901	3.4126	0	0	0	1.9	0
tr|A0A1D6QQG4|A0A1D6QQG4_MAIZE;tr|K7UQV5|K7UQV5_MAIZE	tr|A0A1D6QQG4|A0A1D6QQG4_MAIZE;tr|K7UQV5|K7UQV5_MAIZE	1;1	1;1	1;1	tr|A0A1D6QQG4|A0A1D6QQG4_MAIZE Protein CLP1-like protein OS=Zea mays OX=4577 GN=100284798 PE=3 SV=1;tr|K7UQV5|K7UQV5_MAIZE Protein CLP1 homolog OS=Zea mays OX=4577 GN=100284798 PE=3 SV=1	2	1	1	1	1	1	0	0	1	0	0	1	0	1	1	0	0	1	0	0	1	0	1	1	0	0	1	0	0	1	0	5.7	5.7	5.7	29.854	280	280;439	0.0089906	2.1166	5.7	5.7	0	0	5.7
tr|A0A1D6JLA4|A0A1D6JLA4_MAIZE	tr|A0A1D6JLA4|A0A1D6JLA4_MAIZE	2	2	2	tr|A0A1D6JLA4|A0A1D6JLA4_MAIZE Fusca-like protein OS=Zea mays OX=4577 GN=ZEAMMB73_Zm00001d027359 PE=4 SV=1	1	2	2	2	1	1	0	0	0	0	0	0	0	1	1	0	0	0	0	0	0	0	1	1	0	0	0	0	0	0	0	2.9	2.9	2.9	49.862	445	445	0.00094922	3.0716	2.9	2.2	0	0	0
tr|B4FEV7|B4FEV7_MAIZE	tr|B4FEV7|B4FEV7_MAIZE	1	1	1	tr|B4FEV7|B4FEV7_MAIZE DNAJ heat shock N-terminal domain-containing protein OS=Zea mays OX=4577 GN=100193395 PE=2 SV=1	1	1	1	1	1	0	0	0	0	0	1	0	0	1	0	0	0	0	0	1	0	0	1	0	0	0	0	0	1	0	0	2.9	2.9	2.9	38.003	341	341	0.0096347	2.0097	2.9	0	0	0	0
tr|A0A1D6EHU0|A0A1D6EHU0_MAIZE;tr|B4FWJ9|B4FWJ9_MAIZE;tr|A0A1D6EHT9|A0A1D6EHT9_MAIZE	tr|A0A1D6EHU0|A0A1D6EHU0_MAIZE;tr|B4FWJ9|B4FWJ9_MAIZE;tr|A0A1D6EHT9|A0A1D6EHT9_MAIZE	2;2;2	2;2;2	2;2;2	tr|A0A1D6EHU0|A0A1D6EHU0_MAIZE Transcription factor VIP1 OS=Zea mays OX=4577 GN=100285024 PE=4 SV=1;tr|B4FWJ9|B4FWJ9_MAIZE BZIP transcription factor OS=Zea mays OX=4577 GN=bZIP110 PE=2 SV=1;tr|A0A1D6EHT9|A0A1D6EHT9_MAIZE Transcription factor VIP1 OS=Zea ma	3	2	2	2	1	1	0	1	1	1	0	0	0	1	1	0	1	1	1	0	0	0	1	1	0	1	1	1	0	0	0	3.3	3.3	3.3	35.624	331	331;338;350	0.0097048	2.0623	3.3	3	0	3	3
tr|A0A1D6IYG7|A0A1D6IYG7_MAIZE;tr|A0A1D6IYG9|A0A1D6IYG9_MAIZE;tr|B4FUE0|B4FUE0_MAIZE;tr|A0A1D6IYG5|A0A1D6IYG5_MAIZE;tr|A0A1D6IYG6|A0A1D6IYG6_MAIZE	tr|A0A1D6IYG7|A0A1D6IYG7_MAIZE;tr|A0A1D6IYG9|A0A1D6IYG9_MAIZE;tr|B4FUE0|B4FUE0_MAIZE;tr|A0A1D6IYG5|A0A1D6IYG5_MAIZE;tr|A0A1D6IYG6|A0A1D6IYG6_MAIZE	2;2;2;2;2	2;2;2;2;2	2;2;2;2;2	tr|A0A1D6IYG7|A0A1D6IYG7_MAIZE Obg-like ATPase 1 OS=Zea mays OX=4577 GN=100283841 PE=4 SV=1;tr|A0A1D6IYG9|A0A1D6IYG9_MAIZE Obg-like ATPase 1 OS=Zea mays OX=4577 GN=100283841 PE=4 SV=1;tr|B4FUE0|B4FUE0_MAIZE Obg-like ATPase 1 OS=Zea mays OX=4577 GN=10028384	5	2	2	2	1	1	0	0	0	0	0	1	0	1	1	0	0	0	0	0	1	0	1	1	0	0	0	0	0	1	0	8.6	8.6	8.6	29.268	257	257;300;393;404;431	0.0089177	2.0742	3.9	4.7	0	0	0
REV__tr|A0A1D6NA93|A0A1D6NA93_MAIZE;REV__tr|B8A0D5|B8A0D5_MAIZE;REV__tr|A0A1D6NA94|A0A1D6NA94_MAIZE	REV__tr|A0A1D6NA93|A0A1D6NA93_MAIZE;REV__tr|B8A0D5|B8A0D5_MAIZE;REV__tr|A0A1D6NA94|A0A1D6NA94_MAIZE	1;1;1	1;1;1	1;1;1	tr|A0A1D6NA93|A0A1D6NA93_MAIZE Myosin-binding protein 1 OS=Zea mays OX=4577 GN=100279864 PE=4 SV=1;tr|B8A0D5|B8A0D5_MAIZE Myosin-binding protein 1 OS=Zea mays OX=4577 GN=100279864 PE=2 SV=1;tr|A0A1D6NA94|A0A1D6NA94_MAIZE Myosin-binding protein 1 OS=Zea may	3	1	1	1	0	0	0	0	1	0	0	0	0	0	0	0	0	1	0	0	0	0	0	0	0	0	1	0	0	0	0	0	0	0	107	969	969;980;999	0.0045929	2.2389	0	0	0	0	0
tr|B4FRH5|B4FRH5_MAIZE;tr|A0A1D6HDG3|A0A1D6HDG3_MAIZE;tr|A0A1D6HDG2|A0A1D6HDG2_MAIZE;tr|A0A1D6HDG0|A0A1D6HDG0_MAIZE;tr|A0A1D6HDG6|A0A1D6HDG6_MAIZE;tr|A0A1D6HDG9|A0A1D6HDG9_MAIZE;tr|A0A1D6HDG8|A0A1D6HDG8_MAIZE;tr|A0A1D6HDG4|A0A1D6HDG4_MAIZE;tr|A0A1D6LTA9|A0A1D6LTA9_MAIZE;tr|A0A1D6LT95|A0A1D6LT95_MAIZE;tr|A0A1D6M047|A0A1D6M047_MAIZE;tr|A0A1D6M045|A0A1D6M045_MAIZE;tr|A0A1D6LTB4|A0A1D6LTB4_MAIZE;tr|A…	tr|B4FRH5|B4FRH5_MAIZE;tr|A0A1D6HDG3|A0A1D6HDG3_MAIZE;tr|A0A1D6HDG2|A0A1D6HDG2_MAIZE;tr|A0A1D6HDG0|A0A1D6HDG0_MAIZE;tr|A0A1D6HDG6|A0A1D6HDG6_MAIZE;tr|A0A1D6HDG9|A0A1D6HDG9_MAIZE;tr|A0A1D6HDG8|A0A1D6HDG8_MAIZE;tr|A0A1D6HDG4|A0A1D6HDG4_MAIZE	12;11;9;8;8;8;8;6;3;3;2;2;2;2;2	1;1;1;1;1;1;1;1;1;1;1;1;1;1;1	1;1;1;1;1;1;1;1;1;1;1;1;1;1;1	tr|B4FRH5|B4FRH5_MAIZE Succinate--CoA ligase [ADP-forming] subunit beta, mitochondrial OS=Zea mays OX=4577 GN=100284826 PE=2 SV=1;tr|A0A1D6HDG3|A0A1D6HDG3_MAIZE Succinate-CoA ligase subunit beta OS=Zea mays OX=4577 GN=100284826 PE=3 SV=1;tr|A0A1D6HDG2|A0A1	15	12	1	1	8	8	9	4	5	7	9	4	7	0	1	0	0	0	0	0	0	0	0	1	0	0	0	0	0	0	0	31.3	2.1	2.1	45.201	422	422;321;390;376;417;439;452;278;169;331;112;131;150;220;478	1	-2	23.5	23	24.2	9.7	13.7
tr|A0A1D6FF79|A0A1D6FF79_MAIZE;tr|K7VAS4|K7VAS4_MAIZE	tr|A0A1D6FF79|A0A1D6FF79_MAIZE;tr|K7VAS4|K7VAS4_MAIZE	1;1	1;1	1;1	tr|A0A1D6FF79|A0A1D6FF79_MAIZE Proteasome component (PCI) domain protein OS=Zea mays OX=4577 GN=ZEAMMB73_Zm00001d008757 PE=4 SV=1;tr|K7VAS4|K7VAS4_MAIZE Eukaryotic translation initiation factor 3 subunit M OS=Zea mays OX=4577 GN=ZEAMMB73_Zm00001d008757 PE=	2	1	1	1	1	0	0	0	0	0	0	0	0	1	0	0	0	0	0	0	0	0	1	0	0	0	0	0	0	0	0	6.3	6.3	6.3	30.326	271	271;415	0.0042409	2.2952	6.3	0	0	0	0
tr|A0A1D6M2M0|A0A1D6M2M0_MAIZE;tr|A0A1D6M2M3|A0A1D6M2M3_MAIZE;tr|A0A1D6M2M2|A0A1D6M2M2_MAIZE;tr|B4G0I5|B4G0I5_MAIZE;tr|A0A1D6M2M1|A0A1D6M2M1_MAIZE	tr|A0A1D6M2M0|A0A1D6M2M0_MAIZE;tr|A0A1D6M2M3|A0A1D6M2M3_MAIZE;tr|A0A1D6M2M2|A0A1D6M2M2_MAIZE;tr|B4G0I5|B4G0I5_MAIZE;tr|A0A1D6M2M1|A0A1D6M2M1_MAIZE	1;1;1;1;1	1;1;1;1;1	1;1;1;1;1	tr|A0A1D6M2M0|A0A1D6M2M0_MAIZE Chlorophyll synthase chloroplastic OS=Zea mays OX=4577 GN=100274372 PE=4 SV=1;tr|A0A1D6M2M3|A0A1D6M2M3_MAIZE Chlorophyll synthase chloroplastic OS=Zea mays OX=4577 GN=100274372 PE=4 SV=1;tr|A0A1D6M2M2|A0A1D6M2M2_MAIZE Chlorop	5	1	1	1	0	1	0	0	0	0	0	0	0	0	1	0	0	0	0	0	0	0	0	1	0	0	0	0	0	0	0	16.7	16.7	16.7	12.787	120	120;362;377;378;406	0.003886	2.4145	0	16.7	0	0	0
tr|A0A1D6KNN0|A0A1D6KNN0_MAIZE;tr|A0A1D6KNM8|A0A1D6KNM8_MAIZE;tr|A0A1D6KNM9|A0A1D6KNM9_MAIZE	tr|A0A1D6KNN0|A0A1D6KNN0_MAIZE;tr|A0A1D6KNM8|A0A1D6KNM8_MAIZE;tr|A0A1D6KNM9|A0A1D6KNM9_MAIZE	4;4;2	2;2;2	2;2;2	tr|A0A1D6KNN0|A0A1D6KNN0_MAIZE D-3-phosphoglycerate dehydrogenase OS=Zea mays OX=4577 GN=ZEAMMB73_Zm00001d032114 PE=3 SV=1;tr|A0A1D6KNM8|A0A1D6KNM8_MAIZE D-3-phosphoglycerate dehydrogenase 2 chloroplastic OS=Zea mays OX=4577 GN=ZEAMMB73_Zm00001d032114 PE=4	3	4	2	2	0	3	2	1	0	0	0	1	0	0	1	1	0	0	0	0	0	0	0	1	1	0	0	0	0	0	0	8.9	5.2	5.2	54.41	516	516;659;143	0.0026281	2.5143	0	7	3.5	1.6	0
tr|A0A1D6M0R0|A0A1D6M0R0_MAIZE;tr|A0A1D6M0R1|A0A1D6M0R1_MAIZE;tr|A0A1D6M0Q4|A0A1D6M0Q4_MAIZE;tr|A0A1D6M0Q0|A0A1D6M0Q0_MAIZE;tr|A0A1D6M0Q5|A0A1D6M0Q5_MAIZE;tr|A0A1D6M0Q7|A0A1D6M0Q7_MAIZE;tr|A0A1D6M0Q3|A0A1D6M0Q3_MAIZE;tr|A0A1D6M0Q8|A0A1D6M0Q8_MAIZE	tr|A0A1D6M0R0|A0A1D6M0R0_MAIZE;tr|A0A1D6M0R1|A0A1D6M0R1_MAIZE;tr|A0A1D6M0Q4|A0A1D6M0Q4_MAIZE;tr|A0A1D6M0Q0|A0A1D6M0Q0_MAIZE;tr|A0A1D6M0Q5|A0A1D6M0Q5_MAIZE;tr|A0A1D6M0Q7|A0A1D6M0Q7_MAIZE	9;9;9;9;9;7;4;2	1;1;1;1;1;1;1;0	1;1;1;1;1;1;1;0	tr|A0A1D6M0R0|A0A1D6M0R0_MAIZE Phosphoribosylaminoimidazole carboxylase family protein / AIR carboxylase family protein OS=Zea mays OX=4577 GN=103630165 PE=3 SV=1;tr|A0A1D6M0R1|A0A1D6M0R1_MAIZE Phosphoribosylaminoimidazole carboxylase family protein / AIR	8	9	1	1	3	3	5	4	3	1	3	3	2	0	0	0	0	1	0	0	0	0	0	0	0	0	1	0	0	0	0	21.1	4.1	4.1	45.623	418	418;584;634;663;665;610;366;81	0	12.066	6.9	7.7	10.3	11.2	8.9
tr|A0A1D6H7E8|A0A1D6H7E8_MAIZE;tr|A0A1D6QQV5|A0A1D6QQV5_MAIZE;tr|A0A1D6QQU7|A0A1D6QQU7_MAIZE;tr|A0A1D6H7D9|A0A1D6H7D9_MAIZE;tr|A0A1D6H7E7|A0A1D6H7E7_MAIZE;tr|A0A1D6QQV4|A0A1D6QQV4_MAIZE;tr|A0A1D6H7A5|A0A1D6H7A5_MAIZE;tr|A0A1D6H7E3|A0A1D6H7E3_MAIZE;tr|A0A1D6H7B5|A0A1D6H7B5_MAIZE;tr|A0A1D6QQV2|A0A1D6QQV2_MAIZE;tr|K7UEL0|K7UEL0_MAIZE;tr|A0A1D6H7E5|A0A1D6H7E5_MAIZE;tr|A0A1D6QQR8|A0A1D6QQR8_MAIZE;tr|A…	tr|A0A1D6H7E8|A0A1D6H7E8_MAIZE;tr|A0A1D6QQV5|A0A1D6QQV5_MAIZE;tr|A0A1D6QQU7|A0A1D6QQU7_MAIZE;tr|A0A1D6H7D9|A0A1D6H7D9_MAIZE;tr|A0A1D6H7E7|A0A1D6H7E7_MAIZE;tr|A0A1D6QQV4|A0A1D6QQV4_MAIZE;tr|A0A1D6H7A5|A0A1D6H7A5_MAIZE;tr|A0A1D6H7E3|A0A1D6H7E3_MAIZE;tr|A0A1D6H7B5|A0A1D6H7B5_MAIZE;tr|A0A1D6QQV2|A0A1D6QQV2_MAIZE;tr|K7UEL0|K7UEL0_MAIZE;tr|A0A1D6H7E5|A0A1D6H7E5_MAIZE;tr|A0A1D6QQR8|A0A1D6QQR8_MAIZE;tr|A…	2;2;2;2;2;2;2;2;2;2;2;2;2;2;2;2;2;2;2;2;2;2;2;2;2;2;2;2;2;2;2;2;2;2;2;2;2;2;2;2;2;2;2;2;2;2;2;2;2;2;2;2;2;2;2;1;1;1;1;1;1;1;1;1;1;1;1;1;1;1;1;1;1;1;1;1;1;1;1;1;1	2;2;2;2;2;2;2;2;2;2;2;2;2;2;2;2;2;2;2;2;2;2;2;2;2;2;2;2;2;2;2;2;2;2;2;2;2;2;2;2;2;2;2;2;2;2;2;2;2;2;2;2;2;2;2;1;1;1;1;1;1;1;1;1;1;1;1;1;1;1;1;1;1;1;1;1;1;1;1;1;1	2;2;2;2;2;2;2;2;2;2;2;2;2;2;2;2;2;2;2;2;2;2;2;2;2;2;2;2;2;2;2;2;2;2;2;2;2;2;2;2;2;2;2;2;2;2;2;2;2;2;2;2;2;2;2;1;1;1;1;1;1;1;1;1;1;1;1;1;1;1;1;1;1;1;1;1;1;1;1;1;1	tr|A0A1D6H7E8|A0A1D6H7E8_MAIZE Coatomer subunit beta-3 OS=Zea mays OX=4577 GN=100383977 PE=4 SV=1;tr|A0A1D6QQV5|A0A1D6QQV5_MAIZE Putative coatomer beta subunit family protein OS=Zea mays OX=4577 GN=103654814 PE=4 SV=1;tr|A0A1D6QQU7|A0A1D6QQU7_MAIZE Putati	81	2	2	2	1	1	1	0	0	0	0	0	0	1	1	1	0	0	0	0	0	0	1	1	1	0	0	0	0	0	0	7.3	7.3	7.3	35.96	315	315;319;430;430;487;488;574;618;622;624;626;626;628;629;636;644;660;675;703;717;717;731;758;758;787;788;806;808;813;823;825;829;860;861;862;862;865;871;871;873;875;876;893;894;919;921;923;923;924;926;926;929;932;938;979;354;451;499;499;615;660;692;716;745;746;802;839;839;852;858;859;864;867;869;876;884;900;901;901;902;906	0.0018735	2.9709	3.2	4.1	4.1	0	0
tr|A0A1D6HB21|A0A1D6HB21_MAIZE	tr|A0A1D6HB21|A0A1D6HB21_MAIZE	1	1	1	tr|A0A1D6HB21|A0A1D6HB21_MAIZE Transposon protein Mutator sub-class OS=Zea mays OX=4577 GN=ZEAMMB73_Zm00001d016898 PE=3 SV=1	1	1	1	1	0	1	0	0	0	0	0	0	0	0	1	0	0	0	0	0	0	0	0	1	0	0	0	0	0	0	0	1.7	1.7	1.7	80.015	749	749	0.0089395	2.0861	0	1.7	0	0	0
tr|A0A1D6MD98|A0A1D6MD98_MAIZE	tr|A0A1D6MD98|A0A1D6MD98_MAIZE	1	1	1	tr|A0A1D6MD98|A0A1D6MD98_MAIZE DUF3143 family protein OS=Zea mays OX=4577 GN=100277162 PE=4 SV=1	1	1	1	1	0	0	1	0	0	0	0	0	0	0	0	1	0	0	0	0	0	0	0	0	1	0	0	0	0	0	0	11.8	11.8	11.8	16.52	153	153	0.009627	2.007	0	0	11.8	0	0
tr|B4FVB1|B4FVB1_MAIZE;tr|A0A1D6LAN8|A0A1D6LAN8_MAIZE	tr|B4FVB1|B4FVB1_MAIZE;tr|A0A1D6LAN8|A0A1D6LAN8_MAIZE	24;24	1;1	1;1	tr|B4FVB1|B4FVB1_MAIZE Actin-7 OS=Zea mays OX=4577 GN=100273404 PE=2 SV=1;tr|A0A1D6LAN8|A0A1D6LAN8_MAIZE Actin-7 OS=Zea mays OX=4577 GN=100273404 PE=3 SV=1	2	24	1	1	19	18	17	14	16	17	17	15	15	0	0	0	0	0	0	0	0	1	0	0	0	0	0	0	0	0	1	50.7	4.2	4.2	41.669	377	377;392	1	-2	44	39	38.5	34.2	38.5
tr|A0A1D6FN59|A0A1D6FN59_MAIZE;tr|B4FJJ6|B4FJJ6_MAIZE	tr|A0A1D6FN59|A0A1D6FN59_MAIZE;tr|B4FJJ6|B4FJJ6_MAIZE	1;1	1;1	1;1	tr|A0A1D6FN59|A0A1D6FN59_MAIZE Protein ABCI12 chloroplastic OS=Zea mays OX=4577 GN=100216748 PE=4 SV=1;tr|B4FJJ6|B4FJJ6_MAIZE Protein ABCI12 chloroplastic OS=Zea mays OX=4577 GN=100216748 PE=2 SV=1	2	1	1	1	1	1	0	1	1	0	1	0	1	1	1	0	1	1	0	1	0	1	1	1	0	1	1	0	1	0	1	5.9	5.9	5.9	28.395	270	270;394	0.00099305	3.4362	5.9	5.9	0	5.9	5.9
tr|A0A1D6JXL1|A0A1D6JXL1_MAIZE;tr|A0A1D6JXL4|A0A1D6JXL4_MAIZE;tr|B4FS28|B4FS28_MAIZE;tr|A0A1D6JXL2|A0A1D6JXL2_MAIZE	tr|A0A1D6JXL1|A0A1D6JXL1_MAIZE;tr|A0A1D6JXL4|A0A1D6JXL4_MAIZE;tr|B4FS28|B4FS28_MAIZE;tr|A0A1D6JXL2|A0A1D6JXL2_MAIZE	1;1;1;1	1;1;1;1	1;1;1;1	tr|A0A1D6JXL1|A0A1D6JXL1_MAIZE Serine/threonine-protein phosphatase OS=Zea mays OX=4577 GN=103634267 PE=3 SV=1;tr|A0A1D6JXL4|A0A1D6JXL4_MAIZE Serine/threonine-protein phosphatase OS=Zea mays OX=4577 GN=103634267 PE=3 SV=1;tr|B4FS28|B4FS28_MAIZE Serine/thre	4	1	1	1	1	0	0	0	0	0	0	0	0	1	0	0	0	0	0	0	0	0	1	0	0	0	0	0	0	0	0	5.8	5.8	5.8	19.528	172	172;322;323;410	0.0041824	2.2483	5.8	0	0	0	0
tr|A0A1D6JHI0|A0A1D6JHI0_MAIZE;tr|A0A1D6JHH8|A0A1D6JHH8_MAIZE;tr|A0A1D6JHH7|A0A1D6JHH7_MAIZE	tr|A0A1D6JHI0|A0A1D6JHI0_MAIZE;tr|A0A1D6JHH8|A0A1D6JHH8_MAIZE;tr|A0A1D6JHH7|A0A1D6JHH7_MAIZE	1;1;1	1;1;1	1;1;1	tr|A0A1D6JHI0|A0A1D6JHI0_MAIZE Plant cysteine oxidase 3 OS=Zea mays OX=4577 GN=100502253 PE=4 SV=1;tr|A0A1D6JHH8|A0A1D6JHH8_MAIZE Plant cysteine oxidase 3 OS=Zea mays OX=4577 GN=100502253 PE=4 SV=1;tr|A0A1D6JHH7|A0A1D6JHH7_MAIZE Plant cysteine oxidase 3 OS	3	1	1	1	0	1	1	0	0	0	0	0	0	0	1	1	0	0	0	0	0	0	0	1	1	0	0	0	0	0	0	7.3	7.3	7.3	28.396	260	260;283;329	0.00049751	3.48	0	7.3	7.3	0	0
tr|A0A1D6HYS5|A0A1D6HYS5_MAIZE	tr|A0A1D6HYS5|A0A1D6HYS5_MAIZE	2	2	2	tr|A0A1D6HYS5|A0A1D6HYS5_MAIZE Phosphoglucosamine mutase family protein OS=Zea mays OX=4577 GN=ZEAMMB73_Zm00001d019568 PE=4 SV=1	1	2	2	2	0	2	0	0	1	0	0	0	0	0	2	0	0	1	0	0	0	0	0	2	0	0	1	0	0	0	0	5.4	5.4	5.4	38.755	354	354	0.0018753	2.9781	0	5.4	0	0	5.4
tr|A0A1D6F1Q8|A0A1D6F1Q8_MAIZE	tr|A0A1D6F1Q8|A0A1D6F1Q8_MAIZE	4	1	1	tr|A0A1D6F1Q8|A0A1D6F1Q8_MAIZE Alanine aminotransferase10 OS=Zea mays OX=4577 GN=100279149 PE=4 SV=1	1	4	1	1	3	3	1	1	2	2	2	1	2	0	1	0	0	0	0	0	0	0	0	1	0	0	0	0	0	0	0	8.4	2.1	2.1	61.027	559	559	1	-2	6.3	6.6	2.3	2.3	4.5
tr|C0PFZ6|C0PFZ6_MAIZE	tr|C0PFZ6|C0PFZ6_MAIZE	2	2	2	tr|C0PFZ6|C0PFZ6_MAIZE 1-aminocyclopropane-1-carboxylate oxidase2 OS=Zea mays OX=4577 GN=100382364 PE=2 SV=1	1	2	2	2	2	1	0	0	0	0	0	0	0	2	1	0	0	0	0	0	0	0	2	1	0	0	0	0	0	0	0	6.7	6.7	6.7	36.437	326	326	0.0018501	2.8635	6.7	4	0	0	0
tr|K7UKY0|K7UKY0_MAIZE;tr|K7V0Y4|K7V0Y4_MAIZE;sp|P17847|NIR_MAIZE;tr|K7U9U9|K7U9U9_MAIZE;tr|A0A1D6HL76|A0A1D6HL76_MAIZE;tr|A0A1D6HL75|A0A1D6HL75_MAIZE	tr|K7UKY0|K7UKY0_MAIZE;tr|K7V0Y4|K7V0Y4_MAIZE;sp|P17847|NIR_MAIZE;tr|K7U9U9|K7U9U9_MAIZE;tr|A0A1D6HL76|A0A1D6HL76_MAIZE;tr|A0A1D6HL75|A0A1D6HL75_MAIZE	2;2;2;2;1;1	2;2;2;2;1;1	2;2;2;2;1;1	tr|K7UKY0|K7UKY0_MAIZE Ferredoxin--nitrite reductase chloroplastic OS=Zea mays OX=4577 GN=542264 PE=4 SV=1;tr|K7V0Y4|K7V0Y4_MAIZE Ferredoxin--nitrite reductase chloroplastic OS=Zea mays OX=4577 GN=542264 PE=4 SV=1;sp|P17847|NIR_MAIZE Ferredoxin--nitrite re	6	2	2	2	0	0	1	0	0	0	0	1	0	0	0	1	0	0	0	0	1	0	0	0	1	0	0	0	0	1	0	7.2	7.2	7.2	35.372	318	318;458;569;597;493;606	0.0089249	2.0751	0	0	3.8	0	0
tr|B4FB92|B4FB92_MAIZE	tr|B4FB92|B4FB92_MAIZE	2	2	1	tr|B4FB92|B4FB92_MAIZE GDSL esterase/lipase OS=Zea mays OX=4577 GN=100192079 PE=2 SV=1	1	2	2	1	0	1	1	0	0	0	0	0	0	0	1	1	0	0	0	0	0	0	0	1	0	0	0	0	0	0	0	6	6	3.7	43.191	403	403	0.00097561	3.2861	0	3.7	2.2	0	0
tr|A0A1D6E1K0|A0A1D6E1K0_MAIZE;tr|A0A1D6E1K3|A0A1D6E1K3_MAIZE;tr|A0A1D6E1K1|A0A1D6E1K1_MAIZE;tr|A0A1D6E1K2|A0A1D6E1K2_MAIZE	tr|A0A1D6E1K0|A0A1D6E1K0_MAIZE;tr|A0A1D6E1K3|A0A1D6E1K3_MAIZE;tr|A0A1D6E1K1|A0A1D6E1K1_MAIZE;tr|A0A1D6E1K2|A0A1D6E1K2_MAIZE	1;1;1;1	1;1;1;1	1;1;1;1	tr|A0A1D6E1K0|A0A1D6E1K0_MAIZE UDP-Glycosyltransferase superfamily protein OS=Zea mays OX=4577 GN=100279297 PE=4 SV=1;tr|A0A1D6E1K3|A0A1D6E1K3_MAIZE UDP-Glycosyltransferase superfamily protein OS=Zea mays OX=4577 GN=100279297 PE=4 SV=1;tr|A0A1D6E1K1|A0A1D6	4	1	1	1	0	0	1	0	1	0	0	0	0	0	0	1	0	1	0	0	0	0	0	0	1	0	1	0	0	0	0	8.1	8.1	8.1	19.432	173	173;200;408;417	0.0039062	2.4515	0	0	8.1	0	8.1
tr|A0A1D6GCY4|A0A1D6GCY4_MAIZE;tr|A0A1D6GCY5|A0A1D6GCY5_MAIZE;tr|A0A1D6GCY3|A0A1D6GCY3_MAIZE;tr|C0PKY5|C0PKY5_MAIZE	tr|A0A1D6GCY4|A0A1D6GCY4_MAIZE;tr|A0A1D6GCY5|A0A1D6GCY5_MAIZE;tr|A0A1D6GCY3|A0A1D6GCY3_MAIZE;tr|C0PKY5|C0PKY5_MAIZE	1;1;1;1	1;1;1;1	1;1;1;1	tr|A0A1D6GCY4|A0A1D6GCY4_MAIZE Sucrose nonfermenting 4-like protein OS=Zea mays OX=4577 GN=542544 PE=4 SV=1;tr|A0A1D6GCY5|A0A1D6GCY5_MAIZE Sucrose nonfermenting 4-like protein OS=Zea mays OX=4577 GN=542544 PE=4 SV=1;tr|A0A1D6GCY3|A0A1D6GCY3_MAIZE Sucrose n	4	1	1	1	0	1	0	0	0	1	0	0	0	0	1	0	0	0	1	0	0	0	0	1	0	0	0	1	0	0	0	7.5	7.5	7.5	22.568	200	200;263;490;496	0.0058019	2.1937	0	7.5	0	0	0
tr|A0A1D6NHS4|A0A1D6NHS4_MAIZE;tr|C4J093|C4J093_MAIZE;tr|A0A1D6NHS3|A0A1D6NHS3_MAIZE;tr|A0A1D6NHS6|A0A1D6NHS6_MAIZE;tr|B4FI76|B4FI76_MAIZE	tr|A0A1D6NHS4|A0A1D6NHS4_MAIZE;tr|C4J093|C4J093_MAIZE;tr|A0A1D6NHS3|A0A1D6NHS3_MAIZE;tr|A0A1D6NHS6|A0A1D6NHS6_MAIZE;tr|B4FI76|B4FI76_MAIZE	8;8;7;7;5	1;1;1;1;1	1;1;1;1;1	tr|A0A1D6NHS4|A0A1D6NHS4_MAIZE Adenylate kinase 4 OS=Zea mays OX=4577 GN=ZEAMMB73_Zm00001d044103 PE=3 SV=1;tr|C4J093|C4J093_MAIZE Adenylate kinase 4 OS=Zea mays OX=4577 GN=ZEAMMB73_Zm00001d044103 PE=2 SV=1;tr|A0A1D6NHS3|A0A1D6NHS3_MAIZE Adenylate kinase 4	5	8	1	1	5	5	3	4	5	4	5	4	3	0	0	0	0	1	0	0	0	0	0	0	0	0	1	0	0	0	0	38.9	7.8	7.8	19.777	180	180;241;158;307;241	1	-2	30	23.9	23.9	23.9	31.7
tr|A0A1D6KPB2|A0A1D6KPB2_MAIZE	tr|A0A1D6KPB2|A0A1D6KPB2_MAIZE	4	1	1	tr|A0A1D6KPB2|A0A1D6KPB2_MAIZE Dihydrolipoamide acetyltransferase component of pyruvate dehydrogenase complex OS=Zea mays OX=4577 GN=ZEAMMB73_Zm00001d032224 PE=3 SV=1	1	4	1	1	2	3	0	1	1	2	3	1	2	0	1	0	0	0	0	1	0	0	0	1	0	0	0	0	1	0	0	9.3	1.9	1.9	48.905	471	471	1	-2	5.7	7.6	0	3.2	1.7
tr|A0A1D6QRQ1|A0A1D6QRQ1_MAIZE	tr|A0A1D6QRQ1|A0A1D6QRQ1_MAIZE	1	1	1	tr|A0A1D6QRQ1|A0A1D6QRQ1_MAIZE Putative L-gulonolactone oxidase 6 OS=Zea mays OX=4577 GN=ZEAMMB73_Zm00001d053700 PE=4 SV=1	1	1	1	1	0	0	0	1	0	0	0	0	0	0	0	0	1	0	0	0	0	0	0	0	0	1	0	0	0	0	0	6.7	6.7	6.7	34.436	330	330	0	4.6317	0	0	0	6.7	0
tr|B4FYQ7|B4FYQ7_MAIZE	tr|B4FYQ7|B4FYQ7_MAIZE	1	1	1	tr|B4FYQ7|B4FYQ7_MAIZE Early nodulin-like protein 16 OS=Zea mays OX=4577 GN=100274039 PE=2 SV=1	1	1	1	1	0	1	0	0	0	0	0	0	0	0	1	0	0	0	0	0	0	0	0	1	0	0	0	0	0	0	0	12.8	12.8	12.8	20.619	195	195	0	3.7422	0	12.8	0	0	0
tr|B4FTV9|B4FTV9_MAIZE;tr|A0A1D6H3Y8|A0A1D6H3Y8_MAIZE;tr|A0A1D6H3Y9|A0A1D6H3Y9_MAIZE;tr|A0A1D6H3Z0|A0A1D6H3Z0_MAIZE;tr|A0A1D6P391|A0A1D6P391_MAIZE;tr|A0A1D6P390|A0A1D6P390_MAIZE;tr|A0A1D6P389|A0A1D6P389_MAIZE;tr|A0A1D6P392|A0A1D6P392_MAIZE	tr|B4FTV9|B4FTV9_MAIZE;tr|A0A1D6H3Y8|A0A1D6H3Y8_MAIZE;tr|A0A1D6H3Y9|A0A1D6H3Y9_MAIZE;tr|A0A1D6H3Z0|A0A1D6H3Z0_MAIZE;tr|A0A1D6P391|A0A1D6P391_MAIZE;tr|A0A1D6P390|A0A1D6P390_MAIZE	8;7;7;7;5;5;3;1	1;0;1;0;0;0;0;0	1;0;1;0;0;0;0;0	tr|B4FTV9|B4FTV9_MAIZE 26S protease regulatory subunit S10B OS=Zea mays OX=4577 GN=100282100 PE=2 SV=1;tr|A0A1D6H3Y8|A0A1D6H3Y8_MAIZE 26S protease regulatory subunit S10B homolog B OS=Zea mays OX=4577 GN=100383510 PE=3 SV=1;tr|A0A1D6H3Y9|A0A1D6H3Y9_MAIZE P	8	8	1	1	5	4	5	5	4	5	4	3	3	0	0	1	0	0	0	0	0	0	0	0	1	0	0	0	0	0	0	23.5	2.5	2.5	44.571	400	400;272;282;292;272;398;352;83	1	-2	13.5	13.2	13.5	16.2	13.2
tr|A0A1D6L7B7|A0A1D6L7B7_MAIZE;tr|A0A1D6L7B8|A0A1D6L7B8_MAIZE;tr|A0A1D6L7B6|A0A1D6L7B6_MAIZE;tr|A0A1D6L7B1|A0A1D6L7B1_MAIZE;tr|B4FBQ9|B4FBQ9_MAIZE;tr|A0A1D6L7B0|A0A1D6L7B0_MAIZE	tr|A0A1D6L7B7|A0A1D6L7B7_MAIZE;tr|A0A1D6L7B8|A0A1D6L7B8_MAIZE;tr|A0A1D6L7B6|A0A1D6L7B6_MAIZE;tr|A0A1D6L7B1|A0A1D6L7B1_MAIZE;tr|B4FBQ9|B4FBQ9_MAIZE;tr|A0A1D6L7B0|A0A1D6L7B0_MAIZE	1;1;1;1;1;1	1;1;1;1;1;1	1;1;1;1;1;1	tr|A0A1D6L7B7|A0A1D6L7B7_MAIZE Putative zinc metalloprotease EGY1 chloroplastic OS=Zea mays OX=4577 GN=100192539 PE=4 SV=1;tr|A0A1D6L7B8|A0A1D6L7B8_MAIZE Putative zinc metalloprotease EGY1 chloroplastic OS=Zea mays OX=4577 GN=100192539 PE=4 SV=1;tr|A0A1D6L	6	1	1	1	0	1	0	1	0	0	0	0	0	0	1	0	1	0	0	0	0	0	0	1	0	1	0	0	0	0	0	4.6	4.6	4.6	37.52	347	347;375;476;530;561;577	0.0089322	2.0824	0	4.6	0	4.6	0
tr|A0A1D6FAD9|A0A1D6FAD9_MAIZE;tr|A0A1D6FAD8|A0A1D6FAD8_MAIZE;tr|A0A1D6FAD3|A0A1D6FAD3_MAIZE;tr|A0A1D6FAD5|A0A1D6FAD5_MAIZE;tr|A0A1D6FAD0|A0A1D6FAD0_MAIZE;tr|A0A1D6FAC5|A0A1D6FAC5_MAIZE;tr|A0A1D6FAC7|A0A1D6FAC7_MAIZE;tr|A0A1D6FAD6|A0A1D6FAD6_MAIZE;tr|A0A1D6FAC6|A0A1D6FAC6_MAIZE;tr|A0A1D6FAD1|A0A1D6FAD1_MAIZE;tr|A0A1D6FAC8|A0A1D6FAC8_MAIZE	tr|A0A1D6FAD9|A0A1D6FAD9_MAIZE;tr|A0A1D6FAD8|A0A1D6FAD8_MAIZE;tr|A0A1D6FAD3|A0A1D6FAD3_MAIZE;tr|A0A1D6FAD5|A0A1D6FAD5_MAIZE;tr|A0A1D6FAD0|A0A1D6FAD0_MAIZE;tr|A0A1D6FAC5|A0A1D6FAC5_MAIZE;tr|A0A1D6FAC7|A0A1D6FAC7_MAIZE;tr|A0A1D6FAD6|A0A1D6FAD6_MAIZE;tr|A0A1D6FAC6|A0A1D6FAC6_MAIZE;tr|A0A1D6FAD1|A0A1D6FAD1_MAIZE;tr|A0A1D6FAC8|A0A1D6FAC8_MAIZE	1;1;1;1;1;1;1;1;1;1;1	1;1;1;1;1;1;1;1;1;1;1	1;1;1;1;1;1;1;1;1;1;1	tr|A0A1D6FAD9|A0A1D6FAD9_MAIZE Urease OS=Zea mays OX=4577 GN=100277946 PE=3 SV=1;tr|A0A1D6FAD8|A0A1D6FAD8_MAIZE Urease OS=Zea mays OX=4577 GN=100277946 PE=3 SV=1;tr|A0A1D6FAD3|A0A1D6FAD3_MAIZE Urease OS=Zea mays OX=4577 GN=100277946 PE=3 SV=1;tr|A0A1D6FAD5	11	1	1	1	0	0	0	1	1	1	1	0	0	0	0	0	1	1	1	1	0	0	0	0	0	1	1	1	1	0	0	5.3	5.3	5.3	38.66	359	359;463;653;682;687;723;736;784;788;841;846	0.00098184	3.3417	0	0	0	5.3	5.3
tr|A0A1D6J7S7|A0A1D6J7S7_MAIZE	tr|A0A1D6J7S7|A0A1D6J7S7_MAIZE	1	1	1	tr|A0A1D6J7S7|A0A1D6J7S7_MAIZE Uncharacterized protein OS=Zea mays OX=4577 GN=ZEAMMB73_Zm00001d025566 PE=4 SV=1	1	1	1	1	1	0	0	0	0	0	0	0	0	1	0	0	0	0	0	0	0	0	1	0	0	0	0	0	0	0	0	8.7	8.7	8.7	19.156	184	184	0.0014184	3.05	8.7	0	0	0	0
tr|A0A1D6DT56|A0A1D6DT56_MAIZE	tr|A0A1D6DT56|A0A1D6DT56_MAIZE	4	1	1	tr|A0A1D6DT56|A0A1D6DT56_MAIZE NADPH-protochlorophyllide oxidoreductase OS=Zea mays OX=4577 GN=100194154 PE=3 SV=1	1	4	1	1	1	3	1	1	2	1	1	1	1	0	1	0	0	0	0	0	0	0	0	1	0	0	0	0	0	0	0	9.8	2.8	2.8	41.265	387	387	0.0030594	2.4934	3.1	7.8	3.1	3.1	5.2
tr|A0A1D6FR00|A0A1D6FR00_MAIZE;tr|A0A1D6IJJ2|A0A1D6IJJ2_MAIZE	tr|A0A1D6FR00|A0A1D6FR00_MAIZE;tr|A0A1D6IJJ2|A0A1D6IJJ2_MAIZE	4;2	1;0	1;0	tr|A0A1D6FR00|A0A1D6FR00_MAIZE Elongation factor 1-beta OS=Zea mays OX=4577 GN=ZEAMMB73_Zm00001d010431 PE=3 SV=1;tr|A0A1D6IJJ2|A0A1D6IJJ2_MAIZE Elongation factor 1-beta OS=Zea mays OX=4577 GN=100282885 PE=3 SV=1	2	4	1	1	3	3	2	2	1	3	1	1	1	0	0	0	1	0	1	0	0	0	0	0	0	1	0	1	0	0	0	18.4	5.6	5.6	27.254	250	250;74	0.00096479	3.1918	12.8	12.8	7.6	9.2	3.6
tr|A0A1D6E4W8|A0A1D6E4W8_MAIZE;tr|B6TBK0|B6TBK0_MAIZE	tr|A0A1D6E4W8|A0A1D6E4W8_MAIZE;tr|B6TBK0|B6TBK0_MAIZE	1;1	1;1	1;1	tr|A0A1D6E4W8|A0A1D6E4W8_MAIZE UPF0426 protein chloroplastic OS=Zea mays OX=4577 GN=100276454 PE=4 SV=1;tr|B6TBK0|B6TBK0_MAIZE UPF0426 protein chloroplastic OS=Zea mays OX=4577 GN=100276454 PE=2 SV=1	2	1	1	1	1	0	0	0	0	1	0	0	0	1	0	0	0	0	1	0	0	0	1	0	0	0	0	1	0	0	0	15.7	15.7	15.7	13.174	121	121;124	0.0017841	2.6585	15.7	0	0	0	0
tr|A0A1D6MGU2|A0A1D6MGU2_MAIZE;tr|A0A1D6MGH3|A0A1D6MGH3_MAIZE;tr|A0A1D6MGG0|A0A1D6MGG0_MAIZE;tr|A0A1D6I7G7|A0A1D6I7G7_MAIZE;tr|A0A1D6I7G1|A0A1D6I7G1_MAIZE;tr|Q94IQ7|Q94IQ7_MAIZE;tr|A0A1D6I7F9|A0A1D6I7F9_MAIZE;tr|A0A1D6MGD5|A0A1D6MGD5_MAIZE;tr|A0A1D6MGD7|A0A1D6MGD7_MAIZE;tr|A0A1D6MGD6|A0A1D6MGD6_MAIZE;tr|A0A1D6MGD4|A0A1D6MGD4_MAIZE	tr|A0A1D6MGU2|A0A1D6MGU2_MAIZE;tr|A0A1D6MGH3|A0A1D6MGH3_MAIZE;tr|A0A1D6MGG0|A0A1D6MGG0_MAIZE;tr|A0A1D6I7G7|A0A1D6I7G7_MAIZE;tr|A0A1D6I7G1|A0A1D6I7G1_MAIZE;tr|Q94IQ7|Q94IQ7_MAIZE;tr|A0A1D6I7F9|A0A1D6I7F9_MAIZE;tr|A0A1D6MGD5|A0A1D6MGD5_MAIZE;tr|A0A1D6MGD7|A0A1D6MGD7_MAIZE;tr|A0A1D6MGD6|A0A1D6MGD6_MAIZE;tr|A0A1D6MGD4|A0A1D6MGD4_MAIZE	1;1;1;1;1;1;1;1;1;1;1	1;1;1;1;1;1;1;1;1;1;1	1;1;1;1;1;1;1;1;1;1;1	tr|A0A1D6MGU2|A0A1D6MGU2_MAIZE Serine/arginine-rich splicing factor SR45a OS=Zea mays OX=4577 GN=100383483 PE=4 SV=1;tr|A0A1D6MGH3|A0A1D6MGH3_MAIZE Serine/arginine-rich splicing factor SR45a OS=Zea mays OX=4577 GN=100383483 PE=4 SV=1;tr|A0A1D6MGG0|A0A1D6MG	11	1	1	1	0	0	0	1	1	1	0	0	0	0	0	0	1	1	1	0	0	0	0	0	0	1	1	1	0	0	0	7.4	7.4	7.4	19.774	188	188;190;205;238;258;297;308;363;387;418;458	0.0041964	2.2578	0	0	0	7.4	7.4
tr|O24478|O24478_MAIZE	tr|O24478|O24478_MAIZE	1	1	1	tr|O24478|O24478_MAIZE B-keto acyl reductase OS=Zea mays OX=4577 GN=glossy8 PE=2 SV=1	1	1	1	1	0	1	0	0	0	0	0	0	0	0	1	0	0	0	0	0	0	0	0	1	0	0	0	0	0	0	0	4	4	4	35.414	326	326	0.0017994	2.6915	0	4	0	0	0
tr|A0A1D6JY98|A0A1D6JY98_MAIZE;tr|A0A1D6JYA2|A0A1D6JYA2_MAIZE;tr|A0A1D6JYA1|A0A1D6JYA1_MAIZE;tr|A0A1D6JYA0|A0A1D6JYA0_MAIZE;tr|B4FAG0|B4FAG0_MAIZE;tr|A0A1D6L333|A0A1D6L333_MAIZE;tr|A0A1D6M5K4|A0A1D6M5K4_MAIZE;tr|A0A1D6I688|A0A1D6I688_MAIZE;tr|A0A1D6JFD3|A0A1D6JFD3_MAIZE;tr|A0A1D6N7M4|A0A1D6N7M4_MAIZE;tr|A0A1D6PDI9|A0A1D6PDI9_MAIZE;tr|A0A1D6FN07|A0A1D6FN07_MAIZE;tr|A0A1D6KLI4|A0A1D6KLI4_MAIZE;tr|A…	tr|A0A1D6JY98|A0A1D6JY98_MAIZE;tr|A0A1D6JYA2|A0A1D6JYA2_MAIZE;tr|A0A1D6JYA1|A0A1D6JYA1_MAIZE;tr|A0A1D6JYA0|A0A1D6JYA0_MAIZE;tr|B4FAG0|B4FAG0_MAIZE;tr|A0A1D6L333|A0A1D6L333_MAIZE;tr|A0A1D6M5K4|A0A1D6M5K4_MAIZE;tr|A0A1D6I688|A0A1D6I688_MAIZE;tr|A0A1D6JFD3|A0A1D6JFD3_MAIZE;tr|A0A1D6N7M4|A0A1D6N7M4_MAIZE;tr|A0A1D6PDI9|A0A1D6PDI9_MAIZE;tr|A0A1D6FN07|A0A1D6FN07_MAIZE;tr|A0A1D6KLI4|A0A1D6KLI4_MAIZE;tr|A…	2;2;2;2;2;1;1;1;1;1;1;1;1;1;1;1;1;1;1;1;1;1;1;1;1;1;1;1;1;1;1;1;1;1;1;1;1;1	2;2;2;2;2;1;1;1;1;1;1;1;1;1;1;1;1;1;1;1;1;1;1;1;1;1;1;1;1;1;1;1;1;1;1;1;1;1	2;2;2;2;2;1;1;1;1;1;1;1;1;1;1;1;1;1;1;1;1;1;1;1;1;1;1;1;1;1;1;1;1;1;1;1;1;1	tr|A0A1D6JY98|A0A1D6JY98_MAIZE dTDP-glucose dehydratase homolog csu219 OS=Zea mays OX=4577 GN=100191862 PE=4 SV=1;tr|A0A1D6JYA2|A0A1D6JYA2_MAIZE dTDP-glucose dehydratase homolog csu219 OS=Zea mays OX=4577 GN=100191862 PE=4 SV=1;tr|A0A1D6JYA1|A0A1D6JYA1_MAI	38	2	2	2	1	1	0	0	0	0	0	0	0	1	1	0	0	0	0	0	0	0	1	1	0	0	0	0	0	0	0	13.6	13.6	13.6	18.34	162	162;218;307;347;350;97;98;98;143;156;162;188;197;201;218;225;225;226;238;307;341;347;350;368;388;393;403;405;405;413;426;429;438;438;446;451;459;505	0.00095465	3.1291	4.9	8.6	0	0	0
tr|C0HFW2|C0HFW2_MAIZE;tr|A0A1D6KXM9|A0A1D6KXM9_MAIZE	tr|C0HFW2|C0HFW2_MAIZE;tr|A0A1D6KXM9|A0A1D6KXM9_MAIZE	1;1	1;1	1;1	tr|C0HFW2|C0HFW2_MAIZE Protein pleiotropic regulatory locus 1 OS=Zea mays OX=4577 GN=ZEAMMB73_Zm00001d033309 PE=2 SV=1;tr|A0A1D6KXM9|A0A1D6KXM9_MAIZE Protein pleiotropic regulatory locus 1 OS=Zea mays OX=4577 GN=ZEAMMB73_Zm00001d033309 PE=4 SV=1	2	1	1	1	1	1	0	1	0	0	0	0	0	1	1	0	1	0	0	0	0	0	1	1	0	1	0	0	0	0	0	3.6	3.6	3.6	52.462	478	478;483	0.0018605	2.9063	3.6	3.6	0	3.6	0
tr|A0A1D6IEQ6|A0A1D6IEQ6_MAIZE;tr|B4FT81|B4FT81_MAIZE	tr|A0A1D6IEQ6|A0A1D6IEQ6_MAIZE;tr|B4FT81|B4FT81_MAIZE	2;1	2;1	2;1	tr|A0A1D6IEQ6|A0A1D6IEQ6_MAIZE USP family protein OS=Zea mays OX=4577 GN=ZEAMMB73_Zm00001d021730 PE=4 SV=1;tr|B4FT81|B4FT81_MAIZE Universal stress protein PHOS34 OS=Zea mays OX=4577 GN=100273147 PE=2 SV=1	2	2	2	2	1	2	1	1	0	0	0	0	0	1	2	1	1	0	0	0	0	0	1	2	1	1	0	0	0	0	0	7.1	7.1	7.1	29.615	282	282;226	0.002627	2.5094	4.6	7.1	2.5	2.5	0
tr|B4G119|B4G119_MAIZE	tr|B4G119|B4G119_MAIZE	3	1	1	tr|B4G119|B4G119_MAIZE ADPATP carrier protein 1 mitochondrial OS=Zea mays OX=4577 GN=100274442 PE=2 SV=1	1	3	1	1	2	2	2	2	3	2	2	2	2	0	0	0	0	1	0	0	0	0	0	0	0	0	1	0	0	0	0	6.8	3.6	3.6	39.992	366	366	1	-2	3.3	3.3	3.3	3.3	6.8
tr|K7UU06|K7UU06_MAIZE	tr|K7UU06|K7UU06_MAIZE	1	1	1	tr|K7UU06|K7UU06_MAIZE Calmodulin protein 2, touch-induced OS=Zea mays OX=4577 GN=ZEAMMB73_Zm00001d008573 PE=4 SV=1	1	1	1	1	1	0	0	0	0	0	0	0	0	1	0	0	0	0	0	0	0	0	1	0	0	0	0	0	0	0	0	5.9	5.9	5.9	21.198	205	205	0.0018182	2.7555	5.9	0	0	0	0
tr|K7TSP8|K7TSP8_MAIZE;tr|K7TNP5|K7TNP5_MAIZE	tr|K7TSP8|K7TSP8_MAIZE;tr|K7TNP5|K7TNP5_MAIZE	2;2	1;1	1;1	tr|K7TSP8|K7TSP8_MAIZE Eukaryotic translation initiation factor 3 subunit H OS=Zea mays OX=4577 GN=ZEAMMB73_Zm00001d025185 PE=3 SV=1;tr|K7TNP5|K7TNP5_MAIZE Eukaryotic translation initiation factor 3 subunit H OS=Zea mays OX=4577 GN=ZEAMMB73_Zm00001d025185	2	2	1	1	1	0	1	0	0	1	0	0	0	0	0	1	0	0	1	0	0	0	0	0	1	0	0	1	0	0	0	8.4	5.4	5.4	38.101	334	334;343	0.0014131	3.0134	3	0	5.4	0	0
tr|K7VUG4|K7VUG4_MAIZE	tr|K7VUG4|K7VUG4_MAIZE	1	1	1	tr|K7VUG4|K7VUG4_MAIZE Uncharacterized protein OS=Zea mays OX=4577 GN=ZEAMMB73_Zm00001d009969 PE=4 SV=1	1	1	1	1	0	0	0	0	0	0	0	1	0	0	0	0	0	0	0	0	1	0	0	0	0	0	0	0	0	1	0	6.7	6.7	6.7	19.814	179	179	0.0082034	2.1325	0	0	0	0	0
tr|A0A1D6NUJ4|A0A1D6NUJ4_MAIZE;tr|A0A1D6LLK7|A0A1D6LLK7_MAIZE;tr|A0A1D6NUI7|A0A1D6NUI7_MAIZE;tr|A0A1D6LLL8|A0A1D6LLL8_MAIZE;tr|A0A1D6NUH7|A0A1D6NUH7_MAIZE;tr|A0A1D6LLK3|A0A1D6LLK3_MAIZE;tr|A0A1D6NUJ3|A0A1D6NUJ3_MAIZE;tr|A0A1D6LLL3|A0A1D6LLL3_MAIZE;tr|A0A1D6NUI9|A0A1D6NUI9_MAIZE;tr|A0A1D6LLL5|A0A1D6LLL5_MAIZE;tr|A0A1D6NUI3|A0A1D6NUI3_MAIZE;tr|A0A1D6LLL1|A0A1D6LLL1_MAIZE;tr|A0A1D6LLK2|A0A1D6LLK2_MA…	tr|A0A1D6NUJ4|A0A1D6NUJ4_MAIZE;tr|A0A1D6LLK7|A0A1D6LLK7_MAIZE;tr|A0A1D6NUI7|A0A1D6NUI7_MAIZE;tr|A0A1D6LLL8|A0A1D6LLL8_MAIZE;tr|A0A1D6NUH7|A0A1D6NUH7_MAIZE;tr|A0A1D6LLK3|A0A1D6LLK3_MAIZE;tr|A0A1D6NUJ3|A0A1D6NUJ3_MAIZE;tr|A0A1D6LLL3|A0A1D6LLL3_MAIZE;tr|A0A1D6NUI9|A0A1D6NUI9_MAIZE;tr|A0A1D6LLL5|A0A1D6LLL5_MAIZE;tr|A0A1D6NUI3|A0A1D6NUI3_MAIZE;tr|A0A1D6LLL1|A0A1D6LLL1_MAIZE;tr|A0A1D6LLK2|A0A1D6LLK2_MA…	2;2;2;2;2;2;2;2;2;2;2;2;2;2;2;2;2;2;2;1;1;1;1;1;1;1	2;2;2;2;2;2;2;2;2;2;2;2;2;2;2;2;2;2;2;1;1;1;1;1;1;1	2;2;2;2;2;2;2;2;2;2;2;2;2;2;2;2;2;2;2;1;1;1;1;1;1;1	tr|A0A1D6NUJ4|A0A1D6NUJ4_MAIZE Pre-mRNA-processing-splicing factor 8A OS=Zea mays OX=4577 GN=103638016 PE=4 SV=1;tr|A0A1D6LLK7|A0A1D6LLK7_MAIZE Pre-mRNA-processing-splicing factor 8A OS=Zea mays OX=4577 GN=103629533 PE=4 SV=1;tr|A0A1D6NUI7|A0A1D6NUI7_MAIZE	26	2	2	2	0	1	1	0	0	0	1	0	0	0	1	1	0	0	0	1	0	0	0	1	1	0	0	0	1	0	0	4.3	4.3	4.3	69.541	606	606;606;1145;1145;1252;1255;1438;1438;1834;1834;2054;2054;2192;2278;2350;2351;2352;2363;2366;354;1402;1402;1667;1667;1934;1934	0.0026408	2.5377	0	1.8	1.8	0	0
tr|A0A1D6I5N9|A0A1D6I5N9_MAIZE;tr|Q5EUD5|Q5EUD5_MAIZE;tr|A0A1D6I5N8|A0A1D6I5N8_MAIZE;tr|A0A1D6I5P0|A0A1D6I5P0_MAIZE;tr|A0A1D6ERB9|A0A1D6ERB9_MAIZE;tr|A0A1D6ERC2|A0A1D6ERC2_MAIZE;tr|A0A1D6ERC4|A0A1D6ERC4_MAIZE;tr|A0A1D6ERC1|A0A1D6ERC1_MAIZE	tr|A0A1D6I5N9|A0A1D6I5N9_MAIZE;tr|Q5EUD5|Q5EUD5_MAIZE;tr|A0A1D6I5N8|A0A1D6I5N8_MAIZE;tr|A0A1D6I5P0|A0A1D6I5P0_MAIZE;tr|A0A1D6ERB9|A0A1D6ERB9_MAIZE;tr|A0A1D6ERC2|A0A1D6ERC2_MAIZE;tr|A0A1D6ERC4|A0A1D6ERC4_MAIZE;tr|A0A1D6ERC1|A0A1D6ERC1_MAIZE	2;2;2;1;1;1;1;1	2;2;2;1;1;1;1;1	2;2;2;1;1;1;1;1	tr|A0A1D6I5N9|A0A1D6I5N9_MAIZE Protein disulfide isomerase8 OS=Zea mays OX=4577 GN=606479 PE=3 SV=1;tr|Q5EUD5|Q5EUD5_MAIZE Protein disulfide isomerase8 OS=Zea mays OX=4577 GN=PDIL2-3 PE=2 SV=1;tr|A0A1D6I5N8|A0A1D6I5N8_MAIZE Protein disulfide isomerase8 OS=	8	2	2	2	0	1	0	0	0	0	1	0	0	0	1	0	0	0	0	1	0	0	0	1	0	0	0	0	1	0	0	7.7	7.7	7.7	43.29	404	404;439;441;212;318;337;439;441	0.0041859	2.2484	0	3.5	0	0	0
tr|A0A1D6GM15|A0A1D6GM15_MAIZE;tr|A0A1D6GM18|A0A1D6GM18_MAIZE;tr|A0A1D6GM17|A0A1D6GM17_MAIZE;tr|A0A1D6GM16|A0A1D6GM16_MAIZE	tr|A0A1D6GM15|A0A1D6GM15_MAIZE;tr|A0A1D6GM18|A0A1D6GM18_MAIZE;tr|A0A1D6GM17|A0A1D6GM17_MAIZE;tr|A0A1D6GM16|A0A1D6GM16_MAIZE	3;2;2;2	1;0;0;0	1;0;0;0	tr|A0A1D6GM15|A0A1D6GM15_MAIZE Lysine--tRNA ligase OS=Zea mays OX=4577 GN=ZEAMMB73_Zm00001d013778 PE=3 SV=1;tr|A0A1D6GM18|A0A1D6GM18_MAIZE Lysine--tRNA ligase OS=Zea mays OX=4577 GN=ZEAMMB73_Zm00001d013778 PE=4 SV=1;tr|A0A1D6GM17|A0A1D6GM17_MAIZE Lysine--t	4	3	1	1	3	1	1	0	0	0	1	1	1	1	1	1	0	0	0	0	1	1	1	1	1	0	0	0	0	1	1	4.6	1.9	1.9	75.736	675	675;365;384;705	0.0022134	2.569	4.6	1.9	1.9	0	0
tr|A0A1D6F9L8|A0A1D6F9L8_MAIZE;tr|B4FUC1|B4FUC1_MAIZE	tr|A0A1D6F9L8|A0A1D6F9L8_MAIZE;tr|B4FUC1|B4FUC1_MAIZE	2;2	2;2	2;2	tr|A0A1D6F9L8|A0A1D6F9L8_MAIZE 2-oxoisovalerate dehydrogenase subunit beta 1 mitochondrial OS=Zea mays OX=4577 GN=100273293 PE=4 SV=1;tr|B4FUC1|B4FUC1_MAIZE 2-oxoisovalerate dehydrogenase subunit beta 1 mitochondrial OS=Zea mays OX=4577 GN=100273293 PE=2 S	2	2	2	2	1	0	0	0	1	0	0	0	0	1	0	0	0	1	0	0	0	0	1	0	0	0	1	0	0	0	0	7	7	7	36.938	343	343;363	0.0038577	2.369	3.8	0	0	0	3.2
REV__tr|A0A1D6JTA0|A0A1D6JTA0_MAIZE	REV__tr|A0A1D6JTA0|A0A1D6JTA0_MAIZE	2	2	2	tr|A0A1D6JTA0|A0A1D6JTA0_MAIZE ATMAP70-2 OS=Zea mays OX=4577 GN=ZEAMMB73_Zm00001d028219 PE=4 SV=1	1	2	2	2	2	0	1	0	0	0	0	0	0	2	0	1	0	0	0	0	0	0	2	0	1	0	0	0	0	0	0	0	0	0	58.566	511	511	0.0086101	2.1282	0	0	0	0	0
tr|A0A1D6IAH3|A0A1D6IAH3_MAIZE;tr|K7UU03|K7UU03_MAIZE;tr|A0A1D6JPI2|A0A1D6JPI2_MAIZE;tr|A0A1D6J6J4|A0A1D6J6J4_MAIZE;tr|A0A1D6QHX6|A0A1D6QHX6_MAIZE;tr|A0A1D6GZ27|A0A1D6GZ27_MAIZE;tr|A0A1D6FVI7|A0A1D6FVI7_MAIZE;tr|A0A1D6KJQ2|A0A1D6KJQ2_MAIZE	tr|A0A1D6IAH3|A0A1D6IAH3_MAIZE	3;1;1;1;1;1;1;1	1;1;1;1;1;1;1;1	0;0;0;0;0;0;0;0	tr|A0A1D6IAH3|A0A1D6IAH3_MAIZE Uncharacterized protein OS=Zea mays OX=4577 GN=ZEAMMB73_Zm00001d021366 PE=4 SV=1	8	3	1	0	2	2	2	2	2	2	3	2	1	0	0	0	0	0	0	1	0	0	0	0	0	0	0	0	0	0	0	50.7	13	0	7.3663	69	69;116;116;143;197;222;308;388	1	-2	37.7	37.7	37.7	37.7	37.7
tr|A0A1D6Q0H2|A0A1D6Q0H2_MAIZE	tr|A0A1D6Q0H2|A0A1D6Q0H2_MAIZE	2	2	2	tr|A0A1D6Q0H2|A0A1D6Q0H2_MAIZE Thioredoxin domain-containing protein 9-like protein OS=Zea mays OX=4577 GN=ZEAMMB73_Zm00001d050225 PE=4 SV=1	1	2	2	2	1	2	0	0	0	0	0	0	0	1	2	0	0	0	0	0	0	0	1	2	0	0	0	0	0	0	0	9.9	9.9	9.9	23.877	212	212	0.0022143	2.5721	5.2	9.9	0	0	0
tr|B6SZF6|B6SZF6_MAIZE	tr|B6SZF6|B6SZF6_MAIZE	1	1	1	tr|B6SZF6|B6SZF6_MAIZE HDDC2 protein OS=Zea mays OX=4577 GN=100281836 PE=2 SV=1	1	1	1	1	0	0	0	0	0	1	0	0	0	0	0	0	0	0	1	0	0	0	0	0	0	0	0	1	0	0	0	4.9	4.9	4.9	26.703	246	246	0.0089577	2.097	0	0	0	0	0
sp|K7UTH7|ERA1_MAIZE	sp|K7UTH7|ERA1_MAIZE	2	2	2	sp|K7UTH7|ERA1_MAIZE GTPase ERA1, chloroplastic OS=Zea mays OX=4577 GN=ERA1 PE=2 SV=1	1	2	2	2	0	2	0	0	0	0	0	0	0	0	2	0	0	0	0	0	0	0	0	2	0	0	0	0	0	0	0	5.5	5.5	5.5	46.843	416	416	0	4.0799	0	5.5	0	0	0
tr|B4FYN0|B4FYN0_MAIZE	tr|B4FYN0|B4FYN0_MAIZE	2	2	2	tr|B4FYN0|B4FYN0_MAIZE mitochondrial import inner membrane translocase subunit TIM13 OS=Zea mays OX=4577 GN=100285351 PE=2 SV=1	1	2	2	2	2	1	0	0	0	0	0	0	0	2	1	0	0	0	0	0	0	0	2	1	0	0	0	0	0	0	0	25.3	25.3	25.3	9.2903	87	87	0	10.155	25.3	20.7	0	0	0
tr|A0A1D6QRT3|A0A1D6QRT3_MAIZE;tr|A0A1D6QRT5|A0A1D6QRT5_MAIZE;tr|A0A1D6QRT7|A0A1D6QRT7_MAIZE;tr|A0A1D6H2V8|A0A1D6H2V8_MAIZE;tr|A0A1D6QRT6|A0A1D6QRT6_MAIZE;tr|A0A1D6QRT2|A0A1D6QRT2_MAIZE;tr|A0A1D6QRT4|A0A1D6QRT4_MAIZE	tr|A0A1D6QRT3|A0A1D6QRT3_MAIZE;tr|A0A1D6QRT5|A0A1D6QRT5_MAIZE;tr|A0A1D6QRT7|A0A1D6QRT7_MAIZE;tr|A0A1D6H2V8|A0A1D6H2V8_MAIZE;tr|A0A1D6QRT6|A0A1D6QRT6_MAIZE;tr|A0A1D6QRT2|A0A1D6QRT2_MAIZE;tr|A0A1D6QRT4|A0A1D6QRT4_MAIZE	2;2;2;1;1;1;1	2;2;2;1;1;1;1	2;2;2;1;1;1;1	tr|A0A1D6QRT3|A0A1D6QRT3_MAIZE RNA-metabolising metallo-beta-lactamase family protein OS=Zea mays OX=4577 GN=ZEAMMB73_Zm00001d053718 PE=4 SV=1;tr|A0A1D6QRT5|A0A1D6QRT5_MAIZE RNA-metabolising metallo-beta-lactamase family protein OS=Zea mays OX=4577 GN=ZEAM	7	2	2	2	0	1	0	1	0	0	1	0	0	0	1	0	1	0	0	1	0	0	0	1	0	1	0	0	1	0	0	4.3	4.3	4.3	76.87	695	695;756;874;459;624;634;813	0.0042499	2.3149	0	1.7	0	2.6	0
tr|B6TC81|B6TC81_MAIZE;tr|A0A1D6MLI2|A0A1D6MLI2_MAIZE	tr|B6TC81|B6TC81_MAIZE;tr|A0A1D6MLI2|A0A1D6MLI2_MAIZE	2;2	2;2	2;2	tr|B6TC81|B6TC81_MAIZE Pentatricopeptide repeat-containing protein chloroplastic OS=Zea mays OX=4577 GN=100533140 PE=2 SV=1;tr|A0A1D6MLI2|A0A1D6MLI2_MAIZE Pentatricopeptide repeat-containing protein chloroplastic OS=Zea mays OX=4577 GN=100533140 PE=4 SV=1	2	2	2	2	0	1	1	0	0	0	0	0	0	0	1	1	0	0	0	0	0	0	0	1	1	0	0	0	0	0	0	28.3	28.3	28.3	9.694	92	92;894	0.0042105	2.2641	0	10.9	17.4	0	0
tr|A0A1D6PKZ8|A0A1D6PKZ8_MAIZE	tr|A0A1D6PKZ8|A0A1D6PKZ8_MAIZE	18	1	1	tr|A0A1D6PKZ8|A0A1D6PKZ8_MAIZE Histone H2B OS=Zea mays OX=4577 GN=ZEAMMB73_Zm00001d048491 PE=3 SV=1	1	18	1	1	15	10	11	11	11	9	14	14	11	1	0	0	0	0	0	0	0	0	1	0	0	0	0	0	0	0	0	48.3	6.7	6.7	25.67	238	238	0	4.357	45.4	41.2	34	37.4	34.5
tr|A0A1D6MEF2|A0A1D6MEF2_MAIZE;tr|A0A1D6QQG8|A0A1D6QQG8_MAIZE;tr|A0A1D6HMZ8|A0A1D6HMZ8_MAIZE;tr|A0A1D6QQH2|A0A1D6QQH2_MAIZE;tr|A0A1D6P2G7|A0A1D6P2G7_MAIZE;tr|C0HE76|C0HE76_MAIZE;tr|A0A1D6P2G6|A0A1D6P2G6_MAIZE;sp|P56521|HDA19_MAIZE;tr|K7UQW7|K7UQW7_MAIZE;tr|Q94F82|Q94F82_MAIZE;tr|A0A1D6P2G5|A0A1D6P2G5_MAIZE	tr|A0A1D6MEF2|A0A1D6MEF2_MAIZE;tr|A0A1D6QQG8|A0A1D6QQG8_MAIZE;tr|A0A1D6HMZ8|A0A1D6HMZ8_MAIZE;tr|A0A1D6QQH2|A0A1D6QQH2_MAIZE;tr|A0A1D6P2G7|A0A1D6P2G7_MAIZE;tr|C0HE76|C0HE76_MAIZE;tr|A0A1D6P2G6|A0A1D6P2G6_MAIZE;sp|P56521|HDA19_MAIZE;tr|K7UQW7|K7UQW7_MAIZE;tr|Q94F82|Q94F82_MAIZE;tr|A0A1D6P2G5|A0A1D6P2G5_MAIZE	1;1;1;1;1;1;1;1;1;1;1	1;1;1;1;1;1;1;1;1;1;1	1;1;1;1;1;1;1;1;1;1;1	tr|A0A1D6MEF2|A0A1D6MEF2_MAIZE Histone deacetylase 19 OS=Zea mays OX=4577 GN=ZEAMMB73_Zm00001d039202 PE=4 SV=1;tr|A0A1D6QQG8|A0A1D6QQG8_MAIZE RPD3 histone deacetylase-like protein OS=Zea mays OX=4577 GN=541931 PE=4 SV=1;tr|A0A1D6HMZ8|A0A1D6HMZ8_MAIZE Histo	11	1	1	1	0	0	0	0	0	0	1	1	1	0	0	0	0	0	0	1	1	1	0	0	0	0	0	0	1	1	1	7.2	7.2	7.2	18.908	166	166;205;221;329;390;439;488;513;516;517;531	0.0017889	2.6607	0	0	0	0	0
tr|A0A1D6GG74|A0A1D6GG74_MAIZE;tr|A0A1D6GG75|A0A1D6GG75_MAIZE	tr|A0A1D6GG74|A0A1D6GG74_MAIZE;tr|A0A1D6GG75|A0A1D6GG75_MAIZE	1;1	1;1	1;1	tr|A0A1D6GG74|A0A1D6GG74_MAIZE Ribose-5-phosphate isomerase OS=Zea mays OX=4577 GN=ZEAMMB73_Zm00001d013135 PE=4 SV=1;tr|A0A1D6GG75|A0A1D6GG75_MAIZE Ribose-5-phosphate isomerase OS=Zea mays OX=4577 GN=ZEAMMB73_Zm00001d013135 PE=4 SV=1	2	1	1	1	0	0	1	0	0	0	0	0	0	0	0	1	0	0	0	0	0	0	0	0	1	0	0	0	0	0	0	8.4	8.4	8.4	31.548	299	299;321	0.0050083	2.2374	0	0	8.4	0	0
tr|A0A1D6FP42|A0A1D6FP42_MAIZE	tr|A0A1D6FP42|A0A1D6FP42_MAIZE	1	1	1	tr|A0A1D6FP42|A0A1D6FP42_MAIZE HXXXD-type acyl-transferase family protein OS=Zea mays OX=4577 GN=ZEAMMB73_Zm00001d010079 PE=4 SV=1	1	1	1	1	0	1	0	0	1	0	0	0	0	0	1	0	0	1	0	0	0	0	0	1	0	0	1	0	0	0	0	3.6	3.6	3.6	52.454	498	498	0.0049938	2.2092	0	3.6	0	0	3.6
sp|Q7SIC9|TKTC_MAIZE;tr|A0A1D6P5P4|A0A1D6P5P4_MAIZE	sp|Q7SIC9|TKTC_MAIZE	33;7	1;0	1;0	sp|Q7SIC9|TKTC_MAIZE Transketolase, chloroplastic OS=Zea mays OX=4577 PE=1 SV=1	2	33	1	1	27	28	23	27	24	24	26	26	21	0	0	0	0	0	1	0	0	0	0	0	0	0	0	1	0	0	0	43.3	4.4	4.4	72.993	675	675;115	0.00050607	3.6104	35.4	35.4	30.7	33.8	31.7
tr|B4FU07|B4FU07_MAIZE	tr|B4FU07|B4FU07_MAIZE	1	1	1	tr|B4FU07|B4FU07_MAIZE Glycoprotein membrane GPI-anchored OS=Zea mays OX=4577 GN=ZEAMMB73_Zm00001d007045 PE=2 SV=1	1	1	1	1	0	1	0	0	0	0	0	0	0	0	1	0	0	0	0	0	0	0	0	1	0	0	0	0	0	0	0	11.7	11.7	11.7	20.901	197	197	0.0018091	2.7187	0	11.7	0	0	0
tr|A0A1D6F2G5|A0A1D6F2G5_MAIZE;tr|A0A1D6IL62|A0A1D6IL62_MAIZE;tr|A0A1D6F2H0|A0A1D6F2H0_MAIZE;tr|A0A1D6IL66|A0A1D6IL66_MAIZE;tr|A0A1D6F2G7|A0A1D6F2G7_MAIZE;tr|A0A1D6IL61|A0A1D6IL61_MAIZE;tr|A0A1D6IL59|A0A1D6IL59_MAIZE;tr|A0A1D6F2G8|A0A1D6F2G8_MAIZE;tr|A0A1D6F2G9|A0A1D6F2G9_MAIZE	tr|A0A1D6F2G5|A0A1D6F2G5_MAIZE;tr|A0A1D6IL62|A0A1D6IL62_MAIZE;tr|A0A1D6F2H0|A0A1D6F2H0_MAIZE;tr|A0A1D6IL66|A0A1D6IL66_MAIZE;tr|A0A1D6F2G7|A0A1D6F2G7_MAIZE;tr|A0A1D6IL61|A0A1D6IL61_MAIZE;tr|A0A1D6IL59|A0A1D6IL59_MAIZE;tr|A0A1D6F2G8|A0A1D6F2G8_MAIZE;tr|A0A1D6F2G9|A0A1D6F2G9_MAIZE	2;2;2;2;2;2;2;1;1	2;2;2;2;2;2;2;1;1	2;2;2;2;2;2;2;1;1	tr|A0A1D6F2G5|A0A1D6F2G5_MAIZE Tetratricopeptide repeat (TPR)-like superfamily protein OS=Zea mays OX=4577 GN=ZEAMMB73_Zm00001d007043 PE=4 SV=1;tr|A0A1D6IL62|A0A1D6IL62_MAIZE Tetratricopeptide repeat (TPR)-like superfamily protein OS=Zea mays OX=4577 GN=10	9	2	2	2	0	0	2	0	0	1	0	0	0	0	0	2	0	0	1	0	0	0	0	0	2	0	0	1	0	0	0	3.3	3.3	3.3	80.632	704	704;705;901;902;927;928;934;271;707	0.00099108	3.4211	0	0	3.3	0	0
tr|A0A1D6J8X7|A0A1D6J8X7_MAIZE	tr|A0A1D6J8X7|A0A1D6J8X7_MAIZE	4	1	1	tr|A0A1D6J8X7|A0A1D6J8X7_MAIZE Glucose-1-phosphate adenylyltransferase small subunit chloroplastic OS=Zea mays OX=4577 GN=ZEAMMB73_Zm00001d025723 PE=4 SV=1	1	4	1	1	2	2	1	1	2	0	4	0	1	0	0	0	0	0	0	1	0	0	0	0	0	0	0	0	1	0	0	10.4	3.8	3.8	47.41	425	425	0.005	2.2229	4.7	3.8	2.8	2.8	4.7
tr|A0A1D6NJY4|A0A1D6NJY4_MAIZE;tr|Q9ST24|Q9ST24_MAIZE	tr|A0A1D6NJY4|A0A1D6NJY4_MAIZE;tr|Q9ST24|Q9ST24_MAIZE	2;2	2;2	2;2	tr|A0A1D6NJY4|A0A1D6NJY4_MAIZE ZmGR2c protein OS=Zea mays OX=4577 GN=542539 PE=4 SV=1;tr|Q9ST24|Q9ST24_MAIZE ZmGR2b protein OS=Zea mays OX=4577 GN=ZmGR2b PE=2 SV=1	2	2	2	2	1	1	1	0	0	0	0	0	0	1	1	1	0	0	0	0	0	0	1	1	1	0	0	0	0	0	0	7.1	7.1	7.1	17.903	169	169;176	0.0018248	2.7849	7.1	7.1	5.9	0	0
tr|A0A1D6N4Q7|A0A1D6N4Q7_MAIZE;tr|A0A1D6N4Q2|A0A1D6N4Q2_MAIZE;tr|A0A1D6N4Q6|A0A1D6N4Q6_MAIZE	tr|A0A1D6N4Q7|A0A1D6N4Q7_MAIZE;tr|A0A1D6N4Q2|A0A1D6N4Q2_MAIZE;tr|A0A1D6N4Q6|A0A1D6N4Q6_MAIZE	1;1;1	1;1;1	1;1;1	tr|A0A1D6N4Q7|A0A1D6N4Q7_MAIZE Ribonuclease 2 OS=Zea mays OX=4577 GN=ZEAMMB73_Zm00001d042512 PE=3 SV=1;tr|A0A1D6N4Q2|A0A1D6N4Q2_MAIZE Ribonuclease 2 OS=Zea mays OX=4577 GN=ZEAMMB73_Zm00001d042512 PE=3 SV=1;tr|A0A1D6N4Q6|A0A1D6N4Q6_MAIZE Ribonuclease 2 OS=Z	3	1	1	1	1	1	0	0	0	0	0	0	0	1	1	0	0	0	0	0	0	0	1	1	0	0	0	0	0	0	0	9.1	9.1	9.1	12.158	110	110;293;357	0.0038995	2.4359	9.1	9.1	0	0	0
sp|Q41782|TBB4_MAIZE;tr|A0A1D6JI52|A0A1D6JI52_MAIZE;tr|A0A1D6MR51|A0A1D6MR51_MAIZE;tr|A0A1D6QKL8|A0A1D6QKL8_MAIZE;tr|A0A1D6FA12|A0A1D6FA12_MAIZE;CON__ENSEMBL:ENSBTAP00000025008	sp|Q41782|TBB4_MAIZE	14;2;1;1;1;1	1;0;0;0;0;0	1;0;0;0;0;0	sp|Q41782|TBB4_MAIZE Tubulin beta-4 chain OS=Zea mays OX=4577 GN=TUBB4 PE=2 SV=2	6	14	1	1	5	14	6	3	1	1	0	1	0	0	1	0	0	0	0	0	0	0	0	1	0	0	0	0	0	0	0	28.4	2	2	50.132	447	447;415;83;105;134;536	1	-2	13.6	28.4	13.6	7.6	3.6
sp|Q84TC2|BX6_MAIZE	sp|Q84TC2|BX6_MAIZE	2	2	2	sp|Q84TC2|BX6_MAIZE DIBOA-glucoside dioxygenase BX6 OS=Zea mays OX=4577 GN=BX6 PE=1 SV=1	1	2	2	2	0	1	1	0	0	0	0	0	0	0	1	1	0	0	0	0	0	0	0	1	1	0	0	0	0	0	0	5.1	5.1	5.1	41.369	374	374	0.0089613	2.1001	0	2.4	2.7	0	0
tr|A0A1D6IBC3|A0A1D6IBC3_MAIZE;tr|A0A1D6IBC1|A0A1D6IBC1_MAIZE;tr|A0A1D6IBB9|A0A1D6IBB9_MAIZE;tr|A0A1D6IBB4|A0A1D6IBB4_MAIZE;tr|A0A1D6IBB5|A0A1D6IBB5_MAIZE;tr|A0A1D6IBB8|A0A1D6IBB8_MAIZE	tr|A0A1D6IBC3|A0A1D6IBC3_MAIZE;tr|A0A1D6IBC1|A0A1D6IBC1_MAIZE;tr|A0A1D6IBB9|A0A1D6IBB9_MAIZE;tr|A0A1D6IBB4|A0A1D6IBB4_MAIZE;tr|A0A1D6IBB5|A0A1D6IBB5_MAIZE;tr|A0A1D6IBB8|A0A1D6IBB8_MAIZE	2;2;2;2;2;1	2;2;2;2;2;1	2;2;2;2;2;1	tr|A0A1D6IBC3|A0A1D6IBC3_MAIZE Glutathione S-transferase F9 OS=Zea mays OX=4577 GN=103633158 PE=4 SV=1;tr|A0A1D6IBC1|A0A1D6IBC1_MAIZE Glutathione S-transferase F9 OS=Zea mays OX=4577 GN=103633158 PE=4 SV=1;tr|A0A1D6IBB9|A0A1D6IBB9_MAIZE Glutathione S-trans	6	2	2	2	1	2	2	0	0	1	0	0	0	1	2	2	0	0	1	0	0	0	1	2	2	0	0	1	0	0	0	1.6	1.6	1.6	187.97	1803	1803;1803;2071;2804;2808;968	0	4.4352	0.7	1.6	1.6	0	0
tr|A0A1D6GEY0|A0A1D6GEY0_MAIZE;tr|A0A1D6GEZ0|A0A1D6GEZ0_MAIZE;tr|A0A1D6GEZ5|A0A1D6GEZ5_MAIZE;tr|A0A1D6GEX9|A0A1D6GEX9_MAIZE;tr|A0A1D6GEZ4|A0A1D6GEZ4_MAIZE;tr|A0A1D6GEZ1|A0A1D6GEZ1_MAIZE;tr|A0A1D6GEZ3|A0A1D6GEZ3_MAIZE;tr|A0A1D6GEZ2|A0A1D6GEZ2_MAIZE;tr|A0A1D6GEY5|A0A1D6GEY5_MAIZE;tr|A0A1D6GEY4|A0A1D6GEY4_MAIZE;tr|A0A1D6GEY3|A0A1D6GEY3_MAIZE	tr|A0A1D6GEY0|A0A1D6GEY0_MAIZE;tr|A0A1D6GEZ0|A0A1D6GEZ0_MAIZE;tr|A0A1D6GEZ5|A0A1D6GEZ5_MAIZE;tr|A0A1D6GEX9|A0A1D6GEX9_MAIZE;tr|A0A1D6GEZ4|A0A1D6GEZ4_MAIZE;tr|A0A1D6GEZ1|A0A1D6GEZ1_MAIZE;tr|A0A1D6GEZ3|A0A1D6GEZ3_MAIZE;tr|A0A1D6GEZ2|A0A1D6GEZ2_MAIZE;tr|A0A1D6GEY5|A0A1D6GEY5_MAIZE	7;7;6;5;5;5;5;5;4;3;2	1;1;1;1;1;1;1;1;0;0;0	1;1;1;1;1;1;1;1;0;0;0	tr|A0A1D6GEY0|A0A1D6GEY0_MAIZE Mitochondrial Rho GTPase OS=Zea mays OX=4577 GN=ZEAMMB73_Zm00001d013019 PE=3 SV=1;tr|A0A1D6GEZ0|A0A1D6GEZ0_MAIZE Mitochondrial Rho GTPase OS=Zea mays OX=4577 GN=ZEAMMB73_Zm00001d013019 PE=3 SV=1;tr|A0A1D6GEZ5|A0A1D6GEZ5_MAIZE	11	7	1	1	6	4	4	1	1	2	2	1	1	1	0	0	0	0	0	0	0	0	1	0	0	0	0	0	0	0	0	17.2	2.3	2.3	71.809	647	647;648;640;278;353;459;481;493;599;503;445	1	-2	15.5	9	8.2	2.5	2
tr|A0A1D6P4T2|A0A1D6P4T2_MAIZE;tr|B6TSP3|B6TSP3_MAIZE	tr|A0A1D6P4T2|A0A1D6P4T2_MAIZE;tr|B6TSP3|B6TSP3_MAIZE	1;1	1;1	1;1	tr|A0A1D6P4T2|A0A1D6P4T2_MAIZE Zinc finger CCCH domain-containing protein 52 OS=Zea mays OX=4577 GN=100284355 PE=4 SV=1;tr|B6TSP3|B6TSP3_MAIZE Zinc finger C-x8-C-x5-C-x3-H type family protein OS=Zea mays OX=4577 GN=100284355 PE=2 SV=1	2	1	1	1	1	1	0	0	0	0	0	0	0	1	1	0	0	0	0	0	0	0	1	1	0	0	0	0	0	0	0	8.9	8.9	8.9	14.04	135	135;303	1	-2	8.9	8.9	0	0	0
tr|A0A1D6MPD4|A0A1D6MPD4_MAIZE;tr|B4FR08|B4FR08_MAIZE;tr|A0A1D6MPD2|A0A1D6MPD2_MAIZE;tr|A0A1D6MPD1|A0A1D6MPD1_MAIZE	tr|A0A1D6MPD4|A0A1D6MPD4_MAIZE;tr|B4FR08|B4FR08_MAIZE;tr|A0A1D6MPD2|A0A1D6MPD2_MAIZE;tr|A0A1D6MPD1|A0A1D6MPD1_MAIZE	12;12;10;10	1;1;1;1	1;1;1;1	tr|A0A1D6MPD4|A0A1D6MPD4_MAIZE Cysteine synthase OS=Zea mays OX=4577 GN=100272829 PE=3 SV=1;tr|B4FR08|B4FR08_MAIZE Cysteine synthase OS=Zea mays OX=4577 GN=100272829 PE=2 SV=1;tr|A0A1D6MPD2|A0A1D6MPD2_MAIZE Cysteine synthase OS=Zea mays OX=4577 GN=10027282	4	12	1	1	7	4	3	6	6	9	4	6	7	0	0	0	0	0	1	0	0	0	0	0	0	0	0	1	0	0	0	38	4.3	4.3	41.162	392	392;396;320;341	0	4.6176	18.6	14	8.7	20.4	23.2
tr|A0A1D6F166|A0A1D6F166_MAIZE;tr|A0A1D6F165|A0A1D6F165_MAIZE	tr|A0A1D6F166|A0A1D6F166_MAIZE;tr|A0A1D6F165|A0A1D6F165_MAIZE	1;1	1;1	1;1	tr|A0A1D6F166|A0A1D6F166_MAIZE 40S ribosomal protein S3-1 OS=Zea mays OX=4577 GN=ZEAMMB73_Zm00001d006838 PE=4 SV=1;tr|A0A1D6F165|A0A1D6F165_MAIZE 40S ribosomal protein S3-1 OS=Zea mays OX=4577 GN=ZEAMMB73_Zm00001d006838 PE=4 SV=1	2	1	1	1	0	0	0	0	0	0	1	0	0	0	0	0	0	0	0	1	0	0	0	0	0	0	0	0	1	0	0	29.5	29.5	29.5	4.8476	44	44;121	0.0078189	2.152	0	0	0	0	0
tr|B4FDW3|B4FDW3_MAIZE	tr|B4FDW3|B4FDW3_MAIZE	2	2	2	tr|B4FDW3|B4FDW3_MAIZE Rhodanese-like/PpiC domain-containing protein 12 chloroplastic OS=Zea mays OX=4577 GN=100216575 PE=2 SV=1	1	2	2	2	0	1	0	1	0	0	0	0	0	0	1	0	1	0	0	0	0	0	0	1	0	1	0	0	0	0	0	6.2	6.2	6.2	33.465	306	306	0.00050556	3.6014	0	6.2	0	5.9	0
tr|A0A1D6KXQ3|A0A1D6KXQ3_MAIZE;tr|A0A1D6GLJ9|A0A1D6GLJ9_MAIZE;tr|A0A1D6KXQ2|A0A1D6KXQ2_MAIZE;tr|A0A1D6KXQ0|A0A1D6KXQ0_MAIZE;tr|B4FZD7|B4FZD7_MAIZE;tr|C4J9S9|C4J9S9_MAIZE;tr|A0A1D6GLJ8|A0A1D6GLJ8_MAIZE	tr|A0A1D6KXQ3|A0A1D6KXQ3_MAIZE;tr|A0A1D6GLJ9|A0A1D6GLJ9_MAIZE;tr|A0A1D6KXQ2|A0A1D6KXQ2_MAIZE;tr|A0A1D6KXQ0|A0A1D6KXQ0_MAIZE;tr|B4FZD7|B4FZD7_MAIZE;tr|C4J9S9|C4J9S9_MAIZE;tr|A0A1D6GLJ8|A0A1D6GLJ8_MAIZE	1;1;1;1;1;1;1	1;1;1;1;1;1;1	1;1;1;1;1;1;1	tr|A0A1D6KXQ3|A0A1D6KXQ3_MAIZE Protein OSB2 chloroplastic OS=Zea mays OX=4577 GN=100283943 PE=4 SV=1;tr|A0A1D6GLJ9|A0A1D6GLJ9_MAIZE Thylakoid assembly 9 OS=Zea mays OX=4577 GN=ZEAMMB73_Zm00001d013706 PE=4 SV=1;tr|A0A1D6KXQ2|A0A1D6KXQ2_MAIZE Protein OSB2 ch	7	1	1	1	0	1	0	0	0	0	0	0	0	0	1	0	0	0	0	0	0	0	0	1	0	0	0	0	0	0	0	7.5	7.5	7.5	19.244	173	173;190;197;258;300;302;334	0.0041894	2.2501	0	7.5	0	0	0
tr|A0A1D6MC13|A0A1D6MC13_MAIZE;tr|A0A1D6FJS8|A0A1D6FJS8_MAIZE;tr|A0A1D6FJS7|A0A1D6FJS7_MAIZE;tr|A0A1D6MC12|A0A1D6MC12_MAIZE;tr|A0A1D6FJT0|A0A1D6FJT0_MAIZE;tr|A0A1D6GJ63|A0A1D6GJ63_MAIZE;tr|C0PHK6|C0PHK6_MAIZE;tr|B6SKP8|B6SKP8_MAIZE	tr|A0A1D6MC13|A0A1D6MC13_MAIZE;tr|A0A1D6FJS8|A0A1D6FJS8_MAIZE;tr|A0A1D6FJS7|A0A1D6FJS7_MAIZE;tr|A0A1D6MC12|A0A1D6MC12_MAIZE;tr|A0A1D6FJT0|A0A1D6FJT0_MAIZE;tr|A0A1D6GJ63|A0A1D6GJ63_MAIZE;tr|C0PHK6|C0PHK6_MAIZE;tr|B6SKP8|B6SKP8_MAIZE	2;2;2;2;1;1;1;1	2;2;2;2;1;1;1;1	2;2;2;2;1;1;1;1	tr|A0A1D6MC13|A0A1D6MC13_MAIZE Dynamin-related protein 1A OS=Zea mays OX=4577 GN=ZEAMMB73_Zm00001d038955 PE=3 SV=1;tr|A0A1D6FJS8|A0A1D6FJS8_MAIZE Dynamin protein 1A OS=Zea mays OX=4577 GN=ZEAMMB73_Zm00001d009504 PE=3 SV=1;tr|A0A1D6FJS7|A0A1D6FJS7_MAIZE Dyn	8	2	2	2	1	2	0	0	1	0	0	0	0	1	2	0	0	1	0	0	0	0	1	2	0	0	1	0	0	0	0	3.3	3.3	3.3	69.145	612	612;648;656;670;357;594;611;611	0.0018771	2.9829	1.8	3.3	0	0	1.8
tr|A0A1D6GTH5|A0A1D6GTH5_MAIZE	tr|A0A1D6GTH5|A0A1D6GTH5_MAIZE	1	1	1	tr|A0A1D6GTH5|A0A1D6GTH5_MAIZE Protein kinase superfamily protein OS=Zea mays OX=4577 GN=ZEAMMB73_Zm00001d014445 PE=4 SV=1	1	1	1	1	1	0	0	0	1	0	0	0	0	1	0	0	0	1	0	0	0	0	1	0	0	0	1	0	0	0	0	6.9	6.9	6.9	26.129	233	233	0.0038894	2.418	6.9	0	0	0	6.9
tr|A0A1D6NW94|A0A1D6NW94_MAIZE;tr|A0A1D6NW92|A0A1D6NW92_MAIZE;tr|B4FYW7|B4FYW7_MAIZE	tr|A0A1D6NW94|A0A1D6NW94_MAIZE;tr|A0A1D6NW92|A0A1D6NW92_MAIZE;tr|B4FYW7|B4FYW7_MAIZE	1;1;1	1;1;1	1;1;1	tr|A0A1D6NW94|A0A1D6NW94_MAIZE Nudix hydrolase 14 chloroplastic OS=Zea mays OX=4577 GN=100277024 PE=4 SV=1;tr|A0A1D6NW92|A0A1D6NW92_MAIZE Nudix hydrolase 14 chloroplastic OS=Zea mays OX=4577 GN=100277024 PE=4 SV=1;tr|B4FYW7|B4FYW7_MAIZE Nudix hydrolase 14	3	1	1	1	0	1	0	1	0	0	1	1	0	0	1	0	1	0	0	1	1	0	0	1	0	1	0	0	1	1	0	12.7	12.7	12.7	11.125	102	102;131;321	0.0089105	2.0685	0	12.7	0	12.7	0
tr|A0A1D6MAK9|A0A1D6MAK9_MAIZE	tr|A0A1D6MAK9|A0A1D6MAK9_MAIZE	1	1	1	tr|A0A1D6MAK9|A0A1D6MAK9_MAIZE Phosphotransferase OS=Zea mays OX=4577 GN=ZEAMMB73_Zm00001d038792 PE=3 SV=1	1	1	1	1	1	1	0	0	0	0	0	0	0	1	1	0	0	0	0	0	0	0	1	1	0	0	0	0	0	0	0	3.2	3.2	3.2	54.691	507	507	0	8.0639	3.2	3.2	0	0	0
tr|A0A1D6EX50|A0A1D6EX50_MAIZE	tr|A0A1D6EX50|A0A1D6EX50_MAIZE	1	1	1	tr|A0A1D6EX50|A0A1D6EX50_MAIZE Condensin-2 complex subunit H2 OS=Zea mays OX=4577 GN=100501328 PE=4 SV=1	1	1	1	1	0	0	0	0	0	0	0	1	1	0	0	0	0	0	0	0	1	1	0	0	0	0	0	0	0	1	1	3.2	3.2	3.2	38.311	348	348	1	-2	0	0	0	0	0
tr|A0A1D6MV11|A0A1D6MV11_MAIZE;tr|A0A1D6MV14|A0A1D6MV14_MAIZE;tr|A0A1D6MV09|A0A1D6MV09_MAIZE;tr|A0A1D6MV15|A0A1D6MV15_MAIZE;tr|A0A1D6MV10|A0A1D6MV10_MAIZE;tr|A0A1D6MV13|A0A1D6MV13_MAIZE;tr|A0A1D6MV12|A0A1D6MV12_MAIZE	tr|A0A1D6MV11|A0A1D6MV11_MAIZE;tr|A0A1D6MV14|A0A1D6MV14_MAIZE;tr|A0A1D6MV09|A0A1D6MV09_MAIZE;tr|A0A1D6MV15|A0A1D6MV15_MAIZE;tr|A0A1D6MV10|A0A1D6MV10_MAIZE;tr|A0A1D6MV13|A0A1D6MV13_MAIZE;tr|A0A1D6MV12|A0A1D6MV12_MAIZE	2;1;1;1;1;1;1	2;1;1;1;1;1;1	2;1;1;1;1;1;1	tr|A0A1D6MV11|A0A1D6MV11_MAIZE Sucrose transporter4 OS=Zea mays OX=4577 GN=ZEAMMB73_Zm00001d041192 PE=4 SV=1;tr|A0A1D6MV14|A0A1D6MV14_MAIZE Sucrose transporter4 OS=Zea mays OX=4577 GN=ZEAMMB73_Zm00001d041192 PE=4 SV=1;tr|A0A1D6MV09|A0A1D6MV09_MAIZE Sucrose	7	2	2	2	1	0	0	1	0	2	0	0	0	1	0	0	1	0	2	0	0	0	1	0	0	1	0	2	0	0	0	4.4	4.4	4.4	53.371	501	501;174;307;321;327;329;403	0	6.6932	2.2	0	0	2.2	0
tr|B6UCM9|B6UCM9_MAIZE	tr|B6UCM9|B6UCM9_MAIZE	1	1	1	tr|B6UCM9|B6UCM9_MAIZE Pleckstrin homology domain-containing protein 1 OS=Zea mays OX=4577 GN=100285978 PE=2 SV=1	1	1	1	1	1	0	0	0	1	0	1	0	0	1	0	0	0	1	0	1	0	0	1	0	0	0	1	0	1	0	0	11.2	11.2	11.2	17.21	152	152	0	4.8296	11.2	0	0	0	11.2
tr|A0A1D6KJI4|A0A1D6KJI4_MAIZE;tr|A0A1D6KJI5|A0A1D6KJI5_MAIZE	tr|A0A1D6KJI4|A0A1D6KJI4_MAIZE;tr|A0A1D6KJI5|A0A1D6KJI5_MAIZE	1;1	1;1	1;1	tr|A0A1D6KJI4|A0A1D6KJI4_MAIZE Pyridoxamine 5-phosphate oxidase family protein OS=Zea mays OX=4577 GN=100193760 PE=4 SV=1;tr|A0A1D6KJI5|A0A1D6KJI5_MAIZE Pyridoxamine 5-phosphate oxidase family protein OS=Zea mays OX=4577 GN=100193760 PE=4 SV=1	2	1	1	1	1	1	1	0	0	0	0	0	0	1	1	1	0	0	0	0	0	0	1	1	1	0	0	0	0	0	0	3.9	3.9	3.9	39.155	362	362;363	0.0017833	2.653	3.9	3.9	3.9	0	0
tr|B6TD33|B6TD33_MAIZE;tr|A0A1D6N7Q6|A0A1D6N7Q6_MAIZE;tr|A0A1D6N7Q5|A0A1D6N7Q5_MAIZE	tr|B6TD33|B6TD33_MAIZE;tr|A0A1D6N7Q6|A0A1D6N7Q6_MAIZE;tr|A0A1D6N7Q5|A0A1D6N7Q5_MAIZE	1;1;1	1;1;1	1;1;1	tr|B6TD33|B6TD33_MAIZE Nucleic acid binding protein OS=Zea mays OX=4577 GN=100282944 PE=2 SV=1;tr|A0A1D6N7Q6|A0A1D6N7Q6_MAIZE Nucleic acid binding protein OS=Zea mays OX=4577 GN=100282944 PE=4 SV=1;tr|A0A1D6N7Q5|A0A1D6N7Q5_MAIZE Nucleic acid binding protei	3	1	1	1	0	1	1	0	0	0	0	0	0	0	1	1	0	0	0	0	0	0	0	1	1	0	0	0	0	0	0	3.8	3.8	3.8	41.666	365	365;405;428	0.00097895	3.3182	0	3.8	3.8	0	0
tr|B4G1P9|B4G1P9_MAIZE	tr|B4G1P9|B4G1P9_MAIZE	2	1	0	tr|B4G1P9|B4G1P9_MAIZE 3-N-debenzoyl-2-deoxytaxol N-benzoyltransferase OS=Zea mays OX=4577 GN=100284721 PE=2 SV=1	1	2	1	0	2	2	0	0	0	0	0	0	0	1	1	0	0	0	0	0	0	0	0	0	0	0	0	0	0	0	0	9.3	6.8	0	45.948	428	428	0.0039012	2.4481	9.3	9.3	0	0	0
tr|A0A1D6MRB8|A0A1D6MRB8_MAIZE;tr|A0A1D6MRD9|A0A1D6MRD9_MAIZE;tr|A0A1D6MRD3|A0A1D6MRD3_MAIZE;tr|A0A1D6MRE0|A0A1D6MRE0_MAIZE;tr|A0A1D6MRB6|A0A1D6MRB6_MAIZE;tr|A0A1D6MRD6|A0A1D6MRD6_MAIZE;tr|A0A1D6MRD4|A0A1D6MRD4_MAIZE;tr|A0A1D6MRC7|A0A1D6MRC7_MAIZE;tr|A0A096RYK0|A0A096RYK0_MAIZE;tr|A0A1D6MRC0|A0A1D6MRC0_MAIZE	tr|A0A1D6MRB8|A0A1D6MRB8_MAIZE;tr|A0A1D6MRD9|A0A1D6MRD9_MAIZE;tr|A0A1D6MRD3|A0A1D6MRD3_MAIZE;tr|A0A1D6MRE0|A0A1D6MRE0_MAIZE;tr|A0A1D6MRB6|A0A1D6MRB6_MAIZE;tr|A0A1D6MRD6|A0A1D6MRD6_MAIZE;tr|A0A1D6MRD4|A0A1D6MRD4_MAIZE;tr|A0A1D6MRC7|A0A1D6MRC7_MAIZE;tr|A0A096RYK0|A0A096RYK0_MAIZE;tr|A0A1D6MRC0|A0A1D6MRC0_MAIZE	1;1;1;1;1;1;1;1;1;1	1;1;1;1;1;1;1;1;1;1	1;1;1;1;1;1;1;1;1;1	tr|A0A1D6MRB8|A0A1D6MRB8_MAIZE ABC transporter B family member 21 OS=Zea mays OX=4577 GN=103650065 PE=4 SV=1;tr|A0A1D6MRD9|A0A1D6MRD9_MAIZE ABC transporter B family member 21 OS=Zea mays OX=4577 GN=103650065 PE=4 SV=1;tr|A0A1D6MRD3|A0A1D6MRD3_MAIZE ABC tra	10	1	1	1	0	1	1	1	0	1	0	1	0	0	1	1	1	0	1	0	1	0	0	1	1	1	0	1	0	1	0	1.8	1.8	1.8	62.45	568	568;574;765;897;929;1141;1275;1279;1329;1335	0.0041754	2.2402	0	1.8	1.8	1.8	0
tr|B4FMF7|B4FMF7_MAIZE	tr|B4FMF7|B4FMF7_MAIZE	1	1	1	tr|B4FMF7|B4FMF7_MAIZE Aldose 1-epimerase OS=Zea mays OX=4577 GN=100217298 PE=2 SV=1	1	1	1	1	1	0	0	0	0	0	0	0	0	1	0	0	0	0	0	0	0	0	1	0	0	0	0	0	0	0	0	5.8	5.8	5.8	38.514	363	363	0.0018141	2.7417	5.8	0	0	0	0
tr|A0A1D6M0B9|A0A1D6M0B9_MAIZE;tr|A0A1D6M0D1|A0A1D6M0D1_MAIZE;tr|A0A1D6M0D0|A0A1D6M0D0_MAIZE;tr|A0A1D6M0C9|A0A1D6M0C9_MAIZE;tr|A0A1D6M0B8|A0A1D6M0B8_MAIZE	tr|A0A1D6M0B9|A0A1D6M0B9_MAIZE;tr|A0A1D6M0D1|A0A1D6M0D1_MAIZE;tr|A0A1D6M0D0|A0A1D6M0D0_MAIZE;tr|A0A1D6M0C9|A0A1D6M0C9_MAIZE;tr|A0A1D6M0B8|A0A1D6M0B8_MAIZE	1;1;1;1;1	1;1;1;1;1	1;1;1;1;1	tr|A0A1D6M0B9|A0A1D6M0B9_MAIZE Uncharacterized protein OS=Zea mays OX=4577 GN=100381974 PE=4 SV=1;tr|A0A1D6M0D1|A0A1D6M0D1_MAIZE Uncharacterized protein OS=Zea mays OX=4577 GN=100381974 PE=4 SV=1;tr|A0A1D6M0D0|A0A1D6M0D0_MAIZE Uncharacterized protein OS=Ze	5	1	1	1	0	0	0	0	0	0	1	1	1	0	0	0	0	0	0	1	1	1	0	0	0	0	0	0	1	1	1	3.2	3.2	3.2	59.906	536	536;592;807;865;988	0	20.537	0	0	0	0	0
tr|A0A1D6PAW4|A0A1D6PAW4_MAIZE;tr|A0A1D6PAV4|A0A1D6PAV4_MAIZE;tr|A0A1D6PAV7|A0A1D6PAV7_MAIZE;tr|A0A1D6PAW7|A0A1D6PAW7_MAIZE;tr|A0A1D6PAV5|A0A1D6PAV5_MAIZE;tr|K7VZS5|K7VZS5_MAIZE	tr|A0A1D6PAW4|A0A1D6PAW4_MAIZE;tr|A0A1D6PAV4|A0A1D6PAV4_MAIZE;tr|A0A1D6PAV7|A0A1D6PAV7_MAIZE;tr|A0A1D6PAW7|A0A1D6PAW7_MAIZE;tr|A0A1D6PAV5|A0A1D6PAV5_MAIZE;tr|K7VZS5|K7VZS5_MAIZE	1;1;1;1;1;1	1;1;1;1;1;1	1;1;1;1;1;1	tr|A0A1D6PAW4|A0A1D6PAW4_MAIZE Nardilysin-like OS=Zea mays OX=4577 GN=103639163 PE=4 SV=1;tr|A0A1D6PAV4|A0A1D6PAV4_MAIZE Nardilysin-like OS=Zea mays OX=4577 GN=103639163 PE=4 SV=1;tr|A0A1D6PAV7|A0A1D6PAV7_MAIZE Nardilysin-like OS=Zea mays OX=4577 GN=103639	6	1	1	1	1	1	1	1	0	1	0	1	0	1	1	1	1	0	1	0	1	0	1	1	1	1	0	1	0	1	0	2.2	2.2	2.2	73.039	630	630;736;828;966;1027;1036	0.0018282	2.7923	2.2	2.2	2.2	2.2	0
tr|A0A1D6FCW7|A0A1D6FCW7_MAIZE;tr|A0A1D6FCW8|A0A1D6FCW8_MAIZE	tr|A0A1D6FCW7|A0A1D6FCW7_MAIZE;tr|A0A1D6FCW8|A0A1D6FCW8_MAIZE	2;2	2;2	2;2	tr|A0A1D6FCW7|A0A1D6FCW7_MAIZE Putative acetyl-CoA acetyltransferase cytosolic 2 OS=Zea mays OX=4577 GN=ZEAMMB73_Zm00001d008432 PE=3 SV=1;tr|A0A1D6FCW8|A0A1D6FCW8_MAIZE Putative acetyl-CoA acetyltransferase cytosolic 2 OS=Zea mays OX=4577 GN=ZEAMMB73_Zm000	2	2	2	2	2	0	1	1	1	0	1	1	1	2	0	1	1	1	0	1	1	1	2	0	1	1	1	0	1	1	1	4.3	4.3	4.3	45.723	446	446;456	0	14.565	4.3	0	4.3	4.3	4.3
tr|A0A1D6FJP5|A0A1D6FJP5_MAIZE;tr|A0A1D6FJP9|A0A1D6FJP9_MAIZE;tr|A0A1D6FJP6|A0A1D6FJP6_MAIZE;tr|A0A1D6FJP7|A0A1D6FJP7_MAIZE	tr|A0A1D6FJP5|A0A1D6FJP5_MAIZE;tr|A0A1D6FJP9|A0A1D6FJP9_MAIZE;tr|A0A1D6FJP6|A0A1D6FJP6_MAIZE;tr|A0A1D6FJP7|A0A1D6FJP7_MAIZE	19;18;17;10	1;1;1;1	1;1;1;1	tr|A0A1D6FJP5|A0A1D6FJP5_MAIZE ATP synthase subunit beta OS=Zea mays OX=4577 GN=ZEAMMB73_Zm00001d009488 PE=3 SV=1;tr|A0A1D6FJP9|A0A1D6FJP9_MAIZE ATP synthase subunit beta OS=Zea mays OX=4577 GN=ZEAMMB73_Zm00001d009488 PE=3 SV=1;tr|A0A1D6FJP6|A0A1D6FJP6_MAI	4	19	1	1	16	15	14	14	16	15	16	15	12	0	1	1	1	1	0	0	1	0	0	1	1	1	1	0	0	1	0	51.2	1.6	1.6	59.007	553	553;425;548;315	1	-2	38.3	37.1	34.4	31.6	40
tr|A0A1D6NV83|A0A1D6NV83_MAIZE;tr|B4FI86|B4FI86_MAIZE;tr|A0A1D6NV82|A0A1D6NV82_MAIZE	tr|A0A1D6NV83|A0A1D6NV83_MAIZE;tr|B4FI86|B4FI86_MAIZE;tr|A0A1D6NV82|A0A1D6NV82_MAIZE	1;1;1	1;1;1	1;1;1	tr|A0A1D6NV83|A0A1D6NV83_MAIZE Proteasome subunit beta type OS=Zea mays OX=4577 GN=100194311 PE=3 SV=1;tr|B4FI86|B4FI86_MAIZE Proteasome subunit beta type OS=Zea mays OX=4577 GN=100194311 PE=2 SV=1;tr|A0A1D6NV82|A0A1D6NV82_MAIZE Proteasome subunit beta typ	3	1	1	1	1	1	0	0	1	0	0	0	0	1	1	0	0	1	0	0	0	0	1	1	0	0	1	0	0	0	0	6.6	6.6	6.6	24.42	226	226;280;289	0.00049677	3.4668	6.6	6.6	0	0	6.6
tr|B4FRJ1|B4FRJ1_MAIZE	tr|B4FRJ1|B4FRJ1_MAIZE	8	1	1	tr|B4FRJ1|B4FRJ1_MAIZE Malate dehydrogenase OS=Zea mays OX=4577 GN=100272900 PE=2 SV=1	1	8	1	1	7	7	8	7	6	6	7	7	6	0	0	1	1	0	0	0	0	0	0	0	1	1	0	0	0	0	0	22.6	2.4	2.4	35.64	340	340	1	-2	20.3	20.3	22.6	20.6	15
REV__tr|B8A1S4|B8A1S4_MAIZE	REV__tr|B8A1S4|B8A1S4_MAIZE	1	1	1	tr|B8A1S4|B8A1S4_MAIZE GDP-mannose transporter GONST5 OS=Zea mays OX=4577 GN=100280075 PE=2 SV=1	1	1	1	1	0	1	0	0	0	0	0	1	0	0	1	0	0	0	0	0	1	0	0	1	0	0	0	0	0	1	0	0	0	0	28.071	257	257	0.0070335	2.1786	0	0	0	0	0
tr|K7VT58|K7VT58_MAIZE	tr|K7VT58|K7VT58_MAIZE	1	1	1	tr|K7VT58|K7VT58_MAIZE Fasciclin-like arabinogalactan protein 7 OS=Zea mays OX=4577 GN=ZEAMMB73_Zm00001d009567 PE=4 SV=1	1	1	1	1	0	1	1	0	0	0	0	0	0	0	1	1	0	0	0	0	0	0	0	1	1	0	0	0	0	0	0	3.9	3.9	3.9	28.748	282	282	0.0057995	2.1906	0	3.9	3.9	0	0
tr|A0A1D6GY61|A0A1D6GY61_MAIZE;tr|B4FF52|B4FF52_MAIZE;tr|A0A1D6MLM6|A0A1D6MLM6_MAIZE;tr|A0A1D6MLM7|A0A1D6MLM7_MAIZE;tr|A0A1D6GSA1|A0A1D6GSA1_MAIZE;tr|C0PH19|C0PH19_MAIZE;tr|K7UB11|K7UB11_MAIZE;tr|A0A1D6KQU9|A0A1D6KQU9_MAIZE;tr|A0A1D6JHM2|A0A1D6JHM2_MAIZE	tr|A0A1D6GY61|A0A1D6GY61_MAIZE;tr|B4FF52|B4FF52_MAIZE;tr|A0A1D6MLM6|A0A1D6MLM6_MAIZE;tr|A0A1D6MLM7|A0A1D6MLM7_MAIZE;tr|A0A1D6GSA1|A0A1D6GSA1_MAIZE;tr|C0PH19|C0PH19_MAIZE;tr|K7UB11|K7UB11_MAIZE;tr|A0A1D6KQU9|A0A1D6KQU9_MAIZE;tr|A0A1D6JHM2|A0A1D6JHM2_MAIZE	2;1;1;1;1;1;1;1;1	2;1;1;1;1;1;1;1;1	2;1;1;1;1;1;1;1;1	tr|A0A1D6GY61|A0A1D6GY61_MAIZE Cytochrome P450 family 87 subfamily A polypeptide 6 OS=Zea mays OX=4577 GN=ZEAMMB73_Zm00001d014958 PE=3 SV=1;tr|B4FF52|B4FF52_MAIZE Cytochrome P450 family 87 subfamily A polypeptide 6 OS=Zea mays OX=4577 GN=100193472 PE=2 SV=	9	2	2	2	0	0	0	0	1	1	0	0	0	0	0	0	0	1	1	0	0	0	0	0	0	0	1	1	0	0	0	4.7	4.7	4.7	55.646	507	507;520;522;525;526;527;528;531;591	0	6.1333	0	0	0	0	1.6
tr|B4FUS5|B4FUS5_MAIZE	tr|B4FUS5|B4FUS5_MAIZE	6	1	1	tr|B4FUS5|B4FUS5_MAIZE ATP-dependent Clp protease proteolytic subunit OS=Zea mays OX=4577 GN=100273342 PE=2 SV=1	1	6	1	1	4	5	4	4	4	4	3	4	3	0	1	0	0	0	1	0	0	0	0	1	0	0	0	1	0	0	0	28	3.3	3.3	32.172	304	304	0.00097943	3.331	17.4	19.1	15.8	17.4	17.4
tr|K7V686|K7V686_MAIZE	tr|K7V686|K7V686_MAIZE	1	1	1	tr|K7V686|K7V686_MAIZE Eukaryotic translation initiation factor 3 subunit F OS=Zea mays OX=4577 GN=ZEAMMB73_Zm00001d011100 PE=3 SV=1	1	1	1	1	0	0	0	1	0	0	0	0	0	0	0	0	1	0	0	0	0	0	0	0	0	1	0	0	0	0	0	4.9	4.9	4.9	31.36	287	287	0.0041929	2.2537	0	0	0	4.9	0
tr|A0A1D6L8D2|A0A1D6L8D2_MAIZE;tr|A0A1D6L8D3|A0A1D6L8D3_MAIZE;tr|A0A1D6L8D1|A0A1D6L8D1_MAIZE	tr|A0A1D6L8D2|A0A1D6L8D2_MAIZE;tr|A0A1D6L8D3|A0A1D6L8D3_MAIZE;tr|A0A1D6L8D1|A0A1D6L8D1_MAIZE	2;2;2	2;2;2	2;2;2	tr|A0A1D6L8D2|A0A1D6L8D2_MAIZE Pheophorbide a oxygenase OS=Zea mays OX=4577 GN=100281213 PE=4 SV=1;tr|A0A1D6L8D3|A0A1D6L8D3_MAIZE Pheophorbide a oxygenase OS=Zea mays OX=4577 GN=100281213 PE=4 SV=1;tr|A0A1D6L8D1|A0A1D6L8D1_MAIZE Pheophorbide a oxygenase OS	3	2	2	2	0	0	0	1	0	2	0	0	0	0	0	0	1	0	2	0	0	0	0	0	0	1	0	2	0	0	0	5.6	5.6	5.6	33.619	302	302;319;525	0	3.6714	0	0	0	5.6	0
tr|A0A1D6K639|A0A1D6K639_MAIZE	tr|A0A1D6K639|A0A1D6K639_MAIZE	1	1	1	tr|A0A1D6K639|A0A1D6K639_MAIZE 3-oxo-Delta(45)-steroid 5-beta-reductase OS=Zea mays OX=4577 GN=103636683 PE=4 SV=1	1	1	1	1	0	0	0	0	1	1	1	0	0	0	0	0	0	1	1	1	0	0	0	0	0	0	1	1	1	0	0	3.7	3.7	3.7	44.661	401	401	1	-2	0	0	0	0	3.7
tr|A0A1D6K3E5|A0A1D6K3E5_MAIZE;tr|A0A1D6P4X3|A0A1D6P4X3_MAIZE;tr|A0A1D6MQ82|A0A1D6MQ82_MAIZE;tr|A0A1D6M9V8|A0A1D6M9V8_MAIZE;tr|A0A1D6KTY6|A0A1D6KTY6_MAIZE	tr|A0A1D6K3E5|A0A1D6K3E5_MAIZE;tr|A0A1D6P4X3|A0A1D6P4X3_MAIZE;tr|A0A1D6MQ82|A0A1D6MQ82_MAIZE	5;4;4;1;1	2;1;1;1;1	2;1;1;1;1	tr|A0A1D6K3E5|A0A1D6K3E5_MAIZE NAD(P)-binding Rossmann-fold superfamily protein OS=Zea mays OX=4577 GN=ZEAMMB73_Zm00001d029200 PE=4 SV=1;tr|A0A1D6P4X3|A0A1D6P4X3_MAIZE NAD(P)-binding Rossmann-fold superfamily protein OS=Zea mays OX=4577 GN=ZEAMMB73_Zm00001	5	5	2	2	3	3	4	2	1	1	2	3	0	1	1	1	0	0	0	1	1	0	1	1	1	0	0	0	1	1	0	11	5.9	5.9	36.303	337	337;191;228;108;351	0.0018382	2.8145	8.6	8.6	7.1	4.7	4.7
tr|A0A1D6JHX0|A0A1D6JHX0_MAIZE	tr|A0A1D6JHX0|A0A1D6JHX0_MAIZE	2	2	2	tr|A0A1D6JHX0|A0A1D6JHX0_MAIZE Magnesium-chelatase subunit ChlH chloroplastic OS=Zea mays OX=4577 GN=ZEAMMB73_Zm00001d026603 PE=4 SV=1	1	2	2	2	0	2	1	0	0	0	0	0	0	0	2	1	0	0	0	0	0	0	0	2	1	0	0	0	0	0	0	2.3	2.3	2.3	150.61	1364	1364	0.002649	2.5623	0	2.3	0.8	0	0
tr|B6U237|B6U237_MAIZE;tr|A0A1D6FNB8|A0A1D6FNB8_MAIZE	tr|B6U237|B6U237_MAIZE;tr|A0A1D6FNB8|A0A1D6FNB8_MAIZE	9;8	1;1	0;0	tr|B6U237|B6U237_MAIZE Heat shock 70 kDa protein 14 OS=Zea mays OX=4577 GN=ZEAMMB73_Zm00001d009950 PE=2 SV=1;tr|A0A1D6FNB8|A0A1D6FNB8_MAIZE Heat shock 70 kDa protein 14 OS=Zea mays OX=4577 GN=ZEAMMB73_Zm00001d009950 PE=3 SV=1	2	9	1	0	6	6	4	3	3	5	4	2	2	1	0	0	0	0	0	0	0	0	0	0	0	0	0	0	0	0	0	12.4	0.9	0	93.568	848	848;859	1	-2	7.9	8.4	5.9	4.6	4.6
tr|A0A1D6GG78|A0A1D6GG78_MAIZE;tr|A0A1D6L4K1|A0A1D6L4K1_MAIZE	tr|A0A1D6GG78|A0A1D6GG78_MAIZE;tr|A0A1D6L4K1|A0A1D6L4K1_MAIZE	7;5	1;1	1;1	tr|A0A1D6GG78|A0A1D6GG78_MAIZE Tubulin beta chain OS=Zea mays OX=4577 GN=ZEAMMB73_Zm00001d013139 PE=3 SV=1;tr|A0A1D6L4K1|A0A1D6L4K1_MAIZE Tubulin beta chain OS=Zea mays OX=4577 GN=ZEAMMB73_Zm00001d034022 PE=3 SV=1	2	7	1	1	3	6	3	2	1	2	2	2	2	0	0	0	0	0	0	1	0	1	0	0	0	0	0	0	1	0	1	23.2	4.1	4.1	32.697	293	293;262	1	-2	11.9	19.1	11.9	9.2	5.1
tr|A0A1D6K496|A0A1D6K496_MAIZE;tr|A0A1D6K495|A0A1D6K495_MAIZE	tr|A0A1D6K496|A0A1D6K496_MAIZE;tr|A0A1D6K495|A0A1D6K495_MAIZE	2;2	2;2	2;2	tr|A0A1D6K496|A0A1D6K496_MAIZE RNA-binding protein CP29B chloroplastic OS=Zea mays OX=4577 GN=ZEAMMB73_Zm00001d029325 PE=4 SV=1;tr|A0A1D6K495|A0A1D6K495_MAIZE RNA-binding protein CP29B chloroplastic OS=Zea mays OX=4577 GN=ZEAMMB73_Zm00001d029325 PE=4 SV=1	2	2	2	2	0	2	0	0	0	0	0	0	0	0	2	0	0	0	0	0	0	0	0	2	0	0	0	0	0	0	0	7.6	7.6	7.6	27.874	262	262;285	0	3.871	0	7.6	0	0	0
tr|B6TEV7|B6TEV7_MAIZE;tr|B6SL60|B6SL60_MAIZE	tr|B6TEV7|B6TEV7_MAIZE;tr|B6SL60|B6SL60_MAIZE	1;1	1;1	1;1	tr|B6TEV7|B6TEV7_MAIZE Thioredoxin OS=Zea mays OX=4577 GN=100856942 PE=2 SV=1;tr|B6SL60|B6SL60_MAIZE Thioredoxin OS=Zea mays OX=4577 GN=100856910 PE=2 SV=1	2	1	1	1	0	1	1	0	1	0	0	0	0	0	1	1	0	1	0	0	0	0	0	1	1	0	1	0	0	0	0	9.1	9.1	9.1	14.476	132	132;133	0.0097009	2.0608	0	9.1	9.1	0	9.1
tr|A0A1D6HBI5|A0A1D6HBI5_MAIZE;tr|A0A1D6MT58|A0A1D6MT58_MAIZE;tr|A0A1D6MT56|A0A1D6MT56_MAIZE;tr|A0A1D6MT55|A0A1D6MT55_MAIZE;tr|A0A1D6MT59|A0A1D6MT59_MAIZE;tr|B6SJW9|B6SJW9_MAIZE;tr|A0A1D6GSY2|A0A1D6GSY2_MAIZE;tr|A0A1D6PGV5|A0A1D6PGV5_MAIZE	tr|A0A1D6HBI5|A0A1D6HBI5_MAIZE;tr|A0A1D6MT58|A0A1D6MT58_MAIZE;tr|A0A1D6MT56|A0A1D6MT56_MAIZE;tr|A0A1D6MT55|A0A1D6MT55_MAIZE;tr|A0A1D6MT59|A0A1D6MT59_MAIZE;tr|B6SJW9|B6SJW9_MAIZE;tr|A0A1D6GSY2|A0A1D6GSY2_MAIZE;tr|A0A1D6PGV5|A0A1D6PGV5_MAIZE	2;2;2;2;2;2;1;1	2;2;2;2;2;2;1;1	2;2;2;2;2;2;1;1	tr|A0A1D6HBI5|A0A1D6HBI5_MAIZE NAD(P)-binding Rossmann-fold superfamily protein OS=Zea mays OX=4577 GN=ZEAMMB73_Zm00001d016971 PE=4 SV=1;tr|A0A1D6MT58|A0A1D6MT58_MAIZE NAD(P)-binding Rossmann-fold superfamily protein OS=Zea mays OX=4577 GN=100193101 PE=4 S	8	2	2	2	0	0	0	1	1	0	0	0	0	0	0	0	1	1	0	0	0	0	0	0	0	1	1	0	0	0	0	32.5	32.5	32.5	8.6338	77	77;157;206;269;336;372;70;307	0.0014191	3.0546	0	0	0	15.6	16.9
tr|B6SIB6|B6SIB6_MAIZE	tr|B6SIB6|B6SIB6_MAIZE	1	1	1	tr|B6SIB6|B6SIB6_MAIZE BolA-like protein OS=Zea mays OX=4577 GN=100282070 PE=2 SV=1	1	1	1	1	0	0	0	1	1	0	0	0	0	0	0	0	1	1	0	0	0	0	0	0	0	1	1	0	0	0	0	23.2	23.2	23.2	10.012	95	95	0	4.725	0	0	0	23.2	23.2
tr|B4FAL8|B4FAL8_MAIZE;tr|A0A1D6FHA4|A0A1D6FHA4_MAIZE;tr|A0A1D6NW35|A0A1D6NW35_MAIZE;tr|A0A1D6N395|A0A1D6N395_MAIZE;tr|A0A1D6N397|A0A1D6N397_MAIZE;tr|A0A1D6Q7X7|A0A1D6Q7X7_MAIZE	tr|B4FAL8|B4FAL8_MAIZE;tr|A0A1D6FHA4|A0A1D6FHA4_MAIZE;tr|A0A1D6NW35|A0A1D6NW35_MAIZE;tr|A0A1D6N395|A0A1D6N395_MAIZE;tr|A0A1D6N397|A0A1D6N397_MAIZE;tr|A0A1D6Q7X7|A0A1D6Q7X7_MAIZE	2;1;1;1;1;1	2;1;1;1;1;1	2;1;1;1;1;1	tr|B4FAL8|B4FAL8_MAIZE Selenium-binding protein 3 OS=Zea mays OX=4577 GN=100192654 PE=2 SV=1;tr|A0A1D6FHA4|A0A1D6FHA4_MAIZE Selenium-binding protein 3 OS=Zea mays OX=4577 GN=ZEAMMB73_Zm00001d009019 PE=4 SV=1;tr|A0A1D6NW35|A0A1D6NW35_MAIZE Putative selenium	6	2	2	2	1	1	1	0	0	1	0	0	0	1	1	1	0	0	1	0	0	0	1	1	1	0	0	1	0	0	0	5.5	5.5	5.5	54.179	493	493;192;259;263;276;532	0	4.3966	2.2	2.2	2.2	0	0
tr|A0A1D6FPM1|A0A1D6FPM1_MAIZE;tr|A0A1D6M5H3|A0A1D6M5H3_MAIZE;tr|A0A1D6M5G7|A0A1D6M5G7_MAIZE;tr|A0A1D6M5G5|A0A1D6M5G5_MAIZE;tr|C0PF88|C0PF88_MAIZE;tr|A0A096R0K1|A0A096R0K1_MAIZE;tr|A0A1D6M5G6|A0A1D6M5G6_MAIZE;tr|A0A1D6M5G4|A0A1D6M5G4_MAIZE;tr|A0A1D6M5G2|A0A1D6M5G2_MAIZE;tr|A0A1D6M5G3|A0A1D6M5G3_MAIZE;tr|K7VV23|K7VV23_MAIZE;tr|A0A1D6FPL5|A0A1D6FPL5_MAIZE	tr|A0A1D6FPM1|A0A1D6FPM1_MAIZE;tr|A0A1D6M5H3|A0A1D6M5H3_MAIZE;tr|A0A1D6M5G7|A0A1D6M5G7_MAIZE;tr|A0A1D6M5G5|A0A1D6M5G5_MAIZE;tr|C0PF88|C0PF88_MAIZE;tr|A0A096R0K1|A0A096R0K1_MAIZE;tr|A0A1D6M5G6|A0A1D6M5G6_MAIZE;tr|A0A1D6M5G4|A0A1D6M5G4_MAIZE;tr|A0A1D6M5G2|A0A1D6M5G2_MAIZE;tr|A0A1D6M5G3|A0A1D6M5G3_MAIZE;tr|K7VV23|K7VV23_MAIZE;tr|A0A1D6FPL5|A0A1D6FPL5_MAIZE	1;1;1;1;1;1;1;1;1;1;1;1	1;1;1;1;1;1;1;1;1;1;1;1	1;1;1;1;1;1;1;1;1;1;1;1	tr|A0A1D6FPM1|A0A1D6FPM1_MAIZE Polypyrimidine tract-binding protein homolog 3 OS=Zea mays OX=4577 GN=100383343 PE=4 SV=1;tr|A0A1D6M5H3|A0A1D6M5H3_MAIZE Polypyrimidine tract-binding protein homolog 3 OS=Zea mays OX=4577 GN=100383701 PE=4 SV=1;tr|A0A1D6M5G7|	12	1	1	1	1	1	1	0	0	0	0	0	0	1	1	1	0	0	0	0	0	0	1	1	1	0	0	0	0	0	0	4.5	4.5	4.5	34.72	310	310;327;412;437;444;444;454;454;492;496;529;534	0.0014205	3.0564	4.5	4.5	4.5	0	0
tr|A0A1D6I295|A0A1D6I295_MAIZE;tr|A0A1D6I293|A0A1D6I293_MAIZE;tr|A0A1D6I2A0|A0A1D6I2A0_MAIZE;tr|A0A1D6I298|A0A1D6I298_MAIZE;tr|A0A1D6I294|A0A1D6I294_MAIZE;tr|A0A1D6I292|A0A1D6I292_MAIZE	tr|A0A1D6I295|A0A1D6I295_MAIZE;tr|A0A1D6I293|A0A1D6I293_MAIZE;tr|A0A1D6I2A0|A0A1D6I2A0_MAIZE;tr|A0A1D6I298|A0A1D6I298_MAIZE;tr|A0A1D6I294|A0A1D6I294_MAIZE;tr|A0A1D6I292|A0A1D6I292_MAIZE	2;2;2;2;2;2	2;2;2;2;2;2	2;2;2;2;2;2	tr|A0A1D6I295|A0A1D6I295_MAIZE ABC transporter G family member 40 OS=Zea mays OX=4577 GN=103632597 PE=4 SV=1;tr|A0A1D6I293|A0A1D6I293_MAIZE ABC transporter G family member 40 OS=Zea mays OX=4577 GN=103632597 PE=4 SV=1;tr|A0A1D6I2A0|A0A1D6I2A0_MAIZE ABC tra	6	2	2	2	2	0	0	1	0	0	1	1	1	2	0	0	1	0	0	1	1	1	2	0	0	1	0	0	1	1	1	2	2	2	99.487	893	893;991;1105;1243;1451;1550	0.0018157	2.7432	2	0	0	1.2	0
tr|A0A1D6EB42|A0A1D6EB42_MAIZE	tr|A0A1D6EB42|A0A1D6EB42_MAIZE	2	2	2	tr|A0A1D6EB42|A0A1D6EB42_MAIZE Structural molecule OS=Zea mays OX=4577 GN=100286112 PE=4 SV=1	1	2	2	2	1	1	0	0	0	1	0	0	0	1	1	0	0	0	1	0	0	0	1	1	0	0	0	1	0	0	0	8.9	8.9	8.9	28.168	257	257	0.0018613	2.9063	5.4	3.5	0	0	0
tr|B6SRJ0|B6SRJ0_MAIZE;tr|A0A1D6GGH8|A0A1D6GGH8_MAIZE	tr|B6SRJ0|B6SRJ0_MAIZE;tr|A0A1D6GGH8|A0A1D6GGH8_MAIZE	2;2	2;2	2;2	tr|B6SRJ0|B6SRJ0_MAIZE SWIB/MDM2 domain containing protein OS=Zea mays OX=4577 GN=100281035 PE=2 SV=1;tr|A0A1D6GGH8|A0A1D6GGH8_MAIZE SWIB/MDM2 domain containing protein OS=Zea mays OX=4577 GN=100281035 PE=4 SV=1	2	2	2	2	0	0	0	1	2	0	0	0	0	0	0	0	1	2	0	0	0	0	0	0	0	1	2	0	0	0	0	4.3	4.3	4.3	36.935	328	328;384	0.0004995	3.5175	0	0	0	4	4.3
tr|C4JA64|C4JA64_MAIZE;tr|A0A1D6EG35|A0A1D6EG35_MAIZE;tr|A0A1D6J383|A0A1D6J383_MAIZE;tr|A0A1D6J389|A0A1D6J389_MAIZE;tr|A0A1D6EG37|A0A1D6EG37_MAIZE;tr|B6SU17|B6SU17_MAIZE;tr|B4F850|B4F850_MAIZE;tr|A0A1D6J381|A0A1D6J381_MAIZE;tr|A0A1D6J388|A0A1D6J388_MAIZE;tr|A0A1D6J382|A0A1D6J382_MAIZE;tr|A0A1D6EG26|A0A1D6EG26_MAIZE;tr|A0A1D6EG29|A0A1D6EG29_MAIZE;tr|C0HFR0|C0HFR0_MAIZE;tr|A0A1D6J379|A0A1D6J379_MAI…	tr|C4JA64|C4JA64_MAIZE;tr|A0A1D6EG35|A0A1D6EG35_MAIZE;tr|A0A1D6J383|A0A1D6J383_MAIZE;tr|A0A1D6J389|A0A1D6J389_MAIZE;tr|A0A1D6EG37|A0A1D6EG37_MAIZE;tr|B6SU17|B6SU17_MAIZE;tr|B4F850|B4F850_MAIZE;tr|A0A1D6J381|A0A1D6J381_MAIZE;tr|A0A1D6J388|A0A1D6J388_MAIZE;tr|A0A1D6J382|A0A1D6J382_MAIZE;tr|A0A1D6EG26|A0A1D6EG26_MAIZE;tr|A0A1D6EG29|A0A1D6EG29_MAIZE;tr|C0HFR0|C0HFR0_MAIZE;tr|A0A1D6J379|A0A1D6J379_MAI…	1;1;1;1;1;1;1;1;1;1;1;1;1;1;1;1	1;1;1;1;1;1;1;1;1;1;1;1;1;1;1;1	1;1;1;1;1;1;1;1;1;1;1;1;1;1;1;1	tr|C4JA64|C4JA64_MAIZE Phosphoglycerate mutase-like protein OS=Zea mays OX=4577 GN=100281287 PE=2 SV=1;tr|A0A1D6EG35|A0A1D6EG35_MAIZE Phosphoglycerate mutase-like protein OS=Zea mays OX=4577 GN=100281287 PE=4 SV=1;tr|A0A1D6J383|A0A1D6J383_MAIZE Phosphoglyc	16	1	1	1	1	1	0	0	1	0	0	1	0	1	1	0	0	1	0	0	1	0	1	1	0	0	1	0	0	1	0	6.8	6.8	6.8	21.117	191	191;192;219;276;276;284;284;293;301;309;310;333;335;336;360;365	0.001834	2.8056	6.8	6.8	0	0	6.8
tr|A0A1D6GY38|A0A1D6GY38_MAIZE;tr|A0A1D6GY37|A0A1D6GY37_MAIZE	tr|A0A1D6GY38|A0A1D6GY38_MAIZE;tr|A0A1D6GY37|A0A1D6GY37_MAIZE	2;1	2;1	2;1	tr|A0A1D6GY38|A0A1D6GY38_MAIZE TMPIT-like protein OS=Zea mays OX=4577 GN=ZEAMMB73_Zm00001d014951 PE=4 SV=1;tr|A0A1D6GY37|A0A1D6GY37_MAIZE TMPIT-like protein OS=Zea mays OX=4577 GN=ZEAMMB73_Zm00001d014951 PE=4 SV=1	2	2	2	2	0	1	1	1	0	1	0	0	0	0	1	1	1	0	1	0	0	0	0	1	1	1	0	1	0	0	0	8.3	8.3	8.3	40.527	360	360;316	0	4.0579	0	3.9	4.4	3.9	0
tr|B6SID7|B6SID7_MAIZE;sp|Q42376|LEA3_MAIZE	tr|B6SID7|B6SID7_MAIZE;sp|Q42376|LEA3_MAIZE	1;1	1;1	1;1	tr|B6SID7|B6SID7_MAIZE Late embryogenesis abundant protein, group 3 OS=Zea mays OX=4577 GN=542216 PE=2 SV=1;sp|Q42376|LEA3_MAIZE Late embryogenesis abundant protein, group 3 OS=Zea mays OX=4577 GN=MGL3 PE=2 SV=1	2	1	1	1	0	0	0	1	0	0	0	0	0	0	0	0	1	0	0	0	0	0	0	0	0	1	0	0	0	0	0	7.1	7.1	7.1	18.599	182	182;221	0.0017905	2.6691	0	0	0	7.1	0
REV__tr|A0A1D6HKH4|A0A1D6HKH4_MAIZE;REV__tr|A0A1D6HKH3|A0A1D6HKH3_MAIZE	REV__tr|A0A1D6HKH4|A0A1D6HKH4_MAIZE;REV__tr|A0A1D6HKH3|A0A1D6HKH3_MAIZE	1;1	1;1	1;1	tr|A0A1D6HKH4|A0A1D6HKH4_MAIZE AP2-like ethylene-responsive transcription factor AIL1 OS=Zea mays OX=4577 GN=ZEAMMB73_Zm00001d018050 PE=4 SV=1;tr|A0A1D6HKH3|A0A1D6HKH3_MAIZE AP2-like ethylene-responsive transcription factor AIL1 OS=Zea mays OX=4577 GN=ZEAM	2	1	1	1	0	0	0	0	1	1	0	0	0	0	0	0	0	1	1	0	0	0	0	0	0	0	1	1	0	0	0	0	0	0	2.7074	24	24;241	0.008998	2.1177	0	0	0	0	0
tr|A0A1D6FP14|A0A1D6FP14_MAIZE;tr|A0A1D6FP09|A0A1D6FP09_MAIZE;tr|A0A1D6FNZ8|A0A1D6FNZ8_MAIZE;tr|A0A1D6FP06|A0A1D6FP06_MAIZE;tr|A0A1D6FP07|A0A1D6FP07_MAIZE;tr|A0A1D6FP01|A0A1D6FP01_MAIZE;tr|C4IYE1|C4IYE1_MAIZE;tr|A0A1D6FP11|A0A1D6FP11_MAIZE;tr|A0A1D6FNZ7|A0A1D6FNZ7_MAIZE	tr|A0A1D6FP14|A0A1D6FP14_MAIZE;tr|A0A1D6FP09|A0A1D6FP09_MAIZE;tr|A0A1D6FNZ8|A0A1D6FNZ8_MAIZE;tr|A0A1D6FP06|A0A1D6FP06_MAIZE;tr|A0A1D6FP07|A0A1D6FP07_MAIZE;tr|A0A1D6FP01|A0A1D6FP01_MAIZE;tr|C4IYE1|C4IYE1_MAIZE;tr|A0A1D6FP11|A0A1D6FP11_MAIZE;tr|A0A1D6FNZ7|A0A1D6FNZ7_MAIZE	1;1;1;1;1;1;1;1;1	1;1;1;1;1;1;1;1;1	1;1;1;1;1;1;1;1;1	tr|A0A1D6FP14|A0A1D6FP14_MAIZE Proline responding1 OS=Zea mays OX=4577 GN=778431 PE=4 SV=1;tr|A0A1D6FP09|A0A1D6FP09_MAIZE Proline responding1 OS=Zea mays OX=4577 GN=778431 PE=3 SV=1;tr|A0A1D6FNZ8|A0A1D6FNZ8_MAIZE Proline responding1 OS=Zea mays OX=4577 GN=	9	1	1	1	0	0	0	0	1	0	0	0	0	0	0	0	0	1	0	0	0	0	0	0	0	0	1	0	0	0	0	5.4	5.4	5.4	28.006	257	257;419;448;460;478;555;717;746;768	0.0041771	2.2439	0	0	0	0	5.4
tr|C0PA79|C0PA79_MAIZE	tr|C0PA79|C0PA79_MAIZE	1	1	1	tr|C0PA79|C0PA79_MAIZE Alpha/beta-Hydrolases superfamily protein OS=Zea mays OX=4577 GN=100382733 PE=2 SV=1	1	1	1	1	0	1	1	1	0	1	0	0	0	0	1	1	1	0	1	0	0	0	0	1	1	1	0	1	0	0	0	5	5	5	36.979	343	343	0	5.4474	0	5	5	5	0
tr|K7UQQ8|K7UQQ8_MAIZE	tr|K7UQQ8|K7UQQ8_MAIZE	1	1	1	tr|K7UQQ8|K7UQQ8_MAIZE Monothiol glutaredoxin-S15 mitochondrial OS=Zea mays OX=4577 GN=ZEAMMB73_Zm00001d008736 PE=4 SV=1	1	1	1	1	0	1	0	0	0	1	0	0	0	0	1	0	0	0	1	0	0	0	0	1	0	0	0	1	0	0	0	7.2	7.2	7.2	18.142	167	167	0.00098474	3.3587	0	7.2	0	0	0
tr|A0A1D6N218|A0A1D6N218_MAIZE;tr|A0A1D6N221|A0A1D6N221_MAIZE;tr|A0A1D6N224|A0A1D6N224_MAIZE;tr|A0A1D6N216|A0A1D6N216_MAIZE;tr|A0A1D6N225|A0A1D6N225_MAIZE;tr|A0A1D6N223|A0A1D6N223_MAIZE;tr|A0A1D6N215|A0A1D6N215_MAIZE	tr|A0A1D6N218|A0A1D6N218_MAIZE;tr|A0A1D6N221|A0A1D6N221_MAIZE;tr|A0A1D6N224|A0A1D6N224_MAIZE;tr|A0A1D6N216|A0A1D6N216_MAIZE;tr|A0A1D6N225|A0A1D6N225_MAIZE;tr|A0A1D6N223|A0A1D6N223_MAIZE;tr|A0A1D6N215|A0A1D6N215_MAIZE	1;1;1;1;1;1;1	1;1;1;1;1;1;1	1;1;1;1;1;1;1	tr|A0A1D6N218|A0A1D6N218_MAIZE Potassium transporter 3 OS=Zea mays OX=4577 GN=103650791 PE=4 SV=1;tr|A0A1D6N221|A0A1D6N221_MAIZE Potassium transporter 3 OS=Zea mays OX=4577 GN=103650791 PE=4 SV=1;tr|A0A1D6N224|A0A1D6N224_MAIZE Potassium transporter 3 OS=Ze	7	1	1	1	1	1	0	0	1	1	0	0	0	1	1	0	0	1	1	0	0	0	1	1	0	0	1	1	0	0	0	3.9	3.9	3.9	43.289	383	383;389;470;489;634;764;783	0	4.258	3.9	3.9	0	0	3.9
tr|B4FFQ3|B4FFQ3_MAIZE;tr|A0A1D6MXM8|A0A1D6MXM8_MAIZE	tr|B4FFQ3|B4FFQ3_MAIZE;tr|A0A1D6MXM8|A0A1D6MXM8_MAIZE	1;1	1;1	1;1	tr|B4FFQ3|B4FFQ3_MAIZE Uveal autoantigen with coiled-coil domains and ankyrin repeats isoform 4 OS=Zea mays OX=4577 GN=100193622 PE=2 SV=1;tr|A0A1D6MXM8|A0A1D6MXM8_MAIZE Uveal autoantigen with coiled-coil domains and ankyrin repeats isoform 4 OS=Zea mays O	2	1	1	1	1	1	0	0	0	1	1	0	0	1	1	0	0	0	1	1	0	0	1	1	0	0	0	1	1	0	0	7.3	7.3	7.3	20.919	192	192;244	0.0041946	2.2564	7.3	7.3	0	0	0
sp|P22275|TBA3_MAIZE;tr|A0A1D6GGA0|A0A1D6GGA0_MAIZE	sp|P22275|TBA3_MAIZE;tr|A0A1D6GGA0|A0A1D6GGA0_MAIZE	4;2	1;1	1;1	sp|P22275|TBA3_MAIZE Tubulin alpha-3 chain OS=Zea mays OX=4577 GN=TUBA3 PE=2 SV=1;tr|A0A1D6GGA0|A0A1D6GGA0_MAIZE Tubulin alpha chain OS=Zea mays OX=4577 GN=542395 PE=3 SV=1	2	4	1	1	2	2	3	0	0	1	0	1	1	0	1	0	0	0	0	0	0	0	0	1	0	0	0	0	0	0	0	11.1	3.1	3.1	49.56	450	450;415	0.0078221	2.1524	5.6	6.4	8	0	0
tr|A0A1D6MY67|A0A1D6MY67_MAIZE;tr|K7UDE7|K7UDE7_MAIZE;tr|A0A1D6MY62|A0A1D6MY62_MAIZE;tr|A0A1D6MY58|A0A1D6MY58_MAIZE;tr|A0A1D6IWX4|A0A1D6IWX4_MAIZE;tr|A0A1D6IWY2|A0A1D6IWY2_MAIZE;tr|A0A1D6IWX5|A0A1D6IWX5_MAIZE;tr|K7TK09|K7TK09_MAIZE;tr|A0A1D6IWX6|A0A1D6IWX6_MAIZE;tr|A0A1D6MY68|A0A1D6MY68_MAIZE;tr|A0A1D6MY65|A0A1D6MY65_MAIZE;tr|B4G0V4|B4G0V4_MAIZE;tr|A0A1D6MY63|A0A1D6MY63_MAIZE;tr|Q9M640|Q9M640_MAI…	tr|A0A1D6MY67|A0A1D6MY67_MAIZE;tr|K7UDE7|K7UDE7_MAIZE;tr|A0A1D6MY62|A0A1D6MY62_MAIZE;tr|A0A1D6MY58|A0A1D6MY58_MAIZE;tr|A0A1D6IWX4|A0A1D6IWX4_MAIZE;tr|A0A1D6IWY2|A0A1D6IWY2_MAIZE;tr|A0A1D6IWX5|A0A1D6IWX5_MAIZE;tr|K7TK09|K7TK09_MAIZE;tr|A0A1D6IWX6|A0A1D6IWX6_MAIZE;tr|A0A1D6MY68|A0A1D6MY68_MAIZE;tr|A0A1D6MY65|A0A1D6MY65_MAIZE;tr|B4G0V4|B4G0V4_MAIZE;tr|A0A1D6MY63|A0A1D6MY63_MAIZE;tr|Q9M640|Q9M640_MAI…	2;2;2;2;2;2;2;2;2;2;2;2;2;2;2;2;1	2;2;2;2;2;2;2;2;2;2;2;2;2;2;2;2;1	2;2;2;2;2;2;2;2;2;2;2;2;2;2;2;2;1	tr|A0A1D6MY67|A0A1D6MY67_MAIZE Coatomer subunit delta OS=Zea mays OX=4577 GN=541810 PE=3 SV=1;tr|K7UDE7|K7UDE7_MAIZE Coatomer subunit delta OS=Zea mays OX=4577 GN=ZEAMMB73_Zm00001d023943 PE=3 SV=1;tr|A0A1D6MY62|A0A1D6MY62_MAIZE Coatomer subunit delta OS=Ze	17	2	2	2	1	0	0	0	0	0	0	0	1	1	0	0	0	0	0	0	0	1	1	0	0	0	0	0	0	0	1	4.8	4.8	4.8	46.135	418	418;434;440;441;465;468;475;493;498;500;511;516;522;523;531;532;388	0.0049896	2.2067	2.9	0	0	0	0
tr|A0A1D6N3B8|A0A1D6N3B8_MAIZE;tr|A0A1D6N3B1|A0A1D6N3B1_MAIZE;tr|A0A1D6G6A6|A0A1D6G6A6_MAIZE;tr|A0A1D6N3B7|A0A1D6N3B7_MAIZE;tr|A0A1D6G6A4|A0A1D6G6A4_MAIZE;tr|A0A1D6N3A5|A0A1D6N3A5_MAIZE;tr|A0A1D6N3A4|A0A1D6N3A4_MAIZE;tr|A0A1D6G6A9|A0A1D6G6A9_MAIZE;tr|A0A1D6G6A3|A0A1D6G6A3_MAIZE;tr|C0PHF1|C0PHF1_MAIZE;tr|A0A1D6N3A6|A0A1D6N3A6_MAIZE;tr|A0A1D6N3A1|A0A1D6N3A1_MAIZE;tr|A0A1D6G6A1|A0A1D6G6A1_MAIZE;tr|A…	tr|A0A1D6N3B8|A0A1D6N3B8_MAIZE;tr|A0A1D6N3B1|A0A1D6N3B1_MAIZE;tr|A0A1D6G6A6|A0A1D6G6A6_MAIZE;tr|A0A1D6N3B7|A0A1D6N3B7_MAIZE;tr|A0A1D6G6A4|A0A1D6G6A4_MAIZE;tr|A0A1D6N3A5|A0A1D6N3A5_MAIZE;tr|A0A1D6N3A4|A0A1D6N3A4_MAIZE;tr|A0A1D6G6A9|A0A1D6G6A9_MAIZE;tr|A0A1D6G6A3|A0A1D6G6A3_MAIZE;tr|C0PHF1|C0PHF1_MAIZE;tr|A0A1D6N3A6|A0A1D6N3A6_MAIZE;tr|A0A1D6N3A1|A0A1D6N3A1_MAIZE;tr|A0A1D6G6A1|A0A1D6G6A1_MAIZE;tr|A…	2;2;2;2;2;2;2;2;2;2;2;2;2;2	2;2;2;2;2;2;2;2;2;2;2;2;2;2	2;2;2;2;2;2;2;2;2;2;2;2;2;2	tr|A0A1D6N3B8|A0A1D6N3B8_MAIZE AP-4 complex subunit epsilon OS=Zea mays OX=4577 GN=100383591 PE=4 SV=1;tr|A0A1D6N3B1|A0A1D6N3B1_MAIZE AP-4 complex subunit epsilon OS=Zea mays OX=4577 GN=100383591 PE=4 SV=1;tr|A0A1D6G6A6|A0A1D6G6A6_MAIZE AP-4 complex subuni	14	2	2	2	1	2	0	0	0	0	0	0	0	1	2	0	0	0	0	0	0	0	1	2	0	0	0	0	0	0	0	3.6	3.6	3.6	37.416	360	360;530;534;686;690;706;725;734;763;969;971;971;973;975	0.00096572	3.2007	3.3	3.6	0	0	0
tr|A0A1D6KQ77|A0A1D6KQ77_MAIZE	tr|A0A1D6KQ77|A0A1D6KQ77_MAIZE	2	2	2	tr|A0A1D6KQ77|A0A1D6KQ77_MAIZE Protein aq_1857 OS=Zea mays OX=4577 GN=ZEAMMB73_Zm00001d032357 PE=4 SV=1	1	2	2	2	0	0	0	0	0	0	0	1	1	0	0	0	0	0	0	0	1	1	0	0	0	0	0	0	0	1	1	11.8	11.8	11.8	11.117	102	102	0.0026304	2.5228	0	0	0	0	0
tr|B4F9K2|B4F9K2_MAIZE	tr|B4F9K2|B4F9K2_MAIZE	1	1	1	tr|B4F9K2|B4F9K2_MAIZE Calcium-dependent lipid-binding (CaLB domain) family protein OS=Zea mays OX=4577 GN=100274244 PE=2 SV=1	1	1	1	1	1	0	0	0	0	0	0	0	0	1	0	0	0	0	0	0	0	0	1	0	0	0	0	0	0	0	0	4.5	4.5	4.5	33.574	331	331	0.0017929	2.6788	4.5	0	0	0	0
tr|A0A1D6G7A3|A0A1D6G7A3_MAIZE	tr|A0A1D6G7A3|A0A1D6G7A3_MAIZE	1	1	1	tr|A0A1D6G7A3|A0A1D6G7A3_MAIZE Rhodanese-like domain-containing protein 4A chloroplastic OS=Zea mays OX=4577 GN=ZEAMMB73_Zm00001d012178 PE=4 SV=1	1	1	1	1	0	1	1	1	1	0	0	0	0	0	1	1	1	1	0	0	0	0	0	1	1	1	1	0	0	0	0	3.9	3.9	3.9	39.201	356	356	0.0018519	2.8666	0	3.9	3.9	3.9	3.9
tr|A0A1D6JIH7|A0A1D6JIH7_MAIZE	tr|A0A1D6JIH7|A0A1D6JIH7_MAIZE	1	1	1	tr|A0A1D6JIH7|A0A1D6JIH7_MAIZE Opaque endosperm7 OS=Zea mays OX=4577 GN=ZEAMMB73_Zm00001d026649 PE=4 SV=1	1	1	1	1	1	0	0	0	0	0	0	0	0	1	0	0	0	0	0	0	0	0	1	0	0	0	0	0	0	0	0	3.4	3.4	3.4	55.132	527	527	0	17.628	3.4	0	0	0	0
tr|A0A1D6GRI6|A0A1D6GRI6_MAIZE;tr|A0A1D6PJQ4|A0A1D6PJQ4_MAIZE;tr|A0A1D6J7F9|A0A1D6J7F9_MAIZE	tr|A0A1D6GRI6|A0A1D6GRI6_MAIZE	7;2;2	2;2;2	0;0;0	tr|A0A1D6GRI6|A0A1D6GRI6_MAIZE ATP sulfurylase 1 chloroplastic OS=Zea mays OX=4577 GN=ZEAMMB73_Zm00001d014263 PE=4 SV=1	3	7	2	0	5	4	5	4	6	5	5	4	4	1	1	1	0	2	2	1	1	0	0	0	0	0	0	0	0	0	0	9.6	4.1	0	46.933	417	417;116;141	0.00095374	3.1221	7.2	7.2	7.2	5.5	9.6
tr|A0A1D6EAQ4|A0A1D6EAQ4_MAIZE	tr|A0A1D6EAQ4|A0A1D6EAQ4_MAIZE	1	1	1	tr|A0A1D6EAQ4|A0A1D6EAQ4_MAIZE Thioredoxin M3 OS=Zea mays OX=4577 GN=103646448 PE=4 SV=1	1	1	1	1	1	1	0	0	0	0	0	0	0	1	1	0	0	0	0	0	0	0	1	1	0	0	0	0	0	0	0	6.4	6.4	6.4	21.093	188	188	0.0030568	2.4904	6.4	6.4	0	0	0
tr|A0A1D6PBT0|A0A1D6PBT0_MAIZE;tr|A0A1D6K0V9|A0A1D6K0V9_MAIZE;tr|A0A1D6PBS4|A0A1D6PBS4_MAIZE;tr|A0A1D6K0V6|A0A1D6K0V6_MAIZE;tr|A0A1D6K0W0|A0A1D6K0W0_MAIZE;tr|A0A1D6PBT6|A0A1D6PBT6_MAIZE;tr|A0A1D6PBU1|A0A1D6PBU1_MAIZE;tr|A0A1D6K0V8|A0A1D6K0V8_MAIZE;tr|A0A1D6PBT4|A0A1D6PBT4_MAIZE;tr|A0A1D6PBS6|A0A1D6PBS6_MAIZE;tr|A0A1D6K0V3|A0A1D6K0V3_MAIZE;tr|A0A1D6K0V7|A0A1D6K0V7_MAIZE;tr|A0A1D6PBT9|A0A1D6PBT9_MA…	tr|A0A1D6PBT0|A0A1D6PBT0_MAIZE;tr|A0A1D6K0V9|A0A1D6K0V9_MAIZE;tr|A0A1D6PBS4|A0A1D6PBS4_MAIZE;tr|A0A1D6K0V6|A0A1D6K0V6_MAIZE;tr|A0A1D6K0W0|A0A1D6K0W0_MAIZE;tr|A0A1D6PBT6|A0A1D6PBT6_MAIZE;tr|A0A1D6PBU1|A0A1D6PBU1_MAIZE;tr|A0A1D6K0V8|A0A1D6K0V8_MAIZE;tr|A0A1D6PBT4|A0A1D6PBT4_MAIZE;tr|A0A1D6PBS6|A0A1D6PBS6_MAIZE;tr|A0A1D6K0V3|A0A1D6K0V3_MAIZE;tr|A0A1D6K0V7|A0A1D6K0V7_MAIZE;tr|A0A1D6PBT9|A0A1D6PBT9_MA…	1;1;1;1;1;1;1;1;1;1;1;1;1;1;1;1;1	1;1;1;1;1;1;1;1;1;1;1;1;1;1;1;1;1	1;1;1;1;1;1;1;1;1;1;1;1;1;1;1;1;1	tr|A0A1D6PBT0|A0A1D6PBT0_MAIZE Pre-mRNA-splicing factor ATP-dependent RNA helicase OS=Zea mays OX=4577 GN=100282531 PE=4 SV=1;tr|A0A1D6K0V9|A0A1D6K0V9_MAIZE Putative pre-mRNA-splicing factor ATP-dependent RNA helicase DEAH3 OS=Zea mays OX=4577 GN=100191798	17	1	1	1	1	1	0	0	0	0	0	0	0	1	1	0	0	0	0	0	0	0	1	1	0	0	0	0	0	0	0	4.4	4.4	4.4	40.573	363	363;363;364;364;419;422;431;527;528;529;595;598;610;721;722;742;773	0	4.9765	4.4	4.4	0	0	0
tr|A0A1D6G4J2|A0A1D6G4J2_MAIZE;tr|B4G0S0|B4G0S0_MAIZE;tr|A0A1D6G4I9|A0A1D6G4I9_MAIZE;tr|A0A1D6G4I8|A0A1D6G4I8_MAIZE;tr|A0A1D6N1D3|A0A1D6N1D3_MAIZE	tr|A0A1D6G4J2|A0A1D6G4J2_MAIZE;tr|B4G0S0|B4G0S0_MAIZE;tr|A0A1D6G4I9|A0A1D6G4I9_MAIZE;tr|A0A1D6G4I8|A0A1D6G4I8_MAIZE;tr|A0A1D6N1D3|A0A1D6N1D3_MAIZE	2;2;2;2;1	2;2;2;2;1	2;2;2;2;1	tr|A0A1D6G4J2|A0A1D6G4J2_MAIZE Putative ADP-ribosylation factor GTPase-activating protein AGD11 OS=Zea mays OX=4577 GN=100274407 PE=3 SV=1;tr|B4G0S0|B4G0S0_MAIZE Putative ADP-ribosylation factor GTPase-activating protein AGD11 OS=Zea mays OX=4577 GN=100274	5	2	2	2	0	1	0	0	0	1	1	0	0	0	1	0	0	0	1	1	0	0	0	1	0	0	0	1	1	0	0	5.8	5.8	5.8	37.772	345	345;476;479;1051;286	0.0041806	2.2466	0	2.3	0	0	0
tr|B4FR57|B4FR57_MAIZE;tr|A0A1D6J5G8|A0A1D6J5G8_MAIZE	tr|B4FR57|B4FR57_MAIZE;tr|A0A1D6J5G8|A0A1D6J5G8_MAIZE	3;2	3;2	2;1	tr|B4FR57|B4FR57_MAIZE Eukaryotic translation initiation factor 3 subunit H OS=Zea mays OX=4577 GN=100272851 PE=2 SV=1;tr|A0A1D6J5G8|A0A1D6J5G8_MAIZE Eukaryotic translation initiation factor 3 subunit H OS=Zea mays OX=4577 GN=100272851 PE=3 SV=1	2	3	3	2	2	2	0	1	1	0	0	0	1	2	2	0	1	1	0	0	0	1	1	2	0	1	1	0	0	0	1	11.1	11.1	8.2	38.933	343	343;373	0.00050075	3.5291	5.8	8.2	0	2.9	2.9
tr|B6THW0|B6THW0_MAIZE	tr|B6THW0|B6THW0_MAIZE	1	1	1	tr|B6THW0|B6THW0_MAIZE XS domain containing protein expressed OS=Zea mays OX=4577 GN=100276768 PE=2 SV=1	1	1	1	1	0	1	0	0	0	0	0	0	0	0	1	0	0	0	0	0	0	0	0	1	0	0	0	0	0	0	0	2.5	2.5	2.5	55.035	510	510	0.0018391	2.8251	0	2.5	0	0	0
tr|B6SNV3|B6SNV3_MAIZE	tr|B6SNV3|B6SNV3_MAIZE	1	1	1	tr|B6SNV3|B6SNV3_MAIZE Chaperone protein dnaJ-related OS=Zea mays OX=4577 GN=ZEAMMB73_Zm00001d025225 PE=2 SV=1	1	1	1	1	0	0	0	0	0	0	1	0	0	0	0	0	0	0	0	1	0	0	0	0	0	0	0	0	1	0	0	28.1	28.1	28.1	11.918	121	121	0.0017897	2.6611	0	0	0	0	0
tr|A0A1D6IQW6|A0A1D6IQW6_MAIZE;tr|A0A1D6IQW4|A0A1D6IQW4_MAIZE;tr|A0A1D6IQX1|A0A1D6IQX1_MAIZE;tr|A0A1D6IQW2|A0A1D6IQW2_MAIZE;tr|A0A1D6IQW9|A0A1D6IQW9_MAIZE;tr|A0A1D6QHI7|A0A1D6QHI7_MAIZE	tr|A0A1D6IQW6|A0A1D6IQW6_MAIZE;tr|A0A1D6IQW4|A0A1D6IQW4_MAIZE;tr|A0A1D6IQX1|A0A1D6IQX1_MAIZE;tr|A0A1D6IQW2|A0A1D6IQW2_MAIZE;tr|A0A1D6IQW9|A0A1D6IQW9_MAIZE;tr|A0A1D6QHI7|A0A1D6QHI7_MAIZE	2;2;2;2;1;1	2;2;2;2;1;1	1;1;1;1;0;0	tr|A0A1D6IQW6|A0A1D6IQW6_MAIZE Long chain acyl-CoA synthetase 6 peroxisomal OS=Zea mays OX=4577 GN=ZEAMMB73_Zm00001d023238 PE=4 SV=1;tr|A0A1D6IQW4|A0A1D6IQW4_MAIZE Long chain acyl-CoA synthetase 6 peroxisomal OS=Zea mays OX=4577 GN=ZEAMMB73_Zm00001d023238	6	2	2	1	2	0	0	0	0	0	0	0	0	2	0	0	0	0	0	0	0	0	1	0	0	0	0	0	0	0	0	10.4	10.4	5.2	38.457	347	347;490;582;691;280;585	0	7.2785	10.4	0	0	0	0
tr|B4FB19|B4FB19_MAIZE	tr|B4FB19|B4FB19_MAIZE	2	2	2	tr|B4FB19|B4FB19_MAIZE Glucan endo-1,3-beta-glucosidase 5 OS=Zea mays OX=4577 GN=100192029 PE=2 SV=1	1	2	2	2	1	1	0	0	0	1	0	0	1	1	1	0	0	0	1	0	0	1	1	1	0	0	0	1	0	0	1	5.8	5.8	5.8	51.461	486	486	0	5.733	2.9	2.9	0	0	0
tr|B4FSE2|B4FSE2_MAIZE	tr|B4FSE2|B4FSE2_MAIZE	9	1	1	tr|B4FSE2|B4FSE2_MAIZE NADPH-protochlorophyllide oxidoreductase OS=Zea mays OX=4577 GN=100283531 PE=2 SV=1	1	9	1	1	2	8	4	4	5	4	3	2	3	0	1	0	0	0	0	0	0	0	0	1	0	0	0	0	0	0	0	24.5	3	3	42.233	396	396	0	4.4637	6.6	22.5	11.9	11.9	13.9
tr|B4FRF7|B4FRF7_MAIZE;tr|A0A1D6KP76|A0A1D6KP76_MAIZE	tr|B4FRF7|B4FRF7_MAIZE;tr|A0A1D6KP76|A0A1D6KP76_MAIZE	2;2	2;2	2;2	tr|B4FRF7|B4FRF7_MAIZE ATP-dependent Clp protease adapter protein CLPS1 chloroplastic OS=Zea mays OX=4577 GN=100281931 PE=2 SV=1;tr|A0A1D6KP76|A0A1D6KP76_MAIZE ATP-dependent Clp protease adapter protein CLPS1 chloroplastic OS=Zea mays OX=4577 GN=ZEAMMB73_Z	2	2	2	2	0	0	0	0	0	1	1	1	0	0	0	0	0	0	1	1	1	0	0	0	0	0	0	1	1	1	0	11.9	11.9	11.9	17.246	160	160;196	0.002642	2.5379	0	0	0	0	0
tr|B4FMA8|B4FMA8_MAIZE;tr|A0A1D6QK88|A0A1D6QK88_MAIZE	tr|B4FMA8|B4FMA8_MAIZE;tr|A0A1D6QK88|A0A1D6QK88_MAIZE	2;1	2;1	2;1	tr|B4FMA8|B4FMA8_MAIZE RNA-binding (RRM/RBD/RNP motifs) family protein OS=Zea mays OX=4577 GN=100217268 PE=2 SV=1;tr|A0A1D6QK88|A0A1D6QK88_MAIZE RNA-binding (RRM/RBD/RNP motifs) family protein OS=Zea mays OX=4577 GN=100217268 PE=4 SV=1	2	2	2	2	0	1	1	0	0	0	0	0	0	0	1	1	0	0	0	0	0	0	0	1	1	0	0	0	0	0	0	8.4	8.4	8.4	39.776	383	383;182	0.00095102	3.0993	0	4.2	4.2	0	0
tr|A0A1D6EGA6|A0A1D6EGA6_MAIZE;tr|A0A1D6EGA9|A0A1D6EGA9_MAIZE;tr|A0A1D6EGA5|A0A1D6EGA5_MAIZE;tr|A0A1D6EGC1|A0A1D6EGC1_MAIZE;tr|A0A1D6EGA7|A0A1D6EGA7_MAIZE;tr|A0A1D6EGC3|A0A1D6EGC3_MAIZE;tr|A0A1D6EGB5|A0A1D6EGB5_MAIZE;tr|A0A1D6EGB8|A0A1D6EGB8_MAIZE;tr|A0A1D6EGB9|A0A1D6EGB9_MAIZE;tr|A0A1D6EGB7|A0A1D6EGB7_MAIZE;tr|C4J6M5|C4J6M5_MAIZE	tr|A0A1D6EGA6|A0A1D6EGA6_MAIZE;tr|A0A1D6EGA9|A0A1D6EGA9_MAIZE;tr|A0A1D6EGA5|A0A1D6EGA5_MAIZE;tr|A0A1D6EGC1|A0A1D6EGC1_MAIZE;tr|A0A1D6EGA7|A0A1D6EGA7_MAIZE;tr|A0A1D6EGC3|A0A1D6EGC3_MAIZE;tr|A0A1D6EGB5|A0A1D6EGB5_MAIZE;tr|A0A1D6EGB8|A0A1D6EGB8_MAIZE;tr|A0A1D6EGB9|A0A1D6EGB9_MAIZE;tr|A0A1D6EGB7|A0A1D6EGB7_MAIZE;tr|C4J6M5|C4J6M5_MAIZE	9;9;9;9;9;7;7;7;6;6;5	1;1;1;1;1;1;1;1;1;1;1	1;1;1;1;1;1;1;1;1;1;1	tr|A0A1D6EGA6|A0A1D6EGA6_MAIZE Aconitate hydratase OS=Zea mays OX=4577 GN=103646899 PE=3 SV=1;tr|A0A1D6EGA9|A0A1D6EGA9_MAIZE Aconitate hydratase OS=Zea mays OX=4577 GN=103646899 PE=3 SV=1;tr|A0A1D6EGA5|A0A1D6EGA5_MAIZE Aconitate hydratase OS=Zea mays OX=45	11	9	1	1	7	8	6	4	4	4	3	3	5	1	0	0	0	0	0	0	0	0	1	0	0	0	0	0	0	0	0	12.5	1.6	1.6	93.413	858	858;905;928;975;1003;788;797;811;598;667;565	1	-2	10.6	10.8	9	5.1	5.5
tr|A0A1D6M4Z8|A0A1D6M4Z8_MAIZE;tr|A0A1D6M4Z2|A0A1D6M4Z2_MAIZE;tr|B7ZXD3|B7ZXD3_MAIZE;tr|A0A1D6M4Z3|A0A1D6M4Z3_MAIZE	tr|A0A1D6M4Z8|A0A1D6M4Z8_MAIZE;tr|A0A1D6M4Z2|A0A1D6M4Z2_MAIZE;tr|B7ZXD3|B7ZXD3_MAIZE	3;3;3;1	1;1;1;1	1;1;1;1	tr|A0A1D6M4Z8|A0A1D6M4Z8_MAIZE Glycosyl hydrolase family protein OS=Zea mays OX=4577 GN=100279291 PE=4 SV=1;tr|A0A1D6M4Z2|A0A1D6M4Z2_MAIZE Glycosyl hydrolase family protein OS=Zea mays OX=4577 GN=103630392 PE=3 SV=1;tr|B7ZXD3|B7ZXD3_MAIZE Glycosyl hydrolas	4	3	1	1	3	1	1	1	1	0	1	2	1	1	0	0	1	1	0	0	1	0	1	0	0	1	1	0	0	1	0	3.6	1.6	1.6	60.775	562	562;616;619;547	1	-2	3.6	1.8	1.8	1.6	1.6
tr|B4FRN6|B4FRN6_MAIZE;tr|A0A1D6NF93|A0A1D6NF93_MAIZE;tr|A0A1D6NF91|A0A1D6NF91_MAIZE;tr|A0A1D6NF94|A0A1D6NF94_MAIZE	tr|B4FRN6|B4FRN6_MAIZE;tr|A0A1D6NF93|A0A1D6NF93_MAIZE;tr|A0A1D6NF91|A0A1D6NF91_MAIZE;tr|A0A1D6NF94|A0A1D6NF94_MAIZE	2;1;1;1	2;1;1;1	2;1;1;1	tr|B4FRN6|B4FRN6_MAIZE Methionyl-tRNA formyltransferase OS=Zea mays OX=4577 GN=100282733 PE=2 SV=1;tr|A0A1D6NF93|A0A1D6NF93_MAIZE Methionyl-tRNA formyltransferase OS=Zea mays OX=4577 GN=100282733 PE=4 SV=1;tr|A0A1D6NF91|A0A1D6NF91_MAIZE Methionyl-tRNA form	4	2	2	2	1	1	0	0	1	0	2	1	0	1	1	0	0	1	0	2	1	0	1	1	0	0	1	0	2	1	0	7.8	7.8	7.8	38.74	360	360;171;337;353	0	4.935	3.3	3.3	0	0	3.3
tr|C0P7N5|C0P7N5_MAIZE	tr|C0P7N5|C0P7N5_MAIZE	3	2	2	tr|C0P7N5|C0P7N5_MAIZE DCD (Development and Cell Death) domain protein OS=Zea mays OX=4577 GN=100276316 PE=2 SV=1	1	3	2	2	2	3	0	0	0	0	0	0	0	1	2	0	0	0	0	0	0	0	1	2	0	0	0	0	0	0	0	5.6	4	4	67.61	623	623	0.0042427	2.3042	4	5.6	0	0	0
tr|A0A1D6I847|A0A1D6I847_MAIZE;tr|A0A1D6I846|A0A1D6I846_MAIZE;tr|A0A1D6I845|A0A1D6I845_MAIZE;tr|A0A1D6EST2|A0A1D6EST2_MAIZE;tr|A0A1D6ESS5|A0A1D6ESS5_MAIZE;tr|A0A1D6ESS9|A0A1D6ESS9_MAIZE;tr|A0A1D6ESS7|A0A1D6ESS7_MAIZE;tr|A0A1D6KJT7|A0A1D6KJT7_MAIZE;tr|B4FRQ7|B4FRQ7_MAIZE	tr|A0A1D6I847|A0A1D6I847_MAIZE;tr|A0A1D6I846|A0A1D6I846_MAIZE;tr|A0A1D6I845|A0A1D6I845_MAIZE;tr|A0A1D6EST2|A0A1D6EST2_MAIZE;tr|A0A1D6ESS5|A0A1D6ESS5_MAIZE;tr|A0A1D6ESS9|A0A1D6ESS9_MAIZE;tr|A0A1D6ESS7|A0A1D6ESS7_MAIZE;tr|A0A1D6KJT7|A0A1D6KJT7_MAIZE;tr|B4FRQ7|B4FRQ7_MAIZE	2;2;2;1;1;1;1;1;1	2;2;2;1;1;1;1;1;1	2;2;2;1;1;1;1;1;1	tr|A0A1D6I847|A0A1D6I847_MAIZE Proteasome subunit beta type OS=Zea mays OX=4577 GN=103632974 PE=4 SV=1;tr|A0A1D6I846|A0A1D6I846_MAIZE Proteasome subunit beta type OS=Zea mays OX=4577 GN=103632974 PE=4 SV=1;tr|A0A1D6I845|A0A1D6I845_MAIZE Proteasome subunit	9	2	2	2	0	1	0	0	1	0	0	0	0	0	1	0	0	1	0	0	0	0	0	1	0	0	1	0	0	0	0	19.3	19.3	19.3	14.877	135	135;174;221;135;174;176;188;219;221	0.0018174	2.7508	0	11.9	0	0	7.4
tr|K7UGR2|K7UGR2_MAIZE;tr|A0A1D6QV85|A0A1D6QV85_MAIZE	tr|K7UGR2|K7UGR2_MAIZE;tr|A0A1D6QV85|A0A1D6QV85_MAIZE	15;14	1;1	1;1	tr|K7UGR2|K7UGR2_MAIZE Putative TCP-1/cpn60 chaperonin family protein isoform 1 OS=Zea mays OX=4577 GN=ZEAMMB73_Zm00001d054089 PE=3 SV=1;tr|A0A1D6QV85|A0A1D6QV85_MAIZE Putative TCP-1/cpn60 chaperonin family protein isoform 1 OS=Zea mays OX=4577 GN=ZEAMMB73	2	15	1	1	14	12	13	12	12	11	12	12	9	0	0	0	0	0	0	0	1	0	0	0	0	0	0	0	0	1	0	25.8	4.3	4.3	64.364	605	605;617	0.0026502	2.5627	21.5	20.7	20.7	20.7	20.7
tr|C0P5X3|C0P5X3_MAIZE;tr|A0A1D6MBE3|A0A1D6MBE3_MAIZE;tr|A0A1D6MBE4|A0A1D6MBE4_MAIZE	tr|C0P5X3|C0P5X3_MAIZE;tr|A0A1D6MBE3|A0A1D6MBE3_MAIZE	3;2;1	3;2;1	3;2;1	tr|C0P5X3|C0P5X3_MAIZE Cytokinin riboside 5-monophosphate phosphoribohydrolase OS=Zea mays OX=4577 GN=108410394 PE=2 SV=1;tr|A0A1D6MBE3|A0A1D6MBE3_MAIZE Cytokinin riboside 5-monophosphate phosphoribohydrolase LOG8 OS=Zea mays OX=4577 GN=108410394 PE=4 SV	3	3	3	3	1	0	0	1	0	1	0	0	1	1	0	0	1	0	1	0	0	1	1	0	0	1	0	1	0	0	1	21.2	21.2	21.2	24.824	236	236;224;139	0	4.4429	4.2	0	0	10.2	0
tr|K7V329|K7V329_MAIZE;tr|A0A1D6QK01|A0A1D6QK01_MAIZE	tr|K7V329|K7V329_MAIZE;tr|A0A1D6QK01|A0A1D6QK01_MAIZE	3;3	1;1	1;1	tr|K7V329|K7V329_MAIZE Putative O-Glycosyl hydrolase superfamily protein OS=Zea mays OX=4577 GN=100502339 PE=4 SV=1;tr|A0A1D6QK01|A0A1D6QK01_MAIZE Putative O-Glycosyl hydrolase superfamily protein OS=Zea mays OX=4577 GN=ZEAMMB73_Zm00001d052793 PE=4 SV=1	2	3	1	1	1	2	1	0	0	0	1	0	0	0	1	1	0	0	0	0	0	0	0	1	1	0	0	0	0	0	0	3.6	1.8	1.8	82.871	774	774;802	0	5.9456	0.9	2.7	1.8	0	0
tr|B4F9I1|B4F9I1_MAIZE	tr|B4F9I1|B4F9I1_MAIZE	2	2	2	tr|B4F9I1|B4F9I1_MAIZE Alpha/beta-Hydrolases superfamily protein OS=Zea mays OX=4577 GN=100274448 PE=2 SV=1	1	2	2	2	0	0	0	0	0	1	0	1	2	0	0	0	0	0	1	0	1	2	0	0	0	0	0	1	0	1	2	4.8	4.8	4.8	60.002	542	542	0.0022124	2.5676	0	0	0	0	0
tr|A0A1D6PAD7|A0A1D6PAD7_MAIZE;tr|B4F9P5|B4F9P5_MAIZE	tr|A0A1D6PAD7|A0A1D6PAD7_MAIZE;tr|B4F9P5|B4F9P5_MAIZE	1;1	1;1	1;1	tr|A0A1D6PAD7|A0A1D6PAD7_MAIZE Putative pyruvate dehydrogenase kinase family protein OS=Zea mays OX=4577 GN=ZEAMMB73_Zm00001d047484 PE=4 SV=2;tr|B4F9P5|B4F9P5_MAIZE Pyruvate orthophosphate dikinase4 OS=Zea mays OX=4577 GN=542603 PE=2 SV=1	2	1	1	1	0	0	0	0	1	1	1	1	0	0	0	0	0	1	1	1	1	0	0	0	0	0	1	1	1	1	0	12.6	12.6	12.6	13.541	119	119;364	0.008596	2.1217	0	0	0	0	12.6
tr|A0A1D6DVQ6|A0A1D6DVQ6_MAIZE;tr|A0A1D6DVQ5|A0A1D6DVQ5_MAIZE;tr|A0A1D6JG83|A0A1D6JG83_MAIZE;tr|C0HFL6|C0HFL6_MAIZE	tr|A0A1D6DVQ6|A0A1D6DVQ6_MAIZE;tr|A0A1D6DVQ5|A0A1D6DVQ5_MAIZE;tr|A0A1D6JG83|A0A1D6JG83_MAIZE;tr|C0HFL6|C0HFL6_MAIZE	2;2;1;1	2;2;1;1	2;2;1;1	tr|A0A1D6DVQ6|A0A1D6DVQ6_MAIZE NADPH--cytochrome P450 reductase OS=Zea mays OX=4577 GN=100279923 PE=3 SV=1;tr|A0A1D6DVQ5|A0A1D6DVQ5_MAIZE NADPH--cytochrome P450 reductase OS=Zea mays OX=4577 GN=100279923 PE=3 SV=1;tr|A0A1D6JG83|A0A1D6JG83_MAIZE Protein FAR	4	2	2	2	1	0	2	0	0	1	1	1	0	1	0	2	0	0	1	1	1	0	1	0	2	0	0	1	1	1	0	4.8	4.8	4.8	76.482	694	694;703;533;694	0	3.8692	1.9	0	4.8	0	0
tr|A0A1D6LBH9|A0A1D6LBH9_MAIZE;tr|B4F9K0|B4F9K0_MAIZE;tr|A0A1D6LBI0|A0A1D6LBI0_MAIZE	tr|A0A1D6LBH9|A0A1D6LBH9_MAIZE;tr|B4F9K0|B4F9K0_MAIZE;tr|A0A1D6LBI0|A0A1D6LBI0_MAIZE	2;2;1	2;2;1	2;2;1	tr|A0A1D6LBH9|A0A1D6LBH9_MAIZE Late embryogenesis abundant protein group 2 OS=Zea mays OX=4577 GN=100191638 PE=4 SV=1;tr|B4F9K0|B4F9K0_MAIZE Late embryogenesis abundant protein group 2 OS=Zea mays OX=4577 GN=100191638 PE=2 SV=1;tr|A0A1D6LBI0|A0A1D6LBI0_MAI	3	2	2	2	0	2	0	0	0	0	0	0	0	0	2	0	0	0	0	0	0	0	0	2	0	0	0	0	0	0	0	10.6	10.6	10.6	29.34	263	263;319;291	0	20.096	0	10.6	0	0	0
tr|A0A1D6KKK1|A0A1D6KKK1_MAIZE	tr|A0A1D6KKK1|A0A1D6KKK1_MAIZE	3	3	3	tr|A0A1D6KKK1|A0A1D6KKK1_MAIZE MtN19-like protein OS=Zea mays OX=4577 GN=100281705 PE=4 SV=1	1	3	3	3	2	1	0	0	0	1	0	0	0	2	1	0	0	0	1	0	0	0	2	1	0	0	0	1	0	0	0	8.6	8.6	8.6	44.919	418	418	0	6.5089	5.5	3.1	0	0	0
tr|K7TFB6|K7TFB6_MAIZE	tr|K7TFB6|K7TFB6_MAIZE	2	2	2	tr|K7TFB6|K7TFB6_MAIZE ABA-responsive protein OS=Zea mays OX=4577 GN=100285725 PE=4 SV=1	1	2	2	2	2	0	1	1	0	1	0	0	0	2	0	1	1	0	1	0	0	0	2	0	1	1	0	1	0	0	0	7.7	7.7	7.7	29.175	272	272	0.0018132	2.7364	7.7	0	4.4	4.4	0
tr|B6T2X8|B6T2X8_MAIZE	tr|B6T2X8|B6T2X8_MAIZE	2	2	2	tr|B6T2X8|B6T2X8_MAIZE Gibberellin receptor GID1L2 OS=Zea mays OX=4577 GN=ZEAMMB73_Zm00001d020732 PE=2 SV=1	1	2	2	2	0	0	1	1	0	0	0	0	0	0	0	1	1	0	0	0	0	0	0	0	1	1	0	0	0	0	0	6.8	6.8	6.8	32.861	310	310	0	4.2725	0	0	4.2	2.6	0
tr|A0A1D6I6T8|A0A1D6I6T8_MAIZE;tr|A0A1D6I6T5|A0A1D6I6T5_MAIZE;tr|A0A1D6I6S9|A0A1D6I6S9_MAIZE;tr|A0A1D6I6T0|A0A1D6I6T0_MAIZE;tr|A0A1D6I6T7|A0A1D6I6T7_MAIZE;tr|A0A1D6I6T3|A0A1D6I6T3_MAIZE;tr|A0A1D6I6T2|A0A1D6I6T2_MAIZE;tr|A0A1D6I6T6|A0A1D6I6T6_MAIZE;tr|A0A1D6ES20|A0A1D6ES20_MAIZE	tr|A0A1D6I6T8|A0A1D6I6T8_MAIZE;tr|A0A1D6I6T5|A0A1D6I6T5_MAIZE;tr|A0A1D6I6S9|A0A1D6I6S9_MAIZE;tr|A0A1D6I6T0|A0A1D6I6T0_MAIZE;tr|A0A1D6I6T7|A0A1D6I6T7_MAIZE;tr|A0A1D6I6T3|A0A1D6I6T3_MAIZE	17;16;16;16;14;13;4;2;1	1;1;1;1;1;1;0;0;0	1;1;1;1;1;1;0;0;0	tr|A0A1D6I6T8|A0A1D6I6T8_MAIZE Heat shock protein 90-2 OS=Zea mays OX=4577 GN=100272368 PE=3 SV=1;tr|A0A1D6I6T5|A0A1D6I6T5_MAIZE Heat shock protein 90-2 OS=Zea mays OX=4577 GN=100272368 PE=3 SV=1;tr|A0A1D6I6S9|A0A1D6I6S9_MAIZE Heat shock protein 90-2 OS=Ze	9	17	1	1	13	14	11	10	14	10	12	10	13	1	1	0	0	0	0	0	0	0	1	1	0	0	0	0	0	0	0	22.7	1.7	1.7	80.273	699	699;675;701;709;675;429;218;169;102	0.0078254	2.1544	20.7	20.7	16.5	16	18
tr|K7V044|K7V044_MAIZE	tr|K7V044|K7V044_MAIZE	7	1	1	tr|K7V044|K7V044_MAIZE GTP-binding nuclear protein OS=Zea mays OX=4577 GN=100382806 PE=3 SV=1	1	7	1	1	3	5	6	4	4	4	4	3	4	0	0	0	0	0	0	0	0	1	0	0	0	0	0	0	0	0	1	36.2	6.3	6.3	25.174	221	221	0	4.5479	18.6	27.1	29.9	23.5	23.5
tr|A0A1D6EII5|A0A1D6EII5_MAIZE;tr|A0A1D6EIH5|A0A1D6EIH5_MAIZE;tr|A0A1D6EIH9|A0A1D6EIH9_MAIZE;tr|A0A1D6EIH7|A0A1D6EIH7_MAIZE	tr|A0A1D6EII5|A0A1D6EII5_MAIZE;tr|A0A1D6EIH5|A0A1D6EIH5_MAIZE;tr|A0A1D6EIH9|A0A1D6EIH9_MAIZE;tr|A0A1D6EIH7|A0A1D6EIH7_MAIZE	1;1;1;1	1;1;1;1	1;1;1;1	tr|A0A1D6EII5|A0A1D6EII5_MAIZE RNA-binding (RRM/RBD/RNP motifs) family protein OS=Zea mays OX=4577 GN=103647119 PE=4 SV=1;tr|A0A1D6EIH5|A0A1D6EIH5_MAIZE RNA-binding (RRM/RBD/RNP motifs) family protein OS=Zea mays OX=4577 GN=103647119 PE=4 SV=1;tr|A0A1D6EIH	4	1	1	1	1	1	0	0	0	0	0	0	0	1	1	0	0	0	0	0	0	0	1	1	0	0	0	0	0	0	0	4.3	4.3	4.3	31.8	282	282;293;423;506	0.0030501	2.4699	4.3	4.3	0	0	0
tr|A0A1D6H6P7|A0A1D6H6P7_MAIZE;tr|B4FQH9|B4FQH9_MAIZE;tr|A0A1D6H6Q2|A0A1D6H6Q2_MAIZE;tr|A0A1D6H6P9|A0A1D6H6P9_MAIZE;tr|A0A1D6H6Q1|A0A1D6H6Q1_MAIZE;tr|A0A1D6H6Q0|A0A1D6H6Q0_MAIZE	tr|A0A1D6H6P7|A0A1D6H6P7_MAIZE;tr|B4FQH9|B4FQH9_MAIZE;tr|A0A1D6H6Q2|A0A1D6H6Q2_MAIZE;tr|A0A1D6H6P9|A0A1D6H6P9_MAIZE;tr|A0A1D6H6Q1|A0A1D6H6Q1_MAIZE;tr|A0A1D6H6Q0|A0A1D6H6Q0_MAIZE	2;2;1;1;1;1	2;2;1;1;1;1	2;2;1;1;1;1	tr|A0A1D6H6P7|A0A1D6H6P7_MAIZE Metallopeptidase M24 family protein OS=Zea mays OX=4577 GN=ZEAMMB73_Zm00001d016311 PE=3 SV=1;tr|B4FQH9|B4FQH9_MAIZE Metallopeptidase M24 family protein OS=Zea mays OX=4577 GN=ZEAMMB73_Zm00001d016311 PE=2 SV=1;tr|A0A1D6H6Q2|A0	6	2	2	2	1	1	1	0	2	2	0	0	0	1	1	1	0	2	2	0	0	0	1	1	1	0	2	2	0	0	0	5.2	5.2	5.2	51.586	460	460;509;416;461;465;472	0	3.7715	3.3	3.3	3.3	0	5.2
tr|B6SXA8|B6SXA8_MAIZE	tr|B6SXA8|B6SXA8_MAIZE	2	2	2	tr|B6SXA8|B6SXA8_MAIZE Ubiquitin-fold modifier 1 OS=Zea mays OX=4577 GN=100285075 PE=2 SV=1	1	2	2	2	1	1	0	0	0	0	0	0	0	1	1	0	0	0	0	0	0	0	1	1	0	0	0	0	0	0	0	27.6	27.6	27.6	10.14	98	98	0.00050582	3.6097	15.3	12.2	0	0	0
tr|A0A1D6KRE1|A0A1D6KRE1_MAIZE;tr|B4FRR4|B4FRR4_MAIZE	tr|A0A1D6KRE1|A0A1D6KRE1_MAIZE;tr|B4FRR4|B4FRR4_MAIZE	3;3	1;1	1;1	tr|A0A1D6KRE1|A0A1D6KRE1_MAIZE Membrane steroid-binding protein 1 OS=Zea mays OX=4577 GN=107275240 PE=3 SV=1;tr|B4FRR4|B4FRR4_MAIZE Membrane steroid-binding protein 1 OS=Zea mays OX=4577 GN=107275240 PE=2 SV=1	2	3	1	1	2	1	2	2	1	0	1	0	0	1	0	0	1	0	0	1	0	0	1	0	0	1	0	0	1	0	0	39.8	16.3	16.3	13.191	123	123;145	1	-2	24.4	8.1	23.6	24.4	8.1
tr|A0A1D6DVR7|A0A1D6DVR7_MAIZE;tr|B4FUK9|B4FUK9_MAIZE;tr|A0A1D6DVR8|A0A1D6DVR8_MAIZE;tr|A0A1D6DVR5|A0A1D6DVR5_MAIZE	tr|A0A1D6DVR7|A0A1D6DVR7_MAIZE;tr|B4FUK9|B4FUK9_MAIZE;tr|A0A1D6DVR8|A0A1D6DVR8_MAIZE;tr|A0A1D6DVR5|A0A1D6DVR5_MAIZE	2;2;1;1	2;2;1;1	2;2;1;1	tr|A0A1D6DVR7|A0A1D6DVR7_MAIZE COP9 signalosome complex subunit 5b OS=Zea mays OX=4577 GN=100283276 PE=4 SV=1;tr|B4FUK9|B4FUK9_MAIZE COP9 signalosome complex subunit 5b OS=Zea mays OX=4577 GN=100283276 PE=2 SV=1;tr|A0A1D6DVR8|A0A1D6DVR8_MAIZE COP9 signalos	4	2	2	2	1	1	0	0	0	1	0	0	1	1	1	0	0	0	1	0	0	1	1	1	0	0	0	1	0	0	1	5.1	5.1	5.1	38.851	352	352;362;70;352	0	5.4235	3.1	3.1	0	0	0
tr|A0A1D6H268|A0A1D6H268_MAIZE;tr|B6THU8|B6THU8_MAIZE	tr|A0A1D6H268|A0A1D6H268_MAIZE;tr|B6THU8|B6THU8_MAIZE	1;1	1;1	1;1	tr|A0A1D6H268|A0A1D6H268_MAIZE SUN domain protein1 OS=Zea mays OX=4577 GN=100283381 PE=4 SV=1;tr|B6THU8|B6THU8_MAIZE SUN domain protein1 OS=Zea mays OX=4577 GN=100283381 PE=2 SV=1	2	1	1	1	1	1	1	0	0	0	1	0	1	1	1	1	0	0	0	1	0	1	1	1	1	0	0	0	1	0	1	3.3	3.3	3.3	43.139	390	390;462	0.0018442	2.8465	3.3	3.3	3.3	0	0
tr|K7VM64|K7VM64_MAIZE	tr|K7VM64|K7VM64_MAIZE	1	1	1	tr|K7VM64|K7VM64_MAIZE Alpha/beta-Hydrolases superfamily protein OS=Zea mays OX=4577 GN=ZEAMMB73_Zm00001d048503 PE=4 SV=1	1	1	1	1	0	1	0	1	1	1	0	0	0	0	1	0	1	1	1	0	0	0	0	1	0	1	1	1	0	0	0	2.1	2.1	2.1	60.564	560	560	0.0018034	2.7021	0	2.1	0	2.1	2.1
tr|B6TB46|B6TB46_MAIZE;tr|A0A1D6F6R3|A0A1D6F6R3_MAIZE	tr|B6TB46|B6TB46_MAIZE;tr|A0A1D6F6R3|A0A1D6F6R3_MAIZE	2;2	2;2	2;2	tr|B6TB46|B6TB46_MAIZE Prefoldin subunit 2 OS=Zea mays OX=4577 GN=100282755 PE=2 SV=1;tr|A0A1D6F6R3|A0A1D6F6R3_MAIZE Putative prefoldin subunit 2 OS=Zea mays OX=4577 GN=ZEAMMB73_Zm00001d007490 PE=4 SV=1	2	2	2	2	0	1	1	0	0	0	1	0	0	0	1	1	0	0	0	1	0	0	0	1	1	0	0	0	1	0	0	13.7	13.7	13.7	16.366	146	146;344	0.0018232	2.7753	0	6.2	6.2	0	0
tr|A0A1D6M428|A0A1D6M428_MAIZE	tr|A0A1D6M428|A0A1D6M428_MAIZE	25	1	1	tr|A0A1D6M428|A0A1D6M428_MAIZE Pyruvate orthophosphate dikinase1 OS=Zea mays OX=4577 GN=ZEAMMB73_Zm00001d038163 PE=4 SV=1	1	25	1	1	18	15	19	19	20	14	19	17	15	0	0	0	1	0	0	0	1	0	0	0	0	1	0	0	0	1	0	66.4	3.4	3.4	32.41	295	295	1	-2	58	51.2	54.9	55.6	56.6
tr|B6T1Q3|B6T1Q3_MAIZE	tr|B6T1Q3|B6T1Q3_MAIZE	2	2	2	tr|B6T1Q3|B6T1Q3_MAIZE Costars family protein OS=Zea mays OX=4577 GN=ZEAMMB73_Zm00001d033559 PE=2 SV=1	1	2	2	2	0	1	1	0	0	0	0	0	0	0	1	1	0	0	0	0	0	0	0	1	1	0	0	0	0	0	0	23	23	23	9.673	87	87	0	3.954	0	12.6	10.3	0	0
tr|A0A1D6LGE4|A0A1D6LGE4_MAIZE	tr|A0A1D6LGE4|A0A1D6LGE4_MAIZE	1	1	1	tr|A0A1D6LGE4|A0A1D6LGE4_MAIZE Putative acetylornithine/succinylornithine aminotransferase family protein OS=Zea mays OX=4577 GN=ZEAMMB73_Zm00001d035443 PE=3 SV=1	1	1	1	1	0	1	0	1	0	1	0	0	0	0	1	0	1	0	1	0	0	0	0	1	0	1	0	1	0	0	0	3.2	3.2	3.2	52.075	495	495	0.0038961	2.4252	0	3.2	0	3.2	0
tr|A0A1D6MDS2|A0A1D6MDS2_MAIZE;tr|A0A1D6MDS1|A0A1D6MDS1_MAIZE;tr|B6TCZ8|B6TCZ8_MAIZE;tr|A0A1D6MDR8|A0A1D6MDR8_MAIZE;sp|P55234|GLGL2_MAIZE;tr|A0A1D6MDR5|A0A1D6MDR5_MAIZE;tr|A0A1D6MDQ9|A0A1D6MDQ9_MAIZE;tr|A0A1D6MDR4|A0A1D6MDR4_MAIZE	tr|A0A1D6MDS2|A0A1D6MDS2_MAIZE;tr|A0A1D6MDS1|A0A1D6MDS1_MAIZE;tr|B6TCZ8|B6TCZ8_MAIZE;tr|A0A1D6MDR8|A0A1D6MDR8_MAIZE;sp|P55234|GLGL2_MAIZE;tr|A0A1D6MDR5|A0A1D6MDR5_MAIZE;tr|A0A1D6MDQ9|A0A1D6MDQ9_MAIZE;tr|A0A1D6MDR4|A0A1D6MDR4_MAIZE	2;2;2;2;2;2;2;2	2;2;2;2;2;2;2;2	2;2;2;2;2;2;2;2	tr|A0A1D6MDS2|A0A1D6MDS2_MAIZE ADP glucose pyrophosphorylase2 OS=Zea mays OX=4577 GN=542737 PE=4 SV=1;tr|A0A1D6MDS1|A0A1D6MDS1_MAIZE ADP glucose pyrophosphorylase2 OS=Zea mays OX=4577 GN=542737 PE=4 SV=1;tr|B6TCZ8|B6TCZ8_MAIZE Glucose-1-phosphate adenylylt	8	2	2	2	1	0	1	1	1	0	0	0	0	1	0	1	1	1	0	0	0	0	1	0	1	1	1	0	0	0	0	7.6	7.6	7.6	33.814	301	301;345;518;519;521;534;555;558	0.004279	2.3621	3	0	4.7	3	4.7
tr|B6TUE7|B6TUE7_MAIZE	tr|B6TUE7|B6TUE7_MAIZE	2	2	2	tr|B6TUE7|B6TUE7_MAIZE Vesicle transport v-SNARE 12 OS=Zea mays OX=4577 GN=100191695 PE=2 SV=1	1	2	2	2	0	1	0	0	1	0	0	0	0	0	1	0	0	1	0	0	0	0	0	1	0	0	1	0	0	0	0	10.4	10.4	10.4	24.899	221	221	0	3.8448	0	3.2	0	0	7.2
tr|K7U2X9|K7U2X9_MAIZE;tr|D3G6F2|D3G6F2_MAIZE	tr|K7U2X9|K7U2X9_MAIZE;tr|D3G6F2|D3G6F2_MAIZE	2;1	2;1	2;1	tr|K7U2X9|K7U2X9_MAIZE Heterodimeric geranylgeranyl pyrophosphate synthase small subunit chloroplastic OS=Zea mays OX=4577 GN=103653897 PE=3 SV=1;tr|D3G6F2|D3G6F2_MAIZE Geranylgeranyl pyrophosphate synthase4 OS=Zea mays OX=4577 GN=100502542 PE=2 SV=1	2	2	2	2	0	0	1	1	1	0	1	0	0	0	0	1	1	1	0	1	0	0	0	0	1	1	1	0	1	0	0	7.6	7.6	7.6	36.135	342	342;343	0	4.3191	0	0	3.8	3.8	3.8
tr|B4FFV3|B4FFV3_MAIZE	tr|B4FFV3|B4FFV3_MAIZE	4	1	1	tr|B4FFV3|B4FFV3_MAIZE Malate dehydrogenase OS=Zea mays OX=4577 GN=100193663 PE=2 SV=1	1	4	1	1	3	4	3	3	2	2	2	2	3	0	1	1	0	0	0	0	0	1	0	1	1	0	0	0	0	0	1	9.3	3	3	41.616	397	397	0.0038693	2.396	6.3	9.3	6	6.3	3
tr|B4FAR8|B4FAR8_MAIZE	tr|B4FAR8|B4FAR8_MAIZE	2	1	1	tr|B4FAR8|B4FAR8_MAIZE Proteasome subunit alpha type OS=Zea mays OX=4577 GN=100191947 PE=2 SV=1	1	2	1	1	1	1	1	2	1	2	1	1	1	0	0	0	1	1	1	0	0	0	0	0	0	1	1	1	0	0	0	12	5.6	5.6	27.067	250	250	1	-2	6.4	6.4	6.4	12	5.6
tr|A0A1D6HFV5|A0A1D6HFV5_MAIZE	tr|A0A1D6HFV5|A0A1D6HFV5_MAIZE	1	1	1	tr|A0A1D6HFV5|A0A1D6HFV5_MAIZE Translation initiation factor IF-2 chloroplastic OS=Zea mays OX=4577 GN=ZEAMMB73_Zm00001d017588 PE=4 SV=1	1	1	1	1	0	1	1	0	0	1	0	0	1	0	1	1	0	0	1	0	0	1	0	1	1	0	0	1	0	0	1	4	4	4	45.697	421	421	0	3.9195	0	4	4	0	0
tr|B4G0H7|B4G0H7_MAIZE	tr|B4G0H7|B4G0H7_MAIZE	2	2	2	tr|B4G0H7|B4G0H7_MAIZE SOUL heme-binding family protein OS=Zea mays OX=4577 GN=100274367 PE=2 SV=1	1	2	2	2	2	0	1	0	0	0	0	0	1	2	0	1	0	0	0	0	0	1	2	0	1	0	0	0	0	0	1	8	8	8	24.295	225	225	0.00050277	3.5539	8	0	4.4	0	0
tr|B4FUC2|B4FUC2_MAIZE;tr|B6TP74|B6TP74_MAIZE;tr|A0A1D6PWC6|A0A1D6PWC6_MAIZE;tr|A0A1D6PYD0|A0A1D6PYD0_MAIZE	tr|B4FUC2|B4FUC2_MAIZE;tr|B6TP74|B6TP74_MAIZE;tr|A0A1D6PWC6|A0A1D6PWC6_MAIZE;tr|A0A1D6PYD0|A0A1D6PYD0_MAIZE	2;2;1;1	2;2;1;1	2;2;1;1	tr|B4FUC2|B4FUC2_MAIZE Vesicle-associated protein 4-2 OS=Zea mays OX=4577 GN=100273294 PE=2 SV=1;tr|B6TP74|B6TP74_MAIZE Structural molecule OS=Zea mays OX=4577 GN=100284019 PE=2 SV=1;tr|A0A1D6PWC6|A0A1D6PWC6_MAIZE Vesicle-associated protein 4-2 OS=Zea mays	4	2	2	2	0	0	1	0	0	1	0	0	0	0	0	1	0	0	1	0	0	0	0	0	1	0	0	1	0	0	0	10.1	10.1	10.1	25.279	228	228;229;141;155	0.0018561	2.8904	0	0	3.5	0	0
tr|B6TFQ9|B6TFQ9_MAIZE;tr|A0A1D6PID0|A0A1D6PID0_MAIZE	tr|B6TFQ9|B6TFQ9_MAIZE;tr|A0A1D6PID0|A0A1D6PID0_MAIZE	4;4	1;1	1;1	tr|B6TFQ9|B6TFQ9_MAIZE Chloroplast 30S ribosomal protein S10 OS=Zea mays OX=4577 GN=100283210 PE=2 SV=1;tr|A0A1D6PID0|A0A1D6PID0_MAIZE Chloroplast 30S ribosomal protein S10 OS=Zea mays OX=4577 GN=100283210 PE=3 SV=1	2	4	1	1	2	2	4	2	3	1	2	1	0	0	0	1	0	0	0	0	0	0	0	0	1	0	0	0	0	0	0	18.4	5.8	5.8	20.707	190	190;414	1	-2	12.1	12.1	18.4	12.1	12.6
tr|A0A1D6MUD3|A0A1D6MUD3_MAIZE;tr|A0A1D6MUD1|A0A1D6MUD1_MAIZE;tr|A0A1D6MUE1|A0A1D6MUE1_MAIZE;tr|A0A1D6MUD2|A0A1D6MUD2_MAIZE;tr|A0A1D6MUD0|A0A1D6MUD0_MAIZE;tr|A0A1D6MUC4|A0A1D6MUC4_MAIZE;tr|A0A1D6MUC2|A0A1D6MUC2_MAIZE;tr|A0A1D6MUC5|A0A1D6MUC5_MAIZE;tr|A0A1D6MUD9|A0A1D6MUD9_MAIZE;tr|A0A1D6MUD6|A0A1D6MUD6_MAIZE;tr|A0A1D6MUC3|A0A1D6MUC3_MAIZE;tr|A0A1D6MUD5|A0A1D6MUD5_MAIZE;tr|A0A1D6MUD8|A0A1D6MUD8_MA…	tr|A0A1D6MUD3|A0A1D6MUD3_MAIZE;tr|A0A1D6MUD1|A0A1D6MUD1_MAIZE;tr|A0A1D6MUE1|A0A1D6MUE1_MAIZE;tr|A0A1D6MUD2|A0A1D6MUD2_MAIZE;tr|A0A1D6MUD0|A0A1D6MUD0_MAIZE;tr|A0A1D6MUC4|A0A1D6MUC4_MAIZE;tr|A0A1D6MUC2|A0A1D6MUC2_MAIZE;tr|A0A1D6MUC5|A0A1D6MUC5_MAIZE;tr|A0A1D6MUD9|A0A1D6MUD9_MAIZE;tr|A0A1D6MUD6|A0A1D6MUD6_MAIZE;tr|A0A1D6MUC3|A0A1D6MUC3_MAIZE;tr|A0A1D6MUD5|A0A1D6MUD5_MAIZE;tr|A0A1D6MUD8|A0A1D6MUD8_MA…	1;1;1;1;1;1;1;1;1;1;1;1;1;1;1	1;1;1;1;1;1;1;1;1;1;1;1;1;1;1	1;1;1;1;1;1;1;1;1;1;1;1;1;1;1	tr|A0A1D6MUD3|A0A1D6MUD3_MAIZE Putative Ufm1-specific protease OS=Zea mays OX=4577 GN=103650432 PE=4 SV=1;tr|A0A1D6MUD1|A0A1D6MUD1_MAIZE Putative Ufm1-specific protease OS=Zea mays OX=4577 GN=103650432 PE=4 SV=1;tr|A0A1D6MUE1|A0A1D6MUE1_MAIZE Putative Ufm1	15	1	1	1	1	1	1	0	1	1	1	1	1	1	1	1	0	1	1	1	1	1	1	1	1	0	1	1	1	1	1	5.9	5.9	5.9	21.6	187	187;239;307;351;363;423;452;453;637;639;643;645;679;681;715	0.0042176	2.2677	5.9	5.9	5.9	0	5.9
tr|A0A1D6MSU2|A0A1D6MSU2_MAIZE	tr|A0A1D6MSU2|A0A1D6MSU2_MAIZE	1	1	1	tr|A0A1D6MSU2|A0A1D6MSU2_MAIZE Cytochrome P450 709B2 OS=Zea mays OX=4577 GN=103650157 PE=3 SV=1	1	1	1	1	0	0	1	0	0	0	0	0	0	0	0	1	0	0	0	0	0	0	0	0	1	0	0	0	0	0	0	3.8	3.8	3.8	58.897	523	523	1	-2	0	0	3.8	0	0
tr|A0A1D6I858|A0A1D6I858_MAIZE	tr|A0A1D6I858|A0A1D6I858_MAIZE	1	1	1	tr|A0A1D6I858|A0A1D6I858_MAIZE Uncharacterized protein OS=Zea mays OX=4577 GN=ZEAMMB73_Zm00001d021060 PE=4 SV=1	1	1	1	1	1	1	1	1	0	0	0	0	0	1	1	1	1	0	0	0	0	0	1	1	1	1	0	0	0	0	0	14	14	14	17.715	164	164	0.00096525	3.1983	14	14	14	14	0
tr|J7LC26|J7LC26_MAIZE;tr|A0A1D6N0K5|A0A1D6N0K5_MAIZE	tr|J7LC26|J7LC26_MAIZE;tr|A0A1D6N0K5|A0A1D6N0K5_MAIZE	4;3	1;1	1;1	tr|J7LC26|J7LC26_MAIZE Ribosomal protein S10 OS=Zea mays OX=4577 GN=ZEAMMB73_Zm00001d042023 PE=2 SV=1;tr|A0A1D6N0K5|A0A1D6N0K5_MAIZE Ribosomal protein S10 OS=Zea mays OX=4577 GN=ZEAMMB73_Zm00001d042023 PE=4 SV=1	2	4	1	1	2	4	2	1	2	2	2	1	3	0	1	0	0	0	0	0	0	0	0	1	0	0	0	0	0	0	0	22.9	12.3	12.3	20.06	179	179;134	0.0041789	2.2461	6.7	22.9	6.7	6.7	10.6
tr|B4FLD1|B4FLD1_MAIZE	tr|B4FLD1|B4FLD1_MAIZE	2	2	2	tr|B4FLD1|B4FLD1_MAIZE Syntaxin-51 OS=Zea mays OX=4577 GN=100217094 PE=2 SV=1	1	2	2	2	0	0	1	2	1	0	0	0	0	0	0	1	2	1	0	0	0	0	0	0	1	2	1	0	0	0	0	10.4	10.4	10.4	25.921	231	231	0.00050327	3.5611	0	0	6.1	10.4	6.1
tr|B4FBV7|B4FBV7_MAIZE;tr|A0A1D6DVX5|A0A1D6DVX5_MAIZE;tr|A0A1D6DVX7|A0A1D6DVX7_MAIZE;tr|A0A1D6DVX4|A0A1D6DVX4_MAIZE;tr|B6TGS8|B6TGS8_MAIZE;tr|A0A1D6JG49|A0A1D6JG49_MAIZE	tr|B4FBV7|B4FBV7_MAIZE;tr|A0A1D6DVX5|A0A1D6DVX5_MAIZE;tr|A0A1D6DVX7|A0A1D6DVX7_MAIZE;tr|A0A1D6DVX4|A0A1D6DVX4_MAIZE;tr|B6TGS8|B6TGS8_MAIZE;tr|A0A1D6JG49|A0A1D6JG49_MAIZE	2;1;1;1;1;1	2;1;1;1;1;1	2;1;1;1;1;1	tr|B4FBV7|B4FBV7_MAIZE 6,7-dimethyl-8-ribityllumazine synthase OS=Zea mays OX=4577 GN=100192579 PE=2 SV=1;tr|A0A1D6DVX5|A0A1D6DVX5_MAIZE 6,7-dimethyl-8-ribityllumazine synthase OS=Zea mays OX=4577 GN=100192579 PE=3 SV=1;tr|A0A1D6DVX7|A0A1D6DVX7_MAIZE 6,7-d	6	2	2	2	1	0	1	1	1	0	0	0	0	1	0	1	1	1	0	0	0	0	1	0	1	1	1	0	0	0	0	12.4	12.4	12.4	22.604	217	217;193;196;214;215;240	0.0018683	2.9589	9.2	0	3.2	3.2	3.2
tr|A0A1D6JW29|A0A1D6JW29_MAIZE;tr|B6T5I9|B6T5I9_MAIZE;tr|A0A1D6JW28|A0A1D6JW28_MAIZE;tr|A0A1D6JW26|A0A1D6JW26_MAIZE;tr|A0A1D6JW31|A0A1D6JW31_MAIZE;tr|A0A1D6JW25|A0A1D6JW25_MAIZE	tr|A0A1D6JW29|A0A1D6JW29_MAIZE;tr|B6T5I9|B6T5I9_MAIZE;tr|A0A1D6JW28|A0A1D6JW28_MAIZE;tr|A0A1D6JW26|A0A1D6JW26_MAIZE;tr|A0A1D6JW31|A0A1D6JW31_MAIZE;tr|A0A1D6JW25|A0A1D6JW25_MAIZE	2;2;2;2;1;1	2;2;2;2;1;1	2;2;2;2;1;1	tr|A0A1D6JW29|A0A1D6JW29_MAIZE Immature colon carcinoma transcript 1 protein OS=Zea mays OX=4577 GN=100282262 PE=4 SV=1;tr|B6T5I9|B6T5I9_MAIZE Immature colon carcinoma transcript 1 protein OS=Zea mays OX=4577 GN=100282262 PE=2 SV=1;tr|A0A1D6JW28|A0A1D6JW28	6	2	2	2	1	2	1	0	0	0	0	0	0	1	2	1	0	0	0	0	0	0	1	2	1	0	0	0	0	0	0	9	9	9	20.279	189	189;227;246;268;95;194	0.0096852	2.043	4.2	9	4.2	0	0
tr|A0A1D6DX18|A0A1D6DX18_MAIZE;tr|C0P576|C0P576_MAIZE	tr|A0A1D6DX18|A0A1D6DX18_MAIZE;tr|C0P576|C0P576_MAIZE	2;2	2;2	1;1	tr|A0A1D6DX18|A0A1D6DX18_MAIZE UBP1-associated protein 2A OS=Zea mays OX=4577 GN=100274295 PE=4 SV=1;tr|C0P576|C0P576_MAIZE UBP1-associated protein 2A OS=Zea mays OX=4577 GN=100274295 PE=2 SV=1	2	2	2	1	1	2	1	0	1	1	1	1	1	1	2	1	0	1	1	1	1	1	1	1	1	0	1	1	1	1	1	4.3	4.3	2.7	52.888	514	514;521	0.00096618	3.2009	2.7	4.3	2.7	0	2.7
tr|K7VEW7|K7VEW7_MAIZE;tr|A0A1D6PD21|A0A1D6PD21_MAIZE;tr|B4FG60|B4FG60_MAIZE;tr|A0A1D6JYY3|A0A1D6JYY3_MAIZE;tr|A0A1D6JYY1|A0A1D6JYY1_MAIZE;tr|B4FN55|B4FN55_MAIZE	tr|K7VEW7|K7VEW7_MAIZE;tr|A0A1D6PD21|A0A1D6PD21_MAIZE;tr|B4FG60|B4FG60_MAIZE;tr|A0A1D6JYY3|A0A1D6JYY3_MAIZE;tr|A0A1D6JYY1|A0A1D6JYY1_MAIZE;tr|B4FN55|B4FN55_MAIZE	2;2;2;1;1;1	2;2;2;1;1;1	2;2;2;1;1;1	tr|K7VEW7|K7VEW7_MAIZE Mitogen-activated protein kinase OS=Zea mays OX=4577 GN=103639280 PE=4 SV=1;tr|A0A1D6PD21|A0A1D6PD21_MAIZE MAP kinase1 OS=Zea mays OX=4577 GN=103639280 PE=4 SV=1;tr|B4FG60|B4FG60_MAIZE Mitogen-activated protein kinase OS=Zea mays OX=	6	2	2	2	0	1	1	0	0	0	0	1	0	0	1	1	0	0	0	0	1	0	0	1	1	0	0	0	0	1	0	6.1	6.1	6.1	38.589	330	330;337;374;316;323;376	0.0089796	2.1068	0	3.3	2.7	0	0
tr|A0A1D6EID9|A0A1D6EID9_MAIZE	tr|A0A1D6EID9|A0A1D6EID9_MAIZE	2	2	2	tr|A0A1D6EID9|A0A1D6EID9_MAIZE Saccharopine dehydrogenase OS=Zea mays OX=4577 GN=ZEAMMB73_Zm00001d004978 PE=4 SV=1	1	2	2	2	0	0	0	2	0	0	1	0	0	0	0	0	2	0	0	1	0	0	0	0	0	2	0	0	1	0	0	5.8	5.8	5.8	38.794	364	364	0.0026258	2.5085	0	0	0	5.8	0
tr|A0A1D6DSZ1|A0A1D6DSZ1_MAIZE;tr|C0P9J5|C0P9J5_MAIZE	tr|A0A1D6DSZ1|A0A1D6DSZ1_MAIZE;tr|C0P9J5|C0P9J5_MAIZE	1;1	1;1	1;1	tr|A0A1D6DSZ1|A0A1D6DSZ1_MAIZE Minichromosome instability12b OS=Zea mays OX=4577 GN=100282403 PE=4 SV=1;tr|C0P9J5|C0P9J5_MAIZE Minichromosome instability12b OS=Zea mays OX=4577 GN=100282403 PE=2 SV=1	2	1	1	1	1	1	1	0	0	0	0	0	0	1	1	1	0	0	0	0	0	0	1	1	1	0	0	0	0	0	0	6	6	6	28.303	267	267;328	0.004223	2.2766	6	6	6	0	0
tr|C0HER9|C0HER9_MAIZE;tr|B4FTM3|B4FTM3_MAIZE	tr|C0HER9|C0HER9_MAIZE;tr|B4FTM3|B4FTM3_MAIZE	2;2	2;2	2;2	tr|C0HER9|C0HER9_MAIZE (DL)-glycerol-3-phosphatase 2 OS=Zea mays OX=4577 GN=100283340 PE=2 SV=1;tr|B4FTM3|B4FTM3_MAIZE (DL)-glycerol-3-phosphatase 2 OS=Zea mays OX=4577 GN=100283340 PE=2 SV=1	2	2	2	2	2	0	0	0	0	0	1	0	0	2	0	0	0	0	0	1	0	0	2	0	0	0	0	0	1	0	0	15.3	15.3	15.3	19.961	183	183;277	0.00050226	3.5481	15.3	0	0	0	0
tr|A0A1D6FC21|A0A1D6FC21_MAIZE;tr|A0A1D6MPS4|A0A1D6MPS4_MAIZE;tr|A0A1D6FC20|A0A1D6FC20_MAIZE;tr|A0A1D6FC22|A0A1D6FC22_MAIZE;tr|A0A1D6MI23|A0A1D6MI23_MAIZE;REV__tr|A0A1D6MY07|A0A1D6MY07_MAIZE	tr|A0A1D6FC21|A0A1D6FC21_MAIZE;tr|A0A1D6MPS4|A0A1D6MPS4_MAIZE;tr|A0A1D6FC20|A0A1D6FC20_MAIZE;tr|A0A1D6FC22|A0A1D6FC22_MAIZE	3;3;3;3;1;1	3;3;3;3;1;1	3;3;3;3;1;1	tr|A0A1D6FC21|A0A1D6FC21_MAIZE Syntaxin-22 OS=Zea mays OX=4577 GN=ZEAMMB73_Zm00001d008333 PE=3 SV=1;tr|A0A1D6MPS4|A0A1D6MPS4_MAIZE Syntaxin-22 OS=Zea mays OX=4577 GN=ZEAMMB73_Zm00001d040286 PE=3 SV=1;tr|A0A1D6FC20|A0A1D6FC20_MAIZE Syntaxin-22 OS=Zea mays O	6	3	3	3	1	0	1	1	2	0	0	1	0	1	0	1	1	2	0	0	1	0	1	0	1	1	2	0	0	1	0	15.2	15.2	15.2	27.729	250	250;299;306;325;263;1410	0	4.1027	6.8	0	2.8	2.8	12.4
tr|K7TNW2|K7TNW2_MAIZE;tr|A0A1D6N5C0|A0A1D6N5C0_MAIZE	tr|K7TNW2|K7TNW2_MAIZE;tr|A0A1D6N5C0|A0A1D6N5C0_MAIZE	2;1	2;1	2;1	tr|K7TNW2|K7TNW2_MAIZE Leucoanthocyanidin reductase OS=Zea mays OX=4577 GN=ZEAMMB73_Zm00001d026370 PE=4 SV=1;tr|A0A1D6N5C0|A0A1D6N5C0_MAIZE Anthocyanidin reductase OS=Zea mays OX=4577 GN=ZEAMMB73_Zm00001d042594 PE=4 SV=1	2	2	2	2	1	0	1	0	0	0	0	0	0	1	0	1	0	0	0	0	0	0	1	0	1	0	0	0	0	0	0	6.4	6.4	6.4	36.862	343	343;177	0.0096618	2.0311	3.8	0	2.6	0	0
tr|A0A1D6P5J6|A0A1D6P5J6_MAIZE;tr|C0PHM2|C0PHM2_MAIZE	tr|A0A1D6P5J6|A0A1D6P5J6_MAIZE;tr|C0PHM2|C0PHM2_MAIZE	2;2	2;2	2;2	tr|A0A1D6P5J6|A0A1D6P5J6_MAIZE Pollen receptor-like kinase 4 OS=Zea mays OX=4577 GN=100383609 PE=4 SV=1;tr|C0PHM2|C0PHM2_MAIZE Pollen receptor-like kinase 4 OS=Zea mays OX=4577 GN=100383609 PE=2 SV=1	2	2	2	2	2	1	1	0	0	0	0	0	0	2	1	1	0	0	0	0	0	0	2	1	1	0	0	0	0	0	0	11.6	11.6	11.6	22.092	215	215;660	0	3.8169	11.6	7	7	0	0
tr|A0A1D6NGD4|A0A1D6NGD4_MAIZE	tr|A0A1D6NGD4|A0A1D6NGD4_MAIZE	1	1	1	tr|A0A1D6NGD4|A0A1D6NGD4_MAIZE Uncharacterized protein OS=Zea mays OX=4577 GN=ZEAMMB73_Zm00001d043944 PE=4 SV=1	1	1	1	1	0	1	1	0	0	0	1	0	0	0	1	1	0	0	0	1	0	0	0	1	1	0	0	0	1	0	0	5.6	5.6	5.6	30.315	286	286	0	9.4202	0	5.6	5.6	0	0
tr|A0A1D6PJH3|A0A1D6PJH3_MAIZE;tr|A0A1D6PJF4|A0A1D6PJF4_MAIZE;tr|A0A1D6PJH0|A0A1D6PJH0_MAIZE;tr|A0A1D6PJE8|A0A1D6PJE8_MAIZE;tr|A0A1D6PJE3|A0A1D6PJE3_MAIZE;tr|A0A1D6PJH1|A0A1D6PJH1_MAIZE;tr|A0A1D6PJE2|A0A1D6PJE2_MAIZE;tr|A0A1D6PJF9|A0A1D6PJF9_MAIZE;tr|A0A1D6PJD9|A0A1D6PJD9_MAIZE;tr|A0A1D6PJG0|A0A1D6PJG0_MAIZE;tr|A0A1D6PJE9|A0A1D6PJE9_MAIZE;tr|K7VLM3|K7VLM3_MAIZE;tr|A0A1D6PJG6|A0A1D6PJG6_MAIZE;tr|A…	tr|A0A1D6PJH3|A0A1D6PJH3_MAIZE;tr|A0A1D6PJF4|A0A1D6PJF4_MAIZE;tr|A0A1D6PJH0|A0A1D6PJH0_MAIZE;tr|A0A1D6PJE8|A0A1D6PJE8_MAIZE;tr|A0A1D6PJE3|A0A1D6PJE3_MAIZE;tr|A0A1D6PJH1|A0A1D6PJH1_MAIZE;tr|A0A1D6PJE2|A0A1D6PJE2_MAIZE;tr|A0A1D6PJF9|A0A1D6PJF9_MAIZE;tr|A0A1D6PJD9|A0A1D6PJD9_MAIZE;tr|A0A1D6PJG0|A0A1D6PJG0_MAIZE;tr|A0A1D6PJE9|A0A1D6PJE9_MAIZE;tr|K7VLM3|K7VLM3_MAIZE;tr|A0A1D6PJG6|A0A1D6PJG6_MAIZE;tr|A…	3;3;3;3;3;3;3;3;3;3;3;3;3;2;2;2;2;2;2;2;2;2;2;2;2;2;2;2;2;2;2;1;1;1;1;1;1	3;3;3;3;3;3;3;3;3;3;3;3;3;2;2;2;2;2;2;2;2;2;2;2;2;2;2;2;2;2;2;1;1;1;1;1;1	3;3;3;3;3;3;3;3;3;3;3;3;3;2;2;2;2;2;2;2;2;2;2;2;2;2;2;2;2;2;2;1;1;1;1;1;1	tr|A0A1D6PJH3|A0A1D6PJH3_MAIZE Calcium-binding EF hand family protein OS=Zea mays OX=4577 GN=103639543 PE=4 SV=1;tr|A0A1D6PJF4|A0A1D6PJF4_MAIZE Calcium-binding EF hand family protein OS=Zea mays OX=4577 GN=103639543 PE=4 SV=1;tr|A0A1D6PJH0|A0A1D6PJH0_MAIZE	37	3	3	3	0	1	1	0	1	1	1	1	2	0	1	1	0	1	1	1	1	2	0	1	1	0	1	1	1	1	2	4.6	4.6	4.6	70.404	671	671;725;726;769;774;779;779;785;818;1037;1049;1054;1085;538;631;665;710;726;735;758;763;768;768;773;787;800;1012;1021;1040;1045;1061;481;488;488;493;576;578	0	9.0959	0	1.6	1.3	0	1.6
tr|A0A1D6K7M4|A0A1D6K7M4_MAIZE;tr|A0A1D6K7M5|A0A1D6K7M5_MAIZE;tr|A0A1D6K7N5|A0A1D6K7N5_MAIZE;tr|B6U6U2|B6U6U2_MAIZE	tr|A0A1D6K7M4|A0A1D6K7M4_MAIZE;tr|A0A1D6K7M5|A0A1D6K7M5_MAIZE;tr|A0A1D6K7N5|A0A1D6K7N5_MAIZE;tr|B6U6U2|B6U6U2_MAIZE	1;1;1;1	1;1;1;1	1;1;1;1	tr|A0A1D6K7M4|A0A1D6K7M4_MAIZE Hexose transporter OS=Zea mays OX=4577 GN=100285573 PE=3 SV=1;tr|A0A1D6K7M5|A0A1D6K7M5_MAIZE Hexose transporter OS=Zea mays OX=4577 GN=100285573 PE=4 SV=1;tr|A0A1D6K7N5|A0A1D6K7N5_MAIZE Hexose transporter OS=Zea mays OX=4577	4	1	1	1	0	0	0	0	1	0	1	1	0	0	0	0	0	1	0	1	1	0	0	0	0	0	1	0	1	1	0	3.9	3.9	3.9	46.119	434	434;563;725;747	0.00097466	3.2763	0	0	0	0	3.9
tr|A0A1D6DU23|A0A1D6DU23_MAIZE;tr|A0A1D6DU16|A0A1D6DU16_MAIZE;tr|A0A1D6DU21|A0A1D6DU21_MAIZE;tr|A0A1D6DU24|A0A1D6DU24_MAIZE;tr|A0A1D6DU25|A0A1D6DU25_MAIZE;tr|A0A1D6DU18|A0A1D6DU18_MAIZE;tr|A0A1D6DU20|A0A1D6DU20_MAIZE;tr|A0A1D6DU17|A0A1D6DU17_MAIZE;tr|A0A1D6JHN1|A0A1D6JHN1_MAIZE;tr|A0A1D6JHN0|A0A1D6JHN0_MAIZE;tr|A0A1D6JHM7|A0A1D6JHM7_MAIZE;tr|A0A1D6JHM8|A0A1D6JHM8_MAIZE;tr|A0A1D6JHM9|A0A1D6JHM9_MA…	tr|A0A1D6DU23|A0A1D6DU23_MAIZE;tr|A0A1D6DU16|A0A1D6DU16_MAIZE;tr|A0A1D6DU21|A0A1D6DU21_MAIZE;tr|A0A1D6DU24|A0A1D6DU24_MAIZE;tr|A0A1D6DU25|A0A1D6DU25_MAIZE;tr|A0A1D6DU18|A0A1D6DU18_MAIZE;tr|A0A1D6DU20|A0A1D6DU20_MAIZE;tr|A0A1D6DU17|A0A1D6DU17_MAIZE;tr|A0A1D6JHN1|A0A1D6JHN1_MAIZE;tr|A0A1D6JHN0|A0A1D6JHN0_MAIZE;tr|A0A1D6JHM7|A0A1D6JHM7_MAIZE;tr|A0A1D6JHM8|A0A1D6JHM8_MAIZE;tr|A0A1D6JHM9|A0A1D6JHM9_MA…	2;2;2;2;2;2;2;2;1;1;1;1;1;1;1;1	2;2;2;2;2;2;2;2;1;1;1;1;1;1;1;1	2;2;2;2;2;2;2;2;1;1;1;1;1;1;1;1	tr|A0A1D6DU23|A0A1D6DU23_MAIZE Plant UBX domain-containing protein 7 OS=Zea mays OX=4577 GN=ZEAMMB73_Zm00001d001895 PE=4 SV=1;tr|A0A1D6DU16|A0A1D6DU16_MAIZE Plant UBX domain-containing protein 7 OS=Zea mays OX=4577 GN=ZEAMMB73_Zm00001d001895 PE=4 SV=1;tr|A	16	2	2	2	1	1	1	1	0	0	0	0	0	1	1	1	1	0	0	0	0	0	1	1	1	1	0	0	0	0	0	11.9	11.9	11.9	23.44	210	210;253;376;405;408;438;441;461;208;251;404;406;436;459;473;496	0.0038527	2.3646	5.7	5.7	6.2	5.7	0
tr|A0A1D6Q695|A0A1D6Q695_MAIZE;tr|A0A1D6HES9|A0A1D6HES9_MAIZE;tr|A0A1D6HES8|A0A1D6HES8_MAIZE;tr|A0A1D6Q692|A0A1D6Q692_MAIZE;tr|A0A1D6HES7|A0A1D6HES7_MAIZE;tr|A0A1D6Q687|A0A1D6Q687_MAIZE;tr|A0A1D6HER6|A0A1D6HER6_MAIZE;tr|A0A1D6Q688|A0A1D6Q688_MAIZE;tr|C4J917|C4J917_MAIZE;tr|K7TYZ8|K7TYZ8_MAIZE	tr|A0A1D6Q695|A0A1D6Q695_MAIZE;tr|A0A1D6HES9|A0A1D6HES9_MAIZE;tr|A0A1D6HES8|A0A1D6HES8_MAIZE;tr|A0A1D6Q692|A0A1D6Q692_MAIZE;tr|A0A1D6HES7|A0A1D6HES7_MAIZE;tr|A0A1D6Q687|A0A1D6Q687_MAIZE;tr|A0A1D6HER6|A0A1D6HER6_MAIZE;tr|A0A1D6Q688|A0A1D6Q688_MAIZE;tr|C4J917|C4J917_MAIZE;tr|K7TYZ8|K7TYZ8_MAIZE	1;1;1;1;1;1;1;1;1;1	1;1;1;1;1;1;1;1;1;1	1;1;1;1;1;1;1;1;1;1	tr|A0A1D6Q695|A0A1D6Q695_MAIZE ATP-dependent zinc metalloprotease FTSH 7 chloroplastic OS=Zea mays OX=4577 GN=100273697 PE=4 SV=1;tr|A0A1D6HES9|A0A1D6HES9_MAIZE ATP-dependent zinc metalloprotease FTSH 7 chloroplastic OS=Zea mays OX=4577 GN=100502182 PE=4 S	10	1	1	1	0	1	1	0	0	0	0	1	0	0	1	1	0	0	0	0	1	0	0	1	1	0	0	0	0	1	0	4.1	4.1	4.1	29.217	271	271;274;276;664;664;731;747;753;809;815	0.001851	2.8641	0	4.1	4.1	0	0
tr|A0A1D6I5Z7|A0A1D6I5Z7_MAIZE	tr|A0A1D6I5Z7|A0A1D6I5Z7_MAIZE	1	1	1	tr|A0A1D6I5Z7|A0A1D6I5Z7_MAIZE Putative carboxylesterase 2 OS=Zea mays OX=4577 GN=ZEAMMB73_Zm00001d020735 PE=4 SV=1	1	1	1	1	1	1	1	0	1	1	0	1	0	1	1	1	0	1	1	0	1	0	1	1	1	0	1	1	0	1	0	3.8	3.8	3.8	27.588	262	262	0.0096931	2.048	3.8	3.8	3.8	0	3.8
tr|K7V392|K7V392_MAIZE	tr|K7V392|K7V392_MAIZE	1	1	1	tr|K7V392|K7V392_MAIZE Alkyl transferase OS=Zea mays OX=4577 GN=ZEAMMB73_Zm00001d012312 PE=3 SV=1	1	1	1	1	1	0	0	0	0	0	0	0	0	1	0	0	0	0	0	0	0	0	1	0	0	0	0	0	0	0	0	3.8	3.8	3.8	32.055	287	287	1	-2	3.8	0	0	0	0
tr|A0A1D6LEN7|A0A1D6LEN7_MAIZE;tr|A0A1D6LEN8|A0A1D6LEN8_MAIZE;tr|A0A1D6LEP2|A0A1D6LEP2_MAIZE;tr|A0A1D6LEN9|A0A1D6LEN9_MAIZE	tr|A0A1D6LEN7|A0A1D6LEN7_MAIZE;tr|A0A1D6LEN8|A0A1D6LEN8_MAIZE;tr|A0A1D6LEP2|A0A1D6LEP2_MAIZE;tr|A0A1D6LEN9|A0A1D6LEN9_MAIZE	3;3;2;2	3;3;2;2	3;3;2;2	tr|A0A1D6LEN7|A0A1D6LEN7_MAIZE MA3 domain-containing protein OS=Zea mays OX=4577 GN=100501384 PE=4 SV=1;tr|A0A1D6LEN8|A0A1D6LEN8_MAIZE MA3 domain-containing protein OS=Zea mays OX=4577 GN=100501384 PE=4 SV=1;tr|A0A1D6LEP2|A0A1D6LEP2_MAIZE MA3 domain-contai	4	3	3	3	1	2	0	1	0	1	0	0	0	1	2	0	1	0	1	0	0	0	1	2	0	1	0	1	0	0	0	7.9	7.9	7.9	59.155	535	535;720;344;573	0	8.261	3	4.9	0	3	0
REV__tr|A0A1D6FXN2|A0A1D6FXN2_MAIZE;REV__tr|A0A1D6FXN3|A0A1D6FXN3_MAIZE;REV__tr|A0A1D6FXN0|A0A1D6FXN0_MAIZE;REV__tr|A0A1D6FXN4|A0A1D6FXN4_MAIZE;REV__tr|B4G1B7|B4G1B7_MAIZE;REV__tr|A0A1D6FXM9|A0A1D6FXM9_MAIZE	REV__tr|A0A1D6FXN2|A0A1D6FXN2_MAIZE;REV__tr|A0A1D6FXN3|A0A1D6FXN3_MAIZE;REV__tr|A0A1D6FXN0|A0A1D6FXN0_MAIZE;REV__tr|A0A1D6FXN4|A0A1D6FXN4_MAIZE;REV__tr|B4G1B7|B4G1B7_MAIZE;REV__tr|A0A1D6FXM9|A0A1D6FXM9_MAIZE	2;2;2;2;2;2	2;2;2;2;2;2	2;2;2;2;2;2	tr|A0A1D6FXN2|A0A1D6FXN2_MAIZE Uncharacterized protein OS=Zea mays OX=4577 GN=100274051 PE=4 SV=1;tr|A0A1D6FXN3|A0A1D6FXN3_MAIZE Uncharacterized protein OS=Zea mays OX=4577 GN=100274051 PE=4 SV=1;tr|A0A1D6FXN0|A0A1D6FXN0_MAIZE Uncharacterized protein OS=Ze	6	2	2	2	1	0	0	2	2	0	1	0	0	1	0	0	2	2	0	1	0	0	1	0	0	2	2	0	1	0	0	0	0	0	14.622	138	138;142;248;272;279;306	0.00050736	3.6183	0	0	0	0	0
tr|B6SIP0|B6SIP0_MAIZE	tr|B6SIP0|B6SIP0_MAIZE	2	1	1	tr|B6SIP0|B6SIP0_MAIZE NHP2-like protein 1 OS=Zea mays OX=4577 GN=100303837 PE=2 SV=1	1	2	1	1	0	1	2	2	0	1	0	0	0	0	0	1	1	0	0	0	0	0	0	0	1	1	0	0	0	0	0	23.6	6.3	6.3	13.76	127	127	0.0042283	2.29	0	17.3	23.6	23.6	0
tr|A0A1D6MR55|A0A1D6MR55_MAIZE;tr|C0P638|C0P638_MAIZE	tr|A0A1D6MR55|A0A1D6MR55_MAIZE;tr|C0P638|C0P638_MAIZE	1;1	1;1	1;1	tr|A0A1D6MR55|A0A1D6MR55_MAIZE Gamma carbonic anhydrase 1 mitochondrial OS=Zea mays OX=4577 GN=100217184 PE=4 SV=1;tr|C0P638|C0P638_MAIZE Gamma carbonic anhydrase 1 mitochondrial OS=Zea mays OX=4577 GN=100217184 PE=2 SV=1	2	1	1	1	1	0	0	0	0	0	0	0	0	1	0	0	0	0	0	0	0	0	1	0	0	0	0	0	0	0	0	8.8	8.8	8.8	26.775	251	251;262	0.0038927	2.42	8.8	0	0	0	0
tr|A0A1D6KMP7|A0A1D6KMP7_MAIZE;tr|B6UCD1|B6UCD1_MAIZE;tr|A0A1D6KMP5|A0A1D6KMP5_MAIZE;tr|A0A1D6KMK4|A0A1D6KMK4_MAIZE;tr|A0A1D6KMP4|A0A1D6KMP4_MAIZE;tr|A0A1D6KMK3|A0A1D6KMK3_MAIZE;tr|A0A1D6KML5|A0A1D6KML5_MAIZE	tr|A0A1D6KMP7|A0A1D6KMP7_MAIZE;tr|B6UCD1|B6UCD1_MAIZE;tr|A0A1D6KMP5|A0A1D6KMP5_MAIZE;tr|A0A1D6KMK4|A0A1D6KMK4_MAIZE;tr|A0A1D6KMP4|A0A1D6KMP4_MAIZE;tr|A0A1D6KMK3|A0A1D6KMK3_MAIZE;tr|A0A1D6KML5|A0A1D6KML5_MAIZE	1;1;1;1;1;1;1	1;1;1;1;1;1;1	1;1;1;1;1;1;1	tr|A0A1D6KMP7|A0A1D6KMP7_MAIZE Uncharacterized protein OS=Zea mays OX=4577 GN=103643194 PE=4 SV=1;tr|B6UCD1|B6UCD1_MAIZE Uncharacterized protein OS=Zea mays OX=4577 GN=100278698 PE=2 SV=1;tr|A0A1D6KMP5|A0A1D6KMP5_MAIZE Uncharacterized protein OS=Zea mays O	7	1	1	1	0	1	0	1	0	0	0	0	0	0	1	0	1	0	0	0	0	0	0	1	0	1	0	0	0	0	0	13.6	13.6	13.6	12.552	110	110;123;124;124;140;144;152	0.0089686	2.1041	0	13.6	0	13.6	0
tr|C0PMH3|C0PMH3_MAIZE;tr|A0A1D6NCW0|A0A1D6NCW0_MAIZE;tr|B4FMT8|B4FMT8_MAIZE	tr|C0PMH3|C0PMH3_MAIZE;tr|A0A1D6NCW0|A0A1D6NCW0_MAIZE;tr|B4FMT8|B4FMT8_MAIZE	4;4;4	4;4;4	4;4;4	tr|C0PMH3|C0PMH3_MAIZE Tryptophan--tRNA ligase chloroplastic/mitochondrial OS=Zea mays OX=4577 GN=100272291 PE=2 SV=1;tr|A0A1D6NCW0|A0A1D6NCW0_MAIZE Tryptophan--tRNA ligase chloroplastic/mitochondrial OS=Zea mays OX=4577 GN=100272291 PE=3 SV=1;tr|B4FMT8|B4	3	4	4	4	1	0	0	0	1	1	1	0	0	1	0	0	0	1	1	1	0	0	1	0	0	0	1	1	1	0	0	23.6	23.6	23.6	23.85	212	212;334;405	0	7.0919	4.7	0	0	0	8.5
tr|A0A1D6MMD9|A0A1D6MMD9_MAIZE;tr|C0P7E7|C0P7E7_MAIZE;tr|B6UDC2|B6UDC2_MAIZE;tr|A0A1D6FDQ9|A0A1D6FDQ9_MAIZE	tr|A0A1D6MMD9|A0A1D6MMD9_MAIZE;tr|C0P7E7|C0P7E7_MAIZE;tr|B6UDC2|B6UDC2_MAIZE;tr|A0A1D6FDQ9|A0A1D6FDQ9_MAIZE	2;2;2;2	2;2;2;2	2;2;2;2	tr|A0A1D6MMD9|A0A1D6MMD9_MAIZE Actin-interacting protein 1-2 OS=Zea mays OX=4577 GN=100192950 PE=4 SV=1;tr|C0P7E7|C0P7E7_MAIZE Actin-interacting protein 1-2 OS=Zea mays OX=4577 GN=100382413 PE=2 SV=1;tr|B6UDC2|B6UDC2_MAIZE Actin-interacting protein 1-2 OS=	4	2	2	2	0	1	0	1	0	1	0	0	0	0	1	0	1	0	1	0	0	0	0	1	0	1	0	1	0	0	0	3.6	3.6	3.6	60.093	556	556;609;610;638	0.0042123	2.2647	0	1.8	0	1.8	0
tr|A0A1D6LAQ0|A0A1D6LAQ0_MAIZE	tr|A0A1D6LAQ0|A0A1D6LAQ0_MAIZE	1	1	1	tr|A0A1D6LAQ0|A0A1D6LAQ0_MAIZE Lysine--tRNA ligase chloroplastic/mitochondrial OS=Zea mays OX=4577 GN=ZEAMMB73_Zm00001d034766 PE=4 SV=1	1	1	1	1	1	1	0	0	0	0	1	0	0	1	1	0	0	0	0	1	0	0	1	1	0	0	0	0	1	0	0	5.7	5.7	5.7	29.463	263	263	0.0014218	3.0638	5.7	5.7	0	0	0
tr|A0A1D6F4C8|A0A1D6F4C8_MAIZE;sp|A5H454|PER66_MAIZE;tr|A0A1D6F4D0|A0A1D6F4D0_MAIZE;tr|A0A1D6F4C9|A0A1D6F4C9_MAIZE	tr|A0A1D6F4C8|A0A1D6F4C8_MAIZE;sp|A5H454|PER66_MAIZE;tr|A0A1D6F4D0|A0A1D6F4D0_MAIZE	3;3;2;1	1;1;1;1	1;1;1;1	tr|A0A1D6F4C8|A0A1D6F4C8_MAIZE Peroxidase OS=Zea mays OX=4577 GN=541674 PE=3 SV=1;sp|A5H454|PER66_MAIZE Peroxidase 66 OS=Zea mays OX=4577 GN=PER66 PE=1 SV=1;tr|A0A1D6F4D0|A0A1D6F4D0_MAIZE Peroxidase OS=Zea mays OX=4577 GN=541674 PE=3 SV=1	4	3	1	1	1	1	1	2	2	1	2	2	2	0	1	0	0	0	0	1	1	1	0	1	0	0	0	0	1	1	1	12.5	4.7	4.7	33.474	320	320;320;298;132	0.00099059	3.4165	2.2	4.7	2.2	7.8	7.8
tr|A0A1D6NQX1|A0A1D6NQX1_MAIZE;tr|A0A1X7YET4|A0A1X7YET4_MAIZE;tr|A0A1D6NQX0|A0A1D6NQX0_MAIZE;tr|C0PIQ4|C0PIQ4_MAIZE;tr|A0A1D6DQ74|A0A1D6DQ74_MAIZE;tr|A0A1X7YEQ6|A0A1X7YEQ6_MAIZE	tr|A0A1D6NQX1|A0A1D6NQX1_MAIZE;tr|A0A1X7YET4|A0A1X7YET4_MAIZE;tr|A0A1D6NQX0|A0A1D6NQX0_MAIZE;tr|C0PIQ4|C0PIQ4_MAIZE;tr|A0A1D6DQ74|A0A1D6DQ74_MAIZE;tr|A0A1X7YEQ6|A0A1X7YEQ6_MAIZE	2;2;2;2;2;2	2;2;2;2;2;2	2;2;2;2;2;2	tr|A0A1D6NQX1|A0A1D6NQX1_MAIZE ACT domain-containing protein ACR12 OS=Zea mays OX=4577 GN=100383740 PE=4 SV=1;tr|A0A1X7YET4|A0A1X7YET4_MAIZE Uncharacterized protein OS=Zea mays OX=4577 GN=103649523 PE=4 SV=1;tr|A0A1D6NQX0|A0A1D6NQX0_MAIZE ACT domain-contai	6	2	2	2	2	1	1	1	1	0	1	1	0	2	1	1	1	1	0	1	1	0	2	1	1	1	1	0	1	1	0	9.9	9.9	9.9	26.681	242	242;256;256;270;270;277	0	3.6212	9.9	5.4	5.4	5.4	5.4
tr|C0P6V3|C0P6V3_MAIZE;tr|A0A1D6E366|A0A1D6E366_MAIZE;tr|A0A060D8P6|A0A060D8P6_MAIZE	tr|C0P6V3|C0P6V3_MAIZE;tr|A0A1D6E366|A0A1D6E366_MAIZE;tr|A0A060D8P6|A0A060D8P6_MAIZE	1;1;1	1;1;1	1;1;1	tr|C0P6V3|C0P6V3_MAIZE Nucleosome/chromatin assembly factor D OS=Zea mays OX=4577 GN=541987 PE=2 SV=1;tr|A0A1D6E366|A0A1D6E366_MAIZE Nucleosome/chromatin assembly factor D OS=Zea mays OX=4577 GN=541987 PE=4 SV=1;tr|A0A060D8P6|A0A060D8P6_MAIZE HMG transcrip	3	1	1	1	1	1	0	0	1	1	0	0	0	1	1	0	0	1	1	0	0	0	1	1	0	0	1	1	0	0	0	22.2	22.2	22.2	6.884	63	63;119;123	0.0018116	2.7279	22.2	22.2	0	0	22.2
tr|A0A1D6HKS2|A0A1D6HKS2_MAIZE	tr|A0A1D6HKS2|A0A1D6HKS2_MAIZE	2	2	2	tr|A0A1D6HKS2|A0A1D6HKS2_MAIZE Protein EXORDIUM OS=Zea mays OX=4577 GN=ZEAMMB73_Zm00001d018106 PE=4 SV=1	1	2	2	2	0	2	0	0	0	0	0	0	0	0	2	0	0	0	0	0	0	0	0	2	0	0	0	0	0	0	0	4.7	4.7	4.7	61.747	596	596	0	3.6673	0	4.7	0	0	0
tr|C0PF34|C0PF34_MAIZE	tr|C0PF34|C0PF34_MAIZE	2	2	2	tr|C0PF34|C0PF34_MAIZE Heme-binding-like protein chloroplastic OS=Zea mays OX=4577 GN=ZEAMMB73_Zm00001d016707 PE=2 SV=1	1	2	2	2	0	0	0	1	1	1	2	1	1	0	0	0	1	1	1	2	1	1	0	0	0	1	1	1	2	1	1	13	13	13	32.187	292	292	0	6.5622	0	0	0	5.5	5.5
tr|A0A1D6EFJ9|A0A1D6EFJ9_MAIZE;tr|A0A1D6EFJ7|A0A1D6EFJ7_MAIZE;tr|A0A1D6EFJ6|A0A1D6EFJ6_MAIZE;tr|A0A1D6EFJ2|A0A1D6EFJ2_MAIZE;tr|A0A1D6J3T2|A0A1D6J3T2_MAIZE;tr|A0A1D6EFJ0|A0A1D6EFJ0_MAIZE;tr|A0A1D6J3T3|A0A1D6J3T3_MAIZE;tr|A0A1D6EFI7|A0A1D6EFI7_MAIZE;tr|A0A1D6EFI8|A0A1D6EFI8_MAIZE;tr|A0A1D6J3T0|A0A1D6J3T0_MAIZE	tr|A0A1D6EFJ9|A0A1D6EFJ9_MAIZE;tr|A0A1D6EFJ7|A0A1D6EFJ7_MAIZE;tr|A0A1D6EFJ6|A0A1D6EFJ6_MAIZE;tr|A0A1D6EFJ2|A0A1D6EFJ2_MAIZE;tr|A0A1D6J3T2|A0A1D6J3T2_MAIZE;tr|A0A1D6EFJ0|A0A1D6EFJ0_MAIZE;tr|A0A1D6J3T3|A0A1D6J3T3_MAIZE;tr|A0A1D6EFI7|A0A1D6EFI7_MAIZE;tr|A0A1D6EFI8|A0A1D6EFI8_MAIZE;tr|A0A1D6J3T0|A0A1D6J3T0_MAIZE	1;1;1;1;1;1;1;1;1;1	1;1;1;1;1;1;1;1;1;1	1;1;1;1;1;1;1;1;1;1	tr|A0A1D6EFJ9|A0A1D6EFJ9_MAIZE Sterol 3-beta-glucosyltransferase UGT80A2 OS=Zea mays OX=4577 GN=103646857 PE=4 SV=1;tr|A0A1D6EFJ7|A0A1D6EFJ7_MAIZE Sterol 3-beta-glucosyltransferase UGT80A2 OS=Zea mays OX=4577 GN=103646857 PE=4 SV=1;tr|A0A1D6EFJ6|A0A1D6EFJ6	10	1	1	1	1	0	1	0	1	1	0	0	0	1	0	1	0	1	1	0	0	0	1	0	1	0	1	1	0	0	0	6.8	6.8	6.8	20.707	192	192;311;385;502;532;558;577;608;609;638	1	-2	6.8	0	6.8	0	6.8
tr|A0A1D6GU13|A0A1D6GU13_MAIZE;tr|A0A1D6GU11|A0A1D6GU11_MAIZE;tr|A0A1D6GU10|A0A1D6GU10_MAIZE	tr|A0A1D6GU13|A0A1D6GU13_MAIZE;tr|A0A1D6GU11|A0A1D6GU11_MAIZE;tr|A0A1D6GU10|A0A1D6GU10_MAIZE	1;1;1	1;1;1	1;1;1	tr|A0A1D6GU13|A0A1D6GU13_MAIZE EH domain-containing protein 1 OS=Zea mays OX=4577 GN=100384394 PE=4 SV=1;tr|A0A1D6GU11|A0A1D6GU11_MAIZE EH domain-containing protein 1 OS=Zea mays OX=4577 GN=100384394 PE=3 SV=1;tr|A0A1D6GU10|A0A1D6GU10_MAIZE EH domain-conta	3	1	1	1	1	1	0	1	0	0	0	0	0	1	1	0	1	0	0	0	0	0	1	1	0	1	0	0	0	0	0	7.1	7.1	7.1	18.183	156	156;544;547	0.0034798	2.4611	7.1	7.1	0	7.1	0
tr|A0A1D6JSD9|A0A1D6JSD9_MAIZE;tr|A0A1D6JSE1|A0A1D6JSE1_MAIZE;tr|B4FCA4|B4FCA4_MAIZE;tr|A0A1D6JSD8|A0A1D6JSD8_MAIZE	tr|A0A1D6JSD9|A0A1D6JSD9_MAIZE;tr|A0A1D6JSE1|A0A1D6JSE1_MAIZE;tr|B4FCA4|B4FCA4_MAIZE;tr|A0A1D6JSD8|A0A1D6JSD8_MAIZE	1;1;1;1	1;1;1;1	1;1;1;1	tr|A0A1D6JSD9|A0A1D6JSD9_MAIZE COP9 signalosome complex subunit 4 OS=Zea mays OX=4577 GN=100192688 PE=4 SV=1;tr|A0A1D6JSE1|A0A1D6JSE1_MAIZE COP9 signalosome complex subunit 4 OS=Zea mays OX=4577 GN=100192688 PE=4 SV=1;tr|B4FCA4|B4FCA4_MAIZE COP9 signalosom	4	1	1	1	0	1	1	1	0	1	0	0	0	0	1	1	1	0	1	0	0	0	0	1	1	1	0	1	0	0	0	5.9	5.9	5.9	28.832	256	256;268;399;439	0	4.8037	0	5.9	5.9	5.9	0
tr|A0A1D6JZ04|A0A1D6JZ04_MAIZE;tr|A0A1D6JYZ3|A0A1D6JYZ3_MAIZE;tr|A0A1D6JYY8|A0A1D6JYY8_MAIZE;tr|B6SYB7|B6SYB7_MAIZE;tr|A0A1D6JYY7|A0A1D6JYY7_MAIZE;tr|A0A1D6JYZ2|A0A1D6JYZ2_MAIZE	tr|A0A1D6JZ04|A0A1D6JZ04_MAIZE;tr|A0A1D6JYZ3|A0A1D6JYZ3_MAIZE;tr|A0A1D6JYY8|A0A1D6JYY8_MAIZE;tr|B6SYB7|B6SYB7_MAIZE;tr|A0A1D6JYY7|A0A1D6JYY7_MAIZE;tr|A0A1D6JYZ2|A0A1D6JYZ2_MAIZE	1;1;1;1;1;1	1;1;1;1;1;1	1;1;1;1;1;1	tr|A0A1D6JZ04|A0A1D6JZ04_MAIZE Arogenate dehydratase OS=Zea mays OX=4577 GN=100281744 PE=4 SV=1;tr|A0A1D6JYZ3|A0A1D6JYZ3_MAIZE Arogenate dehydratase OS=Zea mays OX=4577 GN=100281744 PE=4 SV=1;tr|A0A1D6JYY8|A0A1D6JYY8_MAIZE Arogenate dehydratase OS=Zea mays	6	1	1	1	0	1	0	0	0	1	0	0	0	0	1	0	0	0	1	0	0	0	0	1	0	0	0	1	0	0	0	14.6	14.6	14.6	15.368	137	137;151;386;393;416;428	0	7.2763	0	14.6	0	0	0
tr|A0A1D6F7V1|A0A1D6F7V1_MAIZE;tr|A0A1D6MXS7|A0A1D6MXS7_MAIZE;tr|A0A1D6MXS8|A0A1D6MXS8_MAIZE;tr|A0A1D6MXS5|A0A1D6MXS5_MAIZE;tr|A0A1D6MXT0|A0A1D6MXT0_MAIZE;tr|A0A1D6MXS6|A0A1D6MXS6_MAIZE;tr|A0A1D6MXS4|A0A1D6MXS4_MAIZE;tr|C0PHM8|C0PHM8_MAIZE;tr|A0A1D6F7V0|A0A1D6F7V0_MAIZE	tr|A0A1D6F7V1|A0A1D6F7V1_MAIZE;tr|A0A1D6MXS7|A0A1D6MXS7_MAIZE;tr|A0A1D6MXS8|A0A1D6MXS8_MAIZE;tr|A0A1D6MXS5|A0A1D6MXS5_MAIZE;tr|A0A1D6MXT0|A0A1D6MXT0_MAIZE;tr|A0A1D6MXS6|A0A1D6MXS6_MAIZE;tr|A0A1D6MXS4|A0A1D6MXS4_MAIZE;tr|C0PHM8|C0PHM8_MAIZE;tr|A0A1D6F7V0|A0A1D6F7V0_MAIZE	2;2;2;2;2;2;2;2;2	2;2;2;2;2;2;2;2;2	2;2;2;2;2;2;2;2;2	tr|A0A1D6F7V1|A0A1D6F7V1_MAIZE Glutathione synthetase OS=Zea mays OX=4577 GN=100273590 PE=3 SV=1;tr|A0A1D6MXS7|A0A1D6MXS7_MAIZE Glutathione synthetase OS=Zea mays OX=4577 GN=ZEAMMB73_Zm00001d041710 PE=3 SV=1;tr|A0A1D6MXS8|A0A1D6MXS8_MAIZE Glutathione synth	9	2	2	2	1	0	1	2	0	0	0	1	0	1	0	1	2	0	0	0	1	0	1	0	1	2	0	0	0	1	0	3.8	3.8	3.8	40.583	364	364;392;437;475;492;517;525;531;633	0.001857	2.8951	3.8	0	3.6	3.8	0
tr|A0A1D6LY85|A0A1D6LY85_MAIZE;tr|A0A1D6NTY2|A0A1D6NTY2_MAIZE;tr|K7VRI2|K7VRI2_MAIZE;tr|C0PDM0|C0PDM0_MAIZE;tr|A0A1D6NTY4|A0A1D6NTY4_MAIZE;tr|A0A1D6LY84|A0A1D6LY84_MAIZE;tr|A0A1D6G6B9|A0A1D6G6B9_MAIZE;tr|A0A1D6KQ26|A0A1D6KQ26_MAIZE;tr|A0A1D6EBZ5|A0A1D6EBZ5_MAIZE	tr|A0A1D6LY85|A0A1D6LY85_MAIZE;tr|A0A1D6NTY2|A0A1D6NTY2_MAIZE;tr|K7VRI2|K7VRI2_MAIZE;tr|C0PDM0|C0PDM0_MAIZE;tr|A0A1D6NTY4|A0A1D6NTY4_MAIZE;tr|A0A1D6LY84|A0A1D6LY84_MAIZE	8;8;8;8;7;7;2;2;1	1;1;1;1;1;1;1;1;1	1;1;1;1;1;1;1;1;1	tr|A0A1D6LY85|A0A1D6LY85_MAIZE Pyrophosphate-energized vacuolar membrane proton pump 1 OS=Zea mays OX=4577 GN=101027208 PE=3 SV=1;tr|A0A1D6NTY2|A0A1D6NTY2_MAIZE Vacuolar proton pump homolog1 OS=Zea mays OX=4577 GN=ZEAMMB73_Zm00001d045139 PE=3 SV=1;tr|K7VRI	9	8	1	1	7	8	4	5	4	4	4	4	4	0	1	0	0	0	0	0	0	0	0	1	0	0	0	0	0	0	0	15	3.3	3.3	69.64	667	667;685;762;762;670;670;368;478;403	0	5.1936	11.7	15	5.5	7.9	6.7
tr|A0A1D6NHH6|A0A1D6NHH6_MAIZE;tr|A0A1D6FYZ5|A0A1D6FYZ5_MAIZE	tr|A0A1D6NHH6|A0A1D6NHH6_MAIZE	7;2	1;0	1;0	tr|A0A1D6NHH6|A0A1D6NHH6_MAIZE GTP-binding nuclear protein OS=Zea mays OX=4577 GN=ZEAMMB73_Zm00001d044054 PE=3 SV=1	2	7	1	1	4	5	6	4	4	4	4	3	3	1	0	0	0	0	0	0	0	0	1	0	0	0	0	0	0	0	0	36.2	6.3	6.3	25.113	221	221;130	0.0030541	2.4825	24.9	27.1	29.9	23.5	23.5
tr|K7VKH1|K7VKH1_MAIZE	tr|K7VKH1|K7VKH1_MAIZE	4	2	2	tr|K7VKH1|K7VKH1_MAIZE Tubulin alpha chain OS=Zea mays OX=4577 GN=ZEAMMB73_Zm00001d048065 PE=3 SV=1	1	4	2	2	3	2	2	0	0	0	0	1	1	1	0	0	0	0	0	0	1	0	1	0	0	0	0	0	0	1	0	12.7	5.8	5.8	49.852	448	448	0	6.2955	10.3	6.9	6.9	0	0
tr|A0A1D6QRP9|A0A1D6QRP9_MAIZE;tr|A0A1D6QRP8|A0A1D6QRP8_MAIZE;tr|C4J9I2|C4J9I2_MAIZE	tr|A0A1D6QRP9|A0A1D6QRP9_MAIZE;tr|A0A1D6QRP8|A0A1D6QRP8_MAIZE;tr|C4J9I2|C4J9I2_MAIZE	2;1;1	2;1;1	2;1;1	tr|A0A1D6QRP9|A0A1D6QRP9_MAIZE Uncharacterized protein OS=Zea mays OX=4577 GN=100276260 PE=4 SV=1;tr|A0A1D6QRP8|A0A1D6QRP8_MAIZE Uncharacterized protein OS=Zea mays OX=4577 GN=100276260 PE=4 SV=1;tr|C4J9I2|C4J9I2_MAIZE Uncharacterized protein OS=Zea mays O	3	2	2	2	1	0	2	0	1	0	0	0	1	1	0	2	0	1	0	0	0	1	1	0	2	0	1	0	0	0	1	2.6	2.6	2.6	124.71	1118	1118;330;497	0	3.6431	1.7	0	2.6	0	1.7
tr|B4G124|B4G124_MAIZE;tr|A0A1D6QQY5|A0A1D6QQY5_MAIZE;tr|B4FSF1|B4FSF1_MAIZE;tr|B4G109|B4G109_MAIZE;tr|A0A1D6H7L0|A0A1D6H7L0_MAIZE	tr|B4G124|B4G124_MAIZE;tr|A0A1D6QQY5|A0A1D6QQY5_MAIZE;tr|B4FSF1|B4FSF1_MAIZE	4;3;3;1;1	3;2;2;1;1	3;2;2;1;1	tr|B4G124|B4G124_MAIZE 26S protease regulatory subunit 8 homolog B OS=Zea mays OX=4577 GN=100274445 PE=2 SV=1;tr|A0A1D6QQY5|A0A1D6QQY5_MAIZE 26S protease regulatory subunit 8 homolog B OS=Zea mays OX=4577 GN=100274445 PE=3 SV=1;tr|B4FSF1|B4FSF1_MAIZE 26S p	5	4	3	3	1	3	1	1	1	1	1	1	2	0	2	1	0	0	0	0	0	1	0	2	1	0	0	0	0	0	1	13.7	10.9	10.9	47.172	422	422;286;422;204;371	0	7.0139	2.8	11.6	2.1	2.8	2.8
tr|B4F9V2|B4F9V2_MAIZE	tr|B4F9V2|B4F9V2_MAIZE	2	2	2	tr|B4F9V2|B4F9V2_MAIZE VAP27 OS=Zea mays OX=4577 GN=100191705 PE=2 SV=1	1	2	2	2	1	2	2	0	0	0	0	0	0	1	2	2	0	0	0	0	0	0	1	2	2	0	0	0	0	0	0	9	9	9	26.761	244	244	0.0014124	3.0112	5.3	9	9	0	0
tr|B4FB66|B4FB66_MAIZE	tr|B4FB66|B4FB66_MAIZE	11	1	1	tr|B4FB66|B4FB66_MAIZE 40S ribosomal protein S5-2 OS=Zea mays OX=4577 GN=100193240 PE=2 SV=1	1	11	1	1	5	8	6	6	4	7	4	4	3	0	0	1	1	0	0	0	0	0	0	0	1	1	0	0	0	0	0	41.2	4	4	22.196	199	199	1	-2	28.1	33.2	20.1	24.1	16.1
tr|A0A1D6FV54|A0A1D6FV54_MAIZE;tr|K7V228|K7V228_MAIZE;tr|K7V5S9|K7V5S9_MAIZE;tr|A0A1D6FV51|A0A1D6FV51_MAIZE	tr|A0A1D6FV54|A0A1D6FV54_MAIZE;tr|K7V228|K7V228_MAIZE;tr|K7V5S9|K7V5S9_MAIZE	4;4;4;1	1;1;1;1	1;1;1;1	tr|A0A1D6FV54|A0A1D6FV54_MAIZE Isovaleryl-CoA dehydrogenase mitochondrial OS=Zea mays OX=4577 GN=ZEAMMB73_Zm00001d010970 PE=3 SV=1;tr|K7V228|K7V228_MAIZE Isovaleryl-CoA dehydrogenase mitochondrial OS=Zea mays OX=4577 GN=ZEAMMB73_Zm00001d010970 PE=3 SV=1;tr	4	4	1	1	2	3	2	2	3	2	2	2	2	0	0	0	0	0	0	1	1	1	0	0	0	0	0	0	1	1	1	8.6	2	2	49.721	454	454;477;559;329	1	-2	6.2	6.6	6.2	6.2	6.6
tr|A0A1D6LVE5|A0A1D6LVE5_MAIZE	tr|A0A1D6LVE5|A0A1D6LVE5_MAIZE	1	1	1	tr|A0A1D6LVE5|A0A1D6LVE5_MAIZE Gibberellin receptor GID1L2 OS=Zea mays OX=4577 GN=ZEAMMB73_Zm00001d037180 PE=4 SV=1	1	1	1	1	0	0	0	1	1	0	0	0	0	0	0	0	1	1	0	0	0	0	0	0	0	1	1	0	0	0	0	4.6	4.6	4.6	34.604	325	325	0	5.0074	0	0	0	4.6	4.6
tr|C0PLN9|C0PLN9_MAIZE;tr|A0A1D6JG43|A0A1D6JG43_MAIZE	tr|C0PLN9|C0PLN9_MAIZE;tr|A0A1D6JG43|A0A1D6JG43_MAIZE	6;3	1;1	0;0	tr|C0PLN9|C0PLN9_MAIZE D-3-phosphoglycerate dehydrogenase OS=Zea mays OX=4577 GN=100280735 PE=2 SV=1;tr|A0A1D6JG43|A0A1D6JG43_MAIZE D-3-phosphoglycerate dehydrogenase 3 chloroplastic OS=Zea mays OX=4577 GN=100280735 PE=4 SV=1	2	6	1	0	3	4	2	3	2	3	3	2	1	0	1	0	0	0	0	0	0	0	0	0	0	0	0	0	0	0	0	10.9	1.8	0	63.923	612	612;443	1	-2	5.9	7.4	4.1	5.6	4.4
tr|A0A1D6GLH2|A0A1D6GLH2_MAIZE;tr|A0A1D6KX15|A0A1D6KX15_MAIZE;tr|A0A1D6GLH6|A0A1D6GLH6_MAIZE;tr|A0A1D6KX12|A0A1D6KX12_MAIZE;tr|A0A1D6GLH4|A0A1D6GLH4_MAIZE;tr|A0A1D6KX16|A0A1D6KX16_MAIZE;tr|A0A1D6KX14|A0A1D6KX14_MAIZE;tr|A0A1D6KX13|A0A1D6KX13_MAIZE;tr|A0A1D6GLH7|A0A1D6GLH7_MAIZE;tr|A0A1D6KX10|A0A1D6KX10_MAIZE;tr|A0A1D6KX17|A0A1D6KX17_MAIZE;tr|A0A1D6KX18|A0A1D6KX18_MAIZE;tr|A0A1D6KX11|A0A1D6KX11_MA…	tr|A0A1D6GLH2|A0A1D6GLH2_MAIZE;tr|A0A1D6KX15|A0A1D6KX15_MAIZE;tr|A0A1D6GLH6|A0A1D6GLH6_MAIZE;tr|A0A1D6KX12|A0A1D6KX12_MAIZE;tr|A0A1D6GLH4|A0A1D6GLH4_MAIZE;tr|A0A1D6KX16|A0A1D6KX16_MAIZE;tr|A0A1D6KX14|A0A1D6KX14_MAIZE;tr|A0A1D6KX13|A0A1D6KX13_MAIZE;tr|A0A1D6GLH7|A0A1D6GLH7_MAIZE;tr|A0A1D6KX10|A0A1D6KX10_MAIZE;tr|A0A1D6KX17|A0A1D6KX17_MAIZE;tr|A0A1D6KX18|A0A1D6KX18_MAIZE;tr|A0A1D6KX11|A0A1D6KX11_MA…	1;1;1;1;1;1;1;1;1;1;1;1;1;1	1;1;1;1;1;1;1;1;1;1;1;1;1;1	1;1;1;1;1;1;1;1;1;1;1;1;1;1	tr|A0A1D6GLH2|A0A1D6GLH2_MAIZE DNA-directed RNA polymerase II subunit 2 OS=Zea mays OX=4577 GN=103626041 PE=4 SV=1;tr|A0A1D6KX15|A0A1D6KX15_MAIZE DNA-directed RNA polymerase subunit beta OS=Zea mays OX=4577 GN=ZEAMMB73_Zm00001d033218 PE=3 SV=1;tr|A0A1D6GLH	14	1	1	1	1	0	1	0	1	0	1	0	1	1	0	1	0	1	0	1	0	1	1	0	1	0	1	0	1	0	1	2.9	2.9	2.9	57.983	513	513;522;678;680;680;855;856;1043;1043;1060;1070;1086;1227;1229	0.00097991	3.3359	2.9	0	2.9	0	2.9
tr|A0A1D6L4K4|A0A1D6L4K4_MAIZE;tr|A0A1D6L4K3|A0A1D6L4K3_MAIZE	tr|A0A1D6L4K4|A0A1D6L4K4_MAIZE;tr|A0A1D6L4K3|A0A1D6L4K3_MAIZE	3;3	1;1	1;1	tr|A0A1D6L4K4|A0A1D6L4K4_MAIZE Inosine-5-monophosphate dehydrogenase 1 OS=Zea mays OX=4577 GN=103644011 PE=4 SV=1;tr|A0A1D6L4K3|A0A1D6L4K3_MAIZE Inosine-5-monophosphate dehydrogenase OS=Zea mays OX=4577 GN=103644011 PE=3 SV=1	2	3	1	1	1	2	1	2	2	3	2	1	2	0	1	0	1	1	1	1	0	1	0	1	0	1	1	1	1	0	1	9.4	3.3	3.3	50.541	479	479;501	0.0042753	2.3542	3.5	6.9	3.5	6.9	6.9
tr|A0A1D6FCD3|A0A1D6FCD3_MAIZE;tr|A0A1D6FCD5|A0A1D6FCD5_MAIZE	tr|A0A1D6FCD3|A0A1D6FCD3_MAIZE;tr|A0A1D6FCD5|A0A1D6FCD5_MAIZE	1;1	1;1	1;1	tr|A0A1D6FCD3|A0A1D6FCD3_MAIZE Sphingosine-1-phosphate lyase OS=Zea mays OX=4577 GN=ZEAMMB73_Zm00001d008389 PE=3 SV=1;tr|A0A1D6FCD5|A0A1D6FCD5_MAIZE Sphingosine-1-phosphate lyase OS=Zea mays OX=4577 GN=ZEAMMB73_Zm00001d008389 PE=3 SV=1	2	1	1	1	1	1	0	0	0	0	0	1	0	1	1	0	0	0	0	0	1	0	1	1	0	0	0	0	0	1	0	1.9	1.9	1.9	57.303	533	533;551	0.0030514	2.4803	1.9	1.9	0	0	0
tr|A0A096TAY4|A0A096TAY4_MAIZE	tr|A0A096TAY4|A0A096TAY4_MAIZE	1	1	1	tr|A0A096TAY4|A0A096TAY4_MAIZE Stachyose synthase OS=Zea mays OX=4577 GN=ZEAMMB73_Zm00001d019163 PE=4 SV=1	1	1	1	1	1	0	0	1	0	1	0	1	1	1	0	0	1	0	1	0	1	1	1	0	0	1	0	1	0	1	1	1.3	1.3	1.3	81.918	756	756	0.0089943	2.1172	1.3	0	0	1.3	0
tr|B4FTY8|B4FTY8_MAIZE	tr|B4FTY8|B4FTY8_MAIZE	1	1	1	tr|B4FTY8|B4FTY8_MAIZE Harpin inducing protein OS=Zea mays OX=4577 GN=ZEAMMB73_Zm00001d026662 PE=2 SV=1	1	1	1	1	1	1	1	0	0	0	0	0	0	1	1	1	0	0	0	0	0	0	1	1	1	0	0	0	0	0	0	7.3	7.3	7.3	22.009	206	206	0	5.4097	7.3	7.3	7.3	0	0
tr|A0A1D6EIA5|A0A1D6EIA5_MAIZE	tr|A0A1D6EIA5|A0A1D6EIA5_MAIZE	2	2	2	tr|A0A1D6EIA5|A0A1D6EIA5_MAIZE Galactono lactone dehydrogenase1 OS=Zea mays OX=4577 GN=ZEAMMB73_Zm00001d004956 PE=4 SV=1	1	2	2	2	1	0	0	0	1	0	2	0	0	1	0	0	0	1	0	2	0	0	1	0	0	0	1	0	2	0	0	2.9	2.9	2.9	101.48	904	904	0	4.7146	1.1	0	0	0	1.1
tr|B4F9P7|B4F9P7_MAIZE;tr|A0A1D6I972|A0A1D6I972_MAIZE;tr|A0A1D6ETH8|A0A1D6ETH8_MAIZE;tr|A0A1D6ETH3|A0A1D6ETH3_MAIZE;tr|B4G1H4|B4G1H4_MAIZE;tr|B4FU25|B4FU25_MAIZE	tr|B4F9P7|B4F9P7_MAIZE;tr|A0A1D6I972|A0A1D6I972_MAIZE;tr|A0A1D6ETH8|A0A1D6ETH8_MAIZE;tr|A0A1D6ETH3|A0A1D6ETH3_MAIZE;tr|B4G1H4|B4G1H4_MAIZE;tr|B4FU25|B4FU25_MAIZE	1;1;1;1;1;1	1;1;1;1;1;1	1;1;1;1;1;1	tr|B4F9P7|B4F9P7_MAIZE Rhomboid-like protein OS=Zea mays OX=4577 GN=100191668 PE=2 SV=1;tr|A0A1D6I972|A0A1D6I972_MAIZE Rhomboid-like protein OS=Zea mays OX=4577 GN=100274505 PE=3 SV=1;tr|A0A1D6ETH8|A0A1D6ETH8_MAIZE Rhomboid-like protein OS=Zea mays OX=4577	6	1	1	1	1	0	1	0	0	0	0	0	0	1	0	1	0	0	0	0	0	0	1	0	1	0	0	0	0	0	0	12.1	12.1	12.1	19.329	173	173;277;279;295;324;327	0	4.0493	12.1	0	12.1	0	0
tr|A0A1D6N1Z8|A0A1D6N1Z8_MAIZE	tr|A0A1D6N1Z8|A0A1D6N1Z8_MAIZE	13	1	1	tr|A0A1D6N1Z8|A0A1D6N1Z8_MAIZE 6-phosphogluconate dehydrogenase, decarboxylating OS=Zea mays OX=4577 GN=541699 PE=3 SV=1	1	13	1	1	9	9	8	11	12	8	9	9	7	0	1	0	0	1	1	0	0	0	0	1	0	0	1	1	0	0	0	29.2	4.6	4.6	52.656	480	480	0	5.2562	23.1	23.1	18.1	22.1	29.2
tr|C0PF32|C0PF32_MAIZE;tr|A0A1D6JNB4|A0A1D6JNB4_MAIZE;tr|A0A1D6JNB0|A0A1D6JNB0_MAIZE	tr|C0PF32|C0PF32_MAIZE;tr|A0A1D6JNB4|A0A1D6JNB4_MAIZE;tr|A0A1D6JNB0|A0A1D6JNB0_MAIZE	1;1;1	1;1;1	1;1;1	tr|C0PF32|C0PF32_MAIZE Glutamate--tRNA ligase cytoplasmic OS=Zea mays OX=4577 GN=100383320 PE=2 SV=1;tr|A0A1D6JNB4|A0A1D6JNB4_MAIZE Glutamate--tRNA ligase cytoplasmic OS=Zea mays OX=4577 GN=100383320 PE=3 SV=1;tr|A0A1D6JNB0|A0A1D6JNB0_MAIZE Glutamate--tRNA	3	1	1	1	0	1	0	0	0	1	0	0	1	0	1	0	0	0	1	0	0	1	0	1	0	0	0	1	0	0	1	3.3	3.3	3.3	49.661	429	429;710;715	0.0022114	2.5664	0	3.3	0	0	0
tr|B6SHU5|B6SHU5_MAIZE	tr|B6SHU5|B6SHU5_MAIZE	1	1	1	tr|B6SHU5|B6SHU5_MAIZE Fasciclin-like arabinogalactan protein 7 OS=Zea mays OX=4577 GN=100281475 PE=2 SV=1	1	1	1	1	0	1	0	0	0	0	0	0	0	0	1	0	0	0	0	0	0	0	0	1	0	0	0	0	0	0	0	6.7	6.7	6.7	28.196	269	269	0	5.1991	0	6.7	0	0	0
tr|A0A1D6DZR9|A0A1D6DZR9_MAIZE;tr|A0A1D6IYM2|A0A1D6IYM2_MAIZE;tr|A0A1D6IYM0|A0A1D6IYM0_MAIZE;tr|A0A1D6IYL7|A0A1D6IYL7_MAIZE;tr|A0A1D6IYM1|A0A1D6IYM1_MAIZE;tr|A0A1D6IYL8|A0A1D6IYL8_MAIZE	tr|A0A1D6DZR9|A0A1D6DZR9_MAIZE	3;1;1;1;1;1	3;1;1;1;1;1	3;1;1;1;1;1	tr|A0A1D6DZR9|A0A1D6DZR9_MAIZE AICARFT/IMPCHase bienzyme family protein OS=Zea mays OX=4577 GN=103645947 PE=3 SV=1	6	3	3	3	0	2	1	0	0	2	2	0	0	0	2	1	0	0	2	2	0	0	0	2	1	0	0	2	2	0	0	4.5	4.5	4.5	64.295	595	595;321;471;599;601;639	0.0005071	3.614	0	3.2	1.8	0	0
tr|C0P6J3|C0P6J3_MAIZE;tr|C0PFQ7|C0PFQ7_MAIZE	tr|C0P6J3|C0P6J3_MAIZE;tr|C0PFQ7|C0PFQ7_MAIZE	5;5	3;3	3;3	tr|C0P6J3|C0P6J3_MAIZE ATP sulfurylase1 OS=Zea mays OX=4577 GN=103643994 PE=2 SV=1;tr|C0PFQ7|C0PFQ7_MAIZE ATP sulfurylase 1 chloroplastic OS=Zea mays OX=4577 GN=103625889 PE=2 SV=1	2	5	3	3	1	1	1	0	3	2	3	2	0	0	0	0	0	1	0	2	1	0	0	0	0	0	1	0	2	1	0	8	4.5	4.5	53.615	487	487;489	0	4.6678	1.4	1.4	1.4	0	6
tr|A0A1D6DVF9|A0A1D6DVF9_MAIZE;tr|A0A1D6DVG1|A0A1D6DVG1_MAIZE;tr|A0A1D6DVG0|A0A1D6DVG0_MAIZE	tr|A0A1D6DVF9|A0A1D6DVF9_MAIZE;tr|A0A1D6DVG1|A0A1D6DVG1_MAIZE;tr|A0A1D6DVG0|A0A1D6DVG0_MAIZE	5;5;4	3;3;2	3;3;2	tr|A0A1D6DVF9|A0A1D6DVF9_MAIZE p-loop containing nucleoside triphosphate hydrolase superfamily protein OS=Zea mays OX=4577 GN=ZEAMMB73_Zm00001d001995 PE=4 SV=1;tr|A0A1D6DVG1|A0A1D6DVG1_MAIZE p-loop containing nucleoside triphosphate hydrolase superfamily p	3	5	3	3	1	1	2	2	2	4	2	1	0	0	0	0	0	1	2	0	0	0	0	0	0	0	1	2	0	0	0	14.4	9	9	45.762	409	409;460;244	0	10.295	4.6	4.6	5.4	5.4	7.6
tr|A0A1D6N252|A0A1D6N252_MAIZE	tr|A0A1D6N252|A0A1D6N252_MAIZE	2	2	2	tr|A0A1D6N252|A0A1D6N252_MAIZE PsbP domain-containing protein 7 chloroplastic OS=Zea mays OX=4577 GN=ZEAMMB73_Zm00001d042211 PE=4 SV=1	1	2	2	2	1	2	1	0	0	0	0	0	1	1	2	1	0	0	0	0	0	1	1	2	1	0	0	0	0	0	1	7.1	7.1	7.1	30.633	283	283	0.0018806	2.9972	3.9	7.1	3.9	0	0
tr|B4FLA3|B4FLA3_MAIZE	tr|B4FLA3|B4FLA3_MAIZE	1	1	1	tr|B4FLA3|B4FLA3_MAIZE SAD1 OS=Zea mays OX=4577 GN=100286213 PE=2 SV=1	1	1	1	1	0	0	1	1	1	1	0	0	0	0	0	1	1	1	1	0	0	0	0	0	1	1	1	1	0	0	0	18.2	18.2	18.2	9.7101	88	88	0	12.23	0	0	18.2	18.2	18.2
tr|Q4FZ53|Q4FZ53_MAIZE	tr|Q4FZ53|Q4FZ53_MAIZE	1	1	1	tr|Q4FZ53|Q4FZ53_MAIZE Cysteine proteinase inhibitor OS=Zea mays OX=4577 GN=cc3 PE=2 SV=1	1	1	1	1	1	0	0	1	0	0	1	0	0	1	0	0	1	0	0	1	0	0	1	0	0	1	0	0	1	0	0	15.5	15.5	15.5	12.312	110	110	0.0022262	2.6373	15.5	0	0	15.5	0
tr|C0HFM6|C0HFM6_MAIZE	tr|C0HFM6|C0HFM6_MAIZE	9	4	4	tr|C0HFM6|C0HFM6_MAIZE Chaperonin CPN60-like 2 mitochondrial OS=Zea mays OX=4577 GN=100272259 PE=2 SV=1	1	9	4	4	5	4	5	4	7	5	4	4	3	1	0	1	0	2	0	0	0	0	1	0	1	0	2	0	0	0	0	14.5	8.6	8.6	61.264	580	580	0	6.3245	8.1	5.9	7.4	5.9	10.7
tr|A0A1D6QCI3|A0A1D6QCI3_MAIZE;tr|A0A1D6QCI5|A0A1D6QCI5_MAIZE;tr|A0A1D6HMX4|A0A1D6HMX4_MAIZE;tr|A0A1D6HMX6|A0A1D6HMX6_MAIZE	tr|A0A1D6QCI3|A0A1D6QCI3_MAIZE;tr|A0A1D6QCI5|A0A1D6QCI5_MAIZE;tr|A0A1D6HMX4|A0A1D6HMX4_MAIZE;tr|A0A1D6HMX6|A0A1D6HMX6_MAIZE	3;3;2;2	2;2;2;2	2;2;2;2	tr|A0A1D6QCI3|A0A1D6QCI3_MAIZE Trehalose-6-phosphate synthase10 OS=Zea mays OX=4577 GN=ZEAMMB73_Zm00001d052060 PE=4 SV=1;tr|A0A1D6QCI5|A0A1D6QCI5_MAIZE Trehalose-6-phosphate synthase10 OS=Zea mays OX=4577 GN=ZEAMMB73_Zm00001d052060 PE=4 SV=1;tr|A0A1D6HMX4|	4	3	2	2	1	3	1	1	1	2	2	1	1	0	2	0	0	0	1	1	0	0	0	2	0	0	0	1	1	0	0	4.3	2.9	2.9	87.073	788	788;855;784;851	0.00050125	3.5381	1.4	4.3	1.4	1.4	1.4
tr|A0A1D6GMP9|A0A1D6GMP9_MAIZE;tr|B6TN73|B6TN73_MAIZE	tr|A0A1D6GMP9|A0A1D6GMP9_MAIZE;tr|B6TN73|B6TN73_MAIZE	1;1	1;1	1;1	tr|A0A1D6GMP9|A0A1D6GMP9_MAIZE E2F transcription factor-like E2FE OS=Zea mays OX=4577 GN=100193172 PE=4 SV=1;tr|B6TN73|B6TN73_MAIZE Aldo-keto reductase/ oxidoreductase OS=Zea mays OX=4577 GN=100193172 PE=2 SV=1	2	1	1	1	1	0	1	0	0	0	1	0	0	1	0	1	0	0	0	1	0	0	1	0	1	0	0	0	1	0	0	4.9	4.9	4.9	40.163	369	369;371	0	5.1523	4.9	0	4.9	0	0
tr|K7U7K6|K7U7K6_MAIZE;tr|A0A1D6HHH7|A0A1D6HHH7_MAIZE	tr|K7U7K6|K7U7K6_MAIZE;tr|A0A1D6HHH7|A0A1D6HHH7_MAIZE	2;2	2;2	2;2	tr|K7U7K6|K7U7K6_MAIZE Nine-cis-epoxycarotenoid dioxygenase6 OS=Zea mays OX=4577 GN=100501454 PE=3 SV=1;tr|A0A1D6HHH7|A0A1D6HHH7_MAIZE Nine-cis-epoxycarotenoid dioxygenase8 OS=Zea mays OX=4577 GN=ZEAMMB73_Zm00001d017766 PE=3 SV=1	2	2	2	2	0	0	0	0	0	0	2	1	1	0	0	0	0	0	0	2	1	1	0	0	0	0	0	0	2	1	1	3	3	3	68.598	638	638;639	0.001819	2.7585	0	0	0	0	0
tr|A0A1D6M0K8|A0A1D6M0K8_MAIZE;tr|A0A1D6M0K5|A0A1D6M0K5_MAIZE;tr|A0A1D6M0K6|A0A1D6M0K6_MAIZE;tr|A0A1D6M0K3|A0A1D6M0K3_MAIZE;tr|A0A1D6M0K4|A0A1D6M0K4_MAIZE	tr|A0A1D6M0K8|A0A1D6M0K8_MAIZE;tr|A0A1D6M0K5|A0A1D6M0K5_MAIZE;tr|A0A1D6M0K6|A0A1D6M0K6_MAIZE;tr|A0A1D6M0K3|A0A1D6M0K3_MAIZE;tr|A0A1D6M0K4|A0A1D6M0K4_MAIZE	1;1;1;1;1	1;1;1;1;1	1;1;1;1;1	tr|A0A1D6M0K8|A0A1D6M0K8_MAIZE Uncharacterized protein OS=Zea mays OX=4577 GN=ZEAMMB73_Zm00001d037808 PE=4 SV=1;tr|A0A1D6M0K5|A0A1D6M0K5_MAIZE Uncharacterized protein OS=Zea mays OX=4577 GN=ZEAMMB73_Zm00001d037808 PE=4 SV=1;tr|A0A1D6M0K6|A0A1D6M0K6_MAIZE U	5	1	1	1	0	1	1	1	1	0	1	0	1	0	1	1	1	1	0	1	0	1	0	1	1	1	1	0	1	0	1	4.2	4.2	4.2	29.568	261	261;397;437;439;465	0.0018374	2.8126	0	4.2	4.2	4.2	4.2
tr|K7U977|K7U977_MAIZE	tr|K7U977|K7U977_MAIZE	1	1	1	tr|K7U977|K7U977_MAIZE Senescence-associated protein DIN1 OS=Zea mays OX=4577 GN=100281897 PE=4 SV=1	1	1	1	1	0	1	0	1	1	0	1	0	0	0	1	0	1	1	0	1	0	0	0	1	0	1	1	0	1	0	0	13	13	13	12.54	115	115	0	11.227	0	13	0	13	13
tr|B4FSU4|B4FSU4_MAIZE	tr|B4FSU4|B4FSU4_MAIZE	1	1	1	tr|B4FSU4|B4FSU4_MAIZE SOUL heme-binding family protein OS=Zea mays OX=4577 GN=100273098 PE=2 SV=1	1	1	1	1	1	1	1	0	0	1	0	0	0	1	1	1	0	0	1	0	0	0	1	1	1	0	0	1	0	0	0	7.5	7.5	7.5	24.878	227	227	0	10.338	7.5	7.5	7.5	0	0
tr|A0A1D6LHB1|A0A1D6LHB1_MAIZE	tr|A0A1D6LHB1|A0A1D6LHB1_MAIZE	1	1	1	tr|A0A1D6LHB1|A0A1D6LHB1_MAIZE Dirigent protein OS=Zea mays OX=4577 GN=100502041 PE=3 SV=1	1	1	1	1	1	0	0	1	1	0	0	0	0	1	0	0	1	1	0	0	0	0	1	0	0	1	1	0	0	0	0	6.4	6.4	6.4	33.409	312	312	0	6.8412	6.4	0	0	6.4	6.4
REV__tr|C4J622|C4J622_MAIZE;REV__tr|A0A1D6LKD1|A0A1D6LKD1_MAIZE;REV__tr|A0A1D6LKD6|A0A1D6LKD6_MAIZE;REV__tr|A0A1D6LKD4|A0A1D6LKD4_MAIZE;REV__tr|A0A1D6LKD2|A0A1D6LKD2_MAIZE	REV__tr|C4J622|C4J622_MAIZE;REV__tr|A0A1D6LKD1|A0A1D6LKD1_MAIZE;REV__tr|A0A1D6LKD6|A0A1D6LKD6_MAIZE;REV__tr|A0A1D6LKD4|A0A1D6LKD4_MAIZE;REV__tr|A0A1D6LKD2|A0A1D6LKD2_MAIZE	1;1;1;1;1	1;1;1;1;1	1;1;1;1;1	tr|C4J622|C4J622_MAIZE Mosaic virus helicase domain-binding protein OS=Zea mays OX=4577 GN=100501804 PE=2 SV=1;tr|A0A1D6LKD1|A0A1D6LKD1_MAIZE Mosaic virus helicase domain-binding protein OS=Zea mays OX=4577 GN=100501804 PE=4 SV=1;tr|A0A1D6LKD6|A0A1D6LKD6_M	5	1	1	1	0	0	1	0	0	0	0	0	0	0	0	1	0	0	0	0	0	0	0	0	1	0	0	0	0	0	0	0	0	0	12.661	118	118;132;149;149;176	1	-2	0	0	0	0	0
tr|A0A1D6LMX1|A0A1D6LMX1_MAIZE;tr|A0A1D6LMW9|A0A1D6LMW9_MAIZE;tr|A0A1D6LMX5|A0A1D6LMX5_MAIZE;tr|A0A1D6LMX3|A0A1D6LMX3_MAIZE;tr|A0A1D6LMX0|A0A1D6LMX0_MAIZE	tr|A0A1D6LMX1|A0A1D6LMX1_MAIZE;tr|A0A1D6LMW9|A0A1D6LMW9_MAIZE;tr|A0A1D6LMX5|A0A1D6LMX5_MAIZE;tr|A0A1D6LMX3|A0A1D6LMX3_MAIZE;tr|A0A1D6LMX0|A0A1D6LMX0_MAIZE	10;10;9;8;7	1;1;1;1;1	1;1;1;1;1	tr|A0A1D6LMX1|A0A1D6LMX1_MAIZE Endoplasmin-like protein OS=Zea mays OX=4577 GN=ZEAMMB73_Zm00001d036401 PE=3 SV=1;tr|A0A1D6LMW9|A0A1D6LMW9_MAIZE Endoplasmin-like protein OS=Zea mays OX=4577 GN=ZEAMMB73_Zm00001d036401 PE=3 SV=1;tr|A0A1D6LMX5|A0A1D6LMX5_MAIZE	5	10	1	1	8	7	5	4	5	6	6	4	4	1	1	0	0	1	0	1	0	0	1	1	0	0	1	0	1	0	0	15.2	1.5	1.5	82.681	715	715;804;645;667;727	0.0070277	2.172	11.9	9.4	7.3	5.3	7.6
tr|A0A1D6QAV2|A0A1D6QAV2_MAIZE;tr|C4J2K0|C4J2K0_MAIZE;tr|B6SGM5|B6SGM5_MAIZE	tr|A0A1D6QAV2|A0A1D6QAV2_MAIZE;tr|C4J2K0|C4J2K0_MAIZE;tr|B6SGM5|B6SGM5_MAIZE	2;2;2	2;2;2	2;2;2	tr|A0A1D6QAV2|A0A1D6QAV2_MAIZE Putative voltage-gated potassium channel subunit beta OS=Zea mays OX=4577 GN=100280467 PE=4 SV=1;tr|C4J2K0|C4J2K0_MAIZE Putative voltage-gated potassium channel subunit beta OS=Zea mays OX=4577 GN=100282429 PE=2 SV=1;tr|B6SGM	3	2	2	2	1	1	1	0	0	0	0	0	0	1	1	1	0	0	0	0	0	0	1	1	1	0	0	0	0	0	0	14.2	14.2	14.2	16.088	148	148;328;329	0	4.5346	6.1	6.1	8.1	0	0
tr|B4FAC9|B4FAC9_MAIZE	tr|B4FAC9|B4FAC9_MAIZE	4	4	4	tr|B4FAC9|B4FAC9_MAIZE Calcium-binding EF-hand family protein OS=Zea mays OX=4577 GN=ZEAMMB73_Zm00001d014325 PE=2 SV=1	1	4	4	4	3	1	0	1	0	0	0	0	0	3	1	0	1	0	0	0	0	0	3	1	0	1	0	0	0	0	0	11.4	11.4	11.4	43.278	396	396	0	4.607	9.3	3	0	2	0
tr|B4F8K5|B4F8K5_MAIZE	tr|B4F8K5|B4F8K5_MAIZE	2	2	2	tr|B4F8K5|B4F8K5_MAIZE NAD(P)-binding Rossmann-fold superfamily protein OS=Zea mays OX=4577 GN=100135421 PE=2 SV=1	1	2	2	2	0	0	0	0	1	1	2	0	0	0	0	0	0	1	1	2	0	0	0	0	0	0	1	1	2	0	0	7.4	7.4	7.4	37.929	351	351	0	6.2019	0	0	0	0	4
tr|B4FID1|B4FID1_MAIZE	tr|B4FID1|B4FID1_MAIZE	8	2	2	tr|B4FID1|B4FID1_MAIZE 40S ribosomal protein S17-1 OS=Zea mays OX=4577 GN=100194345 PE=2 SV=1	1	8	2	2	5	8	5	2	4	5	4	4	2	0	2	0	0	0	0	0	0	0	0	2	0	0	0	0	0	0	0	40.1	14.1	14.1	16.458	142	142	0	3.8408	21.1	40.1	21.1	14.8	19.7
tr|A0A1D6LLU9|A0A1D6LLU9_MAIZE;tr|A0A1D6LLV1|A0A1D6LLV1_MAIZE;tr|A0A1D6LLV2|A0A1D6LLV2_MAIZE;tr|A0A1D6LLT9|A0A1D6LLT9_MAIZE;tr|A0A1D6LLU5|A0A1D6LLU5_MAIZE;tr|A0A1D6LLU2|A0A1D6LLU2_MAIZE;tr|A0A1D6LLT4|A0A1D6LLT4_MAIZE;tr|A0A1D6LLU1|A0A1D6LLU1_MAIZE;tr|A0A1D6LLT6|A0A1D6LLT6_MAIZE;tr|A0A1D6LLT8|A0A1D6LLT8_MAIZE;tr|A0A1D6LLU6|A0A1D6LLU6_MAIZE;tr|A0A1D6LLT2|A0A1D6LLT2_MAIZE	tr|A0A1D6LLU9|A0A1D6LLU9_MAIZE;tr|A0A1D6LLV1|A0A1D6LLV1_MAIZE;tr|A0A1D6LLV2|A0A1D6LLV2_MAIZE;tr|A0A1D6LLT9|A0A1D6LLT9_MAIZE;tr|A0A1D6LLU5|A0A1D6LLU5_MAIZE;tr|A0A1D6LLU2|A0A1D6LLU2_MAIZE;tr|A0A1D6LLT4|A0A1D6LLT4_MAIZE;tr|A0A1D6LLU1|A0A1D6LLU1_MAIZE;tr|A0A1D6LLT6|A0A1D6LLT6_MAIZE;tr|A0A1D6LLT8|A0A1D6LLT8_MAIZE;tr|A0A1D6LLU6|A0A1D6LLU6_MAIZE;tr|A0A1D6LLT2|A0A1D6LLT2_MAIZE	2;2;2;1;1;1;1;1;1;1;1;1	2;2;2;1;1;1;1;1;1;1;1;1	2;2;2;1;1;1;1;1;1;1;1;1	tr|A0A1D6LLU9|A0A1D6LLU9_MAIZE Prolyl oligopeptidase family protein OS=Zea mays OX=4577 GN=100281516 PE=4 SV=1;tr|A0A1D6LLV1|A0A1D6LLV1_MAIZE Prolyl oligopeptidase family protein OS=Zea mays OX=4577 GN=100281516 PE=4 SV=1;tr|A0A1D6LLV2|A0A1D6LLV2_MAIZE Pro	12	2	2	2	1	2	1	0	0	0	0	0	0	1	2	1	0	0	0	0	0	0	1	2	1	0	0	0	0	0	0	4.3	4.3	4.3	55.419	490	490;496;632;524;541;541;543;550;580;586;742;764	0.0018124	2.7325	1.8	4.3	1.8	0	0
tr|A0A1D6LVZ8|A0A1D6LVZ8_MAIZE;tr|A0A1D6LVZ7|A0A1D6LVZ7_MAIZE;tr|A0A1D6LVZ6|A0A1D6LVZ6_MAIZE	tr|A0A1D6LVZ8|A0A1D6LVZ8_MAIZE;tr|A0A1D6LVZ7|A0A1D6LVZ7_MAIZE	4;4;1	4;4;1	4;4;1	tr|A0A1D6LVZ8|A0A1D6LVZ8_MAIZE Putative LIM-type zinc finger domain family protein OS=Zea mays OX=4577 GN=103629948 PE=4 SV=1;tr|A0A1D6LVZ7|A0A1D6LVZ7_MAIZE Putative LIM-type zinc finger domain family protein OS=Zea mays OX=4577 GN=103629948 PE=4 SV=1	3	4	4	4	0	0	2	0	2	1	0	1	0	0	0	2	0	2	1	0	1	0	0	0	2	0	2	1	0	1	0	3.5	3.5	3.5	145.22	1350	1350;1453;845	0	5.8046	0	0	1.7	0	1.8
tr|A0A1D6PLS3|A0A1D6PLS3_MAIZE;tr|A0A1D6PLS0|A0A1D6PLS0_MAIZE;tr|A0A1D6PLR9|A0A1D6PLR9_MAIZE;tr|B8A1K2|B8A1K2_MAIZE;tr|A0A1D6PLS1|A0A1D6PLS1_MAIZE	tr|A0A1D6PLS3|A0A1D6PLS3_MAIZE;tr|A0A1D6PLS0|A0A1D6PLS0_MAIZE;tr|A0A1D6PLR9|A0A1D6PLR9_MAIZE;tr|B8A1K2|B8A1K2_MAIZE;tr|A0A1D6PLS1|A0A1D6PLS1_MAIZE	2;2;2;2;1	2;2;2;2;1	2;2;2;2;1	tr|A0A1D6PLS3|A0A1D6PLS3_MAIZE DEAD-box ATP-dependent RNA helicase 50 OS=Zea mays OX=4577 GN=100280046 PE=4 SV=1;tr|A0A1D6PLS0|A0A1D6PLS0_MAIZE DEAD-box ATP-dependent RNA helicase 50 OS=Zea mays OX=4577 GN=100280046 PE=4 SV=1;tr|A0A1D6PLR9|A0A1D6PLR9_MAIZE	5	2	2	2	0	2	0	0	0	0	0	0	0	0	2	0	0	0	0	0	0	0	0	2	0	0	0	0	0	0	0	5.8	5.8	5.8	36.041	329	329;365;611;655;276	0.0042463	2.31	0	5.8	0	0	0
tr|A0A1D6M6L1|A0A1D6M6L1_MAIZE	tr|A0A1D6M6L1|A0A1D6M6L1_MAIZE	2	2	2	tr|A0A1D6M6L1|A0A1D6M6L1_MAIZE Expansin OS=Zea mays OX=4577 GN=541907 PE=3 SV=1	1	2	2	2	1	2	1	1	1	1	0	0	0	1	2	1	1	1	1	0	0	0	1	2	1	1	1	1	0	0	0	4.1	4.1	4.1	25.875	245	245	0.00050429	3.5742	4.1	4.1	4.1	4.1	4.1
tr|A0A1D6KYR4|A0A1D6KYR4_MAIZE;tr|A0A1D6KYR2|A0A1D6KYR2_MAIZE	tr|A0A1D6KYR4|A0A1D6KYR4_MAIZE;tr|A0A1D6KYR2|A0A1D6KYR2_MAIZE	2;2	2;2	2;2	tr|A0A1D6KYR4|A0A1D6KYR4_MAIZE Hydroxymethylpyrimidine phosphate synthase1 OS=Zea mays OX=4577 GN=ZEAMMB73_Zm00001d033383 PE=4 SV=1;tr|A0A1D6KYR2|A0A1D6KYR2_MAIZE Hydroxymethylpyrimidine phosphate synthase1 OS=Zea mays OX=4577 GN=ZEAMMB73_Zm00001d033383 PE	2	2	2	2	0	0	2	0	0	0	0	0	0	0	0	2	0	0	0	0	0	0	0	0	2	0	0	0	0	0	0	4	4	4	45.063	402	402;603	0.002635	2.5271	0	0	4	0	0
tr|A0A1D6FYL6|A0A1D6FYL6_MAIZE;tr|A0A1D6NLE8|A0A1D6NLE8_MAIZE;tr|A0A1D6NLE5|A0A1D6NLE5_MAIZE;tr|A0A1D6NLF0|A0A1D6NLF0_MAIZE;tr|A0A1D6NLE4|A0A1D6NLE4_MAIZE;tr|A0A1D6NLE7|A0A1D6NLE7_MAIZE	tr|A0A1D6FYL6|A0A1D6FYL6_MAIZE;tr|A0A1D6NLE8|A0A1D6NLE8_MAIZE;tr|A0A1D6NLE5|A0A1D6NLE5_MAIZE;tr|A0A1D6NLF0|A0A1D6NLF0_MAIZE;tr|A0A1D6NLE4|A0A1D6NLE4_MAIZE;tr|A0A1D6NLE7|A0A1D6NLE7_MAIZE	2;2;2;2;2;1	2;2;2;2;2;1	2;2;2;2;2;1	tr|A0A1D6FYL6|A0A1D6FYL6_MAIZE Inorganic pyrophosphatase 1 OS=Zea mays OX=4577 GN=ZEAMMB73_Zm00001d011284 PE=4 SV=1;tr|A0A1D6NLE8|A0A1D6NLE8_MAIZE Phosphoethanolamine/phosphocholine phosphatase OS=Zea mays OX=4577 GN=100281893 PE=4 SV=1;tr|A0A1D6NLE5|A0A1D	6	2	2	2	1	0	0	0	1	1	1	0	0	1	0	0	0	1	1	1	0	0	1	0	0	0	1	1	1	0	0	12.1	12.1	12.1	18.932	173	173;245;270;288;327;244	0.0042337	2.292	5.2	0	0	0	6.9
tr|A0A1D6KUF1|A0A1D6KUF1_MAIZE;tr|A0A1D6KUF0|A0A1D6KUF0_MAIZE	tr|A0A1D6KUF1|A0A1D6KUF1_MAIZE;tr|A0A1D6KUF0|A0A1D6KUF0_MAIZE	2;2	2;2	2;2	tr|A0A1D6KUF1|A0A1D6KUF1_MAIZE Peroxidase OS=Zea mays OX=4577 GN=ZEAMMB73_Zm00001d032854 PE=3 SV=1;tr|A0A1D6KUF0|A0A1D6KUF0_MAIZE Peroxidase OS=Zea mays OX=4577 GN=ZEAMMB73_Zm00001d032854 PE=3 SV=1	2	2	2	2	0	0	0	0	0	1	1	2	1	0	0	0	0	0	1	1	2	1	0	0	0	0	0	1	1	2	1	10.1	10.1	10.1	35.435	328	328;336	0	16.895	0	0	0	0	0
tr|A0A096QXB7|A0A096QXB7_MAIZE	tr|A0A096QXB7|A0A096QXB7_MAIZE	3	2	2	tr|A0A096QXB7|A0A096QXB7_MAIZE Annexin OS=Zea mays OX=4577 GN=Ann7 PE=2 SV=1	1	3	2	2	0	2	0	0	1	0	0	0	0	0	2	0	0	0	0	0	0	0	0	2	0	0	0	0	0	0	0	8.2	6.2	6.2	38.25	340	340	0.0017825	2.6516	0	6.2	0	0	2.1
tr|A0A1D6LIU0|A0A1D6LIU0_MAIZE	tr|A0A1D6LIU0|A0A1D6LIU0_MAIZE	1	1	1	tr|A0A1D6LIU0|A0A1D6LIU0_MAIZE Histidine--tRNA ligase cytoplasmic OS=Zea mays OX=4577 GN=100279212 PE=3 SV=1	1	1	1	1	0	1	0	0	0	1	0	0	0	0	1	0	0	0	1	0	0	0	0	1	0	0	0	1	0	0	0	1.6	1.6	1.6	95.092	892	892	0.0018408	2.8299	0	1.6	0	0	0
tr|A0A1D6HTM3|A0A1D6HTM3_MAIZE	tr|A0A1D6HTM3|A0A1D6HTM3_MAIZE	2	2	2	tr|A0A1D6HTM3|A0A1D6HTM3_MAIZE ABC transporter F family member 4 OS=Zea mays OX=4577 GN=103632020 PE=4 SV=1	1	2	2	2	1	1	1	0	1	0	0	0	0	1	1	1	0	1	0	0	0	0	1	1	1	0	1	0	0	0	0	3.7	3.7	3.7	77.726	711	711	0	5.5421	2.3	2.3	2.3	0	1.4
tr|A0A1D6FGC3|A0A1D6FGC3_MAIZE;tr|A0A1D6FGC1|A0A1D6FGC1_MAIZE;tr|K7UZ87|K7UZ87_MAIZE;tr|A0A1D6FGB9|A0A1D6FGB9_MAIZE;tr|A0A1D6FGB7|A0A1D6FGB7_MAIZE	tr|A0A1D6FGC3|A0A1D6FGC3_MAIZE;tr|A0A1D6FGC1|A0A1D6FGC1_MAIZE;tr|K7UZ87|K7UZ87_MAIZE;tr|A0A1D6FGB9|A0A1D6FGB9_MAIZE;tr|A0A1D6FGB7|A0A1D6FGB7_MAIZE	1;1;1;1;1	1;1;1;1;1	1;1;1;1;1	tr|A0A1D6FGC3|A0A1D6FGC3_MAIZE Density-regulated protein OS=Zea mays OX=4577 GN=100280975 PE=4 SV=1;tr|A0A1D6FGC1|A0A1D6FGC1_MAIZE Density-regulated protein OS=Zea mays OX=4577 GN=100280975 PE=4 SV=1;tr|K7UZ87|K7UZ87_MAIZE Translation machinery-associated	5	1	1	1	0	0	1	0	0	0	0	0	0	0	0	1	0	0	0	0	0	0	0	0	1	0	0	0	0	0	0	7.3	7.3	7.3	13.352	123	123;141;201;203;305	0.0089286	2.0822	0	0	7.3	0	0
tr|A0A1D6EBE8|A0A1D6EBE8_MAIZE;tr|A0A1D6EBE9|A0A1D6EBE9_MAIZE	tr|A0A1D6EBE8|A0A1D6EBE8_MAIZE;tr|A0A1D6EBE9|A0A1D6EBE9_MAIZE	1;1	1;1	1;1	tr|A0A1D6EBE8|A0A1D6EBE8_MAIZE Protein SMAX1-LIKE 3 OS=Zea mays OX=4577 GN=ZEAMMB73_Zm00001d003754 PE=4 SV=1;tr|A0A1D6EBE9|A0A1D6EBE9_MAIZE Protein SMAX1-LIKE 3 OS=Zea mays OX=4577 GN=ZEAMMB73_Zm00001d003754 PE=4 SV=1	2	1	1	1	1	1	0	1	0	0	0	0	0	1	1	0	1	0	0	0	0	0	1	1	0	1	0	0	0	0	0	1.9	1.9	1.9	90.232	848	848;865	0.0096657	2.0316	1.9	1.9	0	1.9	0
tr|A0A1R3N4Y1|A0A1R3N4Y1_MAIZE;sp|Q9XF58|PIP25_MAIZE	tr|A0A1R3N4Y1|A0A1R3N4Y1_MAIZE;sp|Q9XF58|PIP25_MAIZE	1;1	1;1	1;1	tr|A0A1R3N4Y1|A0A1R3N4Y1_MAIZE Aquaporin PIP2-5 OS=Zea mays OX=4577 GN=ZEAMMB73_Zm00001d003006 PE=3 SV=1;sp|Q9XF58|PIP25_MAIZE Aquaporin PIP2-5 OS=Zea mays OX=4577 GN=PIP2-5 PE=1 SV=1	2	1	1	1	0	1	1	0	0	0	0	0	0	0	1	1	0	0	0	0	0	0	0	1	1	0	0	0	0	0	0	4.9	4.9	4.9	29.835	285	285;285	0.0018026	2.698	0	4.9	4.9	0	0
sp|P46302|RS28_MAIZE	sp|P46302|RS28_MAIZE	5	1	1	sp|P46302|RS28_MAIZE 40S ribosomal protein S28 OS=Zea mays OX=4577 GN=RPS28 PE=3 SV=1	1	5	1	1	2	3	2	2	2	2	2	1	0	0	0	0	0	0	0	1	0	0	0	0	0	0	0	0	1	0	0	64.6	33.8	33.8	7.4106	65	65	0.0018536	2.8819	30.8	30.8	16.9	30.8	30.8
tr|A0A1D6HNW7|A0A1D6HNW7_MAIZE	tr|A0A1D6HNW7|A0A1D6HNW7_MAIZE	2	2	2	tr|A0A1D6HNW7|A0A1D6HNW7_MAIZE SAP-like protein BP-73 OS=Zea mays OX=4577 GN=ZEAMMB73_Zm00001d018432 PE=4 SV=1	1	2	2	2	0	1	1	1	0	1	1	0	0	0	1	1	1	0	1	1	0	0	0	1	1	1	0	1	1	0	0	7.2	7.2	7.2	42.754	390	390	0	3.8814	0	7.2	3.1	3.1	0
tr|A0A1D6GV18|A0A1D6GV18_MAIZE;tr|A0A1D6GV16|A0A1D6GV16_MAIZE;tr|A0A1D6LNL4|A0A1D6LNL4_MAIZE;tr|A0A1D6LNL2|A0A1D6LNL2_MAIZE;tr|A0A1D6GV17|A0A1D6GV17_MAIZE;tr|A0A1D6GV14|A0A1D6GV14_MAIZE;tr|A0A1D6LNL3|A0A1D6LNL3_MAIZE;tr|C0P727|C0P727_MAIZE;tr|A0A1D6GV15|A0A1D6GV15_MAIZE	tr|A0A1D6GV18|A0A1D6GV18_MAIZE;tr|A0A1D6GV16|A0A1D6GV16_MAIZE;tr|A0A1D6LNL4|A0A1D6LNL4_MAIZE;tr|A0A1D6LNL2|A0A1D6LNL2_MAIZE;tr|A0A1D6GV17|A0A1D6GV17_MAIZE;tr|A0A1D6GV14|A0A1D6GV14_MAIZE;tr|A0A1D6LNL3|A0A1D6LNL3_MAIZE;tr|C0P727|C0P727_MAIZE;tr|A0A1D6GV15|A0A1D6GV15_MAIZE	2;2;2;2;2;2;2;2;2	2;2;2;2;2;2;2;2;2	2;2;2;2;2;2;2;2;2	tr|A0A1D6GV18|A0A1D6GV18_MAIZE UDP-sugar pyrophosphorylase OS=Zea mays OX=4577 GN=100382378 PE=4 SV=1;tr|A0A1D6GV16|A0A1D6GV16_MAIZE UDP-sugar pyrophosphorylase OS=Zea mays OX=4577 GN=100382378 PE=4 SV=1;tr|A0A1D6LNL4|A0A1D6LNL4_MAIZE UDP-sugar pyrophospho	9	2	2	2	2	0	0	1	0	1	0	1	0	2	0	0	1	0	1	0	1	0	2	0	0	1	0	1	0	1	0	9.5	9.5	9.5	30.477	274	274;284;350;369;438;562;617;623;636	0.00050633	3.6113	9.5	0	0	3.6	0
tr|B4FYG9|B4FYG9_MAIZE;tr|K7WE09|K7WE09_MAIZE	tr|B4FYG9|B4FYG9_MAIZE;tr|K7WE09|K7WE09_MAIZE	3;3	2;2	2;2	tr|B4FYG9|B4FYG9_MAIZE Betaine aldehyde dehydrogenase 2 mitochondrial OS=Zea mays OX=4577 GN=100280838 PE=2 SV=1;tr|K7WE09|K7WE09_MAIZE Betaine aldehyde dehydrogenase 2 mitochondrial OS=Zea mays OX=4577 GN=100280838 PE=4 SV=1	2	3	2	2	3	2	2	1	2	1	0	0	0	2	1	1	0	1	0	0	0	0	2	1	1	0	1	0	0	0	0	19.1	10.4	10.4	19.414	173	173;208	0	17.024	19.1	17.3	17.3	8.7	19.1
tr|A0A1D6HPC3|A0A1D6HPC3_MAIZE	tr|A0A1D6HPC3|A0A1D6HPC3_MAIZE	1	1	1	tr|A0A1D6HPC3|A0A1D6HPC3_MAIZE Tubulin-specific chaperone A OS=Zea mays OX=4577 GN=ZEAMMB73_Zm00001d018478 PE=3 SV=1	1	1	1	1	1	1	1	0	0	0	0	0	0	1	1	1	0	0	0	0	0	0	1	1	1	0	0	0	0	0	0	8.2	8.2	8.2	16.413	146	146	0.0026525	2.5647	8.2	8.2	8.2	0	0
tr|A0A1D6GLS4|A0A1D6GLS4_MAIZE;tr|A0A1D6JCS4|A0A1D6JCS4_MAIZE;tr|A0A1D6JCS1|A0A1D6JCS1_MAIZE;tr|A0A1D6JCS2|A0A1D6JCS2_MAIZE;tr|A0A1D6JCS3|A0A1D6JCS3_MAIZE	tr|A0A1D6GLS4|A0A1D6GLS4_MAIZE;tr|A0A1D6JCS4|A0A1D6JCS4_MAIZE;tr|A0A1D6JCS1|A0A1D6JCS1_MAIZE;tr|A0A1D6JCS2|A0A1D6JCS2_MAIZE;tr|A0A1D6JCS3|A0A1D6JCS3_MAIZE	2;1;1;1;1	2;1;1;1;1	2;1;1;1;1	tr|A0A1D6GLS4|A0A1D6GLS4_MAIZE Serpin-Z1 OS=Zea mays OX=4577 GN=ZEAMMB73_Zm00001d013737 PE=3 SV=1;tr|A0A1D6JCS4|A0A1D6JCS4_MAIZE Sodium/hydrogen exchanger 2 OS=Zea mays OX=4577 GN=ZEAMMB73_Zm00001d026118 PE=4 SV=1;tr|A0A1D6JCS1|A0A1D6JCS1_MAIZE Sodium/hydr	5	2	2	2	2	1	0	0	0	0	1	0	0	2	1	0	0	0	0	1	0	0	2	1	0	0	0	0	1	0	0	5.5	5.5	5.5	44.386	416	416;458;597;612;704	0.0030488	2.4691	5.5	2.9	0	0	0
tr|K7V5H2|K7V5H2_MAIZE	tr|K7V5H2|K7V5H2_MAIZE	1	1	1	tr|K7V5H2|K7V5H2_MAIZE Copper ion binding protein OS=Zea mays OX=4577 GN=ZEAMMB73_Zm00001d044898 PE=4 SV=1	1	1	1	1	0	0	0	0	1	1	0	1	0	0	0	0	0	1	1	0	1	0	0	0	0	0	1	1	0	1	0	7.1	7.1	7.1	16.926	154	154	0.0017961	2.6879	0	0	0	0	7.1
tr|A0A1D6GPY3|A0A1D6GPY3_MAIZE;tr|A0A1D6KUC3|A0A1D6KUC3_MAIZE;tr|A0A1D6KUC1|A0A1D6KUC1_MAIZE;tr|B6SIN0|B6SIN0_MAIZE;tr|A0A1D6KUC4|A0A1D6KUC4_MAIZE;tr|A0A096QP84|A0A096QP84_MAIZE;tr|B4FFL4|B4FFL4_MAIZE;tr|A0A1D6GPX9|A0A1D6GPX9_MAIZE;tr|A0A1D6KUC5|A0A1D6KUC5_MAIZE;tr|A0A1D6KUA8|A0A1D6KUA8_MAIZE;tr|A0A1D6JNR8|A0A1D6JNR8_MAIZE;tr|A0A1D6JNR7|A0A1D6JNR7_MAIZE;tr|A0A1D6KUC2|A0A1D6KUC2_MAIZE;tr|A0A1D6KUC…	tr|A0A1D6GPY3|A0A1D6GPY3_MAIZE;tr|A0A1D6KUC3|A0A1D6KUC3_MAIZE;tr|A0A1D6KUC1|A0A1D6KUC1_MAIZE;tr|B6SIN0|B6SIN0_MAIZE;tr|A0A1D6KUC4|A0A1D6KUC4_MAIZE;tr|A0A096QP84|A0A096QP84_MAIZE;tr|B4FFL4|B4FFL4_MAIZE;tr|A0A1D6GPX9|A0A1D6GPX9_MAIZE;tr|A0A1D6KUC5|A0A1D6KUC5_MAIZE;tr|A0A1D6KUA8|A0A1D6KUA8_MAIZE;tr|A0A1D6JNR8|A0A1D6JNR8_MAIZE;tr|A0A1D6JNR7|A0A1D6JNR7_MAIZE	3;3;3;3;3;3;3;3;3;3;2;2;1;1;1;1	3;3;3;3;3;3;3;3;3;3;2;2;1;1;1;1	3;3;3;3;3;3;3;3;3;3;2;2;1;1;1;1	tr|A0A1D6GPY3|A0A1D6GPY3_MAIZE Ubiquitin-conjugating enzyme E2 4 OS=Zea mays OX=4577 GN=100193596 PE=3 SV=1;tr|A0A1D6KUC3|A0A1D6KUC3_MAIZE Ubiquitin-conjugating enzyme E2 4 OS=Zea mays OX=4577 GN=ZEAMMB73_Zm00001d032831 PE=3 SV=1;tr|A0A1D6KUC1|A0A1D6KUC1_M	16	3	3	3	1	2	1	0	0	0	1	0	0	1	2	1	0	0	0	1	0	0	1	2	1	0	0	0	1	0	0	22.3	22.3	22.3	14.832	130	130;145;145;174;182;183;186;198;218;243;150;183;82;102;104;183	0	3.6724	6.9	13.1	16.2	0	0
tr|A0A1D6N310|A0A1D6N310_MAIZE;tr|A0A1D6N308|A0A1D6N308_MAIZE;tr|A0A1D6N311|A0A1D6N311_MAIZE;tr|A0A1D6N309|A0A1D6N309_MAIZE	tr|A0A1D6N310|A0A1D6N310_MAIZE;tr|A0A1D6N308|A0A1D6N308_MAIZE;tr|A0A1D6N311|A0A1D6N311_MAIZE;tr|A0A1D6N309|A0A1D6N309_MAIZE	1;1;1;1	1;1;1;1	1;1;1;1	tr|A0A1D6N310|A0A1D6N310_MAIZE Dynamin-related protein 3A OS=Zea mays OX=4577 GN=100383931 PE=4 SV=1;tr|A0A1D6N308|A0A1D6N308_MAIZE Dynamin-related protein 3A OS=Zea mays OX=4577 GN=100383931 PE=3 SV=1;tr|A0A1D6N311|A0A1D6N311_MAIZE Dynamin-related protein	4	1	1	1	1	0	0	0	1	1	1	0	0	1	0	0	0	1	1	1	0	0	1	0	0	0	1	1	1	0	0	2.5	2.5	2.5	44.942	402	402;547;626;817	0.0042265	2.2886	2.5	0	0	0	2.5
tr|B6TIS2|B6TIS2_MAIZE;tr|B4FIC7|B4FIC7_MAIZE;sp|P23346|SODC5_MAIZE;tr|A0A1D6PAB3|A0A1D6PAB3_MAIZE;tr|A0A1D6PAB4|A0A1D6PAB4_MAIZE;tr|A0A1D6PAA9|A0A1D6PAA9_MAIZE;tr|A0A1D6K364|A0A1D6K364_MAIZE	tr|B6TIS2|B6TIS2_MAIZE;tr|B4FIC7|B4FIC7_MAIZE;sp|P23346|SODC5_MAIZE;tr|A0A1D6PAB3|A0A1D6PAB3_MAIZE;tr|A0A1D6PAB4|A0A1D6PAB4_MAIZE;tr|A0A1D6PAA9|A0A1D6PAA9_MAIZE;tr|A0A1D6K364|A0A1D6K364_MAIZE	2;2;2;1;1;1;1	2;2;2;1;1;1;1	1;1;1;1;1;1;1	tr|B6TIS2|B6TIS2_MAIZE Superoxide dismutase [Cu-Zn] OS=Zea mays OX=4577 GN=542722 PE=2 SV=1;tr|B4FIC7|B4FIC7_MAIZE Superoxide dismutase [Cu-Zn] OS=Zea mays OX=4577 GN=542722 PE=2 SV=1;sp|P23346|SODC5_MAIZE Superoxide dismutase [Cu-Zn] 4AP OS=Zea mays OX=45	7	2	2	1	0	2	1	1	0	1	0	0	1	0	2	1	1	0	1	0	0	1	0	1	1	1	0	1	0	0	1	18.6	18.6	10.2	11.781	118	118;152;152;153;171;187;232	0	4.1929	0	18.6	10.2	10.2	0
tr|A0A1D6KDA0|A0A1D6KDA0_MAIZE;tr|A0A1D6KD97|A0A1D6KD97_MAIZE;tr|A0A1D6KDA1|A0A1D6KDA1_MAIZE;tr|A0A1D6KD99|A0A1D6KD99_MAIZE;tr|B4FQ18|B4FQ18_MAIZE	tr|A0A1D6KDA0|A0A1D6KDA0_MAIZE;tr|A0A1D6KD97|A0A1D6KD97_MAIZE;tr|A0A1D6KDA1|A0A1D6KDA1_MAIZE;tr|A0A1D6KD99|A0A1D6KD99_MAIZE;tr|B4FQ18|B4FQ18_MAIZE	1;1;1;1;1	1;1;1;1;1	1;1;1;1;1	tr|A0A1D6KDA0|A0A1D6KDA0_MAIZE Putative prefoldin subunit 3 OS=Zea mays OX=4577 GN=100283660 PE=4 SV=1;tr|A0A1D6KD97|A0A1D6KD97_MAIZE Putative prefoldin subunit 3 OS=Zea mays OX=4577 GN=100283660 PE=4 SV=1;tr|A0A1D6KDA1|A0A1D6KDA1_MAIZE Putative prefoldin	5	1	1	1	1	1	0	0	0	0	1	0	0	1	1	0	0	0	0	1	0	0	1	1	0	0	0	0	1	0	0	21.6	21.6	21.6	8.0912	74	74;107;126;155;189	0.00098912	3.4046	21.6	21.6	0	0	0
tr|B4F8V5|B4F8V5_MAIZE	tr|B4F8V5|B4F8V5_MAIZE	9	2	2	tr|B4F8V5|B4F8V5_MAIZE NADH dehydrogenase [ubiquinone] iron-sulfur protein 1 mitochondrial OS=Zea mays OX=4577 GN=100191453 PE=2 SV=1	1	9	2	2	5	4	4	2	8	3	5	3	3	1	1	1	0	1	1	0	1	1	1	1	1	0	1	1	0	1	1	15.5	4.7	4.7	80.679	743	743	0	14.367	9.3	6.7	6.9	3.8	13.6
tr|A0A1D6E942|A0A1D6E942_MAIZE;tr|B4FH16|B4FH16_MAIZE	tr|A0A1D6E942|A0A1D6E942_MAIZE;tr|B4FH16|B4FH16_MAIZE	2;2	2;2	2;2	tr|A0A1D6E942|A0A1D6E942_MAIZE 30S ribosomal protein 3 chloroplastic OS=Zea mays OX=4577 GN=ZEAMMB73_Zm00001d003411 PE=4 SV=1;tr|B4FH16|B4FH16_MAIZE 30S ribosomal protein 3 chloroplastic OS=Zea mays OX=4577 GN=100193993 PE=2 SV=1	2	2	2	2	1	2	2	1	0	1	1	0	0	1	2	2	1	0	1	1	0	0	1	2	2	1	0	1	1	0	0	9.9	9.9	9.9	17.984	162	162;177	0.0030528	2.481	4.9	9.9	9.9	4.9	0
tr|C0P3B4|C0P3B4_MAIZE;tr|A0A1D6QHB6|A0A1D6QHB6_MAIZE	tr|C0P3B4|C0P3B4_MAIZE;tr|A0A1D6QHB6|A0A1D6QHB6_MAIZE	2;1	2;1	2;1	tr|C0P3B4|C0P3B4_MAIZE Pentatricopeptide repeat-containing protein OS=Zea mays OX=4577 GN=100381976 PE=2 SV=1;tr|A0A1D6QHB6|A0A1D6QHB6_MAIZE Pentatricopeptide repeat-containing protein OS=Zea mays OX=4577 GN=100381976 PE=4 SV=1	2	2	2	2	1	0	0	1	0	0	0	0	0	1	0	0	1	0	0	0	0	0	1	0	0	1	0	0	0	0	0	9.8	9.8	9.8	26.235	246	246;1045	0.00098619	3.3693	5.7	0	0	4.1	0
tr|A0A1D6HC85|A0A1D6HC85_MAIZE;tr|C0PNJ6|C0PNJ6_MAIZE;tr|B4FJ73|B4FJ73_MAIZE	tr|A0A1D6HC85|A0A1D6HC85_MAIZE;tr|C0PNJ6|C0PNJ6_MAIZE;tr|B4FJ73|B4FJ73_MAIZE	2;2;2	2;2;2	2;2;2	tr|A0A1D6HC85|A0A1D6HC85_MAIZE Vacuolar protein sorting-associated protein 20 homolog 2 OS=Zea mays OX=4577 GN=ZEAMMB73_Zm00001d017100 PE=3 SV=1;tr|C0PNJ6|C0PNJ6_MAIZE Vacuolar protein sorting-associated protein 20 homolog 2 OS=Zea mays OX=4577 GN=ZEAMMB73	3	2	2	2	1	0	1	1	1	0	0	0	0	1	0	1	1	1	0	0	0	0	1	0	1	1	1	0	0	0	0	8.8	8.8	8.8	25.421	226	226;229;229	0.00050403	3.5734	4.4	0	4.4	4.4	4.4
tr|A0A1D6FIT4|A0A1D6FIT4_MAIZE;tr|A0A1D6KCJ5|A0A1D6KCJ5_MAIZE;tr|A0A1D6H1A4|A0A1D6H1A4_MAIZE;tr|A0A1D6NJK5|A0A1D6NJK5_MAIZE;tr|A0A1D6GXJ0|A0A1D6GXJ0_MAIZE	tr|A0A1D6FIT4|A0A1D6FIT4_MAIZE;tr|A0A1D6KCJ5|A0A1D6KCJ5_MAIZE;tr|A0A1D6H1A4|A0A1D6H1A4_MAIZE;tr|A0A1D6NJK5|A0A1D6NJK5_MAIZE;tr|A0A1D6GXJ0|A0A1D6GXJ0_MAIZE	2;2;1;1;1	2;2;1;1;1	2;2;1;1;1	tr|A0A1D6FIT4|A0A1D6FIT4_MAIZE ATP-dependent DNA helicase OS=Zea mays OX=4577 GN=ZEAMMB73_Zm00001d009333 PE=3 SV=1;tr|A0A1D6KCJ5|A0A1D6KCJ5_MAIZE ATP-dependent DNA helicase OS=Zea mays OX=4577 GN=ZEAMMB73_Zm00001d030484 PE=3 SV=1;tr|A0A1D6H1A4|A0A1D6H1A4_M	5	2	2	2	1	1	0	0	0	0	0	0	0	1	1	0	0	0	0	0	0	0	1	1	0	0	0	0	0	0	0	9.3	9.3	9.3	42.69	378	378;1578;1556;1692;1914	0.00097513	3.2822	5.8	3.4	0	0	0
tr|B4FHI8|B4FHI8_MAIZE	tr|B4FHI8|B4FHI8_MAIZE	1	1	1	tr|B4FHI8|B4FHI8_MAIZE Hypoxia-responsive family protein OS=Zea mays OX=4577 GN=100194124 PE=2 SV=1	1	1	1	1	1	1	1	0	0	1	1	0	1	1	1	1	0	0	1	1	0	1	1	1	1	0	0	1	1	0	1	13.7	13.7	13.7	11.122	102	102	0.0018579	2.9036	13.7	13.7	13.7	0	0
tr|A0A1D6M360|A0A1D6M360_MAIZE;tr|A0A1D6M361|A0A1D6M361_MAIZE	tr|A0A1D6M360|A0A1D6M360_MAIZE;tr|A0A1D6M361|A0A1D6M361_MAIZE	3;3	3;3	3;3	tr|A0A1D6M360|A0A1D6M360_MAIZE Putative transmembrane GTPase FZO-like chloroplastic OS=Zea mays OX=4577 GN=ZEAMMB73_Zm00001d038097 PE=4 SV=1;tr|A0A1D6M361|A0A1D6M361_MAIZE Putative transmembrane GTPase FZO-like chloroplastic OS=Zea mays OX=4577 GN=ZEAMMB73	2	3	3	3	1	2	0	0	0	0	1	0	0	1	2	0	0	0	0	1	0	0	1	2	0	0	0	0	1	0	0	9.5	9.5	9.5	55.858	514	514;802	0	8.8636	2.5	5.8	0	0	0
tr|B4FDS8|B4FDS8_MAIZE	tr|B4FDS8|B4FDS8_MAIZE	1	1	1	tr|B4FDS8|B4FDS8_MAIZE HSP20-like chaperones superfamily protein OS=Zea mays OX=4577 GN=100193100 PE=2 SV=1	1	1	1	1	0	0	0	0	1	1	0	0	0	0	0	0	0	1	1	0	0	0	0	0	0	0	1	1	0	0	0	7.6	7.6	7.6	22.047	210	210	0.0038827	2.4123	0	0	0	0	7.6
tr|B6SI84|B6SI84_MAIZE	tr|B6SI84|B6SI84_MAIZE	1	1	1	tr|B6SI84|B6SI84_MAIZE Clavaminate synthase-like protein OS=Zea mays OX=4577 GN=100272718 PE=2 SV=1	1	1	1	1	0	0	1	0	0	0	0	0	1	0	0	1	0	0	0	0	0	1	0	0	1	0	0	0	0	0	1	4.3	4.3	4.3	35.885	325	325	0.0042159	2.2668	0	0	4.3	0	0
tr|B6UF55|B6UF55_MAIZE;tr|B8A1R8|B8A1R8_MAIZE;tr|A0A1D6GL76|A0A1D6GL76_MAIZE;tr|A0A1D6GL75|A0A1D6GL75_MAIZE;tr|A0A1D6KZ65|A0A1D6KZ65_MAIZE	tr|B6UF55|B6UF55_MAIZE;tr|B8A1R8|B8A1R8_MAIZE;tr|A0A1D6GL76|A0A1D6GL76_MAIZE;tr|A0A1D6GL75|A0A1D6GL75_MAIZE;tr|A0A1D6KZ65|A0A1D6KZ65_MAIZE	11;9;8;8;7	2;1;1;1;1	2;1;1;1;1	tr|B6UF55|B6UF55_MAIZE 5-methyltetrahydropteroyltriglutamate--homocysteine methyltransferase OS=Zea mays OX=4577 GN=100286153 PE=2 SV=1;tr|B8A1R8|B8A1R8_MAIZE 5-methyltetrahydropteroyltriglutamate--homocysteine methyltransferase 1 OS=Zea mays OX=4577 GN=54	5	11	2	2	7	11	6	6	5	5	4	5	4	1	2	0	0	0	0	0	0	0	1	2	0	0	0	0	0	0	0	15.9	2.9	2.9	84.469	765	765;765;783;797;621	0	4.1082	10.8	15.9	9.2	9.2	8.1
tr|A0A1D6F2Q2|A0A1D6F2Q2_MAIZE;tr|A0A1D6F2Q3|A0A1D6F2Q3_MAIZE	tr|A0A1D6F2Q2|A0A1D6F2Q2_MAIZE;tr|A0A1D6F2Q3|A0A1D6F2Q3_MAIZE	1;1	1;1	1;1	tr|A0A1D6F2Q2|A0A1D6F2Q2_MAIZE Transmembrane protein 115 OS=Zea mays OX=4577 GN=ZEAMMB73_Zm00001d007067 PE=4 SV=1;tr|A0A1D6F2Q3|A0A1D6F2Q3_MAIZE Transmembrane protein 115 OS=Zea mays OX=4577 GN=ZEAMMB73_Zm00001d007067 PE=4 SV=1	2	1	1	1	0	1	1	0	0	0	0	0	0	0	1	1	0	0	0	0	0	0	0	1	1	0	0	0	0	0	0	4.7	4.7	4.7	33.637	300	300;375	0	6.7524	0	4.7	4.7	0	0
tr|A0A1D6KD20|A0A1D6KD20_MAIZE	tr|A0A1D6KD20|A0A1D6KD20_MAIZE	2	2	2	tr|A0A1D6KD20|A0A1D6KD20_MAIZE RNA-binding (RRM/RBD/RNP motifs) family protein OS=Zea mays OX=4577 GN=103639292 PE=4 SV=1	1	2	2	2	1	2	1	1	1	0	0	1	1	1	2	1	1	1	0	0	1	1	1	2	1	1	1	0	0	1	1	10.1	10.1	10.1	37.25	348	348	0.00097418	3.2756	4	10.1	4	4	4
tr|K7TWH5|K7TWH5_MAIZE;tr|A0A1D6PUB3|A0A1D6PUB3_MAIZE;tr|A0A1D6PUB1|A0A1D6PUB1_MAIZE;tr|A0A1D6PUB2|A0A1D6PUB2_MAIZE;tr|K7URA3|K7URA3_MAIZE;tr|A0A1D6PUC0|A0A1D6PUC0_MAIZE;tr|A0A1D6PUB5|A0A1D6PUB5_MAIZE;tr|A0A1D6LYE2|A0A1D6LYE2_MAIZE;tr|A0A1D6PUC1|A0A1D6PUC1_MAIZE;tr|A0A1D6PUC2|A0A1D6PUC2_MAIZE;tr|A0A1D6PUB7|A0A1D6PUB7_MAIZE	tr|K7TWH5|K7TWH5_MAIZE;tr|A0A1D6PUB3|A0A1D6PUB3_MAIZE;tr|A0A1D6PUB1|A0A1D6PUB1_MAIZE;tr|A0A1D6PUB2|A0A1D6PUB2_MAIZE;tr|K7URA3|K7URA3_MAIZE;tr|A0A1D6PUC0|A0A1D6PUC0_MAIZE;tr|A0A1D6PUB5|A0A1D6PUB5_MAIZE	3;3;3;3;3;3;2;1;1;1;1	2;2;2;2;2;2;2;1;1;1;1	2;2;2;2;2;2;2;1;1;1;1	tr|K7TWH5|K7TWH5_MAIZE Putative aminotransferase class III superfamily protein OS=Zea mays OX=4577 GN=ZEAMMB73_Zm00001d049380 PE=3 SV=1;tr|A0A1D6PUB3|A0A1D6PUB3_MAIZE Putative aminotransferase class III superfamily protein OS=Zea mays OX=4577 GN=ZEAMMB73_Z	11	3	2	2	2	1	1	1	2	1	2	1	1	1	0	0	0	1	0	1	0	0	1	0	0	0	1	0	1	0	0	11.7	7.2	7.2	39.655	360	360;416;450;474;509;514;321;123;169;193;235	0	4.58	8.3	4.4	4.4	4.4	7.8
tr|A0A1D6P5E8|A0A1D6P5E8_MAIZE	tr|A0A1D6P5E8|A0A1D6P5E8_MAIZE	1	1	1	tr|A0A1D6P5E8|A0A1D6P5E8_MAIZE Villin-4 OS=Zea mays OX=4577 GN=ZEAMMB73_Zm00001d046905 PE=4 SV=1	1	1	1	1	0	1	1	0	0	0	0	1	0	0	1	1	0	0	0	0	1	0	0	1	1	0	0	0	0	1	0	1.8	1.8	1.8	91.911	824	824	0.0089759	2.1064	0	1.8	1.8	0	0
tr|A0A1D6E8C6|A0A1D6E8C6_MAIZE;tr|A0A1D6E8C7|A0A1D6E8C7_MAIZE;tr|A0A1D6E8B7|A0A1D6E8B7_MAIZE;tr|A0A1D6KI40|A0A1D6KI40_MAIZE;tr|A0A1D6E8C2|A0A1D6E8C2_MAIZE;tr|A0A1D6E8B8|A0A1D6E8B8_MAIZE;tr|A0A1D6KI39|A0A1D6KI39_MAIZE;tr|A0A1D6KI43|A0A1D6KI43_MAIZE;tr|A0A1D6E8C1|A0A1D6E8C1_MAIZE;tr|A0A1D6KI42|A0A1D6KI42_MAIZE;tr|A0A1D6KI34|A0A1D6KI34_MAIZE;tr|A0A1D6KI37|A0A1D6KI37_MAIZE;tr|A0A1D6E8C0|A0A1D6E8C0_MA…	tr|A0A1D6E8C6|A0A1D6E8C6_MAIZE;tr|A0A1D6E8C7|A0A1D6E8C7_MAIZE;tr|A0A1D6E8B7|A0A1D6E8B7_MAIZE;tr|A0A1D6KI40|A0A1D6KI40_MAIZE;tr|A0A1D6E8C2|A0A1D6E8C2_MAIZE;tr|A0A1D6E8B8|A0A1D6E8B8_MAIZE;tr|A0A1D6KI39|A0A1D6KI39_MAIZE;tr|A0A1D6KI43|A0A1D6KI43_MAIZE;tr|A0A1D6E8C1|A0A1D6E8C1_MAIZE;tr|A0A1D6KI42|A0A1D6KI42_MAIZE;tr|A0A1D6KI34|A0A1D6KI34_MAIZE;tr|A0A1D6KI37|A0A1D6KI37_MAIZE;tr|A0A1D6E8C0|A0A1D6E8C0_MA…	1;1;1;1;1;1;1;1;1;1;1;1;1;1;1;1	1;1;1;1;1;1;1;1;1;1;1;1;1;1;1;1	1;1;1;1;1;1;1;1;1;1;1;1;1;1;1;1	tr|A0A1D6E8C6|A0A1D6E8C6_MAIZE Putative galactinol--sucrose galactosyltransferase 2 OS=Zea mays OX=4577 GN=ZEAMMB73_Zm00001d003280 PE=4 SV=1;tr|A0A1D6E8C7|A0A1D6E8C7_MAIZE Putative galactinol--sucrose galactosyltransferase 2 OS=Zea mays OX=4577 GN=ZEAMMB73	16	1	1	1	0	0	1	1	1	1	1	1	0	0	0	1	1	1	1	1	1	0	0	0	1	1	1	1	1	1	0	9.8	9.8	9.8	11.24	102	102;256;357;452;477;542;551;601;670;676;747;748;748;785;804;806	0.0096774	2.0389	0	0	9.8	9.8	9.8
tr|A0A1D6NC89|A0A1D6NC89_MAIZE	tr|A0A1D6NC89|A0A1D6NC89_MAIZE	3	2	2	tr|A0A1D6NC89|A0A1D6NC89_MAIZE 50S ribosomal protein L13 chloroplastic OS=Zea mays OX=4577 GN=ZEAMMB73_Zm00001d043465 PE=3 SV=1	1	3	2	2	2	2	0	0	0	1	0	0	0	1	2	0	0	0	1	0	0	0	1	2	0	0	0	1	0	0	0	18	13.8	13.8	18.996	167	167	0	6.3879	18	13.8	0	0	0
tr|A0A1D6GPH0|A0A1D6GPH0_MAIZE	tr|A0A1D6GPH0|A0A1D6GPH0_MAIZE	9	2	2	tr|A0A1D6GPH0|A0A1D6GPH0_MAIZE Malate dehydrogenase OS=Zea mays OX=4577 GN=ZEAMMB73_Zm00001d014030 PE=3 SV=1	1	9	2	2	5	6	6	6	6	6	6	5	4	0	0	0	0	0	0	2	0	0	0	0	0	0	0	0	2	0	0	30.8	8	8	33.257	312	312	0	4.6063	20.8	22.8	22.8	22.8	22.8
tr|A0A1D6PEJ1|A0A1D6PEJ1_MAIZE;tr|B4FRH6|B4FRH6_MAIZE;tr|A0A1D6PEJ3|A0A1D6PEJ3_MAIZE;tr|A0A1D6PEJ4|A0A1D6PEJ4_MAIZE;tr|A0A1D6PEI8|A0A1D6PEI8_MAIZE	tr|A0A1D6PEJ1|A0A1D6PEJ1_MAIZE;tr|B4FRH6|B4FRH6_MAIZE;tr|A0A1D6PEJ3|A0A1D6PEJ3_MAIZE;tr|A0A1D6PEJ4|A0A1D6PEJ4_MAIZE;tr|A0A1D6PEI8|A0A1D6PEI8_MAIZE	2;2;1;1;1	2;2;1;1;1	2;2;1;1;1	tr|A0A1D6PEJ1|A0A1D6PEJ1_MAIZE Chorismate synthase chloroplastic OS=Zea mays OX=4577 GN=100272984 PE=4 SV=1;tr|B4FRH6|B4FRH6_MAIZE Chorismate synthase OS=Zea mays OX=4577 GN=100272984 PE=2 SV=1;tr|A0A1D6PEJ3|A0A1D6PEJ3_MAIZE Chorismate synthase OS=Zea mays	5	2	2	2	0	2	1	0	0	0	0	0	0	0	2	1	0	0	0	0	0	0	0	2	1	0	0	0	0	0	0	14.1	14.1	14.1	19.611	184	184;429;339;350;384	0	10.45	0	14.1	8.7	0	0
tr|C0P4N4|C0P4N4_MAIZE	tr|C0P4N4|C0P4N4_MAIZE	2	2	2	tr|C0P4N4|C0P4N4_MAIZE Putative galactinol--sucrose galactosyltransferase 5 OS=Zea mays OX=4577 GN=ZEAMMB73_Zm00001d039685 PE=2 SV=1	1	2	2	2	2	0	0	0	0	0	0	0	0	2	0	0	0	0	0	0	0	0	2	0	0	0	0	0	0	0	0	3.9	3.9	3.9	85.584	790	790	0.0009542	3.128	3.9	0	0	0	0
tr|A0A1D6KYD4|A0A1D6KYD4_MAIZE;tr|A0A1D6KYG4|A0A1D6KYG4_MAIZE;tr|A0A1D6KYG3|A0A1D6KYG3_MAIZE;tr|A0A1D6KYG9|A0A1D6KYG9_MAIZE;tr|A0A1D6KYG6|A0A1D6KYG6_MAIZE;tr|A0A1D6KYG5|A0A1D6KYG5_MAIZE;tr|A0A1D6KYG1|A0A1D6KYG1_MAIZE;tr|A0A1D6KYD2|A0A1D6KYD2_MAIZE;tr|A0A1D6KYF9|A0A1D6KYF9_MAIZE;tr|A0A1D6KYF5|A0A1D6KYF5_MAIZE;tr|A0A1D6KYC7|A0A1D6KYC7_MAIZE;tr|A0A1D6KYF8|A0A1D6KYF8_MAIZE;tr|A0A1D6KYB6|A0A1D6KYB6_MA…	tr|A0A1D6KYD4|A0A1D6KYD4_MAIZE;tr|A0A1D6KYG4|A0A1D6KYG4_MAIZE;tr|A0A1D6KYG3|A0A1D6KYG3_MAIZE;tr|A0A1D6KYG9|A0A1D6KYG9_MAIZE;tr|A0A1D6KYG6|A0A1D6KYG6_MAIZE;tr|A0A1D6KYG5|A0A1D6KYG5_MAIZE;tr|A0A1D6KYG1|A0A1D6KYG1_MAIZE;tr|A0A1D6KYD2|A0A1D6KYD2_MAIZE;tr|A0A1D6KYF9|A0A1D6KYF9_MAIZE;tr|A0A1D6KYF5|A0A1D6KYF5_MAIZE;tr|A0A1D6KYC7|A0A1D6KYC7_MAIZE;tr|A0A1D6KYF8|A0A1D6KYF8_MAIZE;tr|A0A1D6KYB6|A0A1D6KYB6_MA…	2;1;1;1;1;1;1;1;1;1;1;1;1;1;1;1;1;1;1;1;1;1;1;1;1;1;1	2;1;1;1;1;1;1;1;1;1;1;1;1;1;1;1;1;1;1;1;1;1;1;1;1;1;1	2;1;1;1;1;1;1;1;1;1;1;1;1;1;1;1;1;1;1;1;1;1;1;1;1;1;1	tr|A0A1D6KYD4|A0A1D6KYD4_MAIZE Transducin/WD40 repeat-like superfamily protein OS=Zea mays OX=4577 GN=ZEAMMB73_Zm00001d033368 PE=4 SV=1;tr|A0A1D6KYG4|A0A1D6KYG4_MAIZE Transducin/WD40 repeat-like superfamily protein OS=Zea mays OX=4577 GN=ZEAMMB73_Zm00001d0	27	2	2	2	2	1	0	1	0	0	0	0	0	2	1	0	1	0	0	0	0	0	2	1	0	1	0	0	0	0	0	1.8	1.8	1.8	175.07	1614	1614;467;677;686;687;756;1122;1134;1152;1214;1326;1337;1350;1355;1398;1420;1437;1459;1504;1571;1639;1646;1648;1649;1650;1653;1656	0	8.744	1.8	1.2	0	0.6	0
tr|A0A1D6JIE4|A0A1D6JIE4_MAIZE;tr|A0A1D6JID1|A0A1D6JID1_MAIZE;tr|A0A1D6JIE7|A0A1D6JIE7_MAIZE;tr|A0A1D6JIB0|A0A1D6JIB0_MAIZE;tr|A0A1D6JIB1|A0A1D6JIB1_MAIZE;tr|A0A1D6JIF4|A0A1D6JIF4_MAIZE;tr|A0A1D6JIC2|A0A1D6JIC2_MAIZE;tr|A0A1D6JIA9|A0A1D6JIA9_MAIZE;tr|A0A1D6JIB4|A0A1D6JIB4_MAIZE;tr|A0A1D6JIB5|A0A1D6JIB5_MAIZE;tr|A0A1D6JIC1|A0A1D6JIC1_MAIZE;tr|A0A1D6JIB8|A0A1D6JIB8_MAIZE;tr|A0A1D6JIC7|A0A1D6JIC7_MA…	tr|A0A1D6JIE4|A0A1D6JIE4_MAIZE;tr|A0A1D6JID1|A0A1D6JID1_MAIZE;tr|A0A1D6JIE7|A0A1D6JIE7_MAIZE;tr|A0A1D6JIB0|A0A1D6JIB0_MAIZE;tr|A0A1D6JIB1|A0A1D6JIB1_MAIZE;tr|A0A1D6JIF4|A0A1D6JIF4_MAIZE;tr|A0A1D6JIC2|A0A1D6JIC2_MAIZE;tr|A0A1D6JIA9|A0A1D6JIA9_MAIZE;tr|A0A1D6JIB4|A0A1D6JIB4_MAIZE;tr|A0A1D6JIB5|A0A1D6JIB5_MAIZE;tr|A0A1D6JIC1|A0A1D6JIC1_MAIZE;tr|A0A1D6JIB8|A0A1D6JIB8_MAIZE;tr|A0A1D6JIC7|A0A1D6JIC7_MA…	6;6;6;6;6;6;6;6;5;5;5;5;5;5;5;5;5;5;5;4;4;4;3;3;2;1	3;3;3;3;3;3;3;3;3;3;3;3;3;3;3;3;3;3;3;2;2;2;2;2;1;1	3;3;3;3;3;3;3;3;3;3;3;3;3;3;3;3;3;3;3;2;2;2;2;2;1;1	tr|A0A1D6JIE4|A0A1D6JIE4_MAIZE K(+) efflux antiporter 2 chloroplastic OS=Zea mays OX=4577 GN=100217150 PE=4 SV=1;tr|A0A1D6JID1|A0A1D6JID1_MAIZE K(+) efflux antiporter 2 chloroplastic OS=Zea mays OX=4577 GN=100217150 PE=4 SV=1;tr|A0A1D6JIE7|A0A1D6JIE7_MAIZE	26	6	3	3	1	3	2	2	1	1	0	1	3	0	1	1	1	0	0	0	0	0	0	1	1	1	0	0	0	0	0	7.1	3.4	3.4	105.68	982	982;1001;1081;1104;1108;1129;1144;1174;572;610;642;642;644;929;958;1021;1025;1032;1064;498;501;504;899;932;692;575	0	4.7132	1.1	3.7	2	2.6	1.1
tr|A0A1D6MLK3|A0A1D6MLK3_MAIZE	tr|A0A1D6MLK3|A0A1D6MLK3_MAIZE	1	1	1	tr|A0A1D6MLK3|A0A1D6MLK3_MAIZE Mitochondrial glycoprotein family protein OS=Zea mays OX=4577 GN=ZEAMMB73_Zm00001d039883 PE=4 SV=1	1	1	1	1	1	1	1	1	0	0	0	0	0	1	1	1	1	0	0	0	0	0	1	1	1	1	0	0	0	0	0	5.5	5.5	5.5	27.855	253	253	0	3.7933	5.5	5.5	5.5	5.5	0
tr|B4FBN1|B4FBN1_MAIZE;tr|A0A1D6E0F1|A0A1D6E0F1_MAIZE	tr|B4FBN1|B4FBN1_MAIZE;tr|A0A1D6E0F1|A0A1D6E0F1_MAIZE	3;3	2;2	2;2	tr|B4FBN1|B4FBN1_MAIZE Chloroplast chaperonin 10 OS=Zea mays OX=4577 GN=100273606 PE=2 SV=1;tr|A0A1D6E0F1|A0A1D6E0F1_MAIZE CHL-CPN10 OS=Zea mays OX=4577 GN=103645976 PE=3 SV=1	2	3	2	2	0	0	0	2	2	0	2	1	1	0	0	0	1	2	0	1	0	0	0	0	0	1	2	0	1	0	0	14.9	14.9	14.9	14.429	134	134;134	0.0022242	2.6282	0	0	0	11.9	14.9
tr|A0A1D6EHI0|A0A1D6EHI0_MAIZE	tr|A0A1D6EHI0|A0A1D6EHI0_MAIZE	1	1	1	tr|A0A1D6EHI0|A0A1D6EHI0_MAIZE Protein TPLATE OS=Zea mays OX=4577 GN=ZEAMMB73_Zm00001d004785 PE=4 SV=1	1	1	1	1	1	1	1	0	0	0	0	0	0	1	1	1	0	0	0	0	0	0	1	1	1	0	0	0	0	0	0	1.7	1.7	1.7	86.336	770	770	0	6.9723	1.7	1.7	1.7	0	0
tr|B4FDI5|B4FDI5_MAIZE	tr|B4FDI5|B4FDI5_MAIZE	3	1	1	tr|B4FDI5|B4FDI5_MAIZE Bifunctional monothiol glutaredoxin-S16 chloroplastic OS=Zea mays OX=4577 GN=100193022 PE=2 SV=1	1	3	1	1	1	2	2	2	1	1	1	2	1	0	1	1	1	0	0	0	0	0	0	1	1	1	0	0	0	0	0	11	3.8	3.8	31.175	291	291	0.00098571	3.3652	3.4	7.2	7.2	7.2	3.4
tr|A0A1D6NVZ6|A0A1D6NVZ6_MAIZE	tr|A0A1D6NVZ6|A0A1D6NVZ6_MAIZE	1	1	1	tr|A0A1D6NVZ6|A0A1D6NVZ6_MAIZE 3-phosphoshikimate 1-carboxyvinyltransferase OS=Zea mays OX=4577 GN=ZEAMMB73_Zm00001d045450 PE=3 SV=1	1	1	1	1	1	1	1	0	0	0	1	0	0	1	1	1	0	0	0	1	0	0	1	1	1	0	0	0	1	0	0	2.4	2.4	2.4	53.452	506	506	0.004268	2.3467	2.4	2.4	2.4	0	0
tr|A0A1D6JPF4|A0A1D6JPF4_MAIZE;tr|A0A1D6JPF3|A0A1D6JPF3_MAIZE;tr|A0A1D6JPH1|A0A1D6JPH1_MAIZE;tr|A0A1D6JPE9|A0A1D6JPE9_MAIZE;tr|A0A1D6JPG7|A0A1D6JPG7_MAIZE;tr|A0A1D6JPH2|A0A1D6JPH2_MAIZE;tr|A0A1D6JPF8|A0A1D6JPF8_MAIZE;tr|A0A1D6JPG1|A0A1D6JPG1_MAIZE;tr|A0A1D6JPF1|A0A1D6JPF1_MAIZE;tr|A0A1D6JPF0|A0A1D6JPF0_MAIZE	tr|A0A1D6JPF4|A0A1D6JPF4_MAIZE;tr|A0A1D6JPF3|A0A1D6JPF3_MAIZE;tr|A0A1D6JPH1|A0A1D6JPH1_MAIZE;tr|A0A1D6JPE9|A0A1D6JPE9_MAIZE;tr|A0A1D6JPG7|A0A1D6JPG7_MAIZE;tr|A0A1D6JPH2|A0A1D6JPH2_MAIZE;tr|A0A1D6JPF8|A0A1D6JPF8_MAIZE;tr|A0A1D6JPG1|A0A1D6JPG1_MAIZE;tr|A0A1D6JPF1|A0A1D6JPF1_MAIZE;tr|A0A1D6JPF0|A0A1D6JPF0_MAIZE	2;2;2;1;1;1;1;1;1;1	2;2;2;1;1;1;1;1;1;1	2;2;2;1;1;1;1;1;1;1	tr|A0A1D6JPF4|A0A1D6JPF4_MAIZE Putative ion channel POLLUX-like 2 OS=Zea mays OX=4577 GN=ZEAMMB73_Zm00001d027768 PE=4 SV=1;tr|A0A1D6JPF3|A0A1D6JPF3_MAIZE Putative ion channel POLLUX-like 2 OS=Zea mays OX=4577 GN=ZEAMMB73_Zm00001d027768 PE=4 SV=1;tr|A0A1D6J	10	2	2	2	0	0	0	0	0	1	2	1	0	0	0	0	0	0	1	2	1	0	0	0	0	0	0	1	2	1	0	3.1	3.1	3.1	80.04	710	710;711;905;283;378;410;488;494;530;534	0.0009828	3.3513	0	0	0	0	0
tr|A0A1D6DX29|A0A1D6DX29_MAIZE	tr|A0A1D6DX29|A0A1D6DX29_MAIZE	1	1	1	tr|A0A1D6DX29|A0A1D6DX29_MAIZE Formation of crista junctions protein 1 OS=Zea mays OX=4577 GN=ZEAMMB73_Zm00001d002145 PE=4 SV=1	1	1	1	1	1	1	0	1	1	1	1	0	0	1	1	0	1	1	1	1	0	0	1	1	0	1	1	1	1	0	0	2.5	2.5	2.5	47.85	435	435	0.0096579	2.0277	2.5	2.5	0	2.5	2.5
tr|B6SLA2|B6SLA2_MAIZE	tr|B6SLA2|B6SLA2_MAIZE	1	1	1	tr|B6SLA2|B6SLA2_MAIZE AT3g10020/T22K18_16-like protein OS=Zea mays OX=4577 GN=100278780 PE=2 SV=1	1	1	1	1	0	0	0	1	0	1	0	0	0	0	0	0	1	0	1	0	0	0	0	0	0	1	0	1	0	0	0	8.8	8.8	8.8	16.142	148	148	0.0018622	2.9215	0	0	0	8.8	0
tr|B8A279|B8A279_MAIZE	tr|B8A279|B8A279_MAIZE	1	1	1	tr|B8A279|B8A279_MAIZE Protein kinase superfamily protein OS=Zea mays OX=4577 GN=100280156 PE=2 SV=1	1	1	1	1	0	0	1	0	1	0	1	0	1	0	0	1	0	1	0	1	0	1	0	0	1	0	1	0	1	0	1	2.5	2.5	2.5	65.497	594	594	1	-2	0	0	2.5	0	2.5
tr|A0A1D6KJ07|A0A1D6KJ07_MAIZE	tr|A0A1D6KJ07|A0A1D6KJ07_MAIZE	4	4	4	tr|A0A1D6KJ07|A0A1D6KJ07_MAIZE Aminoacylase-1 OS=Zea mays OX=4577 GN=ZEAMMB73_Zm00001d031473 PE=4 SV=1	1	4	4	4	2	3	2	0	0	0	0	0	0	2	3	2	0	0	0	0	0	0	2	3	2	0	0	0	0	0	0	10.5	10.5	10.5	49.019	446	446	0	6.5287	4.7	7.8	5.2	0	0
tr|A0A1D6EC46|A0A1D6EC46_MAIZE;tr|A0A1D6EC50|A0A1D6EC50_MAIZE;tr|A0A1D6EC48|A0A1D6EC48_MAIZE;tr|A0A1D6EC49|A0A1D6EC49_MAIZE;tr|A0A1D6EC51|A0A1D6EC51_MAIZE;tr|A0A1D6EC43|A0A1D6EC43_MAIZE;tr|A0A1D6EC52|A0A1D6EC52_MAIZE;tr|A0A1D6EC44|A0A1D6EC44_MAIZE;tr|A0A1D6EC45|A0A1D6EC45_MAIZE;tr|A0A1D6K706|A0A1D6K706_MAIZE;tr|A0A1D6MJX7|A0A1D6MJX7_MAIZE;tr|A0A1D6NGL1|A0A1D6NGL1_MAIZE;tr|B4FIX3|B4FIX3_MAIZE;tr|A…	tr|A0A1D6EC46|A0A1D6EC46_MAIZE;tr|A0A1D6EC50|A0A1D6EC50_MAIZE;tr|A0A1D6EC48|A0A1D6EC48_MAIZE;tr|A0A1D6EC49|A0A1D6EC49_MAIZE;tr|A0A1D6EC51|A0A1D6EC51_MAIZE;tr|A0A1D6EC43|A0A1D6EC43_MAIZE;tr|A0A1D6EC52|A0A1D6EC52_MAIZE;tr|A0A1D6EC44|A0A1D6EC44_MAIZE;tr|A0A1D6EC45|A0A1D6EC45_MAIZE	56;53;53;46;36;35;32;30;30;8;7;6;5;2;1;1	1;1;1;1;1;1;0;1;1;0;0;0;0;0;0;0	1;1;1;1;1;1;0;1;1;0;0;0;0;0;0;0	tr|A0A1D6EC46|A0A1D6EC46_MAIZE Double Clp-N motif-containing P-loop nucleoside triphosphate hydrolase superfamily protein OS=Zea mays OX=4577 GN=ZEAMMB73_Zm00001d003894 PE=3 SV=1;tr|A0A1D6EC50|A0A1D6EC50_MAIZE Double Clp-N motif-containing P-loop nucleosid	16	56	1	1	45	44	39	42	40	37	40	35	33	1	1	0	0	0	0	1	0	0	1	1	0	0	0	0	1	0	0	53.7	1.5	1.5	102.1	921	921;781;918;692;545;542;587;481;483;234;150;280;103;131;113;357	0.0034783	2.4581	46.5	45.2	38.8	44	41.5
tr|C0PAS9|C0PAS9_MAIZE;tr|A0A1D6FF14|A0A1D6FF14_MAIZE;tr|A0A1D6FF13|A0A1D6FF13_MAIZE	tr|C0PAS9|C0PAS9_MAIZE;tr|A0A1D6FF14|A0A1D6FF14_MAIZE;tr|A0A1D6FF13|A0A1D6FF13_MAIZE	2;2;2	1;1;1	1;1;1	tr|C0PAS9|C0PAS9_MAIZE Alba DNA/RNA-binding protein OS=Zea mays OX=4577 GN=100275297 PE=2 SV=1;tr|A0A1D6FF14|A0A1D6FF14_MAIZE Alba DNA/RNA-binding protein OS=Zea mays OX=4577 GN=100275297 PE=4 SV=1;tr|A0A1D6FF13|A0A1D6FF13_MAIZE Alba DNA/RNA-binding protei	3	2	1	1	1	1	1	0	1	0	1	0	1	0	1	0	0	1	0	1	0	0	0	1	0	0	1	0	1	0	0	19.2	7.5	7.5	15.873	146	146;221;241	0.0022183	2.5934	11.6	7.5	11.6	0	7.5
tr|B4FQR3|B4FQR3_MAIZE	tr|B4FQR3|B4FQR3_MAIZE	1	1	1	tr|B4FQR3|B4FQR3_MAIZE Aldose reductase OS=Zea mays OX=4577 GN=AR4 PE=2 SV=1	1	1	1	1	1	0	0	0	0	0	1	0	0	1	0	0	0	0	0	1	0	0	1	0	0	0	0	0	1	0	0	4.6	4.6	4.6	36.106	329	329	0	4.8814	4.6	0	0	0	0
tr|A0A1D6KLE4|A0A1D6KLE4_MAIZE;tr|A0A1D6KLE6|A0A1D6KLE6_MAIZE;tr|A0A1D6KLE1|A0A1D6KLE1_MAIZE;tr|A0A1D6KLE5|A0A1D6KLE5_MAIZE;tr|A0A1D6KLE0|A0A1D6KLE0_MAIZE;tr|A0A1D6KLE3|A0A1D6KLE3_MAIZE;tr|A0A1D6KLE2|A0A1D6KLE2_MAIZE;tr|A0A1D6KLE7|A0A1D6KLE7_MAIZE	tr|A0A1D6KLE4|A0A1D6KLE4_MAIZE;tr|A0A1D6KLE6|A0A1D6KLE6_MAIZE;tr|A0A1D6KLE1|A0A1D6KLE1_MAIZE;tr|A0A1D6KLE5|A0A1D6KLE5_MAIZE;tr|A0A1D6KLE0|A0A1D6KLE0_MAIZE;tr|A0A1D6KLE3|A0A1D6KLE3_MAIZE;tr|A0A1D6KLE2|A0A1D6KLE2_MAIZE;tr|A0A1D6KLE7|A0A1D6KLE7_MAIZE	2;2;2;2;2;2;2;1	2;2;2;2;2;2;2;1	2;2;2;2;2;2;2;1	tr|A0A1D6KLE4|A0A1D6KLE4_MAIZE PWWP domain protein OS=Zea mays OX=4577 GN=103164616 PE=4 SV=1;tr|A0A1D6KLE6|A0A1D6KLE6_MAIZE PWWP domain protein OS=Zea mays OX=4577 GN=103164616 PE=4 SV=1;tr|A0A1D6KLE1|A0A1D6KLE1_MAIZE PWWP domain protein OS=Zea mays OX=45	8	2	2	2	1	1	1	0	1	0	0	0	0	1	1	1	0	1	0	0	0	0	1	1	1	0	1	0	0	0	0	9.7	9.7	9.7	37.946	352	352;354;360;362;370;391;401;96	0	12.946	4.5	4.5	4.5	0	5.1
tr|B4FD03|B4FD03_MAIZE	tr|B4FD03|B4FD03_MAIZE	2	2	2	tr|B4FD03|B4FD03_MAIZE Aldolase superfamily protein OS=Zea mays OX=4577 GN=100192890 PE=2 SV=1	1	2	2	2	1	1	1	0	0	0	0	0	0	1	1	1	0	0	0	0	0	0	1	1	1	0	0	0	0	0	0	5.8	5.8	5.8	42.904	394	394	0.00098765	3.3827	2	3.8	2	0	0
tr|A0A1D6M2P8|A0A1D6M2P8_MAIZE	tr|A0A1D6M2P8|A0A1D6M2P8_MAIZE	1	1	1	tr|A0A1D6M2P8|A0A1D6M2P8_MAIZE CASP-like protein OS=Zea mays OX=4577 GN=103630265 PE=3 SV=1	1	1	1	1	0	0	0	1	1	1	0	0	0	0	0	0	1	1	1	0	0	0	0	0	0	1	1	1	0	0	0	10.1	10.1	10.1	20.349	189	189	0	8.6219	0	0	0	10.1	10.1
tr|C4J6C7|C4J6C7_MAIZE	tr|C4J6C7|C4J6C7_MAIZE	2	2	2	tr|C4J6C7|C4J6C7_MAIZE Nucleic acid-binding OB-fold-like protein OS=Zea mays OX=4577 GN=100282617 PE=2 SV=1	1	2	2	2	0	1	0	1	0	1	0	0	0	0	1	0	1	0	1	0	0	0	0	1	0	1	0	1	0	0	0	13.9	13.9	13.9	16.345	144	144	0.00181	2.7204	0	6.9	0	6.9	0
tr|C0PFG4|C0PFG4_MAIZE;tr|A0A1D6JJK8|A0A1D6JJK8_MAIZE;tr|A0A1X7YE83|A0A1X7YE83_MAIZE	tr|C0PFG4|C0PFG4_MAIZE;tr|A0A1D6JJK8|A0A1D6JJK8_MAIZE;tr|A0A1X7YE83|A0A1X7YE83_MAIZE	2;1;1	2;1;1	2;1;1	tr|C0PFG4|C0PFG4_MAIZE Alpha/beta-Hydrolases superfamily protein OS=Zea mays OX=4577 GN=100383375 PE=2 SV=1;tr|A0A1D6JJK8|A0A1D6JJK8_MAIZE Alpha/beta-Hydrolases superfamily protein OS=Zea mays OX=4577 GN=100383375 PE=4 SV=1;tr|A0A1X7YE83|A0A1X7YE83_MAIZE U	3	2	2	2	2	0	0	0	1	1	0	0	0	2	0	0	0	1	1	0	0	0	2	0	0	0	1	1	0	0	0	7.7	7.7	7.7	35.563	325	325;176;207	0	3.7215	7.7	0	0	0	4.9
tr|A0A1D6HC83|A0A1D6HC83_MAIZE	tr|A0A1D6HC83|A0A1D6HC83_MAIZE	2	2	2	tr|A0A1D6HC83|A0A1D6HC83_MAIZE Rhodanese-like domain-containing protein 11 chloroplastic OS=Zea mays OX=4577 GN=ZEAMMB73_Zm00001d017097 PE=4 SV=1	1	2	2	2	0	0	1	1	0	1	0	0	1	0	0	1	1	0	1	0	0	1	0	0	1	1	0	1	0	0	1	8.2	8.2	8.2	26.744	244	244	0.0018459	2.8479	0	0	4.5	3.7	0
tr|C0P4Q2|C0P4Q2_MAIZE;tr|A0A1D6NL25|A0A1D6NL25_MAIZE;tr|A0A1D6NL29|A0A1D6NL29_MAIZE;tr|A0A1D6NL28|A0A1D6NL28_MAIZE;tr|Q8S532|Q8S532_MAIZE	tr|C0P4Q2|C0P4Q2_MAIZE;tr|A0A1D6NL25|A0A1D6NL25_MAIZE;tr|A0A1D6NL29|A0A1D6NL29_MAIZE;tr|A0A1D6NL28|A0A1D6NL28_MAIZE;tr|Q8S532|Q8S532_MAIZE	1;1;1;1;1	1;1;1;1;1	1;1;1;1;1	tr|C0P4Q2|C0P4Q2_MAIZE Aldehyde dehydrogenase3 OS=Zea mays OX=4577 GN=541913 PE=2 SV=1;tr|A0A1D6NL25|A0A1D6NL25_MAIZE Aldehyde dehydrogenase3 OS=Zea mays OX=4577 GN=541913 PE=3 SV=1;tr|A0A1D6NL29|A0A1D6NL29_MAIZE Aldehyde dehydrogenase3 OS=Zea mays OX=4577	5	1	1	1	0	1	1	1	0	0	0	0	0	0	1	1	1	0	0	0	0	0	0	1	1	1	0	0	0	0	0	6.7	6.7	6.7	38.337	356	356;356;423;446;502	0.000501	3.5307	0	6.7	6.7	6.7	0
tr|A0A1D6PU20|A0A1D6PU20_MAIZE	tr|A0A1D6PU20|A0A1D6PU20_MAIZE	3	3	3	tr|A0A1D6PU20|A0A1D6PU20_MAIZE Methionine aminopeptidase OS=Zea mays OX=4577 GN=ZEAMMB73_Zm00001d049365 PE=3 SV=1	1	3	3	3	0	0	0	1	1	1	0	0	2	0	0	0	1	1	1	0	0	2	0	0	0	1	1	1	0	0	2	8.2	8.2	8.2	34.534	319	319	0.0005005	3.5288	0	0	0	3.8	3.1
tr|B4FFZ2|B4FFZ2_MAIZE	tr|B4FFZ2|B4FFZ2_MAIZE	8	2	2	tr|B4FFZ2|B4FFZ2_MAIZE Ketol-acid reductoisomerase OS=Zea mays OX=4577 GN=100193695 PE=2 SV=1	1	8	2	2	3	6	3	2	4	2	2	2	2	0	2	0	0	1	0	0	0	0	0	2	0	0	1	0	0	0	0	13.6	6.9	6.9	63.002	579	579	0	41.104	3.8	10.7	5	3.8	7.9
tr|A0A1D6GI75|A0A1D6GI75_MAIZE;tr|A0A1D6GI76|A0A1D6GI76_MAIZE	tr|A0A1D6GI75|A0A1D6GI75_MAIZE;tr|A0A1D6GI76|A0A1D6GI76_MAIZE	1;1	1;1	1;1	tr|A0A1D6GI75|A0A1D6GI75_MAIZE Zinc finger BED domain-containing protein DAYSLEEPER OS=Zea mays OX=4577 GN=100285178 PE=4 SV=1;tr|A0A1D6GI76|A0A1D6GI76_MAIZE Zinc finger BED domain-containing protein DAYSLEEPER OS=Zea mays OX=4577 GN=100285178 PE=4 SV=1	2	1	1	1	1	0	1	0	0	0	1	1	1	1	0	1	0	0	0	1	1	1	1	0	1	0	0	0	1	1	1	2.7	2.7	2.7	83.178	743	743;1375	0.0096424	2.0156	2.7	0	2.7	0	0
tr|A0A1D6GC20|A0A1D6GC20_MAIZE	tr|A0A1D6GC20|A0A1D6GC20_MAIZE	2	1	1	tr|A0A1D6GC20|A0A1D6GC20_MAIZE Pleckstrin homology (PH) domain superfamily protein OS=Zea mays OX=4577 GN=ZEAMMB73_Zm00001d012754 PE=4 SV=1	1	2	1	1	1	1	1	0	1	1	0	0	0	1	1	1	0	0	0	0	0	0	1	1	1	0	0	0	0	0	0	8.3	5.7	5.7	35.601	315	315	0	12.954	5.7	5.7	5.7	0	2.5
tr|B4FYZ0|B4FYZ0_MAIZE;tr|A0A1D6PDG6|A0A1D6PDG6_MAIZE	tr|B4FYZ0|B4FYZ0_MAIZE;tr|A0A1D6PDG6|A0A1D6PDG6_MAIZE	17;9	1;0	1;0	tr|B4FYZ0|B4FYZ0_MAIZE Histone H2B OS=Zea mays OX=4577 GN=100274083 PE=2 SV=1;tr|A0A1D6PDG6|A0A1D6PDG6_MAIZE Histone H2B OS=Zea mays OX=4577 GN=103639304 PE=3 SV=1	2	17	1	1	13	11	10	9	9	8	12	13	10	0	0	0	0	0	0	0	1	1	0	0	0	0	0	0	0	1	1	75.7	6.1	6.1	16.142	148	148;66	1	-2	62.8	68.9	54.7	53.4	45.3
tr|K7V8K5|K7V8K5_MAIZE	tr|K7V8K5|K7V8K5_MAIZE	3	3	3	tr|K7V8K5|K7V8K5_MAIZE Peroxidase OS=Zea mays OX=4577 GN=ZEAMMB73_Zm00001d045845 PE=3 SV=1	1	3	3	3	1	0	1	0	0	0	1	0	0	1	0	1	0	0	0	1	0	0	1	0	1	0	0	0	1	0	0	15.9	15.9	15.9	35.37	333	333	0	8.2512	6.9	0	4.8	0	0
tr|B4FTK0|B4FTK0_MAIZE	tr|B4FTK0|B4FTK0_MAIZE	1	1	1	tr|B4FTK0|B4FTK0_MAIZE Early nodulin-like protein 9 OS=Zea mays OX=4577 GN=100273206 PE=2 SV=1	1	1	1	1	1	1	0	0	0	0	0	0	0	1	1	0	0	0	0	0	0	0	1	1	0	0	0	0	0	0	0	4.5	4.5	4.5	26.415	269	269	0.0034767	2.4552	4.5	4.5	0	0	0
tr|B4FWN1|B4FWN1_MAIZE	tr|B4FWN1|B4FWN1_MAIZE	2	2	2	tr|B4FWN1|B4FWN1_MAIZE NADPH:quinone oxidoreductase OS=Zea mays OX=4577 GN=101027095 PE=2 SV=1	1	2	2	2	2	2	1	1	1	0	1	1	1	2	2	1	1	1	0	1	1	1	2	2	1	1	1	0	1	1	1	7.1	7.1	7.1	22.205	210	210	0	8.1778	7.1	7.1	7.1	7.1	7.1
tr|A0A1D6HM10|A0A1D6HM10_MAIZE;tr|A0A1D6HM13|A0A1D6HM13_MAIZE;tr|A0A1D6HM04|A0A1D6HM04_MAIZE;tr|A0A1D6HM03|A0A1D6HM03_MAIZE;tr|A0A1D6HM01|A0A1D6HM01_MAIZE;tr|A0A1D6HM12|A0A1D6HM12_MAIZE;tr|A0A1D6HLZ9|A0A1D6HLZ9_MAIZE;tr|A0A1D6HM00|A0A1D6HM00_MAIZE;tr|A0A1D6HM08|A0A1D6HM08_MAIZE	tr|A0A1D6HM10|A0A1D6HM10_MAIZE;tr|A0A1D6HM13|A0A1D6HM13_MAIZE;tr|A0A1D6HM04|A0A1D6HM04_MAIZE;tr|A0A1D6HM03|A0A1D6HM03_MAIZE;tr|A0A1D6HM01|A0A1D6HM01_MAIZE;tr|A0A1D6HM12|A0A1D6HM12_MAIZE;tr|A0A1D6HLZ9|A0A1D6HLZ9_MAIZE;tr|A0A1D6HM00|A0A1D6HM00_MAIZE;tr|A0A1D6HM08|A0A1D6HM08_MAIZE	3;3;3;3;3;3;3;3;2	3;3;3;3;3;3;3;3;2	3;3;3;3;3;3;3;3;2	tr|A0A1D6HM10|A0A1D6HM10_MAIZE Isoleucine--tRNA ligase chloroplastic/mitochondrial OS=Zea mays OX=4577 GN=ZEAMMB73_Zm00001d018274 PE=3 SV=1;tr|A0A1D6HM13|A0A1D6HM13_MAIZE Isoleucine--tRNA ligase chloroplastic/mitochondrial OS=Zea mays OX=4577 GN=ZEAMMB73_Z	9	3	3	3	2	2	2	1	1	2	1	2	0	2	2	2	1	1	2	1	2	0	2	2	2	1	1	2	1	2	0	3.9	3.9	3.9	91.683	814	814;856;865;1005;1026;1058;1062;1096;537	0	3.732	2.9	2.9	2	1	1
tr|A0A1D6KGT6|A0A1D6KGT6_MAIZE;tr|A0A1D6KGT5|A0A1D6KGT5_MAIZE	tr|A0A1D6KGT6|A0A1D6KGT6_MAIZE;tr|A0A1D6KGT5|A0A1D6KGT5_MAIZE	1;1	1;1	1;1	tr|A0A1D6KGT6|A0A1D6KGT6_MAIZE Lactoylglutathione lyase / glyoxalase I family protein OS=Zea mays OX=4577 GN=ZEAMMB73_Zm00001d031186 PE=4 SV=1;tr|A0A1D6KGT5|A0A1D6KGT5_MAIZE Lactoylglutathione lyase / glyoxalase I family protein OS=Zea mays OX=4577 GN=ZEAM	2	1	1	1	0	0	0	0	1	0	1	1	0	0	0	0	0	1	0	1	1	0	0	0	0	0	1	0	1	1	0	11.3	11.3	11.3	20.146	186	186;226	0.00096015	3.1777	0	0	0	0	11.3
tr|C4JBB8|C4JBB8_MAIZE	tr|C4JBB8|C4JBB8_MAIZE	5	1	1	tr|C4JBB8|C4JBB8_MAIZE Heat shock 70 kDa protein 9 mitochondrial OS=Zea mays OX=4577 GN=ZEAMMB73_Zm00001d006036 PE=2 SV=1	1	5	1	1	4	3	3	4	4	3	2	2	2	1	0	1	0	1	0	0	0	0	1	0	1	0	1	0	0	0	0	8.7	1.6	1.6	72.743	681	681	0.0070219	2.1678	6.2	5.9	5	7	6.2
tr|A0A1D6HUN2|A0A1D6HUN2_MAIZE;tr|A0A1D6HUN4|A0A1D6HUN4_MAIZE;tr|A0A1D6HUN5|A0A1D6HUN5_MAIZE;tr|A0A1D6HUM8|A0A1D6HUM8_MAIZE;tr|A0A1D6HUN9|A0A1D6HUN9_MAIZE;tr|A0A1D6HUN3|A0A1D6HUN3_MAIZE;tr|B4FWJ7|B4FWJ7_MAIZE;tr|A0A1D6HUM9|A0A1D6HUM9_MAIZE;tr|A0A1D6HUM7|A0A1D6HUM7_MAIZE	tr|A0A1D6HUN2|A0A1D6HUN2_MAIZE;tr|A0A1D6HUN4|A0A1D6HUN4_MAIZE;tr|A0A1D6HUN5|A0A1D6HUN5_MAIZE;tr|A0A1D6HUM8|A0A1D6HUM8_MAIZE;tr|A0A1D6HUN9|A0A1D6HUN9_MAIZE;tr|A0A1D6HUN3|A0A1D6HUN3_MAIZE;tr|B4FWJ7|B4FWJ7_MAIZE;tr|A0A1D6HUM9|A0A1D6HUM9_MAIZE;tr|A0A1D6HUM7|A0A1D6HUM7_MAIZE	1;1;1;1;1;1;1;1;1	1;1;1;1;1;1;1;1;1	1;1;1;1;1;1;1;1;1	tr|A0A1D6HUN2|A0A1D6HUN2_MAIZE D-2-hydroxyglutarate dehydrogenase mitochondrial OS=Zea mays OX=4577 GN=100273608 PE=4 SV=1;tr|A0A1D6HUN4|A0A1D6HUN4_MAIZE D-2-hydroxyglutarate dehydrogenase mitochondrial OS=Zea mays OX=4577 GN=100273608 PE=4 SV=1;tr|A0A1D6H	9	1	1	1	1	1	1	0	0	0	1	0	0	1	1	1	0	0	0	1	0	0	1	1	1	0	0	0	1	0	0	7.8	7.8	7.8	22.354	204	204;361;370;462;477;559;562;602;617	0	36.99	7.8	7.8	7.8	0	0
tr|A0A1D6L853|A0A1D6L853_MAIZE;tr|A0A1D6L856|A0A1D6L856_MAIZE;tr|A0A1D6GFC5|A0A1D6GFC5_MAIZE;tr|B4FP96|B4FP96_MAIZE;tr|A0A1D6GFC4|A0A1D6GFC4_MAIZE;tr|B4FQX6|B4FQX6_MAIZE;tr|A0A1D6L851|A0A1D6L851_MAIZE;tr|A0A1D6L850|A0A1D6L850_MAIZE;tr|A0A1D6L855|A0A1D6L855_MAIZE;tr|A0A1D6GFC6|A0A1D6GFC6_MAIZE;tr|B6T746|B6T746_MAIZE;tr|A0A1D6GFC3|A0A1D6GFC3_MAIZE;tr|A0A1D6HV32|A0A1D6HV32_MAIZE	tr|A0A1D6L853|A0A1D6L853_MAIZE;tr|A0A1D6L856|A0A1D6L856_MAIZE;tr|A0A1D6GFC5|A0A1D6GFC5_MAIZE;tr|B4FP96|B4FP96_MAIZE;tr|A0A1D6GFC4|A0A1D6GFC4_MAIZE;tr|B4FQX6|B4FQX6_MAIZE;tr|A0A1D6L851|A0A1D6L851_MAIZE;tr|A0A1D6L850|A0A1D6L850_MAIZE;tr|A0A1D6L855|A0A1D6L855_MAIZE;tr|A0A1D6GFC6|A0A1D6GFC6_MAIZE;tr|B6T746|B6T746_MAIZE;tr|A0A1D6GFC3|A0A1D6GFC3_MAIZE;tr|A0A1D6HV32|A0A1D6HV32_MAIZE	2;2;2;2;2;2;2;2;1;1;1;1;1	2;2;2;2;2;2;2;2;1;1;1;1;1	2;2;2;2;2;2;2;2;1;1;1;1;1	tr|A0A1D6L853|A0A1D6L853_MAIZE Vesicle-associated membrane protein 722 OS=Zea mays OX=4577 GN=100282952 PE=4 SV=1;tr|A0A1D6L856|A0A1D6L856_MAIZE Vesicle-associated membrane protein 722 OS=Zea mays OX=4577 GN=100282952 PE=3 SV=1;tr|A0A1D6GFC5|A0A1D6GFC5_MAI	13	2	2	2	1	1	0	0	1	1	0	1	0	1	1	0	0	1	1	0	1	0	1	1	0	0	1	1	0	1	0	16.5	16.5	16.5	15.839	139	139;180;202;220;220;222;282;285;145;145;222;236;261	0	4.5576	8.6	8.6	0	0	8.6
tr|A0A1D6JEJ5|A0A1D6JEJ5_MAIZE;tr|K7U6R5|K7U6R5_MAIZE;tr|A0A1D6JEJ1|A0A1D6JEJ1_MAIZE;tr|B4FUG2|B4FUG2_MAIZE	tr|A0A1D6JEJ5|A0A1D6JEJ5_MAIZE;tr|K7U6R5|K7U6R5_MAIZE;tr|A0A1D6JEJ1|A0A1D6JEJ1_MAIZE;tr|B4FUG2|B4FUG2_MAIZE	1;1;1;1	1;1;1;1	1;1;1;1	tr|A0A1D6JEJ5|A0A1D6JEJ5_MAIZE Gamma-soluble NSF attachment protein OS=Zea mays OX=4577 GN=100273308 PE=4 SV=1;tr|K7U6R5|K7U6R5_MAIZE Gamma-soluble NSF attachment protein OS=Zea mays OX=4577 GN=100273308 PE=4 SV=1;tr|A0A1D6JEJ1|A0A1D6JEJ1_MAIZE Gamma-solub	4	1	1	1	1	0	1	1	0	1	1	1	1	1	0	1	1	0	1	1	1	1	1	0	1	1	0	1	1	1	1	5.5	5.5	5.5	24.647	220	220;267;292;295	0.0017849	2.6592	5.5	0	5.5	5.5	0
REV__tr|A0A1D6K3V1|A0A1D6K3V1_MAIZE	REV__tr|A0A1D6K3V1|A0A1D6K3V1_MAIZE	1	1	1	tr|A0A1D6K3V1|A0A1D6K3V1_MAIZE Mitochondrial transcription termination factor family protein OS=Zea mays OX=4577 GN=ZEAMMB73_Zm00001d029242 PE=4 SV=1	1	1	1	1	0	0	1	0	1	0	1	0	0	0	0	1	0	1	0	1	0	0	0	0	1	0	1	0	1	0	0	0	0	0	32.526	303	303	0.0097205	2.0649	0	0	0	0	0
REV__tr|A0A1D6G803|A0A1D6G803_MAIZE	REV__tr|A0A1D6G803|A0A1D6G803_MAIZE	1	1	1	tr|A0A1D6G803|A0A1D6G803_MAIZE Hemerythrin HHE cation-binding domain protein OS=Zea mays OX=4577 GN=ZEAMMB73_Zm00001d012290 PE=4 SV=1	1	1	1	1	0	0	0	0	0	0	0	1	1	0	0	0	0	0	0	0	1	1	0	0	0	0	0	0	0	1	1	0	0	0	22.575	211	211	0.0022282	2.6504	0	0	0	0	0
tr|K7U826|K7U826_MAIZE;tr|A0A1D6Q8W4|A0A1D6Q8W4_MAIZE;tr|A0A1D6Q8W3|A0A1D6Q8W3_MAIZE;tr|B4FNM7|B4FNM7_MAIZE;tr|A0A1D6Q8W2|A0A1D6Q8W2_MAIZE	tr|K7U826|K7U826_MAIZE;tr|A0A1D6Q8W4|A0A1D6Q8W4_MAIZE;tr|A0A1D6Q8W3|A0A1D6Q8W3_MAIZE;tr|B4FNM7|B4FNM7_MAIZE;tr|A0A1D6Q8W2|A0A1D6Q8W2_MAIZE	1;1;1;1;1	1;1;1;1;1	1;1;1;1;1	tr|K7U826|K7U826_MAIZE Rubisco methyltransferase family protein OS=Zea mays OX=4577 GN=100272441 PE=4 SV=1;tr|A0A1D6Q8W4|A0A1D6Q8W4_MAIZE Rubisco methyltransferase family protein OS=Zea mays OX=4577 GN=100272441 PE=4 SV=1;tr|A0A1D6Q8W3|A0A1D6Q8W3_MAIZE Rub	5	1	1	1	0	1	1	1	0	0	0	0	0	0	1	1	1	0	0	0	0	0	0	1	1	1	0	0	0	0	0	4.6	4.6	4.6	34.595	306	306;309;466;503;511	0.00050176	3.5445	0	4.6	4.6	4.6	0
sp|Q9AR14|PIP15_MAIZE	sp|Q9AR14|PIP15_MAIZE	2	1	1	sp|Q9AR14|PIP15_MAIZE Aquaporin PIP1-5 OS=Zea mays OX=4577 GN=PIP1-5 PE=2 SV=1	1	2	1	1	1	1	1	2	1	2	1	1	1	0	0	0	1	0	1	0	0	0	0	0	0	1	0	1	0	0	0	4.9	4.9	4.9	30.724	288	288	1	-2	3.1	3.1	3.1	4.9	3.1
tr|A0A1D6QEU4|A0A1D6QEU4_MAIZE;tr|A0A1D6QET7|A0A1D6QET7_MAIZE;tr|A0A1D6QEZ5|A0A1D6QEZ5_MAIZE;tr|A0A1D6QEZ4|A0A1D6QEZ4_MAIZE;tr|A0A1D6QEU2|A0A1D6QEU2_MAIZE;tr|A0A1D6QEY9|A0A1D6QEY9_MAIZE;tr|A0A1D6QEY5|A0A1D6QEY5_MAIZE;tr|A0A1D6QEW7|A0A1D6QEW7_MAIZE;tr|A0A1D6QES8|A0A1D6QES8_MAIZE;tr|A0A1D6QES3|A0A1D6QES3_MAIZE;tr|A0A1D6QEX9|A0A1D6QEX9_MAIZE;tr|A0A1D6QEZ7|A0A1D6QEZ7_MAIZE;tr|A0A1D6QEZ2|A0A1D6QEZ2_MA…	tr|A0A1D6QEU4|A0A1D6QEU4_MAIZE;tr|A0A1D6QET7|A0A1D6QET7_MAIZE;tr|A0A1D6QEZ5|A0A1D6QEZ5_MAIZE;tr|A0A1D6QEZ4|A0A1D6QEZ4_MAIZE;tr|A0A1D6QEU2|A0A1D6QEU2_MAIZE;tr|A0A1D6QEY9|A0A1D6QEY9_MAIZE;tr|A0A1D6QEY5|A0A1D6QEY5_MAIZE;tr|A0A1D6QEW7|A0A1D6QEW7_MAIZE;tr|A0A1D6QES8|A0A1D6QES8_MAIZE;tr|A0A1D6QES3|A0A1D6QES3_MAIZE;tr|A0A1D6QEX9|A0A1D6QEX9_MAIZE;tr|A0A1D6QEZ7|A0A1D6QEZ7_MAIZE;tr|A0A1D6QEZ2|A0A1D6QEZ2_MA…	1;1;1;1;1;1;1;1;1;1;1;1;1;1;1;1;1;1;1;1;1;1;1;1;1;1;1	1;1;1;1;1;1;1;1;1;1;1;1;1;1;1;1;1;1;1;1;1;1;1;1;1;1;1	1;1;1;1;1;1;1;1;1;1;1;1;1;1;1;1;1;1;1;1;1;1;1;1;1;1;1	tr|A0A1D6QEU4|A0A1D6QEU4_MAIZE Nuclear-pore anchor OS=Zea mays OX=4577 GN=100193455 PE=4 SV=1;tr|A0A1D6QET7|A0A1D6QET7_MAIZE Nuclear-pore anchor OS=Zea mays OX=4577 GN=100193455 PE=4 SV=1;tr|A0A1D6QEZ5|A0A1D6QEZ5_MAIZE Nuclear-pore anchor OS=Zea mays OX=45	27	1	1	1	1	1	1	1	1	1	1	0	1	1	1	1	1	1	1	1	0	1	1	1	1	1	1	1	1	0	1	1.9	1.9	1.9	91.457	804	804;952;1091;1096;1138;1213;1429;1484;1489;1548;1611;1621;1761;1802;1835;1996;1998;2002;2003;2005;2005;2016;2017;2017;2018;2019;2053	0	4.7774	1.9	1.9	1.9	1.9	1.9
tr|B4FN21|B4FN21_MAIZE;tr|A0A1D6I8L7|A0A1D6I8L7_MAIZE	tr|B4FN21|B4FN21_MAIZE;tr|A0A1D6I8L7|A0A1D6I8L7_MAIZE	1;1	1;1	1;1	tr|B4FN21|B4FN21_MAIZE Proteasome subunit beta OS=Zea mays OX=4577 GN=100283981 PE=2 SV=1;tr|A0A1D6I8L7|A0A1D6I8L7_MAIZE Proteasome subunit beta type-4 OS=Zea mays OX=4577 GN=100283981 PE=4 SV=1	2	1	1	1	1	1	0	1	0	1	1	0	0	1	1	0	1	0	1	1	0	0	1	1	0	1	0	1	1	0	0	5.7	5.7	5.7	28.867	263	263;433	0.003871	2.4	5.7	5.7	0	5.7	0
tr|A0A1D6KSJ1|A0A1D6KSJ1_MAIZE	tr|A0A1D6KSJ1|A0A1D6KSJ1_MAIZE	1	1	1	tr|A0A1D6KSJ1|A0A1D6KSJ1_MAIZE Putative prefoldin subunit 5 OS=Zea mays OX=4577 GN=ZEAMMB73_Zm00001d032649 PE=4 SV=1	1	1	1	1	0	1	1	0	0	1	0	0	0	0	1	1	0	0	1	0	0	0	0	1	1	0	0	1	0	0	0	13.8	13.8	13.8	9.4599	87	87	0.0082102	2.1367	0	13.8	13.8	0	0
REV__tr|A0A1D6NQH7|A0A1D6NQH7_MAIZE;REV__tr|A0A1D6NQH6|A0A1D6NQH6_MAIZE;REV__tr|A0A1D6NQG9|A0A1D6NQG9_MAIZE;REV__tr|A0A1D6NQG0|A0A1D6NQG0_MAIZE;REV__tr|A0A1D6NQH5|A0A1D6NQH5_MAIZE;REV__tr|A0A1D6NQH0|A0A1D6NQH0_MAIZE;REV__tr|A0A1D6NQF8|A0A1D6NQF8_MAIZE;REV__tr|A0A1D6NQG2|A0A1D6NQG2_MAIZE;REV__tr|A0A1D6NQG6|A0A1D6NQG6_MAIZE;REV__tr|A0A1D6NQG5|A0A1D6NQG5_MAIZE;REV__tr|A0A1D6NQG3|A0A1D6NQG3_MAIZE;REV…	REV__tr|A0A1D6NQH7|A0A1D6NQH7_MAIZE;REV__tr|A0A1D6NQH6|A0A1D6NQH6_MAIZE;REV__tr|A0A1D6NQG9|A0A1D6NQG9_MAIZE;REV__tr|A0A1D6NQG0|A0A1D6NQG0_MAIZE;REV__tr|A0A1D6NQH5|A0A1D6NQH5_MAIZE;REV__tr|A0A1D6NQH0|A0A1D6NQH0_MAIZE;REV__tr|A0A1D6NQF8|A0A1D6NQF8_MAIZE;REV__tr|A0A1D6NQG2|A0A1D6NQG2_MAIZE;REV__tr|A0A1D6NQG6|A0A1D6NQG6_MAIZE;REV__tr|A0A1D6NQG5|A0A1D6NQG5_MAIZE;REV__tr|A0A1D6NQG3|A0A1D6NQG3_MAIZE;REV…	1;1;1;1;1;1;1;1;1;1;1;1;1;1	1;1;1;1;1;1;1;1;1;1;1;1;1;1	1;1;1;1;1;1;1;1;1;1;1;1;1;1	tr|A0A1D6NQH7|A0A1D6NQH7_MAIZE Plant mobile domain protein family OS=Zea mays OX=4577 GN=103651667 PE=4 SV=1;tr|A0A1D6NQH6|A0A1D6NQH6_MAIZE Plant mobile domain protein family OS=Zea mays OX=4577 GN=103651667 PE=4 SV=1;tr|A0A1D6NQG9|A0A1D6NQG9_MAIZE Plant m	14	1	1	1	1	1	1	0	0	1	0	0	0	1	1	1	0	0	1	0	0	0	1	1	1	0	0	1	0	0	0	0	0	0	144.29	1307	1307;1360;1450;1473;1615;1624;1826;1839;1841;1842;1842;1855;1864;1866	0.0066198	2.179	0	0	0	0	0
tr|A0A1D6EXJ8|A0A1D6EXJ8_MAIZE;tr|A0A1D6EXJ6|A0A1D6EXJ6_MAIZE;tr|A0A1D6EXI0|A0A1D6EXI0_MAIZE;tr|A0A1D6EXH7|A0A1D6EXH7_MAIZE;tr|A0A1D6EXI3|A0A1D6EXI3_MAIZE;tr|A0A1D6EXH1|A0A1D6EXH1_MAIZE;tr|A0A1D6EXI1|A0A1D6EXI1_MAIZE;tr|A0A1D6EXG9|A0A1D6EXG9_MAIZE;tr|A0A1D6EXI2|A0A1D6EXI2_MAIZE;tr|A0A1D6EXI5|A0A1D6EXI5_MAIZE;tr|A0A1D6EXG7|A0A1D6EXG7_MAIZE;tr|A0A1D6EXJ9|A0A1D6EXJ9_MAIZE;tr|A0A1D6EXJ1|A0A1D6EXJ1_MA…	tr|A0A1D6EXJ8|A0A1D6EXJ8_MAIZE;tr|A0A1D6EXJ6|A0A1D6EXJ6_MAIZE;tr|A0A1D6EXI0|A0A1D6EXI0_MAIZE;tr|A0A1D6EXH7|A0A1D6EXH7_MAIZE;tr|A0A1D6EXI3|A0A1D6EXI3_MAIZE;tr|A0A1D6EXH1|A0A1D6EXH1_MAIZE;tr|A0A1D6EXI1|A0A1D6EXI1_MAIZE;tr|A0A1D6EXG9|A0A1D6EXG9_MAIZE;tr|A0A1D6EXI2|A0A1D6EXI2_MAIZE;tr|A0A1D6EXI5|A0A1D6EXI5_MAIZE;tr|A0A1D6EXG7|A0A1D6EXG7_MAIZE;tr|A0A1D6EXJ9|A0A1D6EXJ9_MAIZE;tr|A0A1D6EXJ1|A0A1D6EXJ1_MA…	2;2;2;2;2;2;2;2;2;2;2;2;2;2;1;1;1;1;1;1;1;1;1;1;1;1;1;1	2;2;2;2;2;2;2;2;2;2;2;2;2;2;1;1;1;1;1;1;1;1;1;1;1;1;1;1	2;2;2;2;2;2;2;2;2;2;2;2;2;2;1;1;1;1;1;1;1;1;1;1;1;1;1;1	tr|A0A1D6EXJ8|A0A1D6EXJ8_MAIZE Villin-4 OS=Zea mays OX=4577 GN=100383299 PE=4 SV=1;tr|A0A1D6EXJ6|A0A1D6EXJ6_MAIZE Villin-4 OS=Zea mays OX=4577 GN=100383299 PE=4 SV=1;tr|A0A1D6EXI0|A0A1D6EXI0_MAIZE Villin-4 OS=Zea mays OX=4577 GN=100383299 PE=4 SV=1;tr|A0A1	28	2	2	2	1	2	1	0	0	0	0	1	0	1	2	1	0	0	0	0	1	0	1	2	1	0	0	0	0	1	0	6	6	6	56.609	504	504;511;543;547;548;561;589;595;622;751;908;918;961;962;148;328;430;468;470;477;480;502;503;584;633;792;840;841	0	11.819	3.2	6	3.2	0	0
tr|A0A1D6HAW8|A0A1D6HAW8_MAIZE;tr|A0A1D6GLR6|A0A1D6GLR6_MAIZE;tr|A0A1D6GLR7|A0A1D6GLR7_MAIZE	tr|A0A1D6HAW8|A0A1D6HAW8_MAIZE;tr|A0A1D6GLR6|A0A1D6GLR6_MAIZE;tr|A0A1D6GLR7|A0A1D6GLR7_MAIZE	2;1;1	2;1;1	2;1;1	tr|A0A1D6HAW8|A0A1D6HAW8_MAIZE Glutathione S-transferase Z1 OS=Zea mays OX=4577 GN=ZEAMMB73_Zm00001d016860 PE=4 SV=1;tr|A0A1D6GLR6|A0A1D6GLR6_MAIZE ARM repeat superfamily protein OS=Zea mays OX=4577 GN=ZEAMMB73_Zm00001d013733 PE=4 SV=1;tr|A0A1D6GLR7|A0A1D6	3	2	2	2	2	1	1	0	0	1	1	1	1	2	1	1	0	0	1	1	1	1	2	1	1	0	0	1	1	1	1	10.1	10.1	10.1	30.195	278	278;276;289	0	12.116	10.1	4.3	4.3	0	0
tr|B7ZY87|B7ZY87_MAIZE	tr|B7ZY87|B7ZY87_MAIZE	1	1	1	tr|B7ZY87|B7ZY87_MAIZE Calcium-dependent lipid-binding (CaLB domain) family protein OS=Zea mays OX=4577 GN=100279462 PE=2 SV=1	1	1	1	1	1	1	1	0	0	1	1	0	0	1	1	1	0	0	1	1	0	0	1	1	1	0	0	1	1	0	0	4.6	4.6	4.6	33.213	324	324	0.0026478	2.551	4.6	4.6	4.6	0	0
tr|A0A1D6H1D2|A0A1D6H1D2_MAIZE;tr|A0A1D6H1D3|A0A1D6H1D3_MAIZE;tr|A0A1D6H1C9|A0A1D6H1C9_MAIZE;tr|A0A1D6H1D4|A0A1D6H1D4_MAIZE	tr|A0A1D6H1D2|A0A1D6H1D2_MAIZE;tr|A0A1D6H1D3|A0A1D6H1D3_MAIZE;tr|A0A1D6H1C9|A0A1D6H1C9_MAIZE;tr|A0A1D6H1D4|A0A1D6H1D4_MAIZE	1;1;1;1	1;1;1;1	1;1;1;1	tr|A0A1D6H1D2|A0A1D6H1D2_MAIZE FAD/NAD(P)-binding oxidoreductase family protein OS=Zea mays OX=4577 GN=100272533 PE=4 SV=1;tr|A0A1D6H1D3|A0A1D6H1D3_MAIZE FAD/NAD(P)-binding oxidoreductase family protein OS=Zea mays OX=4577 GN=100272533 PE=4 SV=1;tr|A0A1D6H	4	1	1	1	1	1	0	0	1	0	1	1	0	1	1	0	0	1	0	1	1	0	1	1	0	0	1	0	1	1	0	4.1	4.1	4.1	32.788	292	292;543;558;586	0.0017881	2.6607	4.1	4.1	0	0	4.1
tr|A0A1D6J5Y9|A0A1D6J5Y9_MAIZE;tr|A0A1D6IPS9|A0A1D6IPS9_MAIZE	tr|A0A1D6J5Y9|A0A1D6J5Y9_MAIZE;tr|A0A1D6IPS9|A0A1D6IPS9_MAIZE	1;1	1;1	1;1	tr|A0A1D6J5Y9|A0A1D6J5Y9_MAIZE Acyl carrier protein OS=Zea mays OX=4577 GN=ZEAMMB73_Zm00001d025265 PE=3 SV=1;tr|A0A1D6IPS9|A0A1D6IPS9_MAIZE Acyl carrier protein OS=Zea mays OX=4577 GN=ZEAMMB73_Zm00001d022616 PE=3 SV=1	2	1	1	1	0	0	1	1	1	0	0	1	1	0	0	1	1	1	0	0	1	1	0	0	1	1	1	0	0	1	1	7.6	7.6	7.6	21.417	197	197;266	0.00050201	3.5448	0	0	7.6	7.6	7.6
tr|A0A1D6EGF9|A0A1D6EGF9_MAIZE;tr|A0A1D6EGG2|A0A1D6EGG2_MAIZE;tr|A0A1D6EGG0|A0A1D6EGG0_MAIZE	tr|A0A1D6EGF9|A0A1D6EGF9_MAIZE;tr|A0A1D6EGG2|A0A1D6EGG2_MAIZE;tr|A0A1D6EGG0|A0A1D6EGG0_MAIZE	2;2;2	2;2;2	2;2;2	tr|A0A1D6EGF9|A0A1D6EGF9_MAIZE 60 kDa jasmonate-induced protein OS=Zea mays OX=4577 GN=ZEAMMB73_Zm00001d004591 PE=4 SV=1;tr|A0A1D6EGG2|A0A1D6EGG2_MAIZE 60 kDa jasmonate-induced protein OS=Zea mays OX=4577 GN=ZEAMMB73_Zm00001d004591 PE=4 SV=1;tr|A0A1D6EGG0|	3	2	2	2	1	1	0	0	0	1	0	0	0	1	1	0	0	0	1	0	0	0	1	1	0	0	0	1	0	0	0	11.3	11.3	11.3	25.411	238	238;290;341	0	4.1242	5	6.3	0	0	0
tr|C0P7G7|C0P7G7_MAIZE	tr|C0P7G7|C0P7G7_MAIZE	1	1	1	tr|C0P7G7|C0P7G7_MAIZE Cytochrome c6 chloroplastic OS=Zea mays OX=4577 GN=100382419 PE=2 SV=1	1	1	1	1	1	0	1	1	1	0	1	1	0	1	0	1	1	1	0	1	1	0	1	0	1	1	1	0	1	1	0	7.6	7.6	7.6	19.097	185	185	0	4.4801	7.6	0	7.6	7.6	7.6
tr|A0A1D6GQC6|A0A1D6GQC6_MAIZE;tr|A0A1D6GQC1|A0A1D6GQC1_MAIZE;tr|A0A1D6GQC3|A0A1D6GQC3_MAIZE;tr|A0A1D6GQC2|A0A1D6GQC2_MAIZE	tr|A0A1D6GQC6|A0A1D6GQC6_MAIZE;tr|A0A1D6GQC1|A0A1D6GQC1_MAIZE;tr|A0A1D6GQC3|A0A1D6GQC3_MAIZE;tr|A0A1D6GQC2|A0A1D6GQC2_MAIZE	1;1;1;1	1;1;1;1	1;1;1;1	tr|A0A1D6GQC6|A0A1D6GQC6_MAIZE Uncharacterized protein OS=Zea mays OX=4577 GN=ZEAMMB73_Zm00001d014158 PE=4 SV=1;tr|A0A1D6GQC1|A0A1D6GQC1_MAIZE Uncharacterized protein OS=Zea mays OX=4577 GN=ZEAMMB73_Zm00001d014158 PE=4 SV=1;tr|A0A1D6GQC3|A0A1D6GQC3_MAIZE U	4	1	1	1	1	0	0	0	0	1	1	1	0	1	0	0	0	0	1	1	1	0	1	0	0	0	0	1	1	1	0	5.1	5.1	5.1	16.089	138	138;238;257;270	1	-2	5.1	0	0	0	0
tr|A0A1D6KJ50|A0A1D6KJ50_MAIZE;tr|A0A1D6KJ45|A0A1D6KJ45_MAIZE;tr|B6TAW2|B6TAW2_MAIZE	tr|A0A1D6KJ50|A0A1D6KJ50_MAIZE;tr|A0A1D6KJ45|A0A1D6KJ45_MAIZE;tr|B6TAW2|B6TAW2_MAIZE	1;1;1	1;1;1	1;1;1	tr|A0A1D6KJ50|A0A1D6KJ50_MAIZE Chaperone protein dnaJ 10 OS=Zea mays OX=4577 GN=100282737 PE=4 SV=1;tr|A0A1D6KJ45|A0A1D6KJ45_MAIZE Chaperone protein dnaJ 10 OS=Zea mays OX=4577 GN=100282737 PE=4 SV=1;tr|B6TAW2|B6TAW2_MAIZE Chaperone protein dnaJ 10 OS=Zea	3	1	1	1	1	1	1	0	0	0	1	0	0	1	1	1	0	0	0	1	0	0	1	1	1	0	0	0	1	0	0	5.5	5.5	5.5	24.282	219	219;389;390	0.0017873	2.6607	5.5	5.5	5.5	0	0
tr|A0A1D6K2X2|A0A1D6K2X2_MAIZE;tr|A0A1D6K2X1|A0A1D6K2X1_MAIZE;tr|A0A1D6K2X8|A0A1D6K2X8_MAIZE;tr|A0A1D6K2X7|A0A1D6K2X7_MAIZE;tr|A0A1D6K2V4|A0A1D6K2V4_MAIZE;tr|A0A1D6K2X0|A0A1D6K2X0_MAIZE;tr|A0A1D6K2X5|A0A1D6K2X5_MAIZE;tr|A0A1D6K2V5|A0A1D6K2V5_MAIZE;tr|A0A1D6K2V7|A0A1D6K2V7_MAIZE;tr|A0A1D6K2W2|A0A1D6K2W2_MAIZE;tr|A0A1D6K2W1|A0A1D6K2W1_MAIZE;tr|A0A1D6K2V6|A0A1D6K2V6_MAIZE;tr|A0A1D6K2W6|A0A1D6K2W6_MA…	tr|A0A1D6K2X2|A0A1D6K2X2_MAIZE;tr|A0A1D6K2X1|A0A1D6K2X1_MAIZE;tr|A0A1D6K2X8|A0A1D6K2X8_MAIZE;tr|A0A1D6K2X7|A0A1D6K2X7_MAIZE;tr|A0A1D6K2V4|A0A1D6K2V4_MAIZE;tr|A0A1D6K2X0|A0A1D6K2X0_MAIZE;tr|A0A1D6K2X5|A0A1D6K2X5_MAIZE;tr|A0A1D6K2V5|A0A1D6K2V5_MAIZE;tr|A0A1D6K2V7|A0A1D6K2V7_MAIZE;tr|A0A1D6K2W2|A0A1D6K2W2_MAIZE;tr|A0A1D6K2W1|A0A1D6K2W1_MAIZE;tr|A0A1D6K2V6|A0A1D6K2V6_MAIZE;tr|A0A1D6K2W6|A0A1D6K2W6_MA…	2;2;2;2;2;2;2;2;2;2;2;2;1;1;1	2;2;2;2;2;2;2;2;2;2;2;2;1;1;1	2;2;2;2;2;2;2;2;2;2;2;2;1;1;1	tr|A0A1D6K2X2|A0A1D6K2X2_MAIZE Nuclear cap-binding protein subunit 1 OS=Zea mays OX=4577 GN=ZEAMMB73_Zm00001d029133 PE=4 SV=1;tr|A0A1D6K2X1|A0A1D6K2X1_MAIZE Nuclear cap-binding protein subunit 1 OS=Zea mays OX=4577 GN=ZEAMMB73_Zm00001d029133 PE=4 SV=1;tr|A	15	2	2	2	1	1	2	0	0	1	0	0	1	1	1	2	0	0	1	0	0	1	1	1	2	0	0	1	0	0	1	7.7	7.7	7.7	44.648	388	388;422;457;507;520;521;524;810;826;866;907;921;253;323;740	0	5.8004	4.6	4.6	7.7	0	0
tr|A0A1D6N1D9|A0A1D6N1D9_MAIZE	tr|A0A1D6N1D9|A0A1D6N1D9_MAIZE	1	1	1	tr|A0A1D6N1D9|A0A1D6N1D9_MAIZE Pyridoxal phosphate homeostasis protein OS=Zea mays OX=4577 GN=ZEAMMB73_Zm00001d042092 PE=3 SV=1	1	1	1	1	0	1	1	0	0	0	0	0	0	0	1	1	0	0	0	0	0	0	0	1	1	0	0	0	0	0	0	5.7	5.7	5.7	26.54	245	245	0	4.3753	0	5.7	5.7	0	0
tr|A0A1D6E011|A0A1D6E011_MAIZE;tr|A0A1D6JDW7|A0A1D6JDW7_MAIZE;tr|A0A1D6E026|A0A1D6E026_MAIZE;tr|A0A1D6E025|A0A1D6E025_MAIZE;tr|A0A1D6JDW6|A0A1D6JDW6_MAIZE;tr|A0A1D6E023|A0A1D6E023_MAIZE;tr|A0A1D6E013|A0A1D6E013_MAIZE;tr|K7TSA0|K7TSA0_MAIZE;tr|A0A1D6JDW4|A0A1D6JDW4_MAIZE;tr|A0A1D6E020|A0A1D6E020_MAIZE;tr|A0A1D6JDW9|A0A1D6JDW9_MAIZE;tr|A0A1D6JDW5|A0A1D6JDW5_MAIZE	tr|A0A1D6E011|A0A1D6E011_MAIZE;tr|A0A1D6JDW7|A0A1D6JDW7_MAIZE;tr|A0A1D6E026|A0A1D6E026_MAIZE;tr|A0A1D6E025|A0A1D6E025_MAIZE;tr|A0A1D6JDW6|A0A1D6JDW6_MAIZE;tr|A0A1D6E023|A0A1D6E023_MAIZE;tr|A0A1D6E013|A0A1D6E013_MAIZE;tr|K7TSA0|K7TSA0_MAIZE;tr|A0A1D6JDW4|A0A1D6JDW4_MAIZE;tr|A0A1D6E020|A0A1D6E020_MAIZE;tr|A0A1D6JDW9|A0A1D6JDW9_MAIZE	3;3;3;3;3;3;3;3;3;2;2;1	3;3;3;3;3;3;3;3;3;2;2;1	3;3;3;3;3;3;3;3;3;2;2;1	tr|A0A1D6E011|A0A1D6E011_MAIZE 26S proteasome non-ATPase regulatory subunit 1 homolog B OS=Zea mays OX=4577 GN=103645964 PE=4 SV=1;tr|A0A1D6JDW7|A0A1D6JDW7_MAIZE 26S proteasome non-ATPase regulatory subunit 1 homolog B OS=Zea mays OX=4577 GN=103642042 PE=4	12	3	3	3	2	0	1	1	1	0	0	1	0	2	0	1	1	1	0	0	1	0	2	0	1	1	1	0	0	1	0	4.5	4.5	4.5	66.145	605	605;607;783;867;868;1007;1008;1010;1022;969;972;913	0	4.4958	4	0	2.8	1.2	2.8
tr|K7UT98|K7UT98_MAIZE	tr|K7UT98|K7UT98_MAIZE	2	2	2	tr|K7UT98|K7UT98_MAIZE Thylakoid lumenal 17.9 kDa protein chloroplastic OS=Zea mays OX=4577 GN=ZEAMMB73_Zm00001d008394 PE=4 SV=1	1	2	2	2	1	1	1	0	1	0	1	2	0	1	1	1	0	1	0	1	2	0	1	1	1	0	1	0	1	2	0	6.2	6.2	6.2	30.331	288	288	0.00096993	3.246	3.5	3.5	3.5	0	3.5
tr|B6TC68|B6TC68_MAIZE	tr|B6TC68|B6TC68_MAIZE	3	1	1	tr|B6TC68|B6TC68_MAIZE Peroxisomal biogenesis factor 19 OS=Zea mays OX=4577 GN=100282867 PE=2 SV=1	1	3	1	1	1	2	1	1	1	1	2	1	2	0	1	1	0	0	0	0	1	1	0	1	1	0	0	0	0	1	1	13.8	6.7	6.7	27.524	253	253	0	7.6619	4	10.7	6.7	3.2	4
tr|B6T914|B6T914_MAIZE;tr|K7UZD3|K7UZD3_MAIZE	tr|B6T914|B6T914_MAIZE;tr|K7UZD3|K7UZD3_MAIZE	1;1	1;1	1;1	tr|B6T914|B6T914_MAIZE Pop3 peptide OS=Zea mays OX=4577 GN=100286248 PE=2 SV=1;tr|K7UZD3|K7UZD3_MAIZE Pop3 peptide OS=Zea mays OX=4577 GN=100286248 PE=4 SV=1	2	1	1	1	1	1	0	1	1	0	0	0	0	1	1	0	1	1	0	0	0	0	1	1	0	1	1	0	0	0	0	11.2	11.2	11.2	11.917	107	107;177	0	3.8535	11.2	11.2	0	11.2	11.2
tr|A0A1D6FB78|A0A1D6FB78_MAIZE;tr|A0A1D6FB95|A0A1D6FB95_MAIZE;tr|A0A1D6MQR1|A0A1D6MQR1_MAIZE;tr|A0A1D6FB81|A0A1D6FB81_MAIZE;tr|A0A1D6FB94|A0A1D6FB94_MAIZE;tr|A0A1D6MQR0|A0A1D6MQR0_MAIZE;tr|A0A1D6FB90|A0A1D6FB90_MAIZE;tr|C0HGZ0|C0HGZ0_MAIZE;tr|A0A1D6FB91|A0A1D6FB91_MAIZE;tr|A0A1D6FB88|A0A1D6FB88_MAIZE;tr|A0A1D6MQQ3|A0A1D6MQQ3_MAIZE	tr|A0A1D6FB78|A0A1D6FB78_MAIZE;tr|A0A1D6FB95|A0A1D6FB95_MAIZE;tr|A0A1D6MQR1|A0A1D6MQR1_MAIZE;tr|A0A1D6FB81|A0A1D6FB81_MAIZE;tr|A0A1D6FB94|A0A1D6FB94_MAIZE;tr|A0A1D6MQR0|A0A1D6MQR0_MAIZE;tr|A0A1D6FB90|A0A1D6FB90_MAIZE;tr|C0HGZ0|C0HGZ0_MAIZE;tr|A0A1D6FB91|A0A1D6FB91_MAIZE;tr|A0A1D6FB88|A0A1D6FB88_MAIZE;tr|A0A1D6MQQ3|A0A1D6MQQ3_MAIZE	1;1;1;1;1;1;1;1;1;1;1	1;1;1;1;1;1;1;1;1;1;1	1;1;1;1;1;1;1;1;1;1;1	tr|A0A1D6FB78|A0A1D6FB78_MAIZE Argonaute4a OS=Zea mays OX=4577 GN=100381552 PE=4 SV=1;tr|A0A1D6FB95|A0A1D6FB95_MAIZE Argonaute4a OS=Zea mays OX=4577 GN=100381552 PE=4 SV=1;tr|A0A1D6MQR1|A0A1D6MQR1_MAIZE Argonaute105 OS=Zea mays OX=4577 GN=ZEAMMB73_Zm00001d	11	1	1	1	1	0	1	1	0	0	0	0	0	1	0	1	1	0	0	0	0	0	1	0	1	1	0	0	0	0	0	1.5	1.5	1.5	74.718	670	670;672;673;716;798;812;867;898;899;900;901	0.0026316	2.5236	1.5	0	1.5	1.5	0
tr|A0A1D6KQU8|A0A1D6KQU8_MAIZE	tr|A0A1D6KQU8|A0A1D6KQU8_MAIZE	2	2	2	tr|A0A1D6KQU8|A0A1D6KQU8_MAIZE Cytochrome P450 family 87 subfamily A polypeptide 6 OS=Zea mays OX=4577 GN=ZEAMMB73_Zm00001d032458 PE=3 SV=1	1	2	2	2	1	0	0	0	1	1	0	0	0	1	0	0	0	1	1	0	0	0	1	0	0	0	1	1	0	0	0	3.7	3.7	3.7	58.042	514	514	0	3.7674	1.6	0	0	0	2.1
tr|A0A1D6JGB6|A0A1D6JGB6_MAIZE;tr|A0A1D6JGB5|A0A1D6JGB5_MAIZE	tr|A0A1D6JGB6|A0A1D6JGB6_MAIZE;tr|A0A1D6JGB5|A0A1D6JGB5_MAIZE	1;1	1;1	1;1	tr|A0A1D6JGB6|A0A1D6JGB6_MAIZE Protein KAKU4 OS=Zea mays OX=4577 GN=ZEAMMB73_Zm00001d026487 PE=4 SV=1;tr|A0A1D6JGB5|A0A1D6JGB5_MAIZE Protein KAKU4 OS=Zea mays OX=4577 GN=ZEAMMB73_Zm00001d026487 PE=4 SV=1	2	1	1	1	1	1	1	0	0	1	0	1	0	1	1	1	0	0	1	0	1	0	1	1	1	0	0	1	0	1	0	2.6	2.6	2.6	48.871	454	454;554	0.0097127	2.0646	2.6	2.6	2.6	0	0
tr|A0A1D6QCD8|A0A1D6QCD8_MAIZE;tr|K7V0F3|K7V0F3_MAIZE;tr|A0A1D6QCD2|A0A1D6QCD2_MAIZE;tr|A0A1D6QCD9|A0A1D6QCD9_MAIZE;tr|A0A1D6QCE0|A0A1D6QCE0_MAIZE;tr|A0A1D6QCD5|A0A1D6QCD5_MAIZE	tr|A0A1D6QCD8|A0A1D6QCD8_MAIZE;tr|K7V0F3|K7V0F3_MAIZE;tr|A0A1D6QCD2|A0A1D6QCD2_MAIZE;tr|A0A1D6QCD9|A0A1D6QCD9_MAIZE	3;3;3;2;1;1	3;3;3;2;1;1	3;3;3;2;1;1	tr|A0A1D6QCD8|A0A1D6QCD8_MAIZE Nudix hydrolase 3 OS=Zea mays OX=4577 GN=103654182 PE=4 SV=1;tr|K7V0F3|K7V0F3_MAIZE Nudix hydrolase 3 OS=Zea mays OX=4577 GN=103654182 PE=4 SV=1;tr|A0A1D6QCD2|A0A1D6QCD2_MAIZE Nudix hydrolase 3 OS=Zea mays OX=4577 GN=10365418	6	3	3	3	1	3	1	0	0	1	0	0	0	1	3	1	0	0	1	0	0	0	1	3	1	0	0	1	0	0	0	5.6	5.6	5.6	70.697	623	623;775;790;442;249;350	0	5.3872	2.2	5.6	2.2	0	0
tr|A0A1D6GUH3|A0A1D6GUH3_MAIZE	tr|A0A1D6GUH3|A0A1D6GUH3_MAIZE	1	1	1	tr|A0A1D6GUH3|A0A1D6GUH3_MAIZE Xyloglucan endotransglucosylase/hydrolase OS=Zea mays OX=4577 GN=ZEAMMB73_Zm00001d014614 PE=3 SV=1	1	1	1	1	1	1	1	0	1	1	0	1	0	1	1	1	0	1	1	0	1	0	1	1	1	0	1	1	0	1	0	4.5	4.5	4.5	41.785	377	377	0	10.008	4.5	4.5	4.5	0	4.5
tr|A3KLI1|A3KLI1_MAIZE;sp|P12950|DHN1_MAIZE	tr|A3KLI1|A3KLI1_MAIZE;sp|P12950|DHN1_MAIZE	1;1	1;1	1;1	tr|A3KLI1|A3KLI1_MAIZE Dehydrin DHN1 OS=Zea mays OX=4577 GN=rab17 PE=2 SV=1;sp|P12950|DHN1_MAIZE Dehydrin DHN1 OS=Zea mays OX=4577 GN=DHN1 PE=1 SV=2	2	1	1	1	1	0	0	0	0	0	0	0	0	1	0	0	0	0	0	0	0	0	1	0	0	0	0	0	0	0	0	5.4	5.4	5.4	17.075	168	168;168	0.0089358	2.0839	5.4	0	0	0	0
tr|A0A1D6GKP2|A0A1D6GKP2_MAIZE;tr|A0A1D6LD00|A0A1D6LD00_MAIZE;tr|A0A1D6GKP7|A0A1D6GKP7_MAIZE;tr|A0A1D6GKP4|A0A1D6GKP4_MAIZE;tr|A0A1D6GKP3|A0A1D6GKP3_MAIZE;tr|A0A1D6GKP1|A0A1D6GKP1_MAIZE;tr|A0A1D6GKP6|A0A1D6GKP6_MAIZE;tr|C0P9F2|C0P9F2_MAIZE	tr|A0A1D6GKP2|A0A1D6GKP2_MAIZE;tr|A0A1D6LD00|A0A1D6LD00_MAIZE;tr|A0A1D6GKP7|A0A1D6GKP7_MAIZE;tr|A0A1D6GKP4|A0A1D6GKP4_MAIZE;tr|A0A1D6GKP3|A0A1D6GKP3_MAIZE;tr|A0A1D6GKP1|A0A1D6GKP1_MAIZE;tr|A0A1D6GKP6|A0A1D6GKP6_MAIZE;tr|C0P9F2|C0P9F2_MAIZE	1;1;1;1;1;1;1;1	1;1;1;1;1;1;1;1	1;1;1;1;1;1;1;1	tr|A0A1D6GKP2|A0A1D6GKP2_MAIZE PH domain containing protein OS=Zea mays OX=4577 GN=ZEAMMB73_Zm00001d013589 PE=4 SV=1;tr|A0A1D6LD00|A0A1D6LD00_MAIZE Pleckstrin homology (PH) domain-containing protein OS=Zea mays OX=4577 GN=100284752 PE=4 SV=1;tr|A0A1D6GKP7|	8	1	1	1	1	1	0	0	1	1	0	1	0	1	1	0	0	1	1	0	1	0	1	1	0	0	1	1	0	1	0	9.9	9.9	9.9	11.301	101	101;384;384;400;434;472;500;573	0.0042553	2.319	9.9	9.9	0	0	9.9
tr|A0A1D6N2W9|A0A1D6N2W9_MAIZE;tr|B6SZD1|B6SZD1_MAIZE;tr|A0A1D6N2X0|A0A1D6N2X0_MAIZE;tr|A0A1D6MP43|A0A1D6MP43_MAIZE	tr|A0A1D6N2W9|A0A1D6N2W9_MAIZE;tr|B6SZD1|B6SZD1_MAIZE	3;3;1;1	3;3;1;1	3;3;1;1	tr|A0A1D6N2W9|A0A1D6N2W9_MAIZE Mitochondrial import receptor subunit TOM20-4 OS=Zea mays OX=4577 GN=100281827 PE=4 SV=1;tr|B6SZD1|B6SZD1_MAIZE Mitochondrial import receptor subunit TOM20-4 OS=Zea mays OX=4577 GN=100281827 PE=2 SV=1	4	3	3	3	1	2	2	2	3	2	1	1	0	1	2	2	2	3	2	1	1	0	1	2	2	2	3	2	1	1	0	28.1	28.1	28.1	18.971	171	171;203;72;163	0	31.57	9.9	17.5	17.5	17.5	28.1
tr|B4FGJ4|B4FGJ4_MAIZE;tr|A0A1D6KFZ4|A0A1D6KFZ4_MAIZE;tr|A0A1D6LR32|A0A1D6LR32_MAIZE	tr|B4FGJ4|B4FGJ4_MAIZE	6;1;1	1;0;0	1;0;0	tr|B4FGJ4|B4FGJ4_MAIZE Pyruvate dehydrogenase E1 component subunit alpha OS=Zea mays OX=4577 GN=732791 PE=2 SV=1	3	6	1	1	3	4	3	2	3	1	3	1	1	1	1	1	1	1	0	0	0	0	1	1	1	1	1	0	0	0	0	19.7	3.1	3.1	42.75	390	390;591;615	0.0014144	3.0223	7.9	12.8	9	5.4	9.2
tr|A0A1D6IE45|A0A1D6IE45_MAIZE	tr|A0A1D6IE45|A0A1D6IE45_MAIZE	1	1	1	tr|A0A1D6IE45|A0A1D6IE45_MAIZE Receptor-like protein kinase RK20-1 OS=Zea mays OX=4577 GN=ZEAMMB73_Zm00001d021698 PE=4 SV=1	1	1	1	1	1	0	0	0	0	0	1	1	0	1	0	0	0	0	0	1	1	0	1	0	0	0	0	0	1	1	0	2.8	2.8	2.8	49.967	470	470	0.0096502	2.0161	2.8	0	0	0	0
tr|B4FTS6|B4FTS6_MAIZE;sp|P29022|CHIA_MAIZE;sp|P29023|CHIB_MAIZE	tr|B4FTS6|B4FTS6_MAIZE;sp|P29022|CHIA_MAIZE	3;2;1	3;2;1	3;2;1	tr|B4FTS6|B4FTS6_MAIZE Endochitinase A OS=Zea mays OX=4577 GN=100283098 PE=2 SV=1;sp|P29022|CHIA_MAIZE Endochitinase A OS=Zea mays OX=4577 PE=1 SV=1	3	3	3	3	0	0	0	0	0	3	0	0	0	0	0	0	0	0	3	0	0	0	0	0	0	0	0	3	0	0	0	12.1	12.1	12.1	29.211	280	280;280;269	0	5.4522	0	0	0	0	0
tr|A0A1D6QK12|A0A1D6QK12_MAIZE	tr|A0A1D6QK12|A0A1D6QK12_MAIZE	6	1	1	tr|A0A1D6QK12|A0A1D6QK12_MAIZE Phospho-2-dehydro-3-deoxyheptonate aldolase OS=Zea mays OX=4577 GN=ZEAMMB73_Zm00001d052797 PE=3 SV=1	1	6	1	1	5	4	4	3	2	2	3	4	2	1	1	0	1	1	0	1	1	0	1	1	0	1	1	0	1	1	0	16.4	2.7	2.7	41.993	377	377	1	-2	13.3	10.9	10.6	7.4	5
tr|A0A1D6E8D7|A0A1D6E8D7_MAIZE;tr|A0A1D6J8N0|A0A1D6J8N0_MAIZE;tr|A0A1D6E8D9|A0A1D6E8D9_MAIZE;tr|A0A1D6E8D6|A0A1D6E8D6_MAIZE;tr|A0A1D6E8E0|A0A1D6E8E0_MAIZE	tr|A0A1D6E8D7|A0A1D6E8D7_MAIZE;tr|A0A1D6J8N0|A0A1D6J8N0_MAIZE;tr|A0A1D6E8D9|A0A1D6E8D9_MAIZE;tr|A0A1D6E8D6|A0A1D6E8D6_MAIZE	3;2;2;2;1	3;2;2;2;1	2;1;1;1;1	tr|A0A1D6E8D7|A0A1D6E8D7_MAIZE Eukaryotic translation initiation factor 4B2 OS=Zea mays OX=4577 GN=100304283 PE=4 SV=1;tr|A0A1D6J8N0|A0A1D6J8N0_MAIZE Eukaryotic translation initiation factor 4B OS=Zea mays OX=4577 GN=ZEAMMB73_Zm00001d025692 PE=4 SV=1;tr|A0	5	3	3	2	1	3	0	0	0	2	0	0	0	1	3	0	0	0	2	0	0	0	1	2	0	0	0	1	0	0	0	11	11	7.4	31.329	282	282;355;556;561;152	0	3.9252	3.5	11	0	0	0
tr|A0A1D6F5J0|A0A1D6F5J0_MAIZE;tr|A0A1D6F5J1|A0A1D6F5J1_MAIZE	tr|A0A1D6F5J0|A0A1D6F5J0_MAIZE;tr|A0A1D6F5J1|A0A1D6F5J1_MAIZE	2;1	2;1	2;1	tr|A0A1D6F5J0|A0A1D6F5J0_MAIZE Uncharacterized protein OS=Zea mays OX=4577 GN=ZEAMMB73_Zm00001d007320 PE=4 SV=1;tr|A0A1D6F5J1|A0A1D6F5J1_MAIZE Uncharacterized protein OS=Zea mays OX=4577 GN=ZEAMMB73_Zm00001d007320 PE=4 SV=1	2	2	2	2	1	0	1	1	0	0	1	1	1	1	0	1	1	0	0	1	1	1	1	0	1	1	0	0	1	1	1	25.6	25.6	25.6	9.9836	86	86;203	0	4.3496	12.8	0	12.8	12.8	0
tr|A0A1D6QSR2|A0A1D6QSR2_MAIZE;tr|K7U7Z2|K7U7Z2_MAIZE;tr|A0A1D6QSQ8|A0A1D6QSQ8_MAIZE;tr|K7UBL3|K7UBL3_MAIZE;tr|A0A1D6QSR0|A0A1D6QSR0_MAIZE;tr|K7US34|K7US34_MAIZE;tr|A0A1D6QSR8|A0A1D6QSR8_MAIZE	tr|A0A1D6QSR2|A0A1D6QSR2_MAIZE;tr|K7U7Z2|K7U7Z2_MAIZE;tr|A0A1D6QSQ8|A0A1D6QSQ8_MAIZE;tr|K7UBL3|K7UBL3_MAIZE;tr|A0A1D6QSR0|A0A1D6QSR0_MAIZE;tr|K7US34|K7US34_MAIZE;tr|A0A1D6QSR8|A0A1D6QSR8_MAIZE	2;2;2;2;2;2;1	2;2;2;2;2;2;1	2;2;2;2;2;2;1	tr|A0A1D6QSR2|A0A1D6QSR2_MAIZE Zinc finger CCCH domain-containing protein 40 OS=Zea mays OX=4577 GN=100192091 PE=4 SV=1;tr|K7U7Z2|K7U7Z2_MAIZE Zinc finger CCCH domain-containing protein 40 OS=Zea mays OX=4577 GN=100192091 PE=4 SV=1;tr|A0A1D6QSQ8|A0A1D6QSQ8	7	2	2	2	1	0	2	0	0	0	1	1	1	1	0	2	0	0	0	1	1	1	1	0	2	0	0	0	1	1	1	8.6	8.6	8.6	29.76	257	257;320;349;390;409;453;205	0.0022163	2.5802	4.7	0	8.6	0	0
tr|A0A1D6I6C4|A0A1D6I6C4_MAIZE;tr|C0HEE6|C0HEE6_MAIZE;tr|A0A1D6I6C2|A0A1D6I6C2_MAIZE	tr|A0A1D6I6C4|A0A1D6I6C4_MAIZE;tr|C0HEE6|C0HEE6_MAIZE;tr|A0A1D6I6C2|A0A1D6I6C2_MAIZE	4;4;4	4;4;4	4;4;4	tr|A0A1D6I6C4|A0A1D6I6C4_MAIZE Peroxidase OS=Zea mays OX=4577 GN=ZEAMMB73_Zm00001d020808 PE=3 SV=1;tr|C0HEE6|C0HEE6_MAIZE Peroxidase OS=Zea mays OX=4577 GN=ZEAMMB73_Zm00001d020808 PE=2 SV=1;tr|A0A1D6I6C2|A0A1D6I6C2_MAIZE Peroxidase 17 OS=Zea mays OX=4577 G	3	4	4	4	0	0	0	0	0	0	3	2	1	0	0	0	0	0	0	3	2	1	0	0	0	0	0	0	3	2	1	25.3	25.3	25.3	29.152	265	265;347;601	0	12.104	0	0	0	0	0
tr|A0A1D6JQB9|A0A1D6JQB9_MAIZE;tr|A0A1D6JQC0|A0A1D6JQC0_MAIZE	tr|A0A1D6JQB9|A0A1D6JQB9_MAIZE;tr|A0A1D6JQC0|A0A1D6JQC0_MAIZE	2;2	2;2	2;2	tr|A0A1D6JQB9|A0A1D6JQB9_MAIZE Os03g0176600-like protein OS=Zea mays OX=4577 GN=103631786 PE=4 SV=1;tr|A0A1D6JQC0|A0A1D6JQC0_MAIZE Os03g0176600-like protein OS=Zea mays OX=4577 GN=103631786 PE=4 SV=1	2	2	2	2	2	1	2	0	1	1	1	1	0	2	1	2	0	1	1	1	1	0	2	1	2	0	1	1	1	1	0	10	10	10	23.66	221	221;234	0	3.7427	10	5	10	0	5
REV__tr|A0A1D6G1G1|A0A1D6G1G1_MAIZE;REV__tr|A0A1D6NFZ3|A0A1D6NFZ3_MAIZE;REV__tr|A0A1D6NG02|A0A1D6NG02_MAIZE;REV__tr|A0A1D6NFZ4|A0A1D6NFZ4_MAIZE;REV__tr|A0A1D6NFZ1|A0A1D6NFZ1_MAIZE;REV__tr|A0A1D6NFZ6|A0A1D6NFZ6_MAIZE;REV__tr|A0A1D6NG11|A0A1D6NG11_MAIZE;REV__tr|A0A1D6NG08|A0A1D6NG08_MAIZE;REV__tr|A0A1D6NG14|A0A1D6NG14_MAIZE;REV__tr|A0A1D6NG01|A0A1D6NG01_MAIZE;REV__tr|A0A1D6NG06|A0A1D6NG06_MAIZE;REV…	REV__tr|A0A1D6G1G1|A0A1D6G1G1_MAIZE;REV__tr|A0A1D6NFZ3|A0A1D6NFZ3_MAIZE;REV__tr|A0A1D6NG02|A0A1D6NG02_MAIZE;REV__tr|A0A1D6NFZ4|A0A1D6NFZ4_MAIZE;REV__tr|A0A1D6NFZ1|A0A1D6NFZ1_MAIZE;REV__tr|A0A1D6NFZ6|A0A1D6NFZ6_MAIZE;REV__tr|A0A1D6NG11|A0A1D6NG11_MAIZE;REV__tr|A0A1D6NG08|A0A1D6NG08_MAIZE;REV__tr|A0A1D6NG14|A0A1D6NG14_MAIZE;REV__tr|A0A1D6NG01|A0A1D6NG01_MAIZE;REV__tr|A0A1D6NG06|A0A1D6NG06_MAIZE;REV…	1;1;1;1;1;1;1;1;1;1;1;1;1	1;1;1;1;1;1;1;1;1;1;1;1;1	1;1;1;1;1;1;1;1;1;1;1;1;1	tr|A0A1D6G1G1|A0A1D6G1G1_MAIZE Protein kinase superfamily protein OS=Zea mays OX=4577 GN=ZEAMMB73_Zm00001d011572 PE=4 SV=1;tr|A0A1D6NFZ3|A0A1D6NFZ3_MAIZE ATP binding protein OS=Zea mays OX=4577 GN=ZEAMMB73_Zm00001d043900 PE=3 SV=1;tr|A0A1D6NG02|A0A1D6NG02_	13	1	1	1	0	1	0	1	0	0	1	1	0	0	1	0	1	0	0	1	1	0	0	1	0	1	0	0	1	1	0	0	0	0	44.465	392	392;443;451;458;495;545;571;591;620;766;768;792;845	0.0074257	2.1613	0	0	0	0	0
tr|B4FG53|B4FG53_MAIZE	tr|B4FG53|B4FG53_MAIZE	4	2	1	tr|B4FG53|B4FG53_MAIZE Malate dehydrogenase OS=Zea mays OX=4577 GN=100193743 PE=2 SV=1	1	4	2	1	3	4	3	3	2	2	2	2	2	1	2	1	1	0	0	0	0	0	0	1	1	0	0	0	0	0	0	9.4	6.3	3	41.113	394	394	0.00098717	3.3819	6.3	9.4	6.1	6.3	3
tr|B6TBD4|B6TBD4_MAIZE;tr|B6SVI7|B6SVI7_MAIZE	tr|B6TBD4|B6TBD4_MAIZE;tr|B6SVI7|B6SVI7_MAIZE	4;3	2;1	2;1	tr|B6TBD4|B6TBD4_MAIZE Nascent polypeptide-associated complex subunit beta OS=Zea mays OX=4577 GN=100282781 PE=2 SV=1;tr|B6SVI7|B6SVI7_MAIZE Nascent polypeptide-associated complex subunit beta OS=Zea mays OX=4577 GN=100422791 PE=2 SV=1	2	4	2	2	3	2	1	3	2	1	1	0	0	1	1	0	2	1	1	0	0	0	1	1	0	2	1	1	0	0	0	24.5	16	16	17.961	163	163;169	0.0018493	2.8589	20.2	16	4.3	20.2	16
tr|A0A1D6FCR2|A0A1D6FCR2_MAIZE;tr|A0A1D6MNJ0|A0A1D6MNJ0_MAIZE;tr|A0A1D6MNI9|A0A1D6MNI9_MAIZE;tr|A0A1D6FCR1|A0A1D6FCR1_MAIZE	tr|A0A1D6FCR2|A0A1D6FCR2_MAIZE;tr|A0A1D6MNJ0|A0A1D6MNJ0_MAIZE;tr|A0A1D6MNI9|A0A1D6MNI9_MAIZE;tr|A0A1D6FCR1|A0A1D6FCR1_MAIZE	2;2;2;2	2;2;2;2	2;2;2;2	tr|A0A1D6FCR2|A0A1D6FCR2_MAIZE Deoxy xylulose reductoisomerase2 OS=Zea mays OX=4577 GN=ZEAMMB73_Zm00001d008427 PE=3 SV=1;tr|A0A1D6MNJ0|A0A1D6MNJ0_MAIZE Deoxy xylulose reductoisomerase1 OS=Zea mays OX=4577 GN=ZEAMMB73_Zm00001d040163 PE=3 SV=1;tr|A0A1D6MNI9|	4	2	2	2	0	0	1	1	1	1	0	0	0	0	0	1	1	1	1	0	0	0	0	0	1	1	1	1	0	0	0	5.5	5.5	5.5	45.629	422	422;472;473;573	0	12.825	0	0	1.9	3.6	3.6
tr|B6T484|B6T484_MAIZE	tr|B6T484|B6T484_MAIZE	4	4	4	tr|B6T484|B6T484_MAIZE Mitogen-activated protein kinase OS=Zea mays OX=4577 GN=542144 PE=2 SV=1	1	4	4	4	4	2	0	1	1	1	0	0	0	4	2	0	1	1	1	0	0	0	4	2	0	1	1	1	0	0	0	13.7	13.7	13.7	42.333	372	372	0	7.226	13.7	7.5	0	3.5	3.5
tr|K7UA00|K7UA00_MAIZE	tr|K7UA00|K7UA00_MAIZE	1	1	1	tr|K7UA00|K7UA00_MAIZE Protein EXORDIUM OS=Zea mays OX=4577 GN=103654240 PE=4 SV=1	1	1	1	1	1	1	1	0	1	0	0	0	1	1	1	1	0	1	0	0	0	1	1	1	1	0	1	0	0	0	1	3.7	3.7	3.7	33.305	325	325	0	6.6309	3.7	3.7	3.7	0	3.7
tr|A0A1D6K8X5|A0A1D6K8X5_MAIZE	tr|A0A1D6K8X5|A0A1D6K8X5_MAIZE	2	2	2	tr|A0A1D6K8X5|A0A1D6K8X5_MAIZE Uncharacterized protein OS=Zea mays OX=4577 GN=ZEAMMB73_Zm00001d030010 PE=4 SV=1	1	2	2	2	1	2	1	0	1	0	0	0	0	1	2	1	0	1	0	0	0	0	1	2	1	0	1	0	0	0	0	9.9	9.9	9.9	26.559	233	233	0.0018223	2.7752	3.9	9.9	6	0	3.9
tr|A0A1D6G0W8|A0A1D6G0W8_MAIZE;tr|A0A1D6G0X4|A0A1D6G0X4_MAIZE;tr|A0A1D6G0X6|A0A1D6G0X6_MAIZE;tr|K7V0B9|K7V0B9_MAIZE	tr|A0A1D6G0W8|A0A1D6G0W8_MAIZE;tr|A0A1D6G0X4|A0A1D6G0X4_MAIZE;tr|A0A1D6G0X6|A0A1D6G0X6_MAIZE;tr|K7V0B9|K7V0B9_MAIZE	1;1;1;1	1;1;1;1	1;1;1;1	tr|A0A1D6G0W8|A0A1D6G0W8_MAIZE Putative DUF1296 domain containing family protein OS=Zea mays OX=4577 GN=103636139 PE=4 SV=1;tr|A0A1D6G0X4|A0A1D6G0X4_MAIZE Putative DUF1296 domain containing family protein OS=Zea mays OX=4577 GN=103636139 PE=4 SV=1;tr|A0A1D	4	1	1	1	1	1	1	1	1	1	0	1	1	1	1	1	1	1	1	0	1	1	1	1	1	1	1	1	0	1	1	4.4	4.4	4.4	41.057	388	388;445;545;840	0	10.081	4.4	4.4	4.4	4.4	4.4
tr|A0A1D6QK75|A0A1D6QK75_MAIZE;tr|K7V364|K7V364_MAIZE;tr|A0A1D6QK73|A0A1D6QK73_MAIZE	tr|A0A1D6QK75|A0A1D6QK75_MAIZE;tr|K7V364|K7V364_MAIZE;tr|A0A1D6QK73|A0A1D6QK73_MAIZE	10;10;9	3;3;3	3;3;3	tr|A0A1D6QK75|A0A1D6QK75_MAIZE Heat shock protein 90-5 chloroplastic OS=Zea mays OX=4577 GN=ZEAMMB73_Zm00001d052809 PE=3 SV=1;tr|K7V364|K7V364_MAIZE Heat shock protein 90-5 chloroplastic OS=Zea mays OX=4577 GN=ZEAMMB73_Zm00001d052809 PE=3 SV=1;tr|A0A1D6QK7	3	10	3	3	5	9	7	7	5	7	6	5	4	1	3	1	1	1	1	0	0	0	1	3	1	1	1	1	0	0	0	18.3	6.1	6.1	88.668	787	787;793;791	0	11.225	10.3	16.6	13	13	8.6
tr|A0A1D6LEU4|A0A1D6LEU4_MAIZE;tr|B4FY31|B4FY31_MAIZE	tr|A0A1D6LEU4|A0A1D6LEU4_MAIZE;tr|B4FY31|B4FY31_MAIZE	1;1	1;1	1;1	tr|A0A1D6LEU4|A0A1D6LEU4_MAIZE Chloroplast J-like domain 1 OS=Zea mays OX=4577 GN=100217132 PE=4 SV=1;tr|B4FY31|B4FY31_MAIZE Chloroplast J-like domain 1 OS=Zea mays OX=4577 GN=100217132 PE=2 SV=1	2	1	1	1	1	1	1	0	0	1	0	0	0	1	1	1	0	0	1	0	0	0	1	1	1	0	0	1	0	0	0	5.2	5.2	5.2	28.301	250	250;291	0	3.7804	5.2	5.2	5.2	0	0
tr|A0A1D6H154|A0A1D6H154_MAIZE;tr|B6T1F1|B6T1F1_MAIZE;tr|A0A1D6H153|A0A1D6H153_MAIZE;tr|B4FJZ7|B4FJZ7_MAIZE	tr|A0A1D6H154|A0A1D6H154_MAIZE;tr|B6T1F1|B6T1F1_MAIZE;tr|A0A1D6H153|A0A1D6H153_MAIZE;tr|B4FJZ7|B4FJZ7_MAIZE	5;5;5;4	1;1;1;0	1;1;1;0	tr|A0A1D6H154|A0A1D6H154_MAIZE 60S ribosomal protein L19 OS=Zea mays OX=4577 GN=542284 PE=4 SV=1;tr|B6T1F1|B6T1F1_MAIZE Ribosomal protein L19 OS=Zea mays OX=4577 GN=542284 PE=2 SV=1;tr|A0A1D6H153|A0A1D6H153_MAIZE Ribosomal protein L19 OS=Zea mays OX=4577 G	4	5	1	1	4	4	3	3	3	4	3	3	2	1	1	0	0	0	1	0	0	0	1	1	0	0	0	1	0	0	0	25.9	15.2	15.2	13.177	112	112;207;220;208	0.0022252	2.6336	25.9	25.9	10.7	10.7	10.7
tr|A0A1D6J0P4|A0A1D6J0P4_MAIZE;tr|A0A1D6J0P5|A0A1D6J0P5_MAIZE;tr|A0A1D6PW93|A0A1D6PW93_MAIZE;tr|A0A1D6J0P8|A0A1D6J0P8_MAIZE;tr|A0A1D6PW97|A0A1D6PW97_MAIZE;tr|A0A1D6PW94|A0A1D6PW94_MAIZE;tr|A0A1D6J0P6|A0A1D6J0P6_MAIZE;tr|B6TBW5|B6TBW5_MAIZE;tr|K7UBN6|K7UBN6_MAIZE;tr|A0A1D6PW95|A0A1D6PW95_MAIZE	tr|A0A1D6J0P4|A0A1D6J0P4_MAIZE;tr|A0A1D6J0P5|A0A1D6J0P5_MAIZE;tr|A0A1D6PW93|A0A1D6PW93_MAIZE;tr|A0A1D6J0P8|A0A1D6J0P8_MAIZE;tr|A0A1D6PW97|A0A1D6PW97_MAIZE;tr|A0A1D6PW94|A0A1D6PW94_MAIZE;tr|A0A1D6J0P6|A0A1D6J0P6_MAIZE;tr|B6TBW5|B6TBW5_MAIZE;tr|K7UBN6|K7UBN6_MAIZE;tr|A0A1D6PW95|A0A1D6PW95_MAIZE	2;2;2;2;2;2;2;2;2;2	2;2;2;2;2;2;2;2;2;2	2;2;2;2;2;2;2;2;2;2	tr|A0A1D6J0P4|A0A1D6J0P4_MAIZE Tyrosyl-tRNA synthetase OS=Zea mays OX=4577 GN=100282839 PE=3 SV=1;tr|A0A1D6J0P5|A0A1D6J0P5_MAIZE Tyrosyl-tRNA synthetase OS=Zea mays OX=4577 GN=100282839 PE=3 SV=1;tr|A0A1D6PW93|A0A1D6PW93_MAIZE Tyrosine--tRNA ligase 1 cytop	10	2	2	2	1	1	0	0	1	0	0	0	0	1	1	0	0	1	0	0	0	0	1	1	0	0	1	0	0	0	0	17.3	17.3	17.3	21.316	191	191;318;321;341;356;368;378;379;382;395	0	4.5693	7.3	7.3	0	0	9.9
tr|K7U372|K7U372_MAIZE	tr|K7U372|K7U372_MAIZE	3	3	3	tr|K7U372|K7U372_MAIZE GrpE protein homolog OS=Zea mays OX=4577 GN=100272696 PE=3 SV=1	1	3	3	3	1	3	1	0	2	2	1	1	2	1	3	1	0	2	2	1	1	2	1	3	1	0	2	2	1	1	2	13.9	13.9	13.9	36.166	332	332	0	13.517	3.3	13.9	3.3	0	7.8
tr|B4FYU2|B4FYU2_MAIZE	tr|B4FYU2|B4FYU2_MAIZE	2	1	1	tr|B4FYU2|B4FYU2_MAIZE Glyceraldehyde-3-phosphate dehydrogenase A OS=Zea mays OX=4577 GN=100275810 PE=2 SV=1	1	2	1	1	0	0	2	1	0	0	0	1	1	0	0	1	1	0	0	0	1	1	0	0	1	1	0	0	0	1	1	16.7	6	6	23.024	215	215	0.0038676	2.3933	0	0	16.7	6	0
tr|A0A1D6L6Z3|A0A1D6L6Z3_MAIZE;tr|A0A1D6L6Z4|A0A1D6L6Z4_MAIZE	tr|A0A1D6L6Z3|A0A1D6L6Z3_MAIZE;tr|A0A1D6L6Z4|A0A1D6L6Z4_MAIZE	1;1	1;1	1;1	tr|A0A1D6L6Z3|A0A1D6L6Z3_MAIZE Nuclear pore complex protein NUP1 OS=Zea mays OX=4577 GN=ZEAMMB73_Zm00001d034371 PE=4 SV=1;tr|A0A1D6L6Z4|A0A1D6L6Z4_MAIZE Nuclear pore complex protein NUP1 OS=Zea mays OX=4577 GN=ZEAMMB73_Zm00001d034371 PE=4 SV=1	2	1	1	1	1	0	1	0	1	0	1	0	1	1	0	1	0	1	0	1	0	1	1	0	1	0	1	0	1	0	1	1.5	1.5	1.5	113.36	1112	1112;1319	0.0018265	2.7877	1.5	0	1.5	0	1.5
tr|K7TLJ6|K7TLJ6_MAIZE;tr|A0A1D6IZK0|A0A1D6IZK0_MAIZE;tr|A0A1D6IZK6|A0A1D6IZK6_MAIZE;tr|A0A1D6IZK5|A0A1D6IZK5_MAIZE;tr|A0A1D6IZK7|A0A1D6IZK7_MAIZE;tr|A0A1D6IZK3|A0A1D6IZK3_MAIZE;tr|A0A1D6IZK8|A0A1D6IZK8_MAIZE;tr|A0A1D6EUK9|A0A1D6EUK9_MAIZE;tr|A0A1D6IZK4|A0A1D6IZK4_MAIZE	tr|K7TLJ6|K7TLJ6_MAIZE;tr|A0A1D6IZK0|A0A1D6IZK0_MAIZE;tr|A0A1D6IZK6|A0A1D6IZK6_MAIZE;tr|A0A1D6IZK5|A0A1D6IZK5_MAIZE;tr|A0A1D6IZK7|A0A1D6IZK7_MAIZE;tr|A0A1D6IZK3|A0A1D6IZK3_MAIZE	5;5;4;4;4;4;1;1;1	1;1;1;1;1;1;0;0;0	1;1;1;1;1;1;0;0;0	tr|K7TLJ6|K7TLJ6_MAIZE Valine--tRNA ligase mitochondrial 1 OS=Zea mays OX=4577 GN=ZEAMMB73_Zm00001d024493 PE=4 SV=1;tr|A0A1D6IZK0|A0A1D6IZK0_MAIZE Valine--tRNA ligase mitochondrial 1 OS=Zea mays OX=4577 GN=ZEAMMB73_Zm00001d024493 PE=4 SV=1;tr|A0A1D6IZK6|A0	9	5	1	1	3	4	3	1	3	2	2	1	2	1	1	0	0	1	0	0	0	0	1	1	0	0	1	0	0	0	0	6	1.5	1.5	92.714	815	815;835;436;484;604;750;42;344;375	0.0042717	2.3499	4.5	5.9	3.2	1.2	4.5
tr|B6T5X7|B6T5X7_MAIZE;tr|B6T5F4|B6T5F4_MAIZE;tr|A0A1D6EW24|A0A1D6EW24_MAIZE;tr|B4FB98|B4FB98_MAIZE	tr|B6T5X7|B6T5X7_MAIZE;tr|B6T5F4|B6T5F4_MAIZE;tr|A0A1D6EW24|A0A1D6EW24_MAIZE;tr|B4FB98|B4FB98_MAIZE	2;2;2;1	2;2;2;1	2;2;2;1	tr|B6T5X7|B6T5X7_MAIZE Uncharacterized protein OS=Zea mays OX=4577 GN=100276162 PE=2 SV=1;tr|B6T5F4|B6T5F4_MAIZE Uncharacterized protein OS=Zea mays OX=4577 GN=100192083 PE=2 SV=1;tr|A0A1D6EW24|A0A1D6EW24_MAIZE Uncharacterized protein OS=Zea mays OX=4577 G	4	2	2	2	1	0	1	0	1	0	1	0	0	1	0	1	0	1	0	1	0	0	1	0	1	0	1	0	1	0	0	28.8	28.8	28.8	9.1736	80	80;80;97;100	0.0017945	2.6803	13.8	0	15	0	15
tr|A0A1D6JIM7|A0A1D6JIM7_MAIZE;tr|B6TB84|B6TB84_MAIZE;tr|B4FCR7|B4FCR7_MAIZE;tr|A0A1D6FPK7|A0A1D6FPK7_MAIZE;tr|A0A1D6E520|A0A1D6E520_MAIZE;tr|A0A1D6GR01|A0A1D6GR01_MAIZE;tr|A0A1D6E513|A0A1D6E513_MAIZE;tr|A0A1D6GR02|A0A1D6GR02_MAIZE;tr|B4FJX6|B4FJX6_MAIZE;tr|A0A1D6LHK3|A0A1D6LHK3_MAIZE;tr|A0A1D6GQZ9|A0A1D6GQZ9_MAIZE	tr|A0A1D6JIM7|A0A1D6JIM7_MAIZE;tr|B6TB84|B6TB84_MAIZE;tr|B4FCR7|B4FCR7_MAIZE	3;3;2;1;1;1;1;1;1;1;1	1;1;0;0;0;0;0;0;0;0;0	1;1;0;0;0;0;0;0;0;0;0	tr|A0A1D6JIM7|A0A1D6JIM7_MAIZE Soluble inorganic pyrophosphatase 1 OS=Zea mays OX=4577 GN=100282768 PE=3 SV=1;tr|B6TB84|B6TB84_MAIZE Soluble inorganic pyrophosphatase 1 OS=Zea mays OX=4577 GN=100282768 PE=2 SV=1;tr|B4FCR7|B4FCR7_MAIZE Soluble inorganic pyr	11	3	1	1	1	1	1	1	0	1	1	0	1	1	0	0	1	0	1	1	0	1	1	0	0	1	0	1	1	0	1	14.4	7	7	22.675	201	201;214;224;66;132;133;163;204;214;220;655	0.0022212	2.6092	7	3.5	4	7	0
tr|A0A1D6MK62|A0A1D6MK62_MAIZE;tr|A0A1D6MK68|A0A1D6MK68_MAIZE;tr|C0HFU7|C0HFU7_MAIZE;sp|Q43270|PLDA1_MAIZE;tr|B8A021|B8A021_MAIZE;tr|A0A1D6LZK1|A0A1D6LZK1_MAIZE	tr|A0A1D6MK62|A0A1D6MK62_MAIZE;tr|A0A1D6MK68|A0A1D6MK68_MAIZE;tr|C0HFU7|C0HFU7_MAIZE;sp|Q43270|PLDA1_MAIZE;tr|B8A021|B8A021_MAIZE	7;7;7;7;6;1	1;1;1;1;1;0	1;1;1;1;1;0	tr|A0A1D6MK62|A0A1D6MK62_MAIZE Phospholipase D1 OS=Zea mays OX=4577 GN=542702 PE=4 SV=1;tr|A0A1D6MK68|A0A1D6MK68_MAIZE Phospholipase D OS=Zea mays OX=4577 GN=542702 PE=3 SV=1;tr|C0HFU7|C0HFU7_MAIZE Phospholipase D OS=Zea mays OX=4577 GN=542702 PE=2 SV=1;sp	6	7	1	1	5	5	4	2	4	1	2	2	1	1	1	0	0	1	0	0	0	0	1	1	0	0	1	0	0	0	0	12.1	2.8	2.8	77.287	677	677;783;812;812;743;906	0	8.7423	8.4	9.2	8	3.2	7.7
tr|A0A1D6HBA1|A0A1D6HBA1_MAIZE;tr|A0A1D6HBA0|A0A1D6HBA0_MAIZE;tr|A0A1D6IE86|A0A1D6IE86_MAIZE;tr|A0A1D6IEE9|A0A1D6IEE9_MAIZE;tr|A0A1D6IEF4|A0A1D6IEF4_MAIZE	tr|A0A1D6HBA1|A0A1D6HBA1_MAIZE;tr|A0A1D6HBA0|A0A1D6HBA0_MAIZE	5;5;1;1;1	5;5;1;1;1	5;5;1;1;1	tr|A0A1D6HBA1|A0A1D6HBA1_MAIZE ATATH13 OS=Zea mays OX=4577 GN=ZEAMMB73_Zm00001d016926 PE=4 SV=1;tr|A0A1D6HBA0|A0A1D6HBA0_MAIZE ATATH13 OS=Zea mays OX=4577 GN=ZEAMMB73_Zm00001d016926 PE=4 SV=1	5	5	5	5	0	1	1	1	0	3	1	0	0	0	1	1	1	0	3	1	0	0	0	1	1	1	0	3	1	0	0	7	7	7	79.145	701	701;749;115;131;361	0	4.9547	0	1.7	1.3	1.7	0
tr|A0A1D6J5V6|A0A1D6J5V6_MAIZE	tr|A0A1D6J5V6|A0A1D6J5V6_MAIZE	1	1	1	tr|A0A1D6J5V6|A0A1D6J5V6_MAIZE Uncharacterized protein OS=Zea mays OX=4577 GN=ZEAMMB73_Zm00001d025249 PE=4 SV=1	1	1	1	1	0	0	0	1	1	0	0	1	0	0	0	0	1	1	0	0	1	0	0	0	0	1	1	0	0	1	0	4.1	4.1	4.1	37.98	345	345	1	-2	0	0	0	4.1	4.1
tr|A0A1D6IHP1|A0A1D6IHP1_MAIZE;tr|A0A1D6IHP3|A0A1D6IHP3_MAIZE;tr|A0A1D6IHP8|A0A1D6IHP8_MAIZE;tr|A0A1D6IHP6|A0A1D6IHP6_MAIZE;tr|A0A1D6IHP2|A0A1D6IHP2_MAIZE;tr|A0A1D6IHP5|A0A1D6IHP5_MAIZE;tr|A0A1D6IHQ1|A0A1D6IHQ1_MAIZE;tr|A0A1D6IHQ0|A0A1D6IHQ0_MAIZE;tr|A0A1D6IHP9|A0A1D6IHP9_MAIZE;tr|A0A1D6IHP4|A0A1D6IHP4_MAIZE;tr|A0A1D6IHP0|A0A1D6IHP0_MAIZE	tr|A0A1D6IHP1|A0A1D6IHP1_MAIZE;tr|A0A1D6IHP3|A0A1D6IHP3_MAIZE;tr|A0A1D6IHP8|A0A1D6IHP8_MAIZE;tr|A0A1D6IHP6|A0A1D6IHP6_MAIZE;tr|A0A1D6IHP2|A0A1D6IHP2_MAIZE;tr|A0A1D6IHP5|A0A1D6IHP5_MAIZE;tr|A0A1D6IHQ1|A0A1D6IHQ1_MAIZE;tr|A0A1D6IHQ0|A0A1D6IHQ0_MAIZE;tr|A0A1D6IHP9|A0A1D6IHP9_MAIZE;tr|A0A1D6IHP4|A0A1D6IHP4_MAIZE	4;3;3;3;3;3;2;2;2;2;1	4;3;3;3;3;3;2;2;2;2;1	4;3;3;3;3;3;2;2;2;2;1	tr|A0A1D6IHP1|A0A1D6IHP1_MAIZE ARM repeat superfamily protein OS=Zea mays OX=4577 GN=103633334 PE=4 SV=1;tr|A0A1D6IHP3|A0A1D6IHP3_MAIZE ARM repeat superfamily protein OS=Zea mays OX=4577 GN=103633334 PE=4 SV=1;tr|A0A1D6IHP8|A0A1D6IHP8_MAIZE ARM repeat supe	11	4	4	4	0	1	0	1	1	1	1	0	0	0	1	0	1	1	1	1	0	0	0	1	0	1	1	1	1	0	0	4.5	4.5	4.5	123.26	1126	1126;570;598;858;903;960;423;484;747;767;156	0	10.985	0	0.7	0	1.5	1.3
tr|A0A1D6FDX7|A0A1D6FDX7_MAIZE;tr|K7UYE0|K7UYE0_MAIZE;tr|A0A1D6FDX9|A0A1D6FDX9_MAIZE;tr|C0P7D9|C0P7D9_MAIZE;tr|A0A1D6FDY2|A0A1D6FDY2_MAIZE;tr|A0A1D6MM07|A0A1D6MM07_MAIZE;tr|A0A1D6FDY5|A0A1D6FDY5_MAIZE	tr|A0A1D6FDX7|A0A1D6FDX7_MAIZE;tr|K7UYE0|K7UYE0_MAIZE;tr|A0A1D6FDX9|A0A1D6FDX9_MAIZE;tr|C0P7D9|C0P7D9_MAIZE;tr|A0A1D6FDY2|A0A1D6FDY2_MAIZE	3;3;3;3;3;1;1	3;3;3;3;3;1;1	2;2;2;2;2;0;0	tr|A0A1D6FDX7|A0A1D6FDX7_MAIZE Glucose translocator1 OS=Zea mays OX=4577 GN=541809 PE=3 SV=1;tr|K7UYE0|K7UYE0_MAIZE Glucose translocator1 OS=Zea mays OX=4577 GN=541809 PE=3 SV=1;tr|A0A1D6FDX9|A0A1D6FDX9_MAIZE Glucose translocator1 OS=Zea mays OX=4577 GN=54	7	3	3	2	2	0	0	0	1	1	1	1	0	2	0	0	0	1	1	1	1	0	1	0	0	0	0	1	0	0	0	8.2	8.2	3.6	29.996	281	281;347;517;539;553;151;151	0	10.321	8.2	0	0	0	4.6
tr|A0A1D6MK52|A0A1D6MK52_MAIZE	tr|A0A1D6MK52|A0A1D6MK52_MAIZE	1	1	1	tr|A0A1D6MK52|A0A1D6MK52_MAIZE Thiol-disulfide oxidoreductase DCC OS=Zea mays OX=4577 GN=103649691 PE=4 SV=1	1	1	1	1	1	0	1	1	0	1	1	1	0	1	0	1	1	0	1	1	1	0	1	0	1	1	0	1	1	1	0	5.3	5.3	5.3	21.401	189	189	0.0096696	2.0334	5.3	0	5.3	5.3	0
tr|B6SUK9|B6SUK9_MAIZE	tr|B6SUK9|B6SUK9_MAIZE	2	2	1	tr|B6SUK9|B6SUK9_MAIZE L-ornithine N5-acetyltransferase NATA1 OS=Zea mays OX=4577 GN=100193115 PE=2 SV=1	1	2	2	1	0	0	0	2	1	0	0	0	0	0	0	0	2	1	0	0	0	0	0	0	0	1	1	0	0	0	0	13.3	13.3	9.3	24.133	225	225	0	12.061	0	0	0	13.3	9.3
tr|A0A1D6PJ23|A0A1D6PJ23_MAIZE;tr|B8A0E5|B8A0E5_MAIZE;tr|A0A1D6PJ22|A0A1D6PJ22_MAIZE	tr|A0A1D6PJ23|A0A1D6PJ23_MAIZE;tr|B8A0E5|B8A0E5_MAIZE;tr|A0A1D6PJ22|A0A1D6PJ22_MAIZE	2;2;1	2;2;1	2;2;1	tr|A0A1D6PJ23|A0A1D6PJ23_MAIZE Omega-amidase chloroplastic OS=Zea mays OX=4577 GN=100279870 PE=4 SV=1;tr|B8A0E5|B8A0E5_MAIZE Omega-amidase chloroplastic OS=Zea mays OX=4577 GN=100279870 PE=2 SV=1;tr|A0A1D6PJ22|A0A1D6PJ22_MAIZE Omega-amidase chloroplastic O	3	2	2	2	1	1	0	1	1	0	0	1	0	1	1	0	1	1	0	0	1	0	1	1	0	1	1	0	0	1	0	8.2	8.2	8.2	36.221	331	331;362;426	0	3.8842	4.5	4.5	0	4.5	3.6
tr|A0A1D6H8X3|A0A1D6H8X3_MAIZE	tr|A0A1D6H8X3|A0A1D6H8X3_MAIZE	1	1	1	tr|A0A1D6H8X3|A0A1D6H8X3_MAIZE Gamma carbonic anhydrase-like 2 mitochondrial OS=Zea mays OX=4577 GN=ZEAMMB73_Zm00001d016566 PE=4 SV=1	1	1	1	1	1	1	1	1	1	1	0	0	0	1	1	1	1	1	1	0	0	0	1	1	1	1	1	1	0	0	0	4.4	4.4	4.4	31.498	296	296	0.0096308	2.0096	4.4	4.4	4.4	4.4	4.4
tr|A0A1D6E916|A0A1D6E916_MAIZE;tr|A0A1D6E917|A0A1D6E917_MAIZE;tr|A0A1D6J869|A0A1D6J869_MAIZE;tr|K7TTX0|K7TTX0_MAIZE	tr|A0A1D6E916|A0A1D6E916_MAIZE;tr|A0A1D6E917|A0A1D6E917_MAIZE;tr|A0A1D6J869|A0A1D6J869_MAIZE;tr|K7TTX0|K7TTX0_MAIZE	4;4;2;2	4;4;2;2	4;4;2;2	tr|A0A1D6E916|A0A1D6E916_MAIZE Plant UBX domain-containing protein 4 OS=Zea mays OX=4577 GN=ZEAMMB73_Zm00001d003393 PE=4 SV=1;tr|A0A1D6E917|A0A1D6E917_MAIZE Plant UBX domain-containing protein 4 OS=Zea mays OX=4577 GN=ZEAMMB73_Zm00001d003393 PE=4 SV=1;tr|A	4	4	4	4	1	4	1	1	0	1	0	0	0	1	4	1	1	0	1	0	0	0	1	4	1	1	0	1	0	0	0	19.9	19.9	19.9	28.828	276	276;312;217;313	0	34.431	9.1	19.9	9.1	4.3	0
tr|A0A1D6HNG1|A0A1D6HNG1_MAIZE	tr|A0A1D6HNG1|A0A1D6HNG1_MAIZE	2	2	2	tr|A0A1D6HNG1|A0A1D6HNG1_MAIZE Transmembrane 9 superfamily member OS=Zea mays OX=4577 GN=ZEAMMB73_Zm00001d018389 PE=3 SV=1	1	2	2	2	1	1	2	0	0	0	0	0	0	1	1	2	0	0	0	0	0	0	1	1	2	0	0	0	0	0	0	4.4	4.4	4.4	73.916	661	661	0	3.8676	2	2	4.4	0	0
tr|A0A1D6G5X1|A0A1D6G5X1_MAIZE;tr|A0A1D6G5W9|A0A1D6G5W9_MAIZE;tr|A0A1D6G5W1|A0A1D6G5W1_MAIZE;tr|A0A1D6G5W6|A0A1D6G5W6_MAIZE;tr|K7VM86|K7VM86_MAIZE;tr|A0A1D6G5W0|A0A1D6G5W0_MAIZE	tr|A0A1D6G5X1|A0A1D6G5X1_MAIZE;tr|A0A1D6G5W9|A0A1D6G5W9_MAIZE;tr|A0A1D6G5W1|A0A1D6G5W1_MAIZE;tr|A0A1D6G5W6|A0A1D6G5W6_MAIZE;tr|K7VM86|K7VM86_MAIZE;tr|A0A1D6G5W0|A0A1D6G5W0_MAIZE	1;1;1;1;1;1	1;1;1;1;1;1	1;1;1;1;1;1	tr|A0A1D6G5X1|A0A1D6G5X1_MAIZE Dynamin-related protein 3A OS=Zea mays OX=4577 GN=100279900 PE=3 SV=1;tr|A0A1D6G5W9|A0A1D6G5W9_MAIZE Dynamin-related protein 3A OS=Zea mays OX=4577 GN=100279900 PE=3 SV=1;tr|A0A1D6G5W1|A0A1D6G5W1_MAIZE Dynamin-related protein	6	1	1	1	1	1	1	1	1	0	1	1	0	1	1	1	1	1	0	1	1	0	1	1	1	1	1	0	1	1	0	1.6	1.6	1.6	69.442	627	627;633;691;784;821;850	0.004207	2.2609	1.6	1.6	1.6	1.6	1.6
tr|A0A1D6K7C1|A0A1D6K7C1_MAIZE;tr|B6U577|B6U577_MAIZE	tr|A0A1D6K7C1|A0A1D6K7C1_MAIZE;tr|B6U577|B6U577_MAIZE	1;1	1;1	1;1	tr|A0A1D6K7C1|A0A1D6K7C1_MAIZE Glutathione transferase39 OS=Zea mays OX=4577 GN=541848 PE=4 SV=1;tr|B6U577|B6U577_MAIZE Glutathione S-transferase GSTU6 OS=Zea mays OX=4577 GN=541848 PE=2 SV=1	2	1	1	1	0	0	0	1	1	1	0	0	0	0	0	0	1	1	1	0	0	0	0	0	0	1	1	1	0	0	0	10.8	10.8	10.8	12.45	111	111;200	0	5.5857	0	0	0	10.8	10.8
tr|A0A1D6DZW5|A0A1D6DZW5_MAIZE	tr|A0A1D6DZW5|A0A1D6DZW5_MAIZE	2	2	2	tr|A0A1D6DZW5|A0A1D6DZW5_MAIZE Orf protein OS=Zea mays OX=4577 GN=ZEAMMB73_Zm00001d002353 PE=4 SV=1	1	2	2	2	0	2	1	0	0	0	0	0	1	0	2	1	0	0	0	0	0	1	0	2	1	0	0	0	0	0	1	6.3	6.3	6.3	42.581	395	395	0	4.038	0	6.3	3	0	0
tr|A0A1D6P3B8|A0A1D6P3B8_MAIZE;tr|A0A1D6P3B9|A0A1D6P3B9_MAIZE	tr|A0A1D6P3B8|A0A1D6P3B8_MAIZE;tr|A0A1D6P3B9|A0A1D6P3B9_MAIZE	2;2	2;2	2;2	tr|A0A1D6P3B8|A0A1D6P3B8_MAIZE 110 kDa U5 small nuclear ribonucleoprotein component CLO OS=Zea mays OX=4577 GN=ZEAMMB73_Zm00001d046549 PE=4 SV=1;tr|A0A1D6P3B9|A0A1D6P3B9_MAIZE 110 kDa U5 small nuclear ribonucleoprotein component CLO OS=Zea mays OX=4577 GN=	2	2	2	2	1	2	2	0	0	0	0	0	0	1	2	2	0	0	0	0	0	0	1	2	2	0	0	0	0	0	0	4.9	4.9	4.9	50.983	452	452;979	0.00098328	3.3525	2.9	4.9	4.9	0	0
tr|A0A1D6NHK3|A0A1D6NHK3_MAIZE;tr|K7V039|K7V039_MAIZE	tr|A0A1D6NHK3|A0A1D6NHK3_MAIZE;tr|K7V039|K7V039_MAIZE	2;1	1;0	1;0	tr|A0A1D6NHK3|A0A1D6NHK3_MAIZE ADP,ATP carrier protein OS=Zea mays OX=4577 GN=ZEAMMB73_Zm00001d044060 PE=3 SV=1;tr|K7V039|K7V039_MAIZE ADP,ATP carrier protein OS=Zea mays OX=4577 GN=ZEAMMB73_Zm00001d011471 PE=3 SV=1	2	2	1	1	2	2	1	1	1	1	1	1	1	1	1	1	0	0	0	0	0	0	1	1	1	0	0	0	0	0	0	3.4	1.5	1.5	70.395	650	650;634	0	3.7126	3.4	3.4	1.5	1.8	1.8
tr|B6T4R7|B6T4R7_MAIZE;tr|B4G1M9|B4G1M9_MAIZE;tr|A0A1D6GF89|A0A1D6GF89_MAIZE;tr|B4F7Y0|B4F7Y0_MAIZE;tr|A0A1D6JPZ4|A0A1D6JPZ4_MAIZE;tr|B6TM48|B6TM48_MAIZE;tr|A0A1D6PJC3|A0A1D6PJC3_MAIZE;tr|A0A1D6KVM3|A0A1D6KVM3_MAIZE;tr|A0A1D6KVM0|A0A1D6KVM0_MAIZE;tr|A0A1D6GF91|A0A1D6GF91_MAIZE;tr|A0A1D6PJC7|A0A1D6PJC7_MAIZE;tr|A0A1D6KVM7|A0A1D6KVM7_MAIZE;tr|A0A1D6JPZ6|A0A1D6JPZ6_MAIZE;tr|A0A1D6PJC5|A0A1D6PJC5_MAI…	tr|B6T4R7|B6T4R7_MAIZE;tr|B4G1M9|B4G1M9_MAIZE;tr|A0A1D6GF89|A0A1D6GF89_MAIZE;tr|B4F7Y0|B4F7Y0_MAIZE;tr|A0A1D6JPZ4|A0A1D6JPZ4_MAIZE;tr|B6TM48|B6TM48_MAIZE;tr|A0A1D6PJC3|A0A1D6PJC3_MAIZE;tr|A0A1D6KVM3|A0A1D6KVM3_MAIZE;tr|A0A1D6KVM0|A0A1D6KVM0_MAIZE	3;3;2;2;2;2;2;2;2;1;1;1;1;1;1;1;1;1;1;1;1;1;1;1;1;1;1;1	3;3;2;2;2;2;2;2;2;1;1;1;1;1;1;1;1;1;1;1;1;1;1;1;1;1;1;1	3;3;2;2;2;2;2;2;2;1;1;1;1;1;1;1;1;1;1;1;1;1;1;1;1;1;1;1	tr|B6T4R7|B6T4R7_MAIZE Serine/threonine-protein phosphatase OS=Zea mays OX=4577 GN=100282302 PE=2 SV=1;tr|B4G1M9|B4G1M9_MAIZE Serine/threonine-protein phosphatase OS=Zea mays OX=4577 GN=100381284 PE=2 SV=1;tr|A0A1D6GF89|A0A1D6GF89_MAIZE Serine/threonine-pr	28	3	3	3	2	1	1	0	0	0	1	1	0	2	1	1	0	0	0	1	1	0	2	1	1	0	0	0	1	1	0	11.7	11.7	11.7	35.189	307	307;307;270;313;313;315;339;375;387;65;115;115;115;164;197;199;199;200;229;291;299;306;306;306;306;315;330;338	0	4.4624	7.5	2.9	4.2	0	0
tr|A0A1D6MM62|A0A1D6MM62_MAIZE;tr|A0A1D6FDT4|A0A1D6FDT4_MAIZE;tr|A0A1D6MM63|A0A1D6MM63_MAIZE;tr|A0A1D6FDT6|A0A1D6FDT6_MAIZE;tr|A0A1D6FDT9|A0A1D6FDT9_MAIZE;tr|A0A1D6FDT7|A0A1D6FDT7_MAIZE;tr|A0A1D6MM64|A0A1D6MM64_MAIZE;tr|A0A1D6MM61|A0A1D6MM61_MAIZE;tr|A0A1D6FDT8|A0A1D6FDT8_MAIZE;tr|A0A1D6MM57|A0A1D6MM57_MAIZE;tr|A0A1D6MM59|A0A1D6MM59_MAIZE;tr|A0A1D6FDT2|A0A1D6FDT2_MAIZE	tr|A0A1D6MM62|A0A1D6MM62_MAIZE;tr|A0A1D6FDT4|A0A1D6FDT4_MAIZE;tr|A0A1D6MM63|A0A1D6MM63_MAIZE;tr|A0A1D6FDT6|A0A1D6FDT6_MAIZE;tr|A0A1D6FDT9|A0A1D6FDT9_MAIZE;tr|A0A1D6FDT7|A0A1D6FDT7_MAIZE;tr|A0A1D6MM64|A0A1D6MM64_MAIZE;tr|A0A1D6MM61|A0A1D6MM61_MAIZE;tr|A0A1D6FDT8|A0A1D6FDT8_MAIZE;tr|A0A1D6MM57|A0A1D6MM57_MAIZE;tr|A0A1D6MM59|A0A1D6MM59_MAIZE;tr|A0A1D6FDT2|A0A1D6FDT2_MAIZE	1;1;1;1;1;1;1;1;1;1;1;1	1;1;1;1;1;1;1;1;1;1;1;1	1;1;1;1;1;1;1;1;1;1;1;1	tr|A0A1D6MM62|A0A1D6MM62_MAIZE Uncharacterized protein OS=Zea mays OX=4577 GN=100382048 PE=4 SV=1;tr|A0A1D6FDT4|A0A1D6FDT4_MAIZE Uncharacterized protein OS=Zea mays OX=4577 GN=ZEAMMB73_Zm00001d008531 PE=4 SV=1;tr|A0A1D6MM63|A0A1D6MM63_MAIZE Uncharacterized	12	1	1	1	1	1	0	1	0	0	0	0	0	1	1	0	1	0	0	0	0	0	1	1	0	1	0	0	0	0	0	3.9	3.9	3.9	34.074	311	311;316;344;349;399;401;409;433;442;461;580;582	0.0030554	2.4895	3.9	3.9	0	3.9	0
tr|A0A1D6M481|A0A1D6M481_MAIZE;tr|A0A1D6M480|A0A1D6M480_MAIZE;tr|A0A1D6M478|A0A1D6M478_MAIZE;tr|B6TSQ5|B6TSQ5_MAIZE;tr|A0A1D6M475|A0A1D6M475_MAIZE;tr|A0A1D6M476|A0A1D6M476_MAIZE	tr|A0A1D6M481|A0A1D6M481_MAIZE;tr|A0A1D6M480|A0A1D6M480_MAIZE;tr|A0A1D6M478|A0A1D6M478_MAIZE;tr|B6TSQ5|B6TSQ5_MAIZE;tr|A0A1D6M475|A0A1D6M475_MAIZE;tr|A0A1D6M476|A0A1D6M476_MAIZE	1;1;1;1;1;1	1;1;1;1;1;1	1;1;1;1;1;1	tr|A0A1D6M481|A0A1D6M481_MAIZE Microtubule-associated protein 65-5 OS=Zea mays OX=4577 GN=100284360 PE=4 SV=1;tr|A0A1D6M480|A0A1D6M480_MAIZE Microtubule-associated protein 65-5 OS=Zea mays OX=4577 GN=100284360 PE=4 SV=1;tr|A0A1D6M478|A0A1D6M478_MAIZE Micro	6	1	1	1	1	0	0	0	0	0	1	1	0	1	0	0	0	0	0	1	1	0	1	0	0	0	0	0	1	1	0	2.5	2.5	2.5	50.514	440	440;475;553;578;585;613	1	-2	2.5	0	0	0	0
tr|B6TTM6|B6TTM6_MAIZE;tr|B6SLN4|B6SLN4_MAIZE	tr|B6TTM6|B6TTM6_MAIZE;tr|B6SLN4|B6SLN4_MAIZE	1;1	1;1	1;1	tr|B6TTM6|B6TTM6_MAIZE Uncharacterized protein OS=Zea mays OX=4577 GN=ZEAMMB73_Zm00001d048242 PE=2 SV=1;tr|B6SLN4|B6SLN4_MAIZE Uncharacterized protein OS=Zea mays OX=4577 GN=100276776 PE=2 SV=1	2	1	1	1	1	1	1	1	1	0	1	1	0	1	1	1	1	1	0	1	1	0	1	1	1	1	1	0	1	1	0	9.6	9.6	9.6	13.97	125	125;125	0	7.9105	9.6	9.6	9.6	9.6	9.6
tr|A0A1D6FXN0|A0A1D6FXN0_MAIZE;tr|A0A1D6FXN4|A0A1D6FXN4_MAIZE;tr|B4G1B7|B4G1B7_MAIZE;tr|A0A1D6FXM9|A0A1D6FXM9_MAIZE;tr|A0A1D6FXN2|A0A1D6FXN2_MAIZE;tr|A0A1D6FXN3|A0A1D6FXN3_MAIZE	tr|A0A1D6FXN0|A0A1D6FXN0_MAIZE;tr|A0A1D6FXN4|A0A1D6FXN4_MAIZE;tr|B4G1B7|B4G1B7_MAIZE;tr|A0A1D6FXM9|A0A1D6FXM9_MAIZE	3;3;3;3;1;1	1;1;1;1;1;1	1;1;1;1;1;1	tr|A0A1D6FXN0|A0A1D6FXN0_MAIZE Uncharacterized protein OS=Zea mays OX=4577 GN=100274051 PE=4 SV=1;tr|A0A1D6FXN4|A0A1D6FXN4_MAIZE Uncharacterized protein OS=Zea mays OX=4577 GN=100274051 PE=4 SV=1;tr|B4G1B7|B4G1B7_MAIZE Uncharacterized protein OS=Zea mays O	6	3	1	1	2	2	2	1	1	1	1	1	2	1	1	1	0	0	0	0	0	0	1	1	1	0	0	0	0	0	0	9.3	4.4	4.4	26.826	248	248;272;279;306;138;142	0.003861	2.3726	8.9	8.9	8.9	4.4	4.4
tr|A0A1D6MBJ9|A0A1D6MBJ9_MAIZE;tr|A0A1D6FJF8|A0A1D6FJF8_MAIZE;tr|K7W0M3|K7W0M3_MAIZE;tr|B4FBV4|B4FBV4_MAIZE;tr|A0A096SZL3|A0A096SZL3_MAIZE;tr|A0A1D6MBJ6|A0A1D6MBJ6_MAIZE;tr|A0A1D6G2W8|A0A1D6G2W8_MAIZE	tr|A0A1D6MBJ9|A0A1D6MBJ9_MAIZE;tr|A0A1D6FJF8|A0A1D6FJF8_MAIZE;tr|K7W0M3|K7W0M3_MAIZE;tr|B4FBV4|B4FBV4_MAIZE;tr|A0A096SZL3|A0A096SZL3_MAIZE;tr|A0A1D6MBJ6|A0A1D6MBJ6_MAIZE;tr|A0A1D6G2W8|A0A1D6G2W8_MAIZE	1;1;1;1;1;1;1	1;1;1;1;1;1;1	1;1;1;1;1;1;1	tr|A0A1D6MBJ9|A0A1D6MBJ9_MAIZE DNAJ heat shock N-terminal domain-containing protein OS=Zea mays OX=4577 GN=100273210 PE=4 SV=1;tr|A0A1D6FJF8|A0A1D6FJF8_MAIZE DNAJ heat shock N-terminal domain-containing protein OS=Zea mays OX=4577 GN=100192576 PE=4 SV=1;tr	7	1	1	1	1	0	0	0	0	0	0	0	0	1	0	0	0	0	0	0	0	0	1	0	0	0	0	0	0	0	0	4.6	4.6	4.6	29.132	259	259;259;336;338;338;348;355	0.0014138	3.0158	4.6	0	0	0	0
tr|A0A1D6GB02|A0A1D6GB02_MAIZE;tr|A0A1D6GAZ4|A0A1D6GAZ4_MAIZE;tr|A0A1D6GAY7|A0A1D6GAY7_MAIZE;tr|A0A1D6GAZ5|A0A1D6GAZ5_MAIZE;tr|A0A1D6GAZ6|A0A1D6GAZ6_MAIZE;tr|A0A1D6GAY6|A0A1D6GAY6_MAIZE;tr|K7VPS3|K7VPS3_MAIZE	tr|A0A1D6GB02|A0A1D6GB02_MAIZE;tr|A0A1D6GAZ4|A0A1D6GAZ4_MAIZE;tr|A0A1D6GAY7|A0A1D6GAY7_MAIZE;tr|A0A1D6GAZ5|A0A1D6GAZ5_MAIZE;tr|A0A1D6GAZ6|A0A1D6GAZ6_MAIZE;tr|A0A1D6GAY6|A0A1D6GAY6_MAIZE;tr|K7VPS3|K7VPS3_MAIZE	1;1;1;1;1;1;1	1;1;1;1;1;1;1	1;1;1;1;1;1;1	tr|A0A1D6GB02|A0A1D6GB02_MAIZE Glycerophosphodiester phosphodiesterase GDPD5 OS=Zea mays OX=4577 GN=ZEAMMB73_Zm00001d012677 PE=4 SV=1;tr|A0A1D6GAZ4|A0A1D6GAZ4_MAIZE Glycerophosphodiester phosphodiesterase GDPD5 OS=Zea mays OX=4577 GN=ZEAMMB73_Zm00001d01267	7	1	1	1	0	0	0	1	1	1	0	1	1	0	0	0	1	1	1	0	1	1	0	0	0	1	1	1	0	1	1	4.7	4.7	4.7	24.636	211	211;239;253;319;375;390;391	0.0058164	2.2011	0	0	0	4.7	4.7
tr|B6SMC8|B6SMC8_MAIZE	tr|B6SMC8|B6SMC8_MAIZE	1	1	1	tr|B6SMC8|B6SMC8_MAIZE Deleted in split hand/splt foot protein 1 OS=Zea mays OX=4577 GN=100280804 PE=2 SV=1	1	1	1	1	1	1	1	0	0	0	1	1	0	1	1	1	0	0	0	1	1	0	1	1	1	0	0	0	1	1	0	17.3	17.3	17.3	8.5857	75	75	0.0018744	2.9751	17.3	17.3	17.3	0	0
tr|A0A1D6K5G9|A0A1D6K5G9_MAIZE;tr|A0A1D6K5G8|A0A1D6K5G8_MAIZE;tr|A0A1D6K5H0|A0A1D6K5H0_MAIZE	tr|A0A1D6K5G9|A0A1D6K5G9_MAIZE;tr|A0A1D6K5G8|A0A1D6K5G8_MAIZE	4;3;1	4;3;1	4;3;1	tr|A0A1D6K5G9|A0A1D6K5G9_MAIZE NAD(P)-binding Rossmann-fold superfamily protein OS=Zea mays OX=4577 GN=ZEAMMB73_Zm00001d029482 PE=4 SV=1;tr|A0A1D6K5G8|A0A1D6K5G8_MAIZE NAD(P)-binding Rossmann-fold superfamily protein OS=Zea mays OX=4577 GN=ZEAMMB73_Zm00001	3	4	4	4	0	1	1	1	0	0	3	2	0	0	1	1	1	0	0	3	2	0	0	1	1	1	0	0	3	2	0	13.1	13.1	13.1	38.308	344	344;196;143	0	7.1206	0	2.9	3.5	3.5	0
tr|A0A1D6F7U6|A0A1D6F7U6_MAIZE;tr|C4JA40|C4JA40_MAIZE;tr|A0A1D6M0B4|A0A1D6M0B4_MAIZE;tr|A0A1D6M0B3|A0A1D6M0B3_MAIZE	tr|A0A1D6F7U6|A0A1D6F7U6_MAIZE;tr|C4JA40|C4JA40_MAIZE;tr|A0A1D6M0B4|A0A1D6M0B4_MAIZE;tr|A0A1D6M0B3|A0A1D6M0B3_MAIZE	1;1;1;1	1;1;1;1	1;1;1;1	tr|A0A1D6F7U6|A0A1D6F7U6_MAIZE Phosphoribosylformylglycinamidine cyclo-ligase chloroplastic OS=Zea mays OX=4577 GN=ZEAMMB73_Zm00001d007656 PE=4 SV=1;tr|C4JA40|C4JA40_MAIZE Phosphoribosylformylglycinamidine cyclo-ligase OS=Zea mays OX=4577 GN=100502295 PE=2	4	1	1	1	1	0	1	0	0	0	0	0	0	1	0	1	0	0	0	0	0	0	1	0	1	0	0	0	0	0	0	4	4	4	30.249	277	277;387;388;400	0.0018051	2.7043	4	0	4	0	0
tr|A0A1D6KEF8|A0A1D6KEF8_MAIZE;tr|Q9XF14|Q9XF14_MAIZE	tr|A0A1D6KEF8|A0A1D6KEF8_MAIZE;tr|Q9XF14|Q9XF14_MAIZE	1;1	1;1	1;1	tr|A0A1D6KEF8|A0A1D6KEF8_MAIZE Bundle sheath defective protein 2 OS=Zea mays OX=4577 GN=732793 PE=4 SV=1;tr|Q9XF14|Q9XF14_MAIZE Bundle sheath defective protein 2 OS=Zea mays OX=4577 GN=bsd2 PE=2 SV=1	2	1	1	1	1	1	0	1	1	1	1	1	1	1	1	0	1	1	1	1	1	1	1	1	0	1	1	1	1	1	1	17.5	17.5	17.5	10.272	97	97;129	0	9.8785	17.5	17.5	0	17.5	17.5
tr|A0A1D6QRD1|A0A1D6QRD1_MAIZE;tr|A0A1D6QRC9|A0A1D6QRC9_MAIZE;tr|A0A1D6QRD0|A0A1D6QRD0_MAIZE;tr|A0A1D6QRC8|A0A1D6QRC8_MAIZE;tr|A0A1D6QRD2|A0A1D6QRD2_MAIZE;tr|B4FBI6|B4FBI6_MAIZE;tr|A0A1D6QRD4|A0A1D6QRD4_MAIZE	tr|A0A1D6QRD1|A0A1D6QRD1_MAIZE;tr|A0A1D6QRC9|A0A1D6QRC9_MAIZE;tr|A0A1D6QRD0|A0A1D6QRD0_MAIZE;tr|A0A1D6QRC8|A0A1D6QRC8_MAIZE;tr|A0A1D6QRD2|A0A1D6QRD2_MAIZE;tr|B4FBI6|B4FBI6_MAIZE;tr|A0A1D6QRD4|A0A1D6QRD4_MAIZE	2;2;2;2;2;2;2	2;2;2;2;2;2;2	2;2;2;2;2;2;2	tr|A0A1D6QRD1|A0A1D6QRD1_MAIZE Fumarylacetoacetase OS=Zea mays OX=4577 GN=100192485 PE=4 SV=1;tr|A0A1D6QRC9|A0A1D6QRC9_MAIZE Fumarylacetoacetase OS=Zea mays OX=4577 GN=100192485 PE=4 SV=1;tr|A0A1D6QRD0|A0A1D6QRD0_MAIZE Fumarylacetoacetase OS=Zea mays OX=45	7	2	2	2	1	1	0	0	0	0	2	0	0	1	1	0	0	0	0	2	0	0	1	1	0	0	0	0	2	0	0	8.2	8.2	8.2	21.236	195	195;236;270;298;322;427;449	0	9.2671	5.1	5.1	0	0	0
tr|A0A1D6MXI7|A0A1D6MXI7_MAIZE	tr|A0A1D6MXI7|A0A1D6MXI7_MAIZE	1	1	1	tr|A0A1D6MXI7|A0A1D6MXI7_MAIZE Uncharacterized protein OS=Zea mays OX=4577 GN=103650567 PE=4 SV=1	1	1	1	1	1	0	0	1	0	0	1	0	1	1	0	0	1	0	0	1	0	1	1	0	0	1	0	0	1	0	1	9.5	9.5	9.5	14.564	126	126	0.0022173	2.5804	9.5	0	0	9.5	0
tr|A0A1D6I1H6|A0A1D6I1H6_MAIZE;tr|A0A1D6I1H7|A0A1D6I1H7_MAIZE	tr|A0A1D6I1H6|A0A1D6I1H6_MAIZE;tr|A0A1D6I1H7|A0A1D6I1H7_MAIZE	3;3	3;3	3;3	tr|A0A1D6I1H6|A0A1D6I1H6_MAIZE Chlorophyll a-b binding protein, chloroplastic OS=Zea mays OX=4577 GN=ZEAMMB73_Zm00001d020002 PE=3 SV=1;tr|A0A1D6I1H7|A0A1D6I1H7_MAIZE Chlorophyll a-b binding protein, chloroplastic OS=Zea mays OX=4577 GN=ZEAMMB73_Zm00001d020	2	3	3	3	1	1	1	0	2	0	0	0	1	1	1	1	0	2	0	0	0	1	1	1	1	0	2	0	0	0	1	13.7	13.7	13.7	25.017	227	227;315	0	5.662	5.3	6.6	5.3	0	7
tr|A0A1D6MBB0|A0A1D6MBB0_MAIZE;tr|A0A1D6FWR5|A0A1D6FWR5_MAIZE;tr|Q8L8G5|Q8L8G5_MAIZE;tr|B8A161|B8A161_MAIZE;tr|A0A1D6FWR6|A0A1D6FWR6_MAIZE;tr|A0A1D6MBB1|A0A1D6MBB1_MAIZE	tr|A0A1D6MBB0|A0A1D6MBB0_MAIZE;tr|A0A1D6FWR5|A0A1D6FWR5_MAIZE;tr|Q8L8G5|Q8L8G5_MAIZE;tr|B8A161|B8A161_MAIZE;tr|A0A1D6FWR6|A0A1D6FWR6_MAIZE	3;3;3;3;3;1	3;3;3;3;3;1	2;2;2;2;2;1	tr|A0A1D6MBB0|A0A1D6MBB0_MAIZE Nucleosome assembly protein 1 OS=Zea mays OX=4577 GN=542588 PE=3 SV=1;tr|A0A1D6FWR5|A0A1D6FWR5_MAIZE Nucleosome assembly protein 1 OS=Zea mays OX=4577 GN=100279994 PE=3 SV=1;tr|Q8L8G5|Q8L8G5_MAIZE Nucleosome assembly protein	6	3	3	2	2	0	0	1	0	1	0	0	0	2	0	0	1	0	1	0	0	0	1	0	0	0	0	1	0	0	0	9.1	9.1	5.3	36.358	318	318;355;370;373;423;69	0	4.6636	6.3	0	0	3.8	0
tr|C4J0Z5|C4J0Z5_MAIZE;tr|B4FU13|B4FU13_MAIZE	tr|C4J0Z5|C4J0Z5_MAIZE;tr|B4FU13|B4FU13_MAIZE	2;2	2;2	2;2	tr|C4J0Z5|C4J0Z5_MAIZE Protein EXORDIUM OS=Zea mays OX=4577 GN=100501091 PE=2 SV=1;tr|B4FU13|B4FU13_MAIZE Protein EXORDIUM OS=Zea mays OX=4577 GN=100283062 PE=2 SV=1	2	2	2	2	1	1	2	1	1	0	1	1	1	1	1	2	1	1	0	1	1	1	1	1	2	1	1	0	1	1	1	2.9	2.9	2.9	32.747	314	314;315	0	4.0892	2.5	2.5	2.9	2.5	2.5
tr|A0A1D6NFG8|A0A1D6NFG8_MAIZE;tr|B4FL42|B4FL42_MAIZE;tr|A0A1D6HX00|A0A1D6HX00_MAIZE;tr|A0A1D6HWZ9|A0A1D6HWZ9_MAIZE	tr|A0A1D6NFG8|A0A1D6NFG8_MAIZE;tr|B4FL42|B4FL42_MAIZE;tr|A0A1D6HX00|A0A1D6HX00_MAIZE;tr|A0A1D6HWZ9|A0A1D6HWZ9_MAIZE	2;2;1;1	2;2;1;1	2;2;1;1	tr|A0A1D6NFG8|A0A1D6NFG8_MAIZE Splicing factor SF3a60-like protein OS=Zea mays OX=4577 GN=100217051 PE=4 SV=1;tr|B4FL42|B4FL42_MAIZE Splicing factor SF3a60-like protein OS=Zea mays OX=4577 GN=100217051 PE=2 SV=1;tr|A0A1D6HX00|A0A1D6HX00_MAIZE Splicing fact	4	2	2	2	1	0	0	0	0	1	1	0	0	1	0	0	0	0	1	1	0	0	1	0	0	0	0	1	1	0	0	4.2	4.2	4.2	55.557	474	474;504;98;103	0	4.0931	1.9	0	0	0	0
tr|A0A1D6MCT3|A0A1D6MCT3_MAIZE;tr|A0A1D6MCT7|A0A1D6MCT7_MAIZE;tr|A0A1D6MCS8|A0A1D6MCS8_MAIZE;tr|A0A1D6MCT0|A0A1D6MCT0_MAIZE	tr|A0A1D6MCT3|A0A1D6MCT3_MAIZE;tr|A0A1D6MCT7|A0A1D6MCT7_MAIZE;tr|A0A1D6MCS8|A0A1D6MCS8_MAIZE;tr|A0A1D6MCT0|A0A1D6MCT0_MAIZE	3;3;3;3	3;3;3;3	3;3;3;3	tr|A0A1D6MCT3|A0A1D6MCT3_MAIZE Guanylate-binding family protein OS=Zea mays OX=4577 GN=ZEAMMB73_Zm00001d039005 PE=4 SV=1;tr|A0A1D6MCT7|A0A1D6MCT7_MAIZE Guanylate-binding family protein OS=Zea mays OX=4577 GN=ZEAMMB73_Zm00001d039005 PE=4 SV=1;tr|A0A1D6MCS8|	4	3	3	3	2	1	1	2	0	1	0	1	1	2	1	1	2	0	1	0	1	1	2	1	1	2	0	1	0	1	1	6.6	6.6	6.6	83.869	739	739;945;1046;1070	0	7.6115	4.5	2	2.4	4.2	0
tr|C0PI58|C0PI58_MAIZE;tr|A0A1D6ECD9|A0A1D6ECD9_MAIZE;tr|A0A1D6ECE0|A0A1D6ECE0_MAIZE	tr|C0PI58|C0PI58_MAIZE;tr|A0A1D6ECD9|A0A1D6ECD9_MAIZE;tr|A0A1D6ECE0|A0A1D6ECE0_MAIZE	2;2;1	2;2;1	2;2;1	tr|C0PI58|C0PI58_MAIZE Membrane-anchored ubiquitin-fold protein OS=Zea mays OX=4577 GN=ZEAMMB73_Zm00001d025252 PE=2 SV=1;tr|A0A1D6ECD9|A0A1D6ECD9_MAIZE Membrane-anchored ubiquitin-fold protein OS=Zea mays OX=4577 GN=ZEAMMB73_Zm00001d003928 PE=4 SV=1;tr|A0A	3	2	2	2	1	1	1	0	0	1	2	1	0	1	1	1	0	0	1	2	1	0	1	1	1	0	0	1	2	1	0	18	18	18	13.71	128	128;128;74	0	3.7047	8.6	8.6	8.6	0	0
tr|A0A1D6MYX6|A0A1D6MYX6_MAIZE;tr|A0A1D6MYX4|A0A1D6MYX4_MAIZE;tr|A0A1D6MYY0|A0A1D6MYY0_MAIZE;tr|A0A1D6MYX9|A0A1D6MYX9_MAIZE;tr|A0A1D6MYX1|A0A1D6MYX1_MAIZE	tr|A0A1D6MYX6|A0A1D6MYX6_MAIZE;tr|A0A1D6MYX4|A0A1D6MYX4_MAIZE;tr|A0A1D6MYY0|A0A1D6MYY0_MAIZE;tr|A0A1D6MYX9|A0A1D6MYX9_MAIZE;tr|A0A1D6MYX1|A0A1D6MYX1_MAIZE	2;2;2;2;2	2;2;2;2;2	2;2;2;2;2	tr|A0A1D6MYX6|A0A1D6MYX6_MAIZE Beta-galactosidase 9 OS=Zea mays OX=4577 GN=100274607 PE=3 SV=1;tr|A0A1D6MYX4|A0A1D6MYX4_MAIZE Beta-galactosidase OS=Zea mays OX=4577 GN=100274607 PE=3 SV=1;tr|A0A1D6MYY0|A0A1D6MYY0_MAIZE Beta-galactosidase OS=Zea mays OX=457	5	2	2	2	2	0	0	0	0	0	0	1	0	2	0	0	0	0	0	0	1	0	2	0	0	0	0	0	0	1	0	6.3	6.3	6.3	75.667	684	684;732;826;841;918	0	44.828	6.3	0	0	0	0
sp|Q06509|COMT1_MAIZE	sp|Q06509|COMT1_MAIZE	6	1	1	sp|Q06509|COMT1_MAIZE Caffeic acid 3-O-methyltransferase OS=Zea mays OX=4577 PE=3 SV=1	1	6	1	1	2	5	1	2	3	2	2	2	2	0	0	0	1	1	1	0	0	0	0	0	0	1	1	1	0	0	0	21.7	4.7	4.7	39.567	364	364	0.00098232	3.3467	5.5	17	2.5	7.1	10.2
tr|A0A1D6M3I5|A0A1D6M3I5_MAIZE;tr|A0A1D6M3I4|A0A1D6M3I4_MAIZE;tr|A0A1D6M3I1|A0A1D6M3I1_MAIZE;tr|C0P9Q9|C0P9Q9_MAIZE;tr|A0A1D6M3I3|A0A1D6M3I3_MAIZE;tr|A0A1D6FN34|A0A1D6FN34_MAIZE	tr|A0A1D6M3I5|A0A1D6M3I5_MAIZE;tr|A0A1D6M3I4|A0A1D6M3I4_MAIZE;tr|A0A1D6M3I1|A0A1D6M3I1_MAIZE;tr|C0P9Q9|C0P9Q9_MAIZE;tr|A0A1D6M3I3|A0A1D6M3I3_MAIZE;tr|A0A1D6FN34|A0A1D6FN34_MAIZE	2;2;2;2;2;1	2;2;2;2;2;1	2;2;2;2;2;1	tr|A0A1D6M3I5|A0A1D6M3I5_MAIZE Putative DUF21 domain-containing protein OS=Zea mays OX=4577 GN=100382675 PE=4 SV=1;tr|A0A1D6M3I4|A0A1D6M3I4_MAIZE Putative DUF21 domain-containing protein OS=Zea mays OX=4577 GN=100382675 PE=4 SV=1;tr|A0A1D6M3I1|A0A1D6M3I1_M	6	2	2	2	2	1	0	1	1	1	1	1	0	2	1	0	1	1	1	1	1	0	2	1	0	1	1	1	1	1	0	6.5	6.5	6.5	36.799	339	339;396;506;522;533;324	0	4.8175	6.5	2.9	0	2.9	2.9
tr|B4FQ56|B4FQ56_MAIZE;tr|B4FVI8|B4FVI8_MAIZE;tr|A0A1D6MWY7|A0A1D6MWY7_MAIZE;tr|A0A1D6LCF8|A0A1D6LCF8_MAIZE	tr|B4FQ56|B4FQ56_MAIZE;tr|B4FVI8|B4FVI8_MAIZE;tr|A0A1D6MWY7|A0A1D6MWY7_MAIZE	5;5;3;1	3;3;2;1	3;3;2;1	tr|B4FQ56|B4FQ56_MAIZE Diaminopimelate epimerase chloroplastic OS=Zea mays OX=4577 GN=100273435 PE=2 SV=1;tr|B4FVI8|B4FVI8_MAIZE Diaminopimelate epimerase chloroplastic OS=Zea mays OX=4577 GN=100273435 PE=2 SV=1;tr|A0A1D6MWY7|A0A1D6MWY7_MAIZE Diaminopimela	4	5	3	3	1	4	3	0	0	1	0	0	0	0	3	2	0	0	0	0	0	0	0	3	2	0	0	0	0	0	0	19.5	11.4	11.4	33.449	308	308;353;273;99	0	7.7278	4.5	14.9	11	0	0
tr|A0A1D6FJM6|A0A1D6FJM6_MAIZE;tr|A0A1D6PNE2|A0A1D6PNE2_MAIZE;tr|A0A1D6MX85|A0A1D6MX85_MAIZE;tr|A0A1D6N8D9|A0A1D6N8D9_MAIZE;tr|A0A1D6PND5|A0A1D6PND5_MAIZE;tr|A0A1D6N8E3|A0A1D6N8E3_MAIZE;tr|A0A1D6G2M6|A0A1D6G2M6_MAIZE;tr|A0A1D6NF27|A0A1D6NF27_MAIZE;tr|C0PD98|C0PD98_MAIZE;tr|A0A1D6N8F9|A0A1D6N8F9_MAIZE;tr|A0A1D6MLV3|A0A1D6MLV3_MAIZE;tr|A0A1D6M6T5|A0A1D6M6T5_MAIZE;tr|A0A1D6M6S4|A0A1D6M6S4_MAIZE;tr|A…	tr|A0A1D6FJM6|A0A1D6FJM6_MAIZE;tr|A0A1D6PNE2|A0A1D6PNE2_MAIZE;tr|A0A1D6MX85|A0A1D6MX85_MAIZE;tr|A0A1D6N8D9|A0A1D6N8D9_MAIZE;tr|A0A1D6PND5|A0A1D6PND5_MAIZE;tr|A0A1D6N8E3|A0A1D6N8E3_MAIZE;tr|A0A1D6G2M6|A0A1D6G2M6_MAIZE;tr|A0A1D6NF27|A0A1D6NF27_MAIZE;tr|C0PD98|C0PD98_MAIZE;tr|A0A1D6N8F9|A0A1D6N8F9_MAIZE;tr|A0A1D6MLV3|A0A1D6MLV3_MAIZE;tr|A0A1D6M6T5|A0A1D6M6T5_MAIZE;tr|A0A1D6M6S4|A0A1D6M6S4_MAIZE;tr|A…	2;1;1;1;1;1;1;1;1;1;1;1;1;1;1;1;1;1;1;1;1;1;1;1;1;1;1;1;1;1;1;1;1;1;1;1;1;1;1;1;1;1;1;1;1;1;1;1;1;1;1;1;1;1;1;1;1;1;1;1;1;1;1;1;1;1	2;1;1;1;1;1;1;1;1;1;1;1;1;1;1;1;1;1;1;1;1;1;1;1;1;1;1;1;1;1;1;1;1;1;1;1;1;1;1;1;1;1;1;1;1;1;1;1;1;1;1;1;1;1;1;1;1;1;1;1;1;1;1;1;1;1	1;0;0;0;0;0;0;0;0;0;0;0;0;0;0;0;0;0;0;0;0;0;0;0;0;0;0;0;0;0;0;0;0;0;0;0;0;0;0;0;0;0;0;0;0;0;0;0;0;0;0;0;0;0;0;0;0;0;0;0;0;0;0;0;0;0	tr|A0A1D6FJM6|A0A1D6FJM6_MAIZE Putative WAK receptor-like protein kinase family protein OS=Zea mays OX=4577 GN=103635294 PE=4 SV=1;tr|A0A1D6PNE2|A0A1D6PNE2_MAIZE Protein kinase domain superfamily protein OS=Zea mays OX=4577 GN=103652709 PE=4 SV=1;tr|A0A1D6	66	2	2	1	1	2	0	0	0	0	0	0	0	1	2	0	0	0	0	0	0	0	0	1	0	0	0	0	0	0	0	3.3	3.3	2	65.962	605	605;172;224;271;301;309;311;342;364;370;412;418;427;432;444;446;452;459;464;493;493;496;503;572;575;576;576;577;584;584;587;654;677;682;695;699;718;719;731;748;752;752;753;785;801;809;820;838;844;853;879;913;917;943;943;946;948;952;956;964;971;994;1003;1050;1078;1111	0.0070161	2.1648	1.3	3.3	0	0	0
tr|K7TVZ1|K7TVZ1_MAIZE	tr|K7TVZ1|K7TVZ1_MAIZE	2	2	2	tr|K7TVZ1|K7TVZ1_MAIZE 6-phosphogluconate dehydrogenase, decarboxylating OS=Zea mays OX=4577 GN=100856973 PE=3 SV=1	1	2	2	2	0	1	1	1	0	0	0	1	1	0	1	1	1	0	0	0	1	1	0	1	1	1	0	0	0	1	1	3.4	3.4	3.4	54.167	507	507	0.0096891	2.0461	0	1.8	1.6	1.6	0
tr|B6TB44|B6TB44_MAIZE;tr|B6STC0|B6STC0_MAIZE	tr|B6TB44|B6TB44_MAIZE;tr|B6STC0|B6STC0_MAIZE	2;2	2;2	2;2	tr|B6TB44|B6TB44_MAIZE Protein transport protein SEC61 gamma subunit OS=Zea mays OX=4577 GN=ZEAMMB73_Zm00001d015473 PE=2 SV=1;tr|B6STC0|B6STC0_MAIZE Protein transport protein SEC61 gamma subunit OS=Zea mays OX=4577 GN=100284544 PE=2 SV=1	2	2	2	2	1	2	0	0	0	0	0	0	1	1	2	0	0	0	0	0	0	1	1	2	0	0	0	0	0	0	1	29	29	29	7.6811	69	69;69	0	8.4622	23.2	29	0	0	0
tr|C0P759|C0P759_MAIZE	tr|C0P759|C0P759_MAIZE	1	1	1	tr|C0P759|C0P759_MAIZE Uncharacterized protein OS=Zea mays OX=4577 GN=ZEAMMB73_Zm00001d003539 PE=2 SV=1	1	1	1	1	1	0	0	1	0	0	0	0	0	1	0	0	1	0	0	0	0	0	1	0	0	1	0	0	0	0	0	12.2	12.2	12.2	13.47	123	123	0	8.1802	12.2	0	0	12.2	0
tr|B6TKC8|B6TKC8_MAIZE;tr|A0A1D6HB17|A0A1D6HB17_MAIZE	tr|B6TKC8|B6TKC8_MAIZE;tr|A0A1D6HB17|A0A1D6HB17_MAIZE	2;1	2;1	2;1	tr|B6TKC8|B6TKC8_MAIZE Gibberellin receptor GID1L2 OS=Zea mays OX=4577 GN=100283652 PE=2 SV=1;tr|A0A1D6HB17|A0A1D6HB17_MAIZE Gibberellin receptor GID1L2 OS=Zea mays OX=4577 GN=100282074 PE=4 SV=1	2	2	2	2	1	0	1	0	0	1	0	0	1	1	0	1	0	0	1	0	0	1	1	0	1	0	0	1	0	0	1	6.6	6.6	6.6	35.303	332	332;334	0.0014151	3.024	3	0	3	0	0
tr|A0A1D6F8K6|A0A1D6F8K6_MAIZE;tr|A0A096RF51|A0A096RF51_MAIZE;tr|A0A1D6F8K4|A0A1D6F8K4_MAIZE;tr|A0A1D6F8K2|A0A1D6F8K2_MAIZE;tr|A0A1D6F8K7|A0A1D6F8K7_MAIZE;tr|A0A1D6F8J9|A0A1D6F8J9_MAIZE	tr|A0A1D6F8K6|A0A1D6F8K6_MAIZE;tr|A0A096RF51|A0A096RF51_MAIZE;tr|A0A1D6F8K4|A0A1D6F8K4_MAIZE;tr|A0A1D6F8K2|A0A1D6F8K2_MAIZE;tr|A0A1D6F8K7|A0A1D6F8K7_MAIZE;tr|A0A1D6F8J9|A0A1D6F8J9_MAIZE	3;3;3;2;2;2	1;1;1;1;1;1	1;1;1;1;1;1	tr|A0A1D6F8K6|A0A1D6F8K6_MAIZE DEAD-box ATP-dependent RNA helicase 52 OS=Zea mays OX=4577 GN=ZEAMMB73_Zm00001d007757 PE=4 SV=1;tr|A0A096RF51|A0A096RF51_MAIZE DEAD-box ATP-dependent RNA helicase 52 OS=Zea mays OX=4577 GN=100279527 PE=4 SV=1;tr|A0A1D6F8K4|A0	6	3	1	1	2	1	0	1	1	1	0	0	0	1	1	0	0	1	0	0	0	0	1	1	0	0	1	0	0	0	0	5.9	2.3	2.3	67.989	643	643;647;662;328;428;433	0	4.7057	4	2.3	0	1.9	2.3
tr|K7W7R1|K7W7R1_MAIZE;tr|A0A1D6NXP1|A0A1D6NXP1_MAIZE;tr|A0A1D6NXP0|A0A1D6NXP0_MAIZE	tr|K7W7R1|K7W7R1_MAIZE;tr|A0A1D6NXP1|A0A1D6NXP1_MAIZE;tr|A0A1D6NXP0|A0A1D6NXP0_MAIZE	2;2;1	2;2;1	2;2;1	tr|K7W7R1|K7W7R1_MAIZE Homogentisate 12-dioxygenase OS=Zea mays OX=4577 GN=ZEAMMB73_Zm00001d045610 PE=4 SV=1;tr|A0A1D6NXP1|A0A1D6NXP1_MAIZE Homogentisate 12-dioxygenase OS=Zea mays OX=4577 GN=ZEAMMB73_Zm00001d045610 PE=4 SV=1;tr|A0A1D6NXP0|A0A1D6NXP0_MAIZE	3	2	2	2	1	0	0	0	0	1	0	0	0	1	0	0	0	0	1	0	0	0	1	0	0	0	0	1	0	0	0	6.4	6.4	6.4	50.224	454	454;456;376	0	15.31	4	0	0	0	0
tr|C4JA36|C4JA36_MAIZE;tr|B4FEG8|B4FEG8_MAIZE;tr|A0A1D6NWZ6|A0A1D6NWZ6_MAIZE;tr|A0A1D6LJL5|A0A1D6LJL5_MAIZE	tr|C4JA36|C4JA36_MAIZE;tr|B4FEG8|B4FEG8_MAIZE;tr|A0A1D6NWZ6|A0A1D6NWZ6_MAIZE;tr|A0A1D6LJL5|A0A1D6LJL5_MAIZE	1;1;1;1	1;1;1;1	1;1;1;1	tr|C4JA36|C4JA36_MAIZE Binding partner of ACD11 1 OS=Zea mays OX=4577 GN=ZEAMMB73_Zm00001d045559 PE=2 SV=1;tr|B4FEG8|B4FEG8_MAIZE Binding partner of ACD11 1 OS=Zea mays OX=4577 GN=100193283 PE=2 SV=1;tr|A0A1D6NWZ6|A0A1D6NWZ6_MAIZE Binding partner of ACD11	4	1	1	1	0	0	0	0	0	1	1	1	1	0	0	0	0	0	1	1	1	1	0	0	0	0	0	1	1	1	1	3.7	3.7	3.7	28.069	269	269;270;278;346	1	-2	0	0	0	0	0
tr|A0A1D6HKN1|A0A1D6HKN1_MAIZE;tr|B4F8R5|B4F8R5_MAIZE;tr|A0A1D6HKN2|A0A1D6HKN2_MAIZE	tr|A0A1D6HKN1|A0A1D6HKN1_MAIZE;tr|B4F8R5|B4F8R5_MAIZE;tr|A0A1D6HKN2|A0A1D6HKN2_MAIZE	3;3;2	2;2;1	2;2;1	tr|A0A1D6HKN1|A0A1D6HKN1_MAIZE Putative beta-D-xylosidase 7 OS=Zea mays OX=4577 GN=100191418 PE=4 SV=1;tr|B4F8R5|B4F8R5_MAIZE Putative beta-D-xylosidase 7 OS=Zea mays OX=4577 GN=100191418 PE=2 SV=1;tr|A0A1D6HKN2|A0A1D6HKN2_MAIZE Putative beta-D-xylosidase	3	3	2	2	2	1	0	0	0	1	2	2	1	1	1	0	0	0	1	2	2	1	1	1	0	0	0	1	2	2	1	3.8	2.9	2.9	81.874	762	762;780;663	0	3.7575	2.8	1.8	0	0	0
tr|K7TQJ7|K7TQJ7_MAIZE;tr|A0A1D6J9G9|A0A1D6J9G9_MAIZE;tr|C0P3U7|C0P3U7_MAIZE;tr|A0A1D6J9H3|A0A1D6J9H3_MAIZE;tr|A0A1D6J9H0|A0A1D6J9H0_MAIZE	tr|K7TQJ7|K7TQJ7_MAIZE;tr|A0A1D6J9G9|A0A1D6J9G9_MAIZE	5;4;2;2;1	2;1;1;1;1	2;1;1;1;1	tr|K7TQJ7|K7TQJ7_MAIZE Eukaryotic translation initiation factor isoform 4G-2 OS=Zea mays OX=4577 GN=100382039 PE=4 SV=1;tr|A0A1D6J9G9|A0A1D6J9G9_MAIZE Eukaryotic translation initiation factor isoform 4G-2 OS=Zea mays OX=4577 GN=100382039 PE=4 SV=1	5	5	2	2	2	3	2	2	1	0	3	1	1	1	1	1	1	0	0	1	1	1	1	1	1	1	0	0	1	1	1	8	3.1	3.1	86.701	785	785;458;556;568;299	0	5.1072	2.8	4.1	3.1	3.1	1.4
tr|A0A1D6MCY7|A0A1D6MCY7_MAIZE;tr|B4FWK0|B4FWK0_MAIZE	tr|A0A1D6MCY7|A0A1D6MCY7_MAIZE;tr|B4FWK0|B4FWK0_MAIZE	2;1	2;1	2;1	tr|A0A1D6MCY7|A0A1D6MCY7_MAIZE Eukaryotic translation initiation factor 3 subunit D OS=Zea mays OX=4577 GN=ZEAMMB73_Zm00001d039038 PE=3 SV=1;tr|B4FWK0|B4FWK0_MAIZE Eukaryotic translation initiation factor 3 subunit D OS=Zea mays OX=4577 GN=100273610 PE=2 S	2	2	2	2	0	1	2	1	0	0	1	2	0	0	1	2	1	0	0	1	2	0	0	1	2	1	0	0	1	2	0	4.3	4.3	4.3	65.119	582	582;580	0	3.734	0	2.4	4.3	1.9	0
tr|A0A1D6P1F1|A0A1D6P1F1_MAIZE;tr|A0A1D6P1F3|A0A1D6P1F3_MAIZE;tr|A0A1D6P1G8|A0A1D6P1G8_MAIZE;tr|A0A1D6P1F7|A0A1D6P1F7_MAIZE;tr|A0A1D6P1G3|A0A1D6P1G3_MAIZE;tr|A0A1D6P1H5|A0A1D6P1H5_MAIZE;tr|A0A1D6P1D4|A0A1D6P1D4_MAIZE;tr|A0A1D6P1G2|A0A1D6P1G2_MAIZE;tr|A0A1D6P1C9|A0A1D6P1C9_MAIZE;tr|A0A1D6P1E1|A0A1D6P1E1_MAIZE;tr|A0A1D6P1E3|A0A1D6P1E3_MAIZE;tr|A0A1D6P1E2|A0A1D6P1E2_MAIZE;tr|A0A1D6P1G7|A0A1D6P1G7_MA…	tr|A0A1D6P1F1|A0A1D6P1F1_MAIZE;tr|A0A1D6P1F3|A0A1D6P1F3_MAIZE;tr|A0A1D6P1G8|A0A1D6P1G8_MAIZE;tr|A0A1D6P1F7|A0A1D6P1F7_MAIZE;tr|A0A1D6P1G3|A0A1D6P1G3_MAIZE;tr|A0A1D6P1H5|A0A1D6P1H5_MAIZE;tr|A0A1D6P1D4|A0A1D6P1D4_MAIZE;tr|A0A1D6P1G2|A0A1D6P1G2_MAIZE;tr|A0A1D6P1C9|A0A1D6P1C9_MAIZE;tr|A0A1D6P1E1|A0A1D6P1E1_MAIZE;tr|A0A1D6P1E3|A0A1D6P1E3_MAIZE;tr|A0A1D6P1E2|A0A1D6P1E2_MAIZE;tr|A0A1D6P1G7|A0A1D6P1G7_MA…	4;4;4;4;4;4;4;4;4;4;4;4;2	4;4;4;4;4;4;4;4;4;4;4;4;2	1;1;1;1;1;1;1;1;1;1;1;1;1	tr|A0A1D6P1F1|A0A1D6P1F1_MAIZE ATP/GTP-binding protein family OS=Zea mays OX=4577 GN=ZEAMMB73_Zm00001d046221 PE=4 SV=1;tr|A0A1D6P1F3|A0A1D6P1F3_MAIZE ATP/GTP-binding protein family OS=Zea mays OX=4577 GN=ZEAMMB73_Zm00001d046221 PE=4 SV=1;tr|A0A1D6P1G8|A0A1	13	4	4	1	2	2	2	0	0	1	0	1	0	2	2	2	0	0	1	0	1	0	0	1	0	0	0	0	0	0	0	4.3	4.3	1	96.869	861	861;955;1064;1075;1209;1224;1238;1339;1368;1383;1391;1395;1049	0	6.3763	2.2	2.1	2.2	0	0
tr|A0A1D6J6X1|A0A1D6J6X1_MAIZE;tr|A0A1D6J6W9|A0A1D6J6W9_MAIZE;tr|A0A1D6EB28|A0A1D6EB28_MAIZE;tr|K7U3F5|K7U3F5_MAIZE;tr|A0A1D6EB27|A0A1D6EB27_MAIZE;tr|A0A1D6EB26|A0A1D6EB26_MAIZE;tr|A0A1D6J6X2|A0A1D6J6X2_MAIZE;tr|A0A1D6EB29|A0A1D6EB29_MAIZE	tr|A0A1D6J6X1|A0A1D6J6X1_MAIZE;tr|A0A1D6J6W9|A0A1D6J6W9_MAIZE;tr|A0A1D6EB28|A0A1D6EB28_MAIZE;tr|K7U3F5|K7U3F5_MAIZE;tr|A0A1D6EB27|A0A1D6EB27_MAIZE;tr|A0A1D6EB26|A0A1D6EB26_MAIZE;tr|A0A1D6J6X2|A0A1D6J6X2_MAIZE;tr|A0A1D6EB29|A0A1D6EB29_MAIZE	1;1;1;1;1;1;1;1	1;1;1;1;1;1;1;1	1;1;1;1;1;1;1;1	tr|A0A1D6J6X1|A0A1D6J6X1_MAIZE Exocyst complex component SEC5A OS=Zea mays OX=4577 GN=103641640 PE=4 SV=1;tr|A0A1D6J6W9|A0A1D6J6W9_MAIZE Exocyst complex component SEC5A OS=Zea mays OX=4577 GN=103641640 PE=4 SV=1;tr|A0A1D6EB28|A0A1D6EB28_MAIZE Exocyst compl	8	1	1	1	1	1	1	1	1	0	1	1	0	1	1	1	1	1	0	1	1	0	1	1	1	1	1	0	1	1	0	1.8	1.8	1.8	79.57	714	714;988;1052;1101;1102;1103;1130;1139	0.0038593	2.3723	1.8	1.8	1.8	1.8	1.8
tr|K7V1E4|K7V1E4_MAIZE	tr|K7V1E4|K7V1E4_MAIZE	3	3	3	tr|K7V1E4|K7V1E4_MAIZE Nuclear transport factor 2 (NTF2) family protein OS=Zea mays OX=4577 GN=100275228 PE=4 SV=1	1	3	3	3	2	1	1	0	1	1	1	0	1	2	1	1	0	1	1	1	0	1	2	1	1	0	1	1	1	0	1	24.1	24.1	24.1	19.205	174	174	0	11.565	17.2	7.5	7.5	0	6.9
tr|B4F9M6|B4F9M6_MAIZE	tr|B4F9M6|B4F9M6_MAIZE	4	1	1	tr|B4F9M6|B4F9M6_MAIZE KH domain-containing protein OS=Zea mays OX=4577 GN=100191655 PE=2 SV=1	1	4	1	1	4	3	2	2	1	2	2	2	1	1	0	1	1	0	1	1	1	1	1	0	1	1	0	1	1	1	1	5.4	1.6	1.6	70.154	690	690	0.0018349	2.8072	5.4	3.8	2.9	2.9	1.3
tr|A0A1D6PC83|A0A1D6PC83_MAIZE;tr|B4FAV4|B4FAV4_MAIZE;tr|A0A1D6PC80|A0A1D6PC80_MAIZE;tr|A0A1D6PC82|A0A1D6PC82_MAIZE	tr|A0A1D6PC83|A0A1D6PC83_MAIZE;tr|B4FAV4|B4FAV4_MAIZE;tr|A0A1D6PC80|A0A1D6PC80_MAIZE;tr|A0A1D6PC82|A0A1D6PC82_MAIZE	3;3;3;2	3;3;3;2	3;3;3;2	tr|A0A1D6PC83|A0A1D6PC83_MAIZE Argininosuccinate lyase chloroplastic OS=Zea mays OX=4577 GN=100191977 PE=3 SV=1;tr|B4FAV4|B4FAV4_MAIZE Argininosuccinate lyase chloroplastic OS=Zea mays OX=4577 GN=100191977 PE=2 SV=1;tr|A0A1D6PC80|A0A1D6PC80_MAIZE Argininos	4	3	3	3	1	0	0	1	0	2	1	0	1	1	0	0	1	0	2	1	0	1	1	0	0	1	0	2	1	0	1	9.2	9.2	9.2	46.43	414	414;516;880;271	0	9.7138	3.1	0	0	3.4	0
tr|A0A1D6H7I6|A0A1D6H7I6_MAIZE;tr|A0A1D6H7I5|A0A1D6H7I5_MAIZE;tr|B4FTP3|B4FTP3_MAIZE;tr|A0A1D6H7I7|A0A1D6H7I7_MAIZE;tr|A0A1D6H7I2|A0A1D6H7I2_MAIZE;tr|A0A1D6H7I9|A0A1D6H7I9_MAIZE;tr|A0A1D6H7J1|A0A1D6H7J1_MAIZE;tr|A0A1D6H7I4|A0A1D6H7I4_MAIZE;tr|A0A1D6QQX7|A0A1D6QQX7_MAIZE;tr|A0A1D6H7J0|A0A1D6H7J0_MAIZE;tr|A0A1D6QQX8|A0A1D6QQX8_MAIZE;tr|A0A1D6QQY1|A0A1D6QQY1_MAIZE;tr|A0A1D6QQX6|A0A1D6QQX6_MAIZE	tr|A0A1D6H7I6|A0A1D6H7I6_MAIZE;tr|A0A1D6H7I5|A0A1D6H7I5_MAIZE;tr|B4FTP3|B4FTP3_MAIZE;tr|A0A1D6H7I7|A0A1D6H7I7_MAIZE;tr|A0A1D6H7I2|A0A1D6H7I2_MAIZE;tr|A0A1D6H7I9|A0A1D6H7I9_MAIZE	3;3;3;3;2;2;1;1;1;1;1;1;1	3;3;3;3;2;2;1;1;1;1;1;1;1	3;3;3;3;2;2;1;1;1;1;1;1;1	tr|A0A1D6H7I6|A0A1D6H7I6_MAIZE RNA-binding (RRM/RBD/RNP motifs) family protein OS=Zea mays OX=4577 GN=100303796 PE=4 SV=1;tr|A0A1D6H7I5|A0A1D6H7I5_MAIZE RNA-binding (RRM/RBD/RNP motifs) family protein OS=Zea mays OX=4577 GN=100303796 PE=4 SV=1;tr|B4FTP3|B4	13	3	3	3	2	1	2	1	1	0	1	1	0	2	1	2	1	1	0	1	1	0	2	1	2	1	1	0	1	1	0	8.4	8.4	8.4	35.986	309	309;311;327;329;98;105;202;233;242;248;269;320;326	0	4.5581	4.2	3.9	8.4	4.2	4.2
tr|A0A1D6JH72|A0A1D6JH72_MAIZE;tr|A0A1D6DUN3|A0A1D6DUN3_MAIZE;tr|B4FEM9|B4FEM9_MAIZE;tr|A0A1D6DUN4|A0A1D6DUN4_MAIZE;tr|A0A1D6DUN5|A0A1D6DUN5_MAIZE	tr|A0A1D6JH72|A0A1D6JH72_MAIZE;tr|A0A1D6DUN3|A0A1D6DUN3_MAIZE;tr|B4FEM9|B4FEM9_MAIZE;tr|A0A1D6DUN4|A0A1D6DUN4_MAIZE;tr|A0A1D6DUN5|A0A1D6DUN5_MAIZE	1;1;1;1;1	1;1;1;1;1	1;1;1;1;1	tr|A0A1D6JH72|A0A1D6JH72_MAIZE SWIB complex BAF60b domain-containing protein OS=Zea mays OX=4577 GN=100193333 PE=4 SV=1;tr|A0A1D6DUN3|A0A1D6DUN3_MAIZE SWIB complex BAF60b domain-containing protein OS=Zea mays OX=4577 GN=103645800 PE=4 SV=1;tr|B4FEM9|B4FEM9	5	1	1	1	1	1	0	1	0	0	1	1	1	1	1	0	1	0	0	1	1	1	1	1	0	1	0	0	1	1	1	3.6	3.6	3.6	36.367	335	335;335;387;387;430	0	7.5437	3.6	3.6	0	3.6	0
tr|B6TM36|B6TM36_MAIZE	tr|B6TM36|B6TM36_MAIZE	2	2	2	tr|B6TM36|B6TM36_MAIZE Uncharacterized protein OS=Zea mays OX=4577 GN=100276986 PE=2 SV=1	1	2	2	2	1	2	0	1	1	1	1	1	0	1	2	0	1	1	1	1	1	0	1	2	0	1	1	1	1	1	0	13	13	13	17.04	154	154	0.00099256	3.4352	5.2	13	0	5.2	5.2
tr|A0A1D6NE81|A0A1D6NE81_MAIZE	tr|A0A1D6NE81|A0A1D6NE81_MAIZE	4	4	4	tr|A0A1D6NE81|A0A1D6NE81_MAIZE Phospholipase A1-IIdelta OS=Zea mays OX=4577 GN=103651272 PE=4 SV=1	1	4	4	4	0	2	0	3	0	0	1	0	1	0	2	0	3	0	0	1	0	1	0	2	0	3	0	0	1	0	1	13.2	13.2	13.2	50.926	469	469	0	15.062	0	9	0	8.1	0
tr|A0A1D6IPQ1|A0A1D6IPQ1_MAIZE	tr|A0A1D6IPQ1|A0A1D6IPQ1_MAIZE	2	2	2	tr|A0A1D6IPQ1|A0A1D6IPQ1_MAIZE Eukaryotic aspartyl protease family protein OS=Zea mays OX=4577 GN=103633615 PE=3 SV=1	1	2	2	2	2	0	0	0	1	0	1	0	1	2	0	0	0	1	0	1	0	1	2	0	0	0	1	0	1	0	1	5.5	5.5	5.5	54.303	510	510	0	6.9218	5.5	0	0	0	3.1
tr|B6SJZ7|B6SJZ7_MAIZE;tr|A0A1D6GDC0|A0A1D6GDC0_MAIZE	tr|B6SJZ7|B6SJZ7_MAIZE;tr|A0A1D6GDC0|A0A1D6GDC0_MAIZE	1;1	1;1	1;1	tr|B6SJZ7|B6SJZ7_MAIZE Protein prenylyltransferase superfamily protein OS=Zea mays OX=4577 GN=100381916 PE=2 SV=1;tr|A0A1D6GDC0|A0A1D6GDC0_MAIZE Protein prenylyltransferase superfamily protein OS=Zea mays OX=4577 GN=100381916 PE=4 SV=1	2	1	1	1	1	0	1	1	1	1	1	1	0	1	0	1	1	1	1	1	1	0	1	0	1	1	1	1	1	1	0	5.5	5.5	5.5	34.245	309	309;318	0	10.809	5.5	0	5.5	5.5	5.5
tr|A0A096SML0|A0A096SML0_MAIZE;tr|A0A1D6N085|A0A1D6N085_MAIZE;tr|A0A1D6G3R6|A0A1D6G3R6_MAIZE;tr|A0A1D6N084|A0A1D6N084_MAIZE;tr|A0A1D6N083|A0A1D6N083_MAIZE;tr|C0PK29|C0PK29_MAIZE;tr|A0A1D6G3R5|A0A1D6G3R5_MAIZE	tr|A0A096SML0|A0A096SML0_MAIZE;tr|A0A1D6N085|A0A1D6N085_MAIZE;tr|A0A1D6G3R6|A0A1D6G3R6_MAIZE;tr|A0A1D6N084|A0A1D6N084_MAIZE;tr|A0A1D6N083|A0A1D6N083_MAIZE;tr|C0PK29|C0PK29_MAIZE;tr|A0A1D6G3R5|A0A1D6G3R5_MAIZE	2;1;1;1;1;1;1	2;1;1;1;1;1;1	2;1;1;1;1;1;1	tr|A0A096SML0|A0A096SML0_MAIZE ABC-type transport system periplasmic component OS=Zea mays OX=4577 GN=100284791 PE=4 SV=1;tr|A0A1D6N085|A0A1D6N085_MAIZE ABC-type transport system periplasmic component OS=Zea mays OX=4577 GN=100284791 PE=4 SV=1;tr|A0A1D6G3R	7	2	2	2	1	0	0	1	1	0	0	0	1	1	0	0	1	1	0	0	0	1	1	0	0	1	1	0	0	0	1	6.6	6.6	6.6	39.949	366	366;282;291;327;355;373;384	0.00095694	3.1427	3.6	0	0	3	3
tr|A0A1D6EA40|A0A1D6EA40_MAIZE;tr|A0A1D6J766|A0A1D6J766_MAIZE;tr|A0A1D6EA39|A0A1D6EA39_MAIZE	tr|A0A1D6EA40|A0A1D6EA40_MAIZE;tr|A0A1D6J766|A0A1D6J766_MAIZE	6;5;2	1;0;1	1;0;1	tr|A0A1D6EA40|A0A1D6EA40_MAIZE Protein TIC 40 chloroplastic OS=Zea mays OX=4577 GN=ZEAMMB73_Zm00001d003613 PE=4 SV=1;tr|A0A1D6J766|A0A1D6J766_MAIZE Protein TIC 40 chloroplastic OS=Zea mays OX=4577 GN=100285102 PE=4 SV=1	3	6	1	1	4	5	3	3	3	3	4	3	4	1	1	0	0	0	0	0	0	1	1	1	0	0	0	0	0	0	1	18.2	1.8	1.8	47.183	434	434;131;368	1	-2	11.5	14.5	11.1	9.7	9.7
tr|B6SWK9|B6SWK9_MAIZE;tr|A0A1D6PNE6|A0A1D6PNE6_MAIZE	tr|B6SWK9|B6SWK9_MAIZE;tr|A0A1D6PNE6|A0A1D6PNE6_MAIZE	2;1	2;1	2;1	tr|B6SWK9|B6SWK9_MAIZE Auxin-induced beta-glucosidase OS=Zea mays OX=4577 GN=ZEAMMB73_Zm00001d048669 PE=2 SV=1;tr|A0A1D6PNE6|A0A1D6PNE6_MAIZE Auxin-induced beta-glucosidase OS=Zea mays OX=4577 GN=ZEAMMB73_Zm00001d048669 PE=4 SV=1	2	2	2	2	1	2	2	1	0	1	0	0	0	1	2	2	1	0	1	0	0	0	1	2	2	1	0	1	0	0	0	4.4	4.4	4.4	69.584	655	655;469	0	5.4567	2.1	4.4	4.4	2.1	0
tr|A0A1D6GF42|A0A1D6GF42_MAIZE;tr|C0PCQ6|C0PCQ6_MAIZE	tr|A0A1D6GF42|A0A1D6GF42_MAIZE;tr|C0PCQ6|C0PCQ6_MAIZE	7;6	2;1	2;1	tr|A0A1D6GF42|A0A1D6GF42_MAIZE 40S ribosomal protein S2-1 OS=Zea mays OX=4577 GN=103625791 PE=3 SV=1;tr|C0PCQ6|C0PCQ6_MAIZE 40S ribosomal protein S2-1 OS=Zea mays OX=4577 GN=100383062 PE=2 SV=1	2	7	2	2	3	3	3	3	4	4	2	2	2	0	1	0	0	1	1	0	0	0	0	1	0	0	1	1	0	0	0	25.5	11.3	11.3	29.817	274	274;274	0.0018815	3.0017	11.3	15.3	8.4	8.8	13.1
tr|A0A1D6ITY9|A0A1D6ITY9_MAIZE	tr|A0A1D6ITY9|A0A1D6ITY9_MAIZE	2	2	2	tr|A0A1D6ITY9|A0A1D6ITY9_MAIZE 5-formyltetrahydrofolate cyclo-ligase1 OS=Zea mays OX=4577 GN=100192785 PE=4 SV=1	1	2	2	2	0	0	0	1	2	1	0	0	1	0	0	0	1	2	1	0	0	1	0	0	0	1	2	1	0	0	1	7.3	7.3	7.3	37.507	343	343	0	4.384	0	0	0	4.4	7.3
tr|C0P5A2|C0P5A2_MAIZE;tr|A0A1D6GD70|A0A1D6GD70_MAIZE	tr|C0P5A2|C0P5A2_MAIZE;tr|A0A1D6GD70|A0A1D6GD70_MAIZE	1;1	1;1	1;1	tr|C0P5A2|C0P5A2_MAIZE Monothiol glutaredoxin-S14 chloroplastic OS=Zea mays OX=4577 GN=ZEAMMB73_Zm00001d034857 PE=2 SV=1;tr|A0A1D6GD70|A0A1D6GD70_MAIZE Monothiol glutaredoxin-S14 chloroplastic OS=Zea mays OX=4577 GN=ZEAMMB73_Zm00001d012845 PE=4 SV=1	2	1	1	1	0	0	0	1	0	0	0	0	0	0	0	0	1	0	0	0	0	0	0	0	0	1	0	0	0	0	0	5.8	5.8	5.8	18.697	172	172;172	0.0049958	2.2117	0	0	0	5.8	0
tr|B6SNM4|B6SNM4_MAIZE;tr|A0A1D6LHK0|A0A1D6LHK0_MAIZE	tr|B6SNM4|B6SNM4_MAIZE	3;1	3;1	3;1	tr|B6SNM4|B6SNM4_MAIZE Protein transport protein Sec61 subunit beta OS=Zea mays OX=4577 GN=100280873 PE=2 SV=1	2	3	3	3	2	2	1	0	1	0	0	1	1	2	2	1	0	1	0	0	1	1	2	2	1	0	1	0	0	1	1	51.4	51.4	51.4	10.614	107	107;108	0	6.112	32.7	42.1	23.4	0	23.4
tr|A0A1D6F8M3|A0A1D6F8M3_MAIZE;tr|A0A1D6HV58|A0A1D6HV58_MAIZE;tr|A0A1D6HV49|A0A1D6HV49_MAIZE;tr|A0A1D6F8M4|A0A1D6F8M4_MAIZE;tr|A0A1D6HV56|A0A1D6HV56_MAIZE;tr|A0A1D6F8M1|A0A1D6F8M1_MAIZE;tr|A0A1D6HV53|A0A1D6HV53_MAIZE;tr|A0A1D6F8N1|A0A1D6F8N1_MAIZE;tr|B6SV32|B6SV32_MAIZE;tr|A0A1D6HV45|A0A1D6HV45_MAIZE;tr|A0A1D6F8L6|A0A1D6F8L6_MAIZE;tr|A0A1D6HV44|A0A1D6HV44_MAIZE;tr|A0A1D6F8L7|A0A1D6F8L7_MAIZE;tr|A…	tr|A0A1D6F8M3|A0A1D6F8M3_MAIZE;tr|A0A1D6HV58|A0A1D6HV58_MAIZE;tr|A0A1D6HV49|A0A1D6HV49_MAIZE;tr|A0A1D6F8M4|A0A1D6F8M4_MAIZE;tr|A0A1D6HV56|A0A1D6HV56_MAIZE;tr|A0A1D6F8M1|A0A1D6F8M1_MAIZE;tr|A0A1D6HV53|A0A1D6HV53_MAIZE;tr|A0A1D6F8N1|A0A1D6F8N1_MAIZE;tr|B6SV32|B6SV32_MAIZE;tr|A0A1D6HV45|A0A1D6HV45_MAIZE;tr|A0A1D6F8L6|A0A1D6F8L6_MAIZE;tr|A0A1D6HV44|A0A1D6HV44_MAIZE;tr|A0A1D6F8L7|A0A1D6F8L7_MAIZE;tr|A…	3;3;3;3;3;3;3;3;3;3;3;3;3;2;2;2;2;2;2;2;1;1;1;1	3;3;3;3;3;3;3;3;3;3;3;3;3;2;2;2;2;2;2;2;1;1;1;1	3;3;3;3;3;3;3;3;3;3;3;3;3;2;2;2;2;2;2;2;1;1;1;1	tr|A0A1D6F8M3|A0A1D6F8M3_MAIZE Coatomer subunit gamma OS=Zea mays OX=4577 GN=100194138 PE=3 SV=1;tr|A0A1D6HV58|A0A1D6HV58_MAIZE Coatomer subunit gamma OS=Zea mays OX=4577 GN=100193726 PE=3 SV=1;tr|A0A1D6HV49|A0A1D6HV49_MAIZE Coatomer subunit gamma OS=Zea m	24	3	3	3	1	2	1	1	1	0	1	0	0	1	2	1	1	1	0	1	0	0	1	2	1	1	1	0	1	0	0	4.3	4.3	4.3	82.243	740	740;761;799;799;841;841;842;866;888;888;891;905;920;365;555;555;643;732;745;774;238;442;537;545	0	5.8481	0.9	2.7	0.9	1.8	0.9
tr|A0A1D6G792|A0A1D6G792_MAIZE;tr|B4FUA8|B4FUA8_MAIZE	tr|A0A1D6G792|A0A1D6G792_MAIZE;tr|B4FUA8|B4FUA8_MAIZE	1;1	1;1	1;1	tr|A0A1D6G792|A0A1D6G792_MAIZE Calreticulin-3 OS=Zea mays OX=4577 GN=100273288 PE=3 SV=1;tr|B4FUA8|B4FUA8_MAIZE Calreticulin-3 OS=Zea mays OX=4577 GN=100273288 PE=2 SV=1	2	1	1	1	1	0	0	0	1	1	1	1	0	1	0	0	0	1	1	1	1	0	1	0	0	0	1	1	1	1	0	4.3	4.3	4.3	46.621	399	399;415	0	8.3243	4.3	0	0	0	4.3
tr|A0A1D6GGQ5|A0A1D6GGQ5_MAIZE;tr|A0A1D6GGQ6|A0A1D6GGQ6_MAIZE	tr|A0A1D6GGQ5|A0A1D6GGQ5_MAIZE;tr|A0A1D6GGQ6|A0A1D6GGQ6_MAIZE	1;1	1;1	1;1	tr|A0A1D6GGQ5|A0A1D6GGQ5_MAIZE OsWRKY4 family protein OS=Zea mays OX=4577 GN=ZEAMMB73_Zm00001d013240 PE=4 SV=1;tr|A0A1D6GGQ6|A0A1D6GGQ6_MAIZE OsWRKY4 family protein OS=Zea mays OX=4577 GN=ZEAMMB73_Zm00001d013240 PE=4 SV=1	2	1	1	1	1	1	1	1	1	0	1	0	1	1	1	1	1	1	0	1	0	1	1	1	1	1	1	0	1	0	1	3.8	3.8	3.8	43.854	393	393;401	0	5.3605	3.8	3.8	3.8	3.8	3.8
tr|A0A1D6LIQ8|A0A1D6LIQ8_MAIZE;tr|B6TDJ8|B6TDJ8_MAIZE;tr|A0A1D6LIQ9|A0A1D6LIQ9_MAIZE;tr|A0A1D6LIQ6|A0A1D6LIQ6_MAIZE	tr|A0A1D6LIQ8|A0A1D6LIQ8_MAIZE;tr|B6TDJ8|B6TDJ8_MAIZE;tr|A0A1D6LIQ9|A0A1D6LIQ9_MAIZE;tr|A0A1D6LIQ6|A0A1D6LIQ6_MAIZE	1;1;1;1	1;1;1;1	1;1;1;1	tr|A0A1D6LIQ8|A0A1D6LIQ8_MAIZE Peroxisomal membrane protein PEX14 OS=Zea mays OX=4577 GN=100282993 PE=4 SV=1;tr|B6TDJ8|B6TDJ8_MAIZE Peroxin Pex14 OS=Zea mays OX=4577 GN=100282993 PE=2 SV=1;tr|A0A1D6LIQ9|A0A1D6LIQ9_MAIZE Peroxisomal membrane protein PEX14 O	4	1	1	1	1	1	0	1	1	1	1	1	0	1	1	0	1	1	1	1	1	0	1	1	0	1	1	1	1	1	0	9.1	9.1	9.1	20.848	198	198;485;486;540	0	4.0936	9.1	9.1	0	9.1	9.1
tr|A0A1D6KZ63|A0A1D6KZ63_MAIZE	tr|A0A1D6KZ63|A0A1D6KZ63_MAIZE	2	2	2	tr|A0A1D6KZ63|A0A1D6KZ63_MAIZE HSP20-like chaperones superfamily protein OS=Zea mays OX=4577 GN=ZEAMMB73_Zm00001d033478 PE=3 SV=1	1	2	2	2	1	1	0	0	1	2	1	0	1	1	1	0	0	1	2	1	0	1	1	1	0	0	1	2	1	0	1	10.2	10.2	10.2	33.219	304	304	0	7.461	5.6	5.6	0	0	5.6
tr|B6TQI8|B6TQI8_MAIZE	tr|B6TQI8|B6TQI8_MAIZE	1	1	1	tr|B6TQI8|B6TQI8_MAIZE Dirigent protein OS=Zea mays OX=4577 GN=ZEAMMB73_Zm00001d004753 PE=2 SV=1	1	1	1	1	1	1	1	1	0	1	0	1	1	1	1	1	1	0	1	0	1	1	1	1	1	1	0	1	0	1	1	6.4	6.4	6.4	19.962	188	188	0.0078061	2.1428	6.4	6.4	6.4	6.4	0
tr|B6SZF2|B6SZF2_MAIZE	tr|B6SZF2|B6SZF2_MAIZE	2	2	2	tr|B6SZF2|B6SZF2_MAIZE uncharacterized protein OS=Zea mays OX=4577 GN=ZEAMMB73_Zm00001d038606 PE=2 SV=1	1	2	2	2	1	1	1	1	1	0	0	0	0	1	1	1	1	1	0	0	0	0	1	1	1	1	1	0	0	0	0	9	9	9	36.47	344	344	0	6.3239	4.1	4.9	4.1	4.1	4.9
tr|A0A1D6EZQ9|A0A1D6EZQ9_MAIZE	tr|A0A1D6EZQ9|A0A1D6EZQ9_MAIZE	1	1	1	tr|A0A1D6EZQ9|A0A1D6EZQ9_MAIZE C2 domain containing protein OS=Zea mays OX=4577 GN=100284908 PE=4 SV=1	1	1	1	1	1	1	1	1	1	1	1	0	0	1	1	1	1	1	1	1	0	0	1	1	1	1	1	1	1	0	0	3.2	3.2	3.2	45.982	437	437	0.00098377	3.3552	3.2	3.2	3.2	3.2	3.2
tr|A0A1D6MJP0|A0A1D6MJP0_MAIZE;tr|A0A1D6MJP2|A0A1D6MJP2_MAIZE;tr|A0A1D6MJP3|A0A1D6MJP3_MAIZE	tr|A0A1D6MJP0|A0A1D6MJP0_MAIZE;tr|A0A1D6MJP2|A0A1D6MJP2_MAIZE;tr|A0A1D6MJP3|A0A1D6MJP3_MAIZE	1;1;1	1;1;1	1;1;1	tr|A0A1D6MJP0|A0A1D6MJP0_MAIZE Uncharacterized protein OS=Zea mays OX=4577 GN=ZEAMMB73_Zm00001d039613 PE=4 SV=1;tr|A0A1D6MJP2|A0A1D6MJP2_MAIZE Uncharacterized protein OS=Zea mays OX=4577 GN=ZEAMMB73_Zm00001d039613 PE=4 SV=1;tr|A0A1D6MJP3|A0A1D6MJP3_MAIZE U	3	1	1	1	1	1	1	1	1	1	0	1	1	1	1	1	1	1	1	0	1	1	1	1	1	1	1	1	0	1	1	5.4	5.4	5.4	27.926	259	259;317;324	0.0018639	2.927	5.4	5.4	5.4	5.4	5.4
tr|A0A1D6INV7|A0A1D6INV7_MAIZE	tr|A0A1D6INV7|A0A1D6INV7_MAIZE	1	1	1	tr|A0A1D6INV7|A0A1D6INV7_MAIZE Zinc finger BED domain-containing protein DAYSLEEPER OS=Zea mays OX=4577 GN=ZEAMMB73_Zm00001d022534 PE=4 SV=1	1	1	1	1	1	0	1	0	1	1	1	1	1	1	0	1	0	1	1	1	1	1	1	0	1	0	1	1	1	1	1	5.6	5.6	5.6	43.639	390	390	0	5.8645	5.6	0	5.6	0	5.6
tr|A0A1D6N7A2|A0A1D6N7A2_MAIZE;tr|A0A1D6N7A4|A0A1D6N7A4_MAIZE	tr|A0A1D6N7A2|A0A1D6N7A2_MAIZE;tr|A0A1D6N7A4|A0A1D6N7A4_MAIZE	2;2	2;2	2;2	tr|A0A1D6N7A2|A0A1D6N7A2_MAIZE Acyl-coenzyme A oxidase OS=Zea mays OX=4577 GN=ZEAMMB73_Zm00001d042884 PE=3 SV=1;tr|A0A1D6N7A4|A0A1D6N7A4_MAIZE Acyl-coenzyme A oxidase OS=Zea mays OX=4577 GN=ZEAMMB73_Zm00001d042884 PE=3 SV=1	2	2	2	2	1	0	0	0	1	1	2	1	0	1	0	0	0	1	1	2	1	0	1	0	0	0	1	1	2	1	0	3.7	3.7	3.7	73.039	657	657;684	0	3.7261	2.3	0	0	0	2.3
tr|B4G1W8|B4G1W8_MAIZE	tr|B4G1W8|B4G1W8_MAIZE	2	2	2	tr|B4G1W8|B4G1W8_MAIZE Myosin-like protein OS=Zea mays OX=4577 GN=100283029 PE=2 SV=1	1	2	2	2	1	1	1	0	1	0	1	1	0	1	1	1	0	1	0	1	1	0	1	1	1	0	1	0	1	1	0	5.1	5.1	5.1	39.946	350	350	0	4.6622	2.9	2.9	2.3	0	2.9
tr|A0A1D6GV03|A0A1D6GV03_MAIZE	tr|A0A1D6GV03|A0A1D6GV03_MAIZE	1	1	1	tr|A0A1D6GV03|A0A1D6GV03_MAIZE Cadmium/zinc-transporting ATPase HMA2 OS=Zea mays OX=4577 GN=ZEAMMB73_Zm00001d014669 PE=4 SV=1	1	1	1	1	0	1	0	0	0	1	0	0	0	0	1	0	0	0	1	0	0	0	0	1	0	0	0	1	0	0	0	1.8	1.8	1.8	70.718	657	657	0.0038726	2.4005	0	1.8	0	0	0
tr|A0A1D6QV58|A0A1D6QV58_MAIZE;tr|K7UGQ0|K7UGQ0_MAIZE	tr|A0A1D6QV58|A0A1D6QV58_MAIZE;tr|K7UGQ0|K7UGQ0_MAIZE	2;2	2;2	2;2	tr|A0A1D6QV58|A0A1D6QV58_MAIZE Uncharacterized conserved protein UCP022280 OS=Zea mays OX=4577 GN=ZEAMMB73_Zm00001d054078 PE=4 SV=1;tr|K7UGQ0|K7UGQ0_MAIZE Uncharacterized conserved protein UCP022280 OS=Zea mays OX=4577 GN=ZEAMMB73_Zm00001d054078 PE=4 SV=1	2	2	2	2	0	1	1	0	0	1	0	0	0	0	1	1	0	0	1	0	0	0	0	1	1	0	0	1	0	0	0	17.7	17.7	17.7	21.221	203	203;278	0.0018257	2.7862	0	11.3	6.4	0	0
tr|B6SGK5|B6SGK5_MAIZE;tr|B6TR62|B6TR62_MAIZE	tr|B6SGK5|B6SGK5_MAIZE;tr|B6TR62|B6TR62_MAIZE	1;1	1;1	1;1	tr|B6SGK5|B6SGK5_MAIZE Uncharacterized protein OS=Zea mays OX=4577 GN=100272332 PE=2 SV=1;tr|B6TR62|B6TR62_MAIZE Uncharacterized protein OS=Zea mays OX=4577 GN=100278701 PE=2 SV=1	2	1	1	1	1	1	1	1	1	1	1	1	0	1	1	1	1	1	1	1	1	0	1	1	1	1	1	1	1	1	0	8.5	8.5	8.5	12.267	106	106;107	1	-2	8.5	8.5	8.5	8.5	8.5
tr|K7V0N2|K7V0N2_MAIZE;tr|A0A1D6QD26|A0A1D6QD26_MAIZE;tr|A0A1D6QCZ8|A0A1D6QCZ8_MAIZE;tr|A0A1D6QD30|A0A1D6QD30_MAIZE;tr|A0A1D6QD47|A0A1D6QD47_MAIZE;tr|A0A1D6QD04|A0A1D6QD04_MAIZE;tr|A0A1D6QD42|A0A1D6QD42_MAIZE;tr|A0A1D6QCZ9|A0A1D6QCZ9_MAIZE;tr|A0A1D6QD13|A0A1D6QD13_MAIZE;tr|A0A1D6QD43|A0A1D6QD43_MAIZE;tr|A0A1D6QD07|A0A1D6QD07_MAIZE;tr|K7U1S1|K7U1S1_MAIZE;tr|A0A1D6QD27|A0A1D6QD27_MAIZE;tr|O04709|O0…	tr|K7V0N2|K7V0N2_MAIZE;tr|A0A1D6QD26|A0A1D6QD26_MAIZE;tr|A0A1D6QCZ8|A0A1D6QCZ8_MAIZE;tr|A0A1D6QD30|A0A1D6QD30_MAIZE;tr|A0A1D6QD47|A0A1D6QD47_MAIZE;tr|A0A1D6QD04|A0A1D6QD04_MAIZE;tr|A0A1D6QD42|A0A1D6QD42_MAIZE;tr|A0A1D6QCZ9|A0A1D6QCZ9_MAIZE;tr|A0A1D6QD13|A0A1D6QD13_MAIZE;tr|A0A1D6QD43|A0A1D6QD43_MAIZE;tr|A0A1D6QD07|A0A1D6QD07_MAIZE;tr|K7U1S1|K7U1S1_MAIZE;tr|A0A1D6QD27|A0A1D6QD27_MAIZE;tr|O04709|O0…	2;2;2;2;2;2;2;2;2;2;2;2;2;2;2;2;1;1;1;1;1;1;1;1;1;1;1;1	2;2;2;2;2;2;2;2;2;2;2;2;2;2;2;2;1;1;1;1;1;1;1;1;1;1;1;1	2;2;2;2;2;2;2;2;2;2;2;2;2;2;2;2;1;1;1;1;1;1;1;1;1;1;1;1	tr|K7V0N2|K7V0N2_MAIZE Lysine-ketoglutarate reductase/saccharopine dehydrogenase1 OS=Zea mays OX=4577 GN=541648 PE=4 SV=1;tr|A0A1D6QD26|A0A1D6QD26_MAIZE Lysine-ketoglutarate reductase/saccharopine dehydrogenase1 OS=Zea mays OX=4577 GN=541648 PE=4 SV=1;tr|A	28	2	2	2	1	1	0	1	1	1	1	2	0	1	1	0	1	1	1	1	2	0	1	1	0	1	1	1	1	2	0	2.6	2.6	2.6	75.328	685	685;741;765;770;780;782;785;795;808;963;978;1034;1058;1060;1062;1070;82;186;236;277;405;461;498;541;605;607;611;611	0	3.8451	1.5	1.5	0	1.5	1.5
tr|K7UVN6|K7UVN6_MAIZE;tr|A0A1D6FHC0|A0A1D6FHC0_MAIZE;tr|A0A1R3P4Z6|A0A1R3P4Z6_MAIZE;sp|P49133|TPT_MAIZE	tr|K7UVN6|K7UVN6_MAIZE;tr|A0A1D6FHC0|A0A1D6FHC0_MAIZE;tr|A0A1R3P4Z6|A0A1R3P4Z6_MAIZE;sp|P49133|TPT_MAIZE	2;2;2;2	2;2;2;2	2;2;2;2	tr|K7UVN6|K7UVN6_MAIZE Triose phosphate/phosphate translocator, chloroplastic OS=Zea mays OX=4577 GN=100501361 PE=4 SV=1;tr|A0A1D6FHC0|A0A1D6FHC0_MAIZE Triose phosphate/phosphate translocator, chloroplastic OS=Zea mays OX=4577 GN=100501361 PE=4 SV=1;tr|A0A	4	2	2	2	1	1	0	0	0	0	1	1	0	1	1	0	0	0	0	1	1	0	1	1	0	0	0	0	1	1	0	5.4	5.4	5.4	43.741	404	404;405;409;409	0.0018553	2.8898	3	2.5	0	0	0
tr|C0PFS7|C0PFS7_MAIZE;tr|A0A1D6LGC6|A0A1D6LGC6_MAIZE;tr|A0A1D6LGC3|A0A1D6LGC3_MAIZE;tr|A0A1D6LGC2|A0A1D6LGC2_MAIZE	tr|C0PFS7|C0PFS7_MAIZE;tr|A0A1D6LGC6|A0A1D6LGC6_MAIZE;tr|A0A1D6LGC3|A0A1D6LGC3_MAIZE;tr|A0A1D6LGC2|A0A1D6LGC2_MAIZE	1;1;1;1	1;1;1;1	1;1;1;1	tr|C0PFS7|C0PFS7_MAIZE Zinc finger (C3HC4-type RING finger) family protein OS=Zea mays OX=4577 GN=ZEAMMB73_Zm00001d035428 PE=2 SV=1;tr|A0A1D6LGC6|A0A1D6LGC6_MAIZE Zinc finger (C3HC4-type RING finger) family protein OS=Zea mays OX=4577 GN=ZEAMMB73_Zm00001d0	4	1	1	1	0	0	0	1	1	1	0	0	0	0	0	0	1	1	1	0	0	0	0	0	0	1	1	1	0	0	0	1.8	1.8	1.8	65.371	598	598;617;653;671	0.0074227	2.1593	0	0	0	1.8	1.8
tr|B4FWJ8|B4FWJ8_MAIZE;sp|O24581|BIP3_MAIZE;tr|A0A1D6QUQ8|A0A1D6QUQ8_MAIZE	tr|B4FWJ8|B4FWJ8_MAIZE;sp|O24581|BIP3_MAIZE;tr|A0A1D6QUQ8|A0A1D6QUQ8_MAIZE	21;21;11	2;2;2	2;2;2	tr|B4FWJ8|B4FWJ8_MAIZE Binding protein homolog2 OS=Zea mays OX=4577 GN=ZEAMMB73_Zm00001d054043 PE=2 SV=1;sp|O24581|BIP3_MAIZE Luminal-binding protein 3 OS=Zea mays OX=4577 GN=BIPE3 PE=2 SV=1;tr|A0A1D6QUQ8|A0A1D6QUQ8_MAIZE Binding protein homolog2 OS=Zea ma	3	21	2	2	9	15	7	7	13	8	13	7	6	1	2	0	0	1	0	1	1	1	1	2	0	0	1	0	1	1	1	23.8	1.4	1.4	73.126	663	663;663;300	0.0017978	2.6898	11.2	16.3	8.7	9.7	16
tr|B6SWX3|B6SWX3_MAIZE;tr|A0A1D6LXE6|A0A1D6LXE6_MAIZE	tr|B6SWX3|B6SWX3_MAIZE;tr|A0A1D6LXE6|A0A1D6LXE6_MAIZE	1;1	1;1	1;1	tr|B6SWX3|B6SWX3_MAIZE Anthocyanidin 3-O-glucosyltransferase OS=Zea mays OX=4577 GN=100281608 PE=2 SV=1;tr|A0A1D6LXE6|A0A1D6LXE6_MAIZE Glycosyltransferase OS=Zea mays OX=4577 GN=ZEAMMB73_Zm00001d037384 PE=3 SV=1	2	1	1	1	1	1	1	1	1	0	0	0	0	1	1	1	1	1	0	0	0	0	1	1	1	1	1	0	0	0	0	2.1	2.1	2.1	52.014	482	482;483	0.0050042	2.2286	2.1	2.1	2.1	2.1	2.1
tr|A0A1D6GL72|A0A1D6GL72_MAIZE	tr|A0A1D6GL72|A0A1D6GL72_MAIZE	1	1	1	tr|A0A1D6GL72|A0A1D6GL72_MAIZE HSP20-like chaperones superfamily protein OS=Zea mays OX=4577 GN=ZEAMMB73_Zm00001d013641 PE=3 SV=1	1	1	1	1	1	0	1	0	0	0	0	0	0	1	0	1	0	0	0	0	0	0	1	0	1	0	0	0	0	0	0	5.2	5.2	5.2	34.686	325	325	0	22.157	5.2	0	5.2	0	0
tr|A0A1D6NVA9|A0A1D6NVA9_MAIZE;tr|B8A049|B8A049_MAIZE;tr|A0A1D6NVB0|A0A1D6NVB0_MAIZE;tr|A0A1D6MAI2|A0A1D6MAI2_MAIZE;tr|A0A1D6LL74|A0A1D6LL74_MAIZE;tr|A0A1D6MHQ7|A0A1D6MHQ7_MAIZE;tr|C0HFI5|C0HFI5_MAIZE;tr|K7VQP8|K7VQP8_MAIZE;tr|A0A1D6LL73|A0A1D6LL73_MAIZE;tr|B6SVM3|B6SVM3_MAIZE;tr|A0A1D6MAI0|A0A1D6MAI0_MAIZE;tr|A0A1D6NDA7|A0A1D6NDA7_MAIZE;tr|A0A1D6NDA8|A0A1D6NDA8_MAIZE	tr|A0A1D6NVA9|A0A1D6NVA9_MAIZE;tr|B8A049|B8A049_MAIZE;tr|A0A1D6NVB0|A0A1D6NVB0_MAIZE;tr|A0A1D6MAI2|A0A1D6MAI2_MAIZE;tr|A0A1D6LL74|A0A1D6LL74_MAIZE;tr|A0A1D6MHQ7|A0A1D6MHQ7_MAIZE;tr|C0HFI5|C0HFI5_MAIZE;tr|K7VQP8|K7VQP8_MAIZE;tr|A0A1D6LL73|A0A1D6LL73_MAIZE;tr|B6SVM3|B6SVM3_MAIZE;tr|A0A1D6MAI0|A0A1D6MAI0_MAIZE;tr|A0A1D6NDA7|A0A1D6NDA7_MAIZE;tr|A0A1D6NDA8|A0A1D6NDA8_MAIZE	2;2;2;1;1;1;1;1;1;1;1;1;1	2;2;2;1;1;1;1;1;1;1;1;1;1	1;1;1;0;0;0;0;0;0;0;0;0;0	tr|A0A1D6NVA9|A0A1D6NVA9_MAIZE ATP-dependent 6-phosphofructokinase 3 OS=Zea mays OX=4577 GN=ZEAMMB73_Zm00001d045326 PE=4 SV=1;tr|B8A049|B8A049_MAIZE ATP-dependent 6-phosphofructokinase OS=Zea mays OX=4577 GN=PFK PE=2 SV=1;tr|A0A1D6NVB0|A0A1D6NVB0_MAIZE ATP	13	2	2	1	1	1	2	0	1	1	1	1	0	1	1	2	0	1	1	1	1	0	1	1	1	0	1	1	1	1	0	7.4	7.4	3.6	36.502	337	337;538;542;436;502;505;528;531;552;564;575;734;764	0.00096759	3.2067	3.6	3.6	7.4	0	3.6
tr|A0A1D6K4U4|A0A1D6K4U4_MAIZE;tr|C0P7R1|C0P7R1_MAIZE;tr|A0A1D6K4U7|A0A1D6K4U7_MAIZE	tr|A0A1D6K4U4|A0A1D6K4U4_MAIZE;tr|C0P7R1|C0P7R1_MAIZE;tr|A0A1D6K4U7|A0A1D6K4U7_MAIZE	2;1;1	2;1;1	2;1;1	tr|A0A1D6K4U4|A0A1D6K4U4_MAIZE Metacaspase-3 OS=Zea mays OX=4577 GN=100284981 PE=4 SV=1;tr|C0P7R1|C0P7R1_MAIZE Metacaspase-3 OS=Zea mays OX=4577 GN=100284981 PE=2 SV=1;tr|A0A1D6K4U7|A0A1D6K4U7_MAIZE Metacaspase-3 OS=Zea mays OX=4577 GN=100284981 PE=4 SV=1	3	2	2	2	1	0	0	1	2	2	1	1	0	1	0	0	1	2	2	1	1	0	1	0	0	1	2	2	1	1	0	7.7	7.7	7.7	38.091	349	349;311;321	0	4.0681	3.4	0	0	4.3	7.7
tr|A0A1D6K6V8|A0A1D6K6V8_MAIZE	tr|A0A1D6K6V8|A0A1D6K6V8_MAIZE	1	1	1	tr|A0A1D6K6V8|A0A1D6K6V8_MAIZE 5-oxoprolinase OS=Zea mays OX=4577 GN=103637109 PE=4 SV=1	1	1	1	1	1	0	1	1	1	0	0	0	0	1	0	1	1	1	0	0	0	0	1	0	1	1	1	0	0	0	0	1	1	1	136.83	1256	1256	0.0018648	2.9441	1	0	1	1	1
tr|A0A1D6NKV5|A0A1D6NKV5_MAIZE;tr|B4FX20|B4FX20_MAIZE	tr|A0A1D6NKV5|A0A1D6NKV5_MAIZE;tr|B4FX20|B4FX20_MAIZE	2;2	2;2	2;2	tr|A0A1D6NKV5|A0A1D6NKV5_MAIZE SNF1-related protein kinase regulatory subunit gamma-1-like OS=Zea mays OX=4577 GN=100286384 PE=4 SV=1;tr|B4FX20|B4FX20_MAIZE AKIN gamma OS=Zea mays OX=4577 GN=100286384 PE=1 SV=1	2	2	2	2	1	0	0	1	1	1	1	0	0	1	0	0	1	1	1	1	0	0	1	0	0	1	1	1	1	0	0	7.6	7.6	7.6	31.911	301	301;451	0	6.7945	5	0	0	2.7	2.7
tr|B6SNA1|B6SNA1_MAIZE	tr|B6SNA1|B6SNA1_MAIZE	1	1	1	tr|B6SNA1|B6SNA1_MAIZE Putative thioredoxin superfamily protein OS=Zea mays OX=4577 GN=100280852 PE=2 SV=1	1	1	1	1	0	1	0	0	0	0	0	0	0	0	1	0	0	0	0	0	0	0	0	1	0	0	0	0	0	0	0	10.3	10.3	10.3	19.04	175	175	0.0058043	2.1942	0	10.3	0	0	0
tr|A0A1D6H5M3|A0A1D6H5M3_MAIZE;tr|A0A1D6H5L9|A0A1D6H5L9_MAIZE;tr|A0A1D6H5M1|A0A1D6H5M1_MAIZE;tr|A0A1D6H5M2|A0A1D6H5M2_MAIZE;tr|A0A1D6H5M0|A0A1D6H5M0_MAIZE	tr|A0A1D6H5M3|A0A1D6H5M3_MAIZE;tr|A0A1D6H5L9|A0A1D6H5L9_MAIZE;tr|A0A1D6H5M1|A0A1D6H5M1_MAIZE;tr|A0A1D6H5M2|A0A1D6H5M2_MAIZE;tr|A0A1D6H5M0|A0A1D6H5M0_MAIZE	3;3;3;3;3	3;3;3;3;3	3;3;3;3;3	tr|A0A1D6H5M3|A0A1D6H5M3_MAIZE Chalcone-flavonone isomerase family protein OS=Zea mays OX=4577 GN=ZEAMMB73_Zm00001d016144 PE=3 SV=1;tr|A0A1D6H5L9|A0A1D6H5L9_MAIZE Chalcone-flavonone isomerase family protein OS=Zea mays OX=4577 GN=ZEAMMB73_Zm00001d016144 PE	5	3	3	3	0	0	0	0	1	2	0	0	0	0	0	0	0	1	2	0	0	0	0	0	0	0	1	2	0	0	0	18	18	18	21.619	194	194;213;268;269;303	0	6.6773	0	0	0	0	4.1
tr|A0A1D6PNB5|A0A1D6PNB5_MAIZE;tr|K7TQH6|K7TQH6_MAIZE;tr|A0A1D6PNB1|A0A1D6PNB1_MAIZE;tr|A0A1D6PNB2|A0A1D6PNB2_MAIZE;tr|A0A1D6PNA3|A0A1D6PNA3_MAIZE;tr|B4FD21|B4FD21_MAIZE	tr|A0A1D6PNB5|A0A1D6PNB5_MAIZE;tr|K7TQH6|K7TQH6_MAIZE;tr|A0A1D6PNB1|A0A1D6PNB1_MAIZE;tr|A0A1D6PNB2|A0A1D6PNB2_MAIZE;tr|A0A1D6PNA3|A0A1D6PNA3_MAIZE;tr|B4FD21|B4FD21_MAIZE	2;2;2;2;2;2	2;2;2;2;2;2	2;2;2;2;2;2	tr|A0A1D6PNB5|A0A1D6PNB5_MAIZE U2 snRNP auxiliary factor large subunit OS=Zea mays OX=4577 GN=100192903 PE=3 SV=1;tr|K7TQH6|K7TQH6_MAIZE U2 snRNP auxiliary factor large subunit OS=Zea mays OX=4577 GN=100192903 PE=3 SV=1;tr|A0A1D6PNB1|A0A1D6PNB1_MAIZE U2 sn	6	2	2	2	0	1	1	2	1	1	1	0	0	0	1	1	2	1	1	1	0	0	0	1	1	2	1	1	1	0	0	10	10	10	33.307	311	311;367;391;399;487;539	0	3.9542	0	4.2	5.8	10	5.8
tr|A0A1D6QJ59|A0A1D6QJ59_MAIZE	tr|A0A1D6QJ59|A0A1D6QJ59_MAIZE	2	2	2	tr|A0A1D6QJ59|A0A1D6QJ59_MAIZE Ubiquitin family protein OS=Zea mays OX=4577 GN=ZEAMMB73_Zm00001d052721 PE=4 SV=1	1	2	2	2	1	2	1	0	0	0	1	0	0	1	2	1	0	0	0	1	0	0	1	2	1	0	0	0	1	0	0	2.7	2.7	2.7	93.594	905	905	0	5.6751	1.7	2.7	1.7	0	0
tr|A0A1D6L6D0|A0A1D6L6D0_MAIZE;tr|A0A1D6L6C7|A0A1D6L6C7_MAIZE;tr|A0A1D6L6B6|A0A1D6L6B6_MAIZE;tr|A0A1D6L6C4|A0A1D6L6C4_MAIZE;tr|A0A1D6L6B7|A0A1D6L6B7_MAIZE;tr|A0A1D6L6B9|A0A1D6L6B9_MAIZE;tr|A0A1D6L6C5|A0A1D6L6C5_MAIZE;tr|A0A1D6L6C1|A0A1D6L6C1_MAIZE;tr|B6TW66|B6TW66_MAIZE;tr|A0A1D6L6C0|A0A1D6L6C0_MAIZE;tr|A0A1D6L6B8|A0A1D6L6B8_MAIZE	tr|A0A1D6L6D0|A0A1D6L6D0_MAIZE;tr|A0A1D6L6C7|A0A1D6L6C7_MAIZE;tr|A0A1D6L6B6|A0A1D6L6B6_MAIZE;tr|A0A1D6L6C4|A0A1D6L6C4_MAIZE;tr|A0A1D6L6B7|A0A1D6L6B7_MAIZE;tr|A0A1D6L6B9|A0A1D6L6B9_MAIZE;tr|A0A1D6L6C5|A0A1D6L6C5_MAIZE;tr|A0A1D6L6C1|A0A1D6L6C1_MAIZE;tr|B6TW66|B6TW66_MAIZE;tr|A0A1D6L6C0|A0A1D6L6C0_MAIZE;tr|A0A1D6L6B8|A0A1D6L6B8_MAIZE	1;1;1;1;1;1;1;1;1;1;1	1;1;1;1;1;1;1;1;1;1;1	1;1;1;1;1;1;1;1;1;1;1	tr|A0A1D6L6D0|A0A1D6L6D0_MAIZE Cytosolic purine 5-nucleotidase OS=Zea mays OX=4577 GN=100284660 PE=4 SV=1;tr|A0A1D6L6C7|A0A1D6L6C7_MAIZE Cytosolic purine 5-nucleotidase OS=Zea mays OX=4577 GN=100284660 PE=4 SV=1;tr|A0A1D6L6B6|A0A1D6L6B6_MAIZE Cytosolic pur	11	1	1	1	0	0	1	0	0	0	1	1	1	0	0	1	0	0	0	1	1	1	0	0	1	0	0	0	1	1	1	5.6	5.6	5.6	24.27	213	213;246;335;339;422;448;564;565;570;581;591	0.0018215	2.7748	0	0	5.6	0	0
sp|B6TZD1|MTNA_MAIZE	sp|B6TZD1|MTNA_MAIZE	2	2	2	sp|B6TZD1|MTNA_MAIZE Methylthioribose-1-phosphate isomerase OS=Zea mays OX=4577 GN=IDI2 PE=2 SV=1	1	2	2	2	1	1	0	0	0	1	1	0	0	1	1	0	0	0	1	1	0	0	1	1	0	0	0	1	1	0	0	7.4	7.4	7.4	38.622	367	367	0	79.793	3.5	3.5	0	0	0
tr|B4FG49|B4FG49_MAIZE;tr|C0P4K4|C0P4K4_MAIZE;tr|A0A1D6IU85|A0A1D6IU85_MAIZE	tr|B4FG49|B4FG49_MAIZE;tr|C0P4K4|C0P4K4_MAIZE;tr|A0A1D6IU85|A0A1D6IU85_MAIZE	1;1;1	1;1;1	1;1;1	tr|B4FG49|B4FG49_MAIZE L-ascorbate peroxidase S chloroplastic/mitochondrial OS=Zea mays OX=4577 GN=100193740 PE=2 SV=1;tr|C0P4K4|C0P4K4_MAIZE L-ascorbate peroxidase S chloroplastic/mitochondrial OS=Zea mays OX=4577 GN=100193740 PE=2 SV=1;tr|A0A1D6IU85|A0A1	3	1	1	1	0	1	0	0	1	1	1	0	0	0	1	0	0	1	1	1	0	0	0	1	0	0	1	1	1	0	0	7.2	7.2	7.2	20.825	194	194;313;322	0.00097609	3.2959	0	7.2	0	0	7.2
tr|A0A1D6NE89|A0A1D6NE89_MAIZE;tr|Q8L8G4|Q8L8G4_MAIZE;tr|A0A1D6NE85|A0A1D6NE85_MAIZE;tr|A0A1D6NE84|A0A1D6NE84_MAIZE	tr|A0A1D6NE89|A0A1D6NE89_MAIZE;tr|Q8L8G4|Q8L8G4_MAIZE;tr|A0A1D6NE85|A0A1D6NE85_MAIZE;tr|A0A1D6NE84|A0A1D6NE84_MAIZE	2;2;2;2	1;1;1;1	1;1;1;1	tr|A0A1D6NE89|A0A1D6NE89_MAIZE WD-repeat protein RBAP2 OS=Zea mays OX=4577 GN=542087 PE=4 SV=1;tr|Q8L8G4|Q8L8G4_MAIZE Nucleosome/chromatin assembly factor group C OS=Zea mays OX=4577 GN=nfc101 PE=2 SV=1;tr|A0A1D6NE85|A0A1D6NE85_MAIZE WD-repeat protein RBAP	4	2	1	1	1	1	2	1	1	1	1	2	2	0	0	1	0	0	0	1	1	1	0	0	1	0	0	0	1	1	1	5.2	2.8	2.8	43.145	388	388;453;501;529	0	4.335	2.3	2.3	5.2	2.3	2.3
tr|A0A1D6DZK3|A0A1D6DZK3_MAIZE;tr|A0A1D6JE78|A0A1D6JE78_MAIZE	tr|A0A1D6DZK3|A0A1D6DZK3_MAIZE	5;1	3;0	3;0	tr|A0A1D6DZK3|A0A1D6DZK3_MAIZE Uncharacterized protein OS=Zea mays OX=4577 GN=ZEAMMB73_Zm00001d002325 PE=4 SV=1	2	5	3	3	1	0	3	2	1	2	1	2	2	0	0	2	0	0	1	0	1	1	0	0	2	0	0	1	0	1	1	18.2	10.2	10.2	31.608	274	274;366	0	5.9796	2.9	0	9.9	8	2.9
tr|A0A1D6NVH3|A0A1D6NVH3_MAIZE;tr|A0A1D6NVH4|A0A1D6NVH4_MAIZE	tr|A0A1D6NVH3|A0A1D6NVH3_MAIZE	3;1	3;1	3;1	tr|A0A1D6NVH3|A0A1D6NVH3_MAIZE Nuclear speckle RNA-binding protein A OS=Zea mays OX=4577 GN=ZEAMMB73_Zm00001d045358 PE=4 SV=1	2	3	3	3	1	2	2	1	1	1	0	2	1	1	2	2	1	1	1	0	2	1	1	2	2	1	1	1	0	2	1	14.7	14.7	14.7	35.489	333	333;168	0	36.442	5.7	8.7	11.7	5.7	5.7
tr|K7UQU1|K7UQU1_MAIZE	tr|K7UQU1|K7UQU1_MAIZE	2	2	2	tr|K7UQU1|K7UQU1_MAIZE Glycosyltransferase OS=Zea mays OX=4577 GN=ZEAMMB73_Zm00001d008764 PE=3 SV=1	1	2	2	2	0	0	0	2	2	0	0	1	0	0	0	0	2	2	0	0	1	0	0	0	0	2	2	0	0	1	0	6.2	6.2	6.2	53.454	500	500	0	8.964	0	0	0	6.2	6.2
tr|A0A1D6JI62|A0A1D6JI62_MAIZE	tr|A0A1D6JI62|A0A1D6JI62_MAIZE	1	1	1	tr|A0A1D6JI62|A0A1D6JI62_MAIZE Stem-specific protein TSJT1 OS=Zea mays OX=4577 GN=ZEAMMB73_Zm00001d026632 PE=4 SV=1	1	1	1	1	1	1	0	0	1	1	1	0	0	1	1	0	0	1	1	1	0	0	1	1	0	0	1	1	1	0	0	2.6	2.6	2.6	27.931	265	265	1	-2	2.6	2.6	0	0	2.6
tr|K7VEU4|K7VEU4_MAIZE;tr|A0A1D6FNF6|A0A1D6FNF6_MAIZE	tr|K7VEU4|K7VEU4_MAIZE;tr|A0A1D6FNF6|A0A1D6FNF6_MAIZE	5;3	1;1	1;1	tr|K7VEU4|K7VEU4_MAIZE Ubiquinone biosynthesis protein ubiB OS=Zea mays OX=4577 GN=ZEAMMB73_Zm00001d009987 PE=4 SV=1;tr|A0A1D6FNF6|A0A1D6FNF6_MAIZE Ubiquinone biosynthesis protein ubiB OS=Zea mays OX=4577 GN=ZEAMMB73_Zm00001d009987 PE=4 SV=1	2	5	1	1	2	1	1	2	2	1	4	2	4	1	0	0	1	1	0	1	0	1	1	0	0	1	1	0	1	0	1	8.4	2.1	2.1	78.46	712	712;306	0	4.6022	3.7	1.5	1.5	3.7	3.7
tr|A0A1D6LL85|A0A1D6LL85_MAIZE;tr|A0A1D6GEK0|A0A1D6GEK0_MAIZE;tr|B4FMD3|B4FMD3_MAIZE;tr|B4FBY5|B4FBY5_MAIZE	tr|A0A1D6LL85|A0A1D6LL85_MAIZE;tr|A0A1D6GEK0|A0A1D6GEK0_MAIZE;tr|B4FMD3|B4FMD3_MAIZE;tr|B4FBY5|B4FBY5_MAIZE	2;2;2;2	1;1;1;1	1;1;1;1	tr|A0A1D6LL85|A0A1D6LL85_MAIZE 40S ribosomal protein S23-2 OS=Zea mays OX=4577 GN=ZEAMMB73_Zm00001d036211 PE=3 SV=1;tr|A0A1D6GEK0|A0A1D6GEK0_MAIZE 40S ribosomal protein S23-2 OS=Zea mays OX=4577 GN=ZEAMMB73_Zm00001d012978 PE=3 SV=1;tr|B4FMD3|B4FMD3_MAIZE 4	4	2	1	1	1	1	0	1	0	0	0	1	0	1	0	0	1	0	0	0	1	0	1	0	0	1	0	0	0	1	0	12.7	12.7	12.7	12.606	110	110;113;136;142	0.0018484	2.8587	12.7	7.3	0	12.7	0
tr|B6TQ08|B6TQ08_MAIZE;tr|A0A1D6GJ11|A0A1D6GJ11_MAIZE	tr|B6TQ08|B6TQ08_MAIZE;tr|A0A1D6GJ11|A0A1D6GJ11_MAIZE	22;13	2;2	1;1	tr|B6TQ08|B6TQ08_MAIZE Actin-1 OS=Zea mays OX=4577 GN=103625937 PE=2 SV=1;tr|A0A1D6GJ11|A0A1D6GJ11_MAIZE Actin-1 OS=Zea mays OX=4577 GN=103625937 PE=3 SV=1	2	22	2	1	18	17	15	13	15	16	17	14	13	1	1	1	1	1	0	2	0	1	1	1	1	1	1	0	1	0	1	44.3	10.3	4.2	41.796	377	377;257	0	5.0324	41.9	36.9	34.5	32.1	36.3
tr|A0A1D6LI74|A0A1D6LI74_MAIZE	tr|A0A1D6LI74|A0A1D6LI74_MAIZE	4	1	1	tr|A0A1D6LI74|A0A1D6LI74_MAIZE D-glycerate 3-kinase chloroplastic OS=Zea mays OX=4577 GN=ZEAMMB73_Zm00001d035737 PE=4 SV=1	1	4	1	1	3	3	3	0	0	1	2	1	1	1	1	0	0	0	0	1	0	0	1	1	0	0	0	0	1	0	0	18.5	6.5	6.5	19.131	168	168	0.0026374	2.531	16.7	16.7	11.9	0	0
tr|B4F8B4|B4F8B4_MAIZE;tr|A0A1D6KHV6|A0A1D6KHV6_MAIZE	tr|B4F8B4|B4F8B4_MAIZE;tr|A0A1D6KHV6|A0A1D6KHV6_MAIZE	2;1	2;1	2;1	tr|B4F8B4|B4F8B4_MAIZE Aldolase-type TIM barrel family protein OS=Zea mays OX=4577 GN=100191301 PE=2 SV=1;tr|A0A1D6KHV6|A0A1D6KHV6_MAIZE Aldolase-type TIM barrel family protein OS=Zea mays OX=4577 GN=100191301 PE=4 SV=1	2	2	2	2	2	1	0	0	0	0	0	0	0	2	1	0	0	0	0	0	0	0	2	1	0	0	0	0	0	0	0	10.1	10.1	10.1	36.556	338	338;200	0	6.5426	10.1	3.6	0	0	0
tr|A0A1D6FPN2|A0A1D6FPN2_MAIZE	tr|A0A1D6FPN2|A0A1D6FPN2_MAIZE	1	1	1	tr|A0A1D6FPN2|A0A1D6FPN2_MAIZE Putative subtilase family protein OS=Zea mays OX=4577 GN=ZEAMMB73_Zm00001d010179 PE=4 SV=1	1	1	1	1	0	0	1	1	1	0	1	1	0	0	0	1	1	1	0	1	1	0	0	0	1	1	1	0	1	1	0	1.7	1.7	1.7	80.319	764	764	0.0026467	2.5458	0	0	1.7	1.7	1.7
tr|A0A1D6MEX4|A0A1D6MEX4_MAIZE	tr|A0A1D6MEX4|A0A1D6MEX4_MAIZE	1	1	1	tr|A0A1D6MEX4|A0A1D6MEX4_MAIZE E3 ubiquitin-protein ligase OS=Zea mays OX=4577 GN=ZEAMMB73_Zm00001d039276 PE=3 SV=1	1	1	1	1	0	1	1	1	1	1	1	1	0	0	1	1	1	1	1	1	1	0	0	1	1	1	1	1	1	1	0	2.1	2.1	2.1	63.589	576	576	0.0026327	2.5239	0	2.1	2.1	2.1	2.1
tr|B6SP36|B6SP36_MAIZE	tr|B6SP36|B6SP36_MAIZE	1	1	1	tr|B6SP36|B6SP36_MAIZE NADH dehydrogenase [ubiquinone] 1 alpha subcomplex subunit 1 OS=Zea mays OX=4577 GN=100501943 PE=2 SV=1	1	1	1	1	0	0	1	1	1	0	0	0	0	0	0	1	1	1	0	0	0	0	0	0	1	1	1	0	0	0	0	17.2	17.2	17.2	7.2134	64	64	0.0018315	2.8026	0	0	17.2	17.2	17.2
tr|C0P6H1|C0P6H1_MAIZE	tr|C0P6H1|C0P6H1_MAIZE	1	1	1	tr|C0P6H1|C0P6H1_MAIZE BSD domain-containing protein OS=Zea mays OX=4577 GN=100382319 PE=2 SV=1	1	1	1	1	1	0	0	1	1	1	1	0	1	1	0	0	1	1	1	1	0	1	1	0	0	1	1	1	1	0	1	3.3	3.3	3.3	49.641	452	452	0	4.2286	3.3	0	0	3.3	3.3
tr|A0A1D6PWL9|A0A1D6PWL9_MAIZE;tr|B4F9I9|B4F9I9_MAIZE;tr|A0A1D6PWL4|A0A1D6PWL4_MAIZE;tr|A0A1D6PWL8|A0A1D6PWL8_MAIZE	tr|A0A1D6PWL9|A0A1D6PWL9_MAIZE;tr|B4F9I9|B4F9I9_MAIZE;tr|A0A1D6PWL4|A0A1D6PWL4_MAIZE;tr|A0A1D6PWL8|A0A1D6PWL8_MAIZE	2;2;2;1	2;2;2;1	2;2;2;1	tr|A0A1D6PWL9|A0A1D6PWL9_MAIZE Methionine aminopeptidase OS=Zea mays OX=4577 GN=100191629 PE=4 SV=1;tr|B4F9I9|B4F9I9_MAIZE Methionine aminopeptidase 2 OS=Zea mays OX=4577 GN=100191629 PE=2 SV=1;tr|A0A1D6PWL4|A0A1D6PWL4_MAIZE Methionine aminopeptidase 2 OS=	4	2	2	2	1	1	1	1	2	1	1	1	0	1	1	1	1	2	1	1	1	0	1	1	1	1	2	1	1	1	0	8.2	8.2	8.2	35.106	318	318;447;482;243	0	5.5366	3.5	3.5	3.5	4.7	8.2
tr|A0A1D6IN33|A0A1D6IN33_MAIZE	tr|A0A1D6IN33|A0A1D6IN33_MAIZE	1	1	1	tr|A0A1D6IN33|A0A1D6IN33_MAIZE Putative histone-arginine methyltransferase 1.4 OS=Zea mays OX=4577 GN=100191934 PE=3 SV=1	1	1	1	1	0	0	0	0	0	0	1	1	1	0	0	0	0	0	0	1	1	1	0	0	0	0	0	0	1	1	1	1	1	1	117.06	1066	1066	0.0018657	2.9477	0	0	0	0	0
tr|A0A1D6E966|A0A1D6E966_MAIZE	tr|A0A1D6E966|A0A1D6E966_MAIZE	3	3	3	tr|A0A1D6E966|A0A1D6E966_MAIZE Tyrosine--tRNA ligase OS=Zea mays OX=4577 GN=ZEAMMB73_Zm00001d003430 PE=3 SV=1	1	3	3	3	3	1	1	1	1	1	0	0	0	3	1	1	1	1	1	0	0	0	3	1	1	1	1	1	0	0	0	9.6	9.6	9.6	53.419	491	491	0	19.106	9.6	4.1	4.1	4.1	4.1
tr|B4FDB1|B4FDB1_MAIZE;tr|A0A1D6P4J9|A0A1D6P4J9_MAIZE	tr|B4FDB1|B4FDB1_MAIZE;tr|A0A1D6P4J9|A0A1D6P4J9_MAIZE	2;1	2;1	2;1	tr|B4FDB1|B4FDB1_MAIZE NAD(P)-binding Rossmann-fold superfamily protein OS=Zea mays OX=4577 GN=100192966 PE=2 SV=1;tr|A0A1D6P4J9|A0A1D6P4J9_MAIZE NAD(P)-binding Rossmann-fold superfamily protein OS=Zea mays OX=4577 GN=100192966 PE=4 SV=1	2	2	2	2	1	1	1	1	0	1	0	0	0	1	1	1	1	0	1	0	0	0	1	1	1	1	0	1	0	0	0	9.1	9.1	9.1	34.931	320	320;319	0	3.6187	4.4	4.4	4.7	4.4	0
tr|A0A1D6J0T9|A0A1D6J0T9_MAIZE;tr|K7TR40|K7TR40_MAIZE;tr|A0A1D6J0T8|A0A1D6J0T8_MAIZE	tr|A0A1D6J0T9|A0A1D6J0T9_MAIZE;tr|K7TR40|K7TR40_MAIZE;tr|A0A1D6J0T8|A0A1D6J0T8_MAIZE	1;1;1	1;1;1	1;1;1	tr|A0A1D6J0T9|A0A1D6J0T9_MAIZE Oxidoreductase family protein OS=Zea mays OX=4577 GN=ZEAMMB73_Zm00001d024640 PE=4 SV=1;tr|K7TR40|K7TR40_MAIZE Oxidoreductase family protein OS=Zea mays OX=4577 GN=ZEAMMB73_Zm00001d024640 PE=4 SV=1;tr|A0A1D6J0T8|A0A1D6J0T8_MAI	3	1	1	1	1	1	1	0	0	0	0	0	0	1	1	1	0	0	0	0	0	0	1	1	1	0	0	0	0	0	0	2.6	2.6	2.6	38.47	348	348;378;390	0.0042319	2.2919	2.6	2.6	2.6	0	0
tr|B4FCE3|B4FCE3_MAIZE	tr|B4FCE3|B4FCE3_MAIZE	1	1	1	tr|B4FCE3|B4FCE3_MAIZE Sm-like protein LSM6A OS=Zea mays OX=4577 GN=100192719 PE=2 SV=1	1	1	1	1	1	0	1	0	0	0	0	0	0	1	0	1	0	0	0	0	0	0	1	0	1	0	0	0	0	0	0	24.2	24.2	24.2	10.076	95	95	0	5.422	24.2	0	24.2	0	0
tr|B6SSV3|B6SSV3_MAIZE	tr|B6SSV3|B6SSV3_MAIZE	1	1	1	tr|B6SSV3|B6SSV3_MAIZE Fasciclin-like arabinogalactan protein 7 OS=Zea mays OX=4577 GN=100281174 PE=2 SV=1	1	1	1	1	0	1	1	0	0	0	0	0	0	0	1	1	0	0	0	0	0	0	0	1	1	0	0	0	0	0	0	4	4	4	28.108	273	273	0	7.3016	0	4	4	0	0
tr|B4FQM2|B4FQM2_MAIZE;tr|A0A1D6NR86|A0A1D6NR86_MAIZE	tr|B4FQM2|B4FQM2_MAIZE;tr|A0A1D6NR86|A0A1D6NR86_MAIZE	2;2	2;2	2;2	tr|B4FQM2|B4FQM2_MAIZE Pyrophosphate--fructose 6-phosphate 1-phosphotransferase subunit beta OS=Zea mays OX=4577 GN=100282190 PE=2 SV=1;tr|A0A1D6NR86|A0A1D6NR86_MAIZE Pyrophosphate--fructose 6-phosphate 1-phosphotransferase subunit beta OS=Zea mays OX=4577	2	2	2	2	0	2	1	1	1	0	0	0	1	0	2	1	1	1	0	0	0	1	0	2	1	1	1	0	0	0	1	6	6	6	61.018	564	564;580	0	6.0965	0	6	2.1	2.1	2.1
tr|B6SKT6|B6SKT6_MAIZE	tr|B6SKT6|B6SKT6_MAIZE	2	2	2	tr|B6SKT6|B6SKT6_MAIZE Protein LRP16 OS=Zea mays OX=4577 GN=100193297 PE=2 SV=1	1	2	2	2	1	1	0	0	1	0	1	0	0	1	1	0	0	1	0	1	0	0	1	1	0	0	1	0	1	0	0	9.2	9.2	9.2	26.086	239	239	0.0026385	2.5368	4.6	4.6	0	0	4.6
tr|A0A1D6N6M5|A0A1D6N6M5_MAIZE;tr|C4J929|C4J929_MAIZE;tr|A0A1D6N6M3|A0A1D6N6M3_MAIZE;tr|A0A1D6PYX7|A0A1D6PYX7_MAIZE;tr|A0A1D6PYX8|A0A1D6PYX8_MAIZE;tr|A0A1D6PYY8|A0A1D6PYY8_MAIZE;tr|A0A1D6N6M6|A0A1D6N6M6_MAIZE;tr|A0A1D6M7H6|A0A1D6M7H6_MAIZE;tr|K7UD37|K7UD37_MAIZE;tr|A0A1D6KMQ3|A0A1D6KMQ3_MAIZE;tr|A0A1D6HVF9|A0A1D6HVF9_MAIZE;tr|A0A1D6FZS6|A0A1D6FZS6_MAIZE;tr|A0A1D6PYY5|A0A1D6PYY5_MAIZE;tr|A0A1D6KMQ…	tr|A0A1D6N6M5|A0A1D6N6M5_MAIZE;tr|C4J929|C4J929_MAIZE;tr|A0A1D6N6M3|A0A1D6N6M3_MAIZE	4;4;4;1;1;1;1;1;1;1;1;1;1;1;1;1;1;1	3;3;3;0;0;0;0;0;0;0;0;0;0;0;0;0;0;0	3;3;3;0;0;0;0;0;0;0;0;0;0;0;0;0;0;0	tr|A0A1D6N6M5|A0A1D6N6M5_MAIZE Ribosomal protein OS=Zea mays OX=4577 GN=100502186 PE=4 SV=1;tr|C4J929|C4J929_MAIZE Ribosomal protein OS=Zea mays OX=4577 GN=100502186 PE=2 SV=1;tr|A0A1D6N6M3|A0A1D6N6M3_MAIZE Ribosomal protein OS=Zea mays OX=4577 GN=10050218	18	4	3	3	1	4	1	2	1	1	1	1	1	0	3	0	1	0	0	0	0	0	0	3	0	1	0	0	0	0	0	21.9	16.1	16.1	15.468	137	137;216;254;68;117;131;133;135;138;138;143;143;155;155;160;160;169;215	0	12.485	5.8	21.9	5.8	20.4	5.8
tr|A0A1D6GKY0|A0A1D6GKY0_MAIZE;tr|A0A1D6GKX9|A0A1D6GKX9_MAIZE;tr|A0A1D6GKX8|A0A1D6GKX8_MAIZE;tr|A0A1D6GKX7|A0A1D6GKX7_MAIZE	tr|A0A1D6GKY0|A0A1D6GKY0_MAIZE;tr|A0A1D6GKX9|A0A1D6GKX9_MAIZE;tr|A0A1D6GKX8|A0A1D6GKX8_MAIZE;tr|A0A1D6GKX7|A0A1D6GKX7_MAIZE	1;1;1;1	1;1;1;1	1;1;1;1	tr|A0A1D6GKY0|A0A1D6GKY0_MAIZE Threonine--tRNA ligase mitochondrial 1 OS=Zea mays OX=4577 GN=103626016 PE=4 SV=1;tr|A0A1D6GKX9|A0A1D6GKX9_MAIZE Threonine--tRNA ligase mitochondrial 1 OS=Zea mays OX=4577 GN=103626016 PE=3 SV=1;tr|A0A1D6GKX8|A0A1D6GKX8_MAIZE	4	1	1	1	1	1	1	0	0	0	0	0	0	1	1	1	0	0	0	0	0	0	1	1	1	0	0	0	0	0	0	14.1	14.1	14.1	14.28	128	128;487;739;818	0.0018149	2.7421	14.1	14.1	14.1	0	0
tr|A0A1D6K125|A0A1D6K125_MAIZE	tr|A0A1D6K125|A0A1D6K125_MAIZE	2	2	2	tr|A0A1D6K125|A0A1D6K125_MAIZE DUF3148 family protein OS=Zea mays OX=4577 GN=100277223 PE=4 SV=1	1	2	2	2	1	1	1	2	1	1	0	0	0	1	1	1	2	1	1	0	0	0	1	1	1	2	1	1	0	0	0	16.2	16.2	16.2	15.542	148	148	0	3.7367	8.8	7.4	7.4	16.2	8.8
tr|B6T346|B6T346_MAIZE;tr|A0A1D6JYA8|A0A1D6JYA8_MAIZE;tr|B4FQD9|B4FQD9_MAIZE;tr|A0A1D6PDH2|A0A1D6PDH2_MAIZE	tr|B6T346|B6T346_MAIZE	3;1;1;1	3;1;1;1	3;1;1;1	tr|B6T346|B6T346_MAIZE THO complex subunit 4B OS=Zea mays OX=4577 GN=100279524 PE=2 SV=1	4	3	3	3	1	1	1	0	1	1	0	0	0	1	1	1	0	1	1	0	0	0	1	1	1	0	1	1	0	0	0	13	13	13	26.553	253	253;144;224;254	0	15.255	6.7	2.8	6.7	0	6.7
tr|B6SQE2|B6SQE2_MAIZE	tr|B6SQE2|B6SQE2_MAIZE	2	2	2	tr|B6SQE2|B6SQE2_MAIZE CDGSH iron-sulfur domain-containing protein NEET OS=Zea mays OX=4577 GN=100280965 PE=2 SV=1	1	2	2	2	0	0	0	1	1	0	1	0	0	0	0	0	1	1	0	1	0	0	0	0	0	1	1	0	1	0	0	12.4	12.4	12.4	10.944	105	105	0	4.1269	0	0	0	11.4	12.4
tr|A0A1D6KWP0|A0A1D6KWP0_MAIZE	tr|A0A1D6KWP0|A0A1D6KWP0_MAIZE	2	2	2	tr|A0A1D6KWP0|A0A1D6KWP0_MAIZE DEK domain-containing chromatin associated protein OS=Zea mays OX=4577 GN=ZEAMMB73_Zm00001d033159 PE=4 SV=1	1	2	2	2	2	1	0	0	0	0	1	0	0	2	1	0	0	0	0	1	0	0	2	1	0	0	0	0	1	0	0	7.4	7.4	7.4	49.69	447	447	0	7.8229	7.4	3.8	0	0	0
tr|A0A1D6Q1A8|A0A1D6Q1A8_MAIZE;tr|A0A1D6Q1B7|A0A1D6Q1B7_MAIZE;tr|A0A1D6Q1A6|A0A1D6Q1A6_MAIZE;tr|A0A1D6Q1B5|A0A1D6Q1B5_MAIZE;tr|B8A280|B8A280_MAIZE;tr|A0A1D6Q1A9|A0A1D6Q1A9_MAIZE	tr|A0A1D6Q1A8|A0A1D6Q1A8_MAIZE;tr|A0A1D6Q1B7|A0A1D6Q1B7_MAIZE;tr|A0A1D6Q1A6|A0A1D6Q1A6_MAIZE;tr|A0A1D6Q1B5|A0A1D6Q1B5_MAIZE;tr|B8A280|B8A280_MAIZE;tr|A0A1D6Q1A9|A0A1D6Q1A9_MAIZE	2;2;2;2;2;1	2;2;2;2;2;1	2;2;2;2;2;1	tr|A0A1D6Q1A8|A0A1D6Q1A8_MAIZE THO complex subunit 4C OS=Zea mays OX=4577 GN=100280157 PE=4 SV=1;tr|A0A1D6Q1B7|A0A1D6Q1B7_MAIZE THO complex subunit 4C OS=Zea mays OX=4577 GN=100280157 PE=4 SV=1;tr|A0A1D6Q1A6|A0A1D6Q1A6_MAIZE THO complex subunit 4C OS=Zea m	6	2	2	2	1	1	1	0	0	1	0	0	0	1	1	1	0	0	1	0	0	0	1	1	1	0	0	1	0	0	0	17.4	17.4	17.4	15.272	138	138;219;223;265;269;123	0.0042699	2.3478	6.5	10.9	10.9	0	0
tr|A0A1D6HVR6|A0A1D6HVR6_MAIZE;tr|A0A1D6HVR3|A0A1D6HVR3_MAIZE;tr|A0A1D6HVQ7|A0A1D6HVQ7_MAIZE;tr|A0A1D6HVR5|A0A1D6HVR5_MAIZE;tr|A0A1D6HVR4|A0A1D6HVR4_MAIZE;tr|A0A1D6HVR2|A0A1D6HVR2_MAIZE;tr|A0A1D6HVR1|A0A1D6HVR1_MAIZE;tr|A0A1D6HVR0|A0A1D6HVR0_MAIZE;tr|A0A1D6HVR7|A0A1D6HVR7_MAIZE;tr|A0A1D6HVQ8|A0A1D6HVQ8_MAIZE	tr|A0A1D6HVR6|A0A1D6HVR6_MAIZE;tr|A0A1D6HVR3|A0A1D6HVR3_MAIZE;tr|A0A1D6HVQ7|A0A1D6HVQ7_MAIZE;tr|A0A1D6HVR5|A0A1D6HVR5_MAIZE;tr|A0A1D6HVR4|A0A1D6HVR4_MAIZE;tr|A0A1D6HVR2|A0A1D6HVR2_MAIZE;tr|A0A1D6HVR1|A0A1D6HVR1_MAIZE;tr|A0A1D6HVR0|A0A1D6HVR0_MAIZE	3;3;3;3;3;3;3;2;1;1	3;3;3;3;3;3;3;2;1;1	3;3;3;3;3;3;3;2;1;1	tr|A0A1D6HVR6|A0A1D6HVR6_MAIZE Metallopeptidase M24 family protein OS=Zea mays OX=4577 GN=ZEAMMB73_Zm00001d019130 PE=3 SV=1;tr|A0A1D6HVR3|A0A1D6HVR3_MAIZE Metallopeptidase M24 family protein OS=Zea mays OX=4577 GN=ZEAMMB73_Zm00001d019130 PE=3 SV=1;tr|A0A1D	10	3	3	3	2	1	0	1	0	2	0	0	0	2	1	0	1	0	2	0	0	0	2	1	0	1	0	2	0	0	0	7.5	7.5	7.5	42.685	387	387;392;553;569;741;746;765;144;263;268	0.00097324	3.2666	5.2	3.1	0	2.3	0
tr|A0A1D6E263|A0A1D6E263_MAIZE;tr|B4FLW2|B4FLW2_MAIZE;tr|B4FK44|B4FK44_MAIZE;sp|P26259|DAPA_MAIZE;tr|B4F8D4|B4F8D4_MAIZE	tr|A0A1D6E263|A0A1D6E263_MAIZE;tr|B4FLW2|B4FLW2_MAIZE;tr|B4FK44|B4FK44_MAIZE;sp|P26259|DAPA_MAIZE	4;4;4;2;1	4;4;4;2;1	4;4;4;2;1	tr|A0A1D6E263|A0A1D6E263_MAIZE 4-hydroxy-tetrahydrodipicolinate synthase OS=Zea mays OX=4577 GN=100282239 PE=3 SV=1;tr|B4FLW2|B4FLW2_MAIZE 4-hydroxy-tetrahydrodipicolinate synthase OS=Zea mays OX=4577 GN=100282239 PE=2 SV=1;tr|B4FK44|B4FK44_MAIZE 4-hydroxy	5	4	4	4	1	3	1	0	0	0	0	2	0	1	3	1	0	0	0	0	2	0	1	3	1	0	0	0	0	2	0	12.6	12.6	12.6	37.356	340	340;348;377;380;380	0	6.4089	2.9	9.7	2.9	0	0
tr|A0A1D6KXK5|A0A1D6KXK5_MAIZE	tr|A0A1D6KXK5|A0A1D6KXK5_MAIZE	1	1	1	tr|A0A1D6KXK5|A0A1D6KXK5_MAIZE Uncharacterized protein OS=Zea mays OX=4577 GN=ZEAMMB73_Zm00001d033301 PE=4 SV=1	1	1	1	1	1	0	1	0	1	0	1	1	1	1	0	1	0	1	0	1	1	1	1	0	1	0	1	0	1	1	1	8.4	8.4	8.4	10.395	95	95	0.006206	2.1795	8.4	0	8.4	0	8.4
tr|A0A1D6E839|A0A1D6E839_MAIZE;tr|A0A1D6E838|A0A1D6E838_MAIZE	tr|A0A1D6E839|A0A1D6E839_MAIZE;tr|A0A1D6E838|A0A1D6E838_MAIZE	4;3	4;3	4;3	tr|A0A1D6E839|A0A1D6E839_MAIZE Topoisomerase-like protein OS=Zea mays OX=4577 GN=ZEAMMB73_Zm00001d003265 PE=4 SV=1;tr|A0A1D6E838|A0A1D6E838_MAIZE Topoisomerase-like protein OS=Zea mays OX=4577 GN=ZEAMMB73_Zm00001d003265 PE=4 SV=1	2	4	4	4	1	1	0	0	3	2	0	0	0	1	1	0	0	3	2	0	0	0	1	1	0	0	3	2	0	0	0	8.3	8.3	8.3	73.589	665	665;537	0	16.129	2.4	2.3	0	0	5.9
tr|A0A1D6IIK3|A0A1D6IIK3_MAIZE;tr|C0P6D0|C0P6D0_MAIZE	tr|A0A1D6IIK3|A0A1D6IIK3_MAIZE;tr|C0P6D0|C0P6D0_MAIZE	1;1	1;1	1;1	tr|A0A1D6IIK3|A0A1D6IIK3_MAIZE FRIGIDA-like protein OS=Zea mays OX=4577 GN=100274738 PE=3 SV=1;tr|C0P6D0|C0P6D0_MAIZE FRIGIDA-like protein OS=Zea mays OX=4577 GN=100274738 PE=2 SV=1	2	1	1	1	1	1	1	1	1	0	1	0	1	1	1	1	1	1	0	1	0	1	1	1	1	1	1	0	1	0	1	3	3	3	44.13	398	398;623	0.00096899	3.2238	3	3	3	3	3
tr|A0A1D6GET7|A0A1D6GET7_MAIZE;tr|A0A1D6GET4|A0A1D6GET4_MAIZE;tr|A0A1D6GES2|A0A1D6GES2_MAIZE;tr|A0A1D6GES4|A0A1D6GES4_MAIZE;tr|A0A1D6GET3|A0A1D6GET3_MAIZE;tr|A0A1D6GES6|A0A1D6GES6_MAIZE;tr|A0A1D6GEU1|A0A1D6GEU1_MAIZE;tr|A0A1D6GEU4|A0A1D6GEU4_MAIZE;tr|A0A1D6GET1|A0A1D6GET1_MAIZE	tr|A0A1D6GET7|A0A1D6GET7_MAIZE;tr|A0A1D6GET4|A0A1D6GET4_MAIZE;tr|A0A1D6GES2|A0A1D6GES2_MAIZE;tr|A0A1D6GES4|A0A1D6GES4_MAIZE;tr|A0A1D6GET3|A0A1D6GET3_MAIZE;tr|A0A1D6GES6|A0A1D6GES6_MAIZE	3;3;3;3;3;2;1;1;1	3;3;3;3;3;2;1;1;1	3;3;3;3;3;2;1;1;1	tr|A0A1D6GET7|A0A1D6GET7_MAIZE DNA gyrase subunit A chloroplastic/mitochondrial OS=Zea mays OX=4577 GN=103625778 PE=4 SV=1;tr|A0A1D6GET4|A0A1D6GET4_MAIZE DNA gyrase subunit A chloroplastic/mitochondrial OS=Zea mays OX=4577 GN=103625778 PE=4 SV=1;tr|A0A1D6G	9	3	3	3	1	3	1	0	1	3	1	1	0	1	3	1	0	1	3	1	1	0	1	3	1	0	1	3	1	1	0	4.7	4.7	4.7	73.526	664	664;821;913;918;932;428;345;394;494	0	5.2527	1.5	4.7	1.7	0	1.5
tr|A0A1D6EKR6|A0A1D6EKR6_MAIZE	tr|A0A1D6EKR6|A0A1D6EKR6_MAIZE	1	1	1	tr|A0A1D6EKR6|A0A1D6EKR6_MAIZE CASP-like protein OS=Zea mays OX=4577 GN=ZEAMMB73_Zm00001d005158 PE=3 SV=1	1	1	1	1	1	1	0	1	1	1	1	1	1	1	1	0	1	1	1	1	1	1	1	1	0	1	1	1	1	1	1	6.9	6.9	6.9	21.175	203	203	0	4.6366	6.9	6.9	0	6.9	6.9
tr|A0A1D6I3P3|A0A1D6I3P3_MAIZE;tr|B4FHU9|B4FHU9_MAIZE	tr|A0A1D6I3P3|A0A1D6I3P3_MAIZE;tr|B4FHU9|B4FHU9_MAIZE	1;1	1;1	1;1	tr|A0A1D6I3P3|A0A1D6I3P3_MAIZE Succinate dehydrogenase subunit 7A mitochondrial OS=Zea mays OX=4577 GN=ZEAMMB73_Zm00001d020354 PE=4 SV=1;tr|B4FHU9|B4FHU9_MAIZE Succinate dehydrogenase subunit 7A mitochondrial OS=Zea mays OX=4577 GN=100194208 PE=2 SV=1	2	1	1	1	0	1	1	1	0	1	1	0	0	0	1	1	1	0	1	1	0	0	0	1	1	1	0	1	1	0	0	13.6	13.6	13.6	9.0675	81	81;90	0.0018692	2.9601	0	13.6	13.6	13.6	0
tr|A0A1D6HVN9|A0A1D6HVN9_MAIZE;tr|A0A1D6HVP0|A0A1D6HVP0_MAIZE;tr|A0A1D6HVN7|A0A1D6HVN7_MAIZE;tr|A0A1D6HVN8|A0A1D6HVN8_MAIZE	tr|A0A1D6HVN9|A0A1D6HVN9_MAIZE;tr|A0A1D6HVP0|A0A1D6HVP0_MAIZE;tr|A0A1D6HVN7|A0A1D6HVN7_MAIZE;tr|A0A1D6HVN8|A0A1D6HVN8_MAIZE	1;1;1;1	1;1;1;1	1;1;1;1	tr|A0A1D6HVN9|A0A1D6HVN9_MAIZE Survival protein SurE-like phosphatase/nucleotidase OS=Zea mays OX=4577 GN=ZEAMMB73_Zm00001d019123 PE=4 SV=1;tr|A0A1D6HVP0|A0A1D6HVP0_MAIZE Survival protein SurE-like phosphatase/nucleotidase OS=Zea mays OX=4577 GN=ZEAMMB73_Z	4	1	1	1	0	1	1	1	1	0	0	0	0	0	1	1	1	1	0	0	0	0	0	1	1	1	1	0	0	0	0	9	9	9	17.084	156	156;219;330;334	0.00097656	3.2994	0	9	9	9	9
tr|A0A1D6EGK8|A0A1D6EGK8_MAIZE	tr|A0A1D6EGK8|A0A1D6EGK8_MAIZE	4	2	2	tr|A0A1D6EGK8|A0A1D6EGK8_MAIZE Putative beta-D-xylosidase 7 OS=Zea mays OX=4577 GN=103646920 PE=4 SV=1	1	4	2	2	2	3	2	0	0	0	1	0	0	1	2	2	0	0	0	0	0	0	1	2	2	0	0	0	0	0	0	5.3	3.5	3.5	83.341	775	775	0	6.094	2.6	4.4	3.5	0	0
tr|B4F7V8|B4F7V8_MAIZE	tr|B4F7V8|B4F7V8_MAIZE	1	1	1	tr|B4F7V8|B4F7V8_MAIZE Pantoate--beta-alanine ligase OS=Zea mays OX=4577 GN=100191171 PE=2 SV=1	1	1	1	1	1	0	1	1	1	1	1	0	0	1	0	1	1	1	1	1	0	0	1	0	1	1	1	1	1	0	0	3.4	3.4	3.4	34.718	323	323	0	6.1855	3.4	0	3.4	3.4	3.4
tr|A0A1D6GMC7|A0A1D6GMC7_MAIZE;tr|A0A1D6GMC8|A0A1D6GMC8_MAIZE	tr|A0A1D6GMC7|A0A1D6GMC7_MAIZE;tr|A0A1D6GMC8|A0A1D6GMC8_MAIZE	1;1	1;1	1;1	tr|A0A1D6GMC7|A0A1D6GMC7_MAIZE Protein DETOXIFICATION 40 OS=Zea mays OX=4577 GN=ZEAMMB73_Zm00001d013809 PE=4 SV=1;tr|A0A1D6GMC8|A0A1D6GMC8_MAIZE Protein DETOXIFICATION OS=Zea mays OX=4577 GN=ZEAMMB73_Zm00001d013809 PE=3 SV=1	2	1	1	1	0	1	0	1	0	1	0	0	0	0	1	0	1	0	1	0	0	0	0	1	0	1	0	1	0	0	0	13	13	13	11.278	108	108;497	0	3.7066	0	13	0	13	0
tr|B4FR70|B4FR70_MAIZE;tr|A0A1D6MHN4|A0A1D6MHN4_MAIZE;tr|A0A1D6HZI3|A0A1D6HZI3_MAIZE;tr|A0A1D6MHN5|A0A1D6MHN5_MAIZE	tr|B4FR70|B4FR70_MAIZE;tr|A0A1D6MHN4|A0A1D6MHN4_MAIZE	4;3;1;1	4;3;1;1	4;3;1;1	tr|B4FR70|B4FR70_MAIZE 26S proteasome non-ATPase regulatory subunit 8 homolog A OS=Zea mays OX=4577 GN=100282470 PE=2 SV=1;tr|A0A1D6MHN4|A0A1D6MHN4_MAIZE 26S proteasome non-ATPase regulatory subunit 8 homolog A OS=Zea mays OX=4577 GN=ZEAMMB73_Zm00001d03948	4	4	4	4	1	1	0	2	1	2	1	0	1	1	1	0	2	1	2	1	0	1	1	1	0	2	1	2	1	0	1	15.7	15.7	15.7	30.781	267	267;324;66;152	0	8.345	3.7	3.7	0	12.4	3.4
tr|Q84K87|Q84K87_MAIZE;tr|A0A1D6JJL9|A0A1D6JJL9_MAIZE;tr|A0A1D6JJL4|A0A1D6JJL4_MAIZE;tr|A0A1D6JJL3|A0A1D6JJL3_MAIZE	tr|Q84K87|Q84K87_MAIZE	3;1;1;1	3;1;1;1	3;1;1;1	tr|Q84K87|Q84K87_MAIZE 50S ribosomal protein L35 OS=Zea mays OX=4577 GN=prpl35-1 PE=2 SV=1	4	3	3	3	1	2	3	0	1	1	0	1	0	1	2	3	0	1	1	0	1	0	1	2	3	0	1	1	0	1	0	23.1	23.1	23.1	15.113	143	143;72;89;125	0	9.0961	7	21	23.1	0	7
tr|A0A1D6KHN3|A0A1D6KHN3_MAIZE;tr|A0A1D6KHM4|A0A1D6KHM4_MAIZE;tr|A0A1D6KHM1|A0A1D6KHM1_MAIZE;tr|A0A1D6KHP0|A0A1D6KHP0_MAIZE;tr|A0A1D6KHN9|A0A1D6KHN9_MAIZE;tr|A0A1D6KHM0|A0A1D6KHM0_MAIZE;tr|A0A1D6KHP7|A0A1D6KHP7_MAIZE;tr|A0A1D6KHM2|A0A1D6KHM2_MAIZE;tr|A0A1D6KHM3|A0A1D6KHM3_MAIZE;tr|A0A1D6KHQ0|A0A1D6KHQ0_MAIZE;tr|A0A1D6KHP4|A0A1D6KHP4_MAIZE	tr|A0A1D6KHN3|A0A1D6KHN3_MAIZE;tr|A0A1D6KHM4|A0A1D6KHM4_MAIZE;tr|A0A1D6KHM1|A0A1D6KHM1_MAIZE;tr|A0A1D6KHP0|A0A1D6KHP0_MAIZE;tr|A0A1D6KHN9|A0A1D6KHN9_MAIZE;tr|A0A1D6KHM0|A0A1D6KHM0_MAIZE;tr|A0A1D6KHP7|A0A1D6KHP7_MAIZE;tr|A0A1D6KHM2|A0A1D6KHM2_MAIZE;tr|A0A1D6KHM3|A0A1D6KHM3_MAIZE	3;3;3;3;2;2;2;2;2;1;1	3;3;3;3;2;2;2;2;2;1;1	3;3;3;3;2;2;2;2;2;1;1	tr|A0A1D6KHN3|A0A1D6KHN3_MAIZE LETM1-like protein OS=Zea mays OX=4577 GN=103641321 PE=4 SV=1;tr|A0A1D6KHM4|A0A1D6KHM4_MAIZE LETM1-like protein OS=Zea mays OX=4577 GN=103641321 PE=4 SV=1;tr|A0A1D6KHM1|A0A1D6KHM1_MAIZE LETM1-like protein OS=Zea mays OX=4577	11	3	3	3	0	2	2	0	1	0	1	3	1	0	2	2	0	1	0	1	3	1	0	2	2	0	1	0	1	3	1	4.2	4.2	4.2	98.152	879	879;900;902;906;559;574;623;802;810;277;363	0	5.3998	0	2.7	3.2	0	1.5
tr|K7TV49|K7TV49_MAIZE	tr|K7TV49|K7TV49_MAIZE	8	2	2	tr|K7TV49|K7TV49_MAIZE Photosynthetic NDH subunit of subcomplex B 1 chloroplastic OS=Zea mays OX=4577 GN=103653300 PE=4 SV=1	1	8	2	2	4	5	5	6	6	4	6	4	6	0	0	0	0	0	0	1	0	1	0	0	0	0	0	0	1	0	1	15.7	5.5	5.5	52.005	471	471	0.00050684	3.6137	8.3	11	11	13	13
tr|B6U581|B6U581_MAIZE	tr|B6U581|B6U581_MAIZE	3	1	1	tr|B6U581|B6U581_MAIZE Ribosome-like protein OS=Zea mays OX=4577 GN=100285469 PE=2 SV=1	1	3	1	1	2	2	1	3	3	2	2	3	3	0	0	0	1	1	0	0	1	1	0	0	0	1	1	0	0	1	1	20.9	14.4	14.4	15.893	139	139	0	29.415	6.5	6.5	6.5	20.9	20.9
tr|A0A1D6PN12|A0A1D6PN12_MAIZE	tr|A0A1D6PN12|A0A1D6PN12_MAIZE	2	2	2	tr|A0A1D6PN12|A0A1D6PN12_MAIZE Serine/arginine-rich SC35-like splicing factor SCL30 OS=Zea mays OX=4577 GN=ZEAMMB73_Zm00001d048609 PE=4 SV=1	1	2	2	2	1	1	1	0	0	0	2	1	0	1	1	1	0	0	0	2	1	0	1	1	1	0	0	0	2	1	0	8	8	8	32.638	288	288	0	9.1672	3.8	3.8	3.8	0	0
tr|K7TZ14|K7TZ14_MAIZE	tr|K7TZ14|K7TZ14_MAIZE	1	1	1	tr|K7TZ14|K7TZ14_MAIZE Uncharacterized protein OS=Zea mays OX=4577 GN=103653364 PE=4 SV=1	1	1	1	1	0	1	1	1	1	1	1	1	1	0	1	1	1	1	1	1	1	1	0	1	1	1	1	1	1	1	1	2.7	2.7	2.7	55.22	527	527	0.0042017	2.2592	0	2.7	2.7	2.7	2.7
tr|A0A1D6JMW2|A0A1D6JMW2_MAIZE	tr|A0A1D6JMW2|A0A1D6JMW2_MAIZE	2	2	2	tr|A0A1D6JMW2|A0A1D6JMW2_MAIZE LysM domain-containing GPI-anchored protein 2 OS=Zea mays OX=4577 GN=ZEAMMB73_Zm00001d027533 PE=4 SV=1	1	2	2	2	2	0	0	0	0	0	1	1	0	2	0	0	0	0	0	1	1	0	2	0	0	0	0	0	1	1	0	6.9	6.9	6.9	39	378	378	0.00098961	3.4116	6.9	0	0	0	0
tr|A0A1D6H1R5|A0A1D6H1R5_MAIZE;tr|A0A1D6QS48|A0A1D6QS48_MAIZE;tr|A0A1D6HQ99|A0A1D6HQ99_MAIZE	tr|A0A1D6H1R5|A0A1D6H1R5_MAIZE;tr|A0A1D6QS48|A0A1D6QS48_MAIZE	15;8;2	1;0;0	1;0;0	tr|A0A1D6H1R5|A0A1D6H1R5_MAIZE V-type proton ATPase catalytic subunit A OS=Zea mays OX=4577 GN=ZEAMMB73_Zm00001d015426 PE=4 SV=1;tr|A0A1D6QS48|A0A1D6QS48_MAIZE Vacuolar proton pump3 OS=Zea mays OX=4577 GN=542327 PE=4 SV=1	3	15	1	1	13	11	10	12	13	12	15	13	11	1	0	0	0	1	0	1	0	0	1	0	0	0	1	0	1	0	0	39.6	3.6	3.6	54.973	503	503;311;232	0	17.48	37	32	24.7	32.2	35.8
tr|C0PBC6|C0PBC6_MAIZE;tr|B6UF59|B6UF59_MAIZE;tr|A0A1D6PCQ3|A0A1D6PCQ3_MAIZE;tr|A0A1D6JZK8|A0A1D6JZK8_MAIZE	tr|C0PBC6|C0PBC6_MAIZE;tr|B6UF59|B6UF59_MAIZE;tr|A0A1D6PCQ3|A0A1D6PCQ3_MAIZE;tr|A0A1D6JZK8|A0A1D6JZK8_MAIZE	1;1;1;1	1;1;1;1	1;1;1;1	tr|C0PBC6|C0PBC6_MAIZE NADH dehydrogenase [ubiquinone] 1 alpha subcomplex subunit 8-B OS=Zea mays OX=4577 GN=ZEAMMB73_Zm00001d047720 PE=2 SV=1;tr|B6UF59|B6UF59_MAIZE NADH dehydrogenase [ubiquinone] 1 alpha subcomplex subunit 8-B OS=Zea mays OX=4577 GN=1036	4	1	1	1	1	1	0	1	0	0	1	1	1	1	1	0	1	0	0	1	1	1	1	1	0	1	0	0	1	1	1	10.9	10.9	10.9	12.4	110	110;110;116;116	0	7.637	10.9	10.9	0	10.9	0
tr|A0A1D6FKD0|A0A1D6FKD0_MAIZE;tr|A0A1D6LZM1|A0A1D6LZM1_MAIZE	tr|A0A1D6FKD0|A0A1D6FKD0_MAIZE;tr|A0A1D6LZM1|A0A1D6LZM1_MAIZE	2;2	2;2	2;2	tr|A0A1D6FKD0|A0A1D6FKD0_MAIZE Putative 3-hydroxyisobutyrate dehydrogenase-like 3 mitochondrial OS=Zea mays OX=4577 GN=ZEAMMB73_Zm00001d009582 PE=4 SV=1;tr|A0A1D6LZM1|A0A1D6LZM1_MAIZE Uncharacterized protein OS=Zea mays OX=4577 GN=ZEAMMB73_Zm00001d037650 P	2	2	2	2	1	1	0	1	1	0	1	1	0	1	1	0	1	1	0	1	1	0	1	1	0	1	1	0	1	1	0	9.8	9.8	9.8	31.436	317	317;880	0	5.4983	4.7	4.7	0	4.7	4.7
tr|C0P8I4|C0P8I4_MAIZE;tr|A0A1D6IQY0|A0A1D6IQY0_MAIZE;tr|A0A1D6IQX9|A0A1D6IQX9_MAIZE;tr|A0A1D6IQY4|A0A1D6IQY4_MAIZE;tr|A0A1D6IQX8|A0A1D6IQX8_MAIZE;tr|A0A1D6IQY3|A0A1D6IQY3_MAIZE;tr|A0A1D6IQY8|A0A1D6IQY8_MAIZE;tr|A0A1D6IQY5|A0A1D6IQY5_MAIZE;tr|A0A1D6IQY7|A0A1D6IQY7_MAIZE	tr|C0P8I4|C0P8I4_MAIZE;tr|A0A1D6IQY0|A0A1D6IQY0_MAIZE;tr|A0A1D6IQX9|A0A1D6IQX9_MAIZE;tr|A0A1D6IQY4|A0A1D6IQY4_MAIZE;tr|A0A1D6IQX8|A0A1D6IQX8_MAIZE;tr|A0A1D6IQY3|A0A1D6IQY3_MAIZE;tr|A0A1D6IQY8|A0A1D6IQY8_MAIZE;tr|A0A1D6IQY5|A0A1D6IQY5_MAIZE;tr|A0A1D6IQY7|A0A1D6IQY7_MAIZE	8;8;8;6;6;6;6;6;6	2;2;2;1;1;1;1;1;1	2;2;2;1;1;1;1;1;1	tr|C0P8I4|C0P8I4_MAIZE 2-isopropylmalate synthase 1 chloroplastic OS=Zea mays OX=4577 GN=ZEAMMB73_Zm00001d023243 PE=2 SV=1;tr|A0A1D6IQY0|A0A1D6IQY0_MAIZE 2-isopropylmalate synthase 1 chloroplastic OS=Zea mays OX=4577 GN=ZEAMMB73_Zm00001d023243 PE=3 SV=1;tr	9	8	2	2	5	4	4	4	1	3	4	1	3	1	1	1	0	0	1	1	0	1	1	1	1	0	0	1	1	0	1	19.5	5.4	5.4	67.335	626	626;632;648;423;426;427;433;446;466	0	10.161	12	11.3	10.2	9.7	3.5
tr|A0A1D6NKW5|A0A1D6NKW5_MAIZE;tr|C4J6R6|C4J6R6_MAIZE;tr|A0A1D6NKW4|A0A1D6NKW4_MAIZE	tr|A0A1D6NKW5|A0A1D6NKW5_MAIZE;tr|C4J6R6|C4J6R6_MAIZE;tr|A0A1D6NKW4|A0A1D6NKW4_MAIZE	2;2;1	2;2;1	2;2;1	tr|A0A1D6NKW5|A0A1D6NKW5_MAIZE SNF1-related protein kinase regulatory subunit gamma-1-like OS=Zea mays OX=4577 GN=100286384 PE=4 SV=1;tr|C4J6R6|C4J6R6_MAIZE V-type proton ATPase subunit OS=Zea mays OX=4577 GN=100286384 PE=2 SV=1;tr|A0A1D6NKW4|A0A1D6NKW4_MA	3	2	2	2	0	1	0	1	1	2	0	0	0	0	1	0	1	1	2	0	0	0	0	1	0	1	1	2	0	0	0	11.2	11.2	11.2	31.138	267	267;351;331	0.00097135	3.2532	0	5.6	0	5.6	5.6
tr|A0A1D6L6Q7|A0A1D6L6Q7_MAIZE	tr|A0A1D6L6Q7|A0A1D6L6Q7_MAIZE	3	3	3	tr|A0A1D6L6Q7|A0A1D6L6Q7_MAIZE Deoxyribodipyrimidine photolyase OS=Zea mays OX=4577 GN=ZEAMMB73_Zm00001d034338 PE=4 SV=1	1	3	3	3	1	2	0	1	0	1	1	0	1	1	2	0	1	0	1	1	0	1	1	2	0	1	0	1	1	0	1	7.4	7.4	7.4	40.022	377	377	0.00049875	3.5015	2.1	4.5	0	2.9	0
tr|A0A1D6NHS9|A0A1D6NHS9_MAIZE	tr|A0A1D6NHS9|A0A1D6NHS9_MAIZE	2	2	2	tr|A0A1D6NHS9|A0A1D6NHS9_MAIZE Glycosyltransferase OS=Zea mays OX=4577 GN=ZEAMMB73_Zm00001d044106 PE=3 SV=1	1	2	2	2	0	0	0	1	1	1	1	0	0	0	0	0	1	1	1	1	0	0	0	0	0	1	1	1	1	0	0	5.3	5.3	5.3	52.045	474	474	0	5.1942	0	0	0	3	2.3
tr|B4FJ38|B4FJ38_MAIZE	tr|B4FJ38|B4FJ38_MAIZE	2	2	2	tr|B4FJ38|B4FJ38_MAIZE Mitochondrial glycoprotein family protein OS=Zea mays OX=4577 GN=ZEAMMB73_Zm00001d008610 PE=2 SV=1	1	2	2	2	0	2	1	0	0	1	1	0	1	0	2	1	0	0	1	1	0	1	0	2	1	0	0	1	1	0	1	10.6	10.6	10.6	30.028	274	274	0	6.7584	0	10.6	6.2	0	0
tr|A0A1D6MTD0|A0A1D6MTD0_MAIZE;tr|B6UCV5|B6UCV5_MAIZE;tr|A0A1D6MTD3|A0A1D6MTD3_MAIZE;tr|A0A1D6MTD2|A0A1D6MTD2_MAIZE;tr|A0A1D6MTD5|A0A1D6MTD5_MAIZE	tr|A0A1D6MTD0|A0A1D6MTD0_MAIZE;tr|B6UCV5|B6UCV5_MAIZE;tr|A0A1D6MTD3|A0A1D6MTD3_MAIZE;tr|A0A1D6MTD2|A0A1D6MTD2_MAIZE	4;4;3;2;1	4;4;3;2;1	4;4;3;2;1	tr|A0A1D6MTD0|A0A1D6MTD0_MAIZE Shikimate biosynthesis protein aroDE OS=Zea mays OX=4577 GN=100285997 PE=3 SV=1;tr|B6UCV5|B6UCV5_MAIZE Shikimate biosynthesis protein aroDE OS=Zea mays OX=4577 GN=100285997 PE=2 SV=1;tr|A0A1D6MTD3|A0A1D6MTD3_MAIZE Shikimate b	5	4	4	4	3	2	1	2	1	1	1	1	0	3	2	1	2	1	1	1	1	0	3	2	1	2	1	1	1	1	0	8.5	8.5	8.5	52.207	481	481;509;452;355;91	0	5.4183	6.4	4.2	2.1	4.2	2.1
tr|A0A1D6NZW7|A0A1D6NZW7_MAIZE;tr|A0A1D6NZW9|A0A1D6NZW9_MAIZE;tr|C0PBU4|C0PBU4_MAIZE;tr|A0A1D6NZW6|A0A1D6NZW6_MAIZE;tr|A0A1D6LXV0|A0A1D6LXV0_MAIZE;tr|A0A1D6LXV1|A0A1D6LXV1_MAIZE;tr|A0A1D6LXU7|A0A1D6LXU7_MAIZE	tr|A0A1D6NZW7|A0A1D6NZW7_MAIZE;tr|A0A1D6NZW9|A0A1D6NZW9_MAIZE;tr|C0PBU4|C0PBU4_MAIZE;tr|A0A1D6NZW6|A0A1D6NZW6_MAIZE	4;4;4;3;1;1;1	4;4;4;3;1;1;1	4;4;4;3;1;1;1	tr|A0A1D6NZW7|A0A1D6NZW7_MAIZE Uncharacterized protein OS=Zea mays OX=4577 GN=100277914 PE=4 SV=1;tr|A0A1D6NZW9|A0A1D6NZW9_MAIZE Uncharacterized protein OS=Zea mays OX=4577 GN=100277914 PE=4 SV=1;tr|C0PBU4|C0PBU4_MAIZE Uncharacterized protein OS=Zea mays O	7	4	4	4	1	2	2	2	1	2	0	1	1	1	2	2	2	1	2	0	1	1	1	2	2	2	1	2	0	1	1	14.3	14.3	14.3	43.035	377	377;534;560;254;179;224;561	0	8.481	3.7	6.1	8.8	7.4	3.2
tr|A0A1D6EH57|A0A1D6EH57_MAIZE;tr|A0A1D6EH56|A0A1D6EH56_MAIZE;tr|A0A1D6EH55|A0A1D6EH55_MAIZE;tr|A0A1D6EH52|A0A1D6EH52_MAIZE;tr|A0A1D6QLU5|A0A1D6QLU5_MAIZE;tr|A0A1D6EH54|A0A1D6EH54_MAIZE;tr|A0A1D6EH53|A0A1D6EH53_MAIZE	tr|A0A1D6EH57|A0A1D6EH57_MAIZE;tr|A0A1D6EH56|A0A1D6EH56_MAIZE;tr|A0A1D6EH55|A0A1D6EH55_MAIZE;tr|A0A1D6EH52|A0A1D6EH52_MAIZE;tr|A0A1D6QLU5|A0A1D6QLU5_MAIZE;tr|A0A1D6EH54|A0A1D6EH54_MAIZE;tr|A0A1D6EH53|A0A1D6EH53_MAIZE	1;1;1;1;1;1;1	1;1;1;1;1;1;1	1;1;1;1;1;1;1	tr|A0A1D6EH57|A0A1D6EH57_MAIZE NAD kinase 2 chloroplastic OS=Zea mays OX=4577 GN=103646963 PE=3 SV=1;tr|A0A1D6EH56|A0A1D6EH56_MAIZE NAD kinase 2 chloroplastic OS=Zea mays OX=4577 GN=103646963 PE=4 SV=1;tr|A0A1D6EH55|A0A1D6EH55_MAIZE NAD kinase 2 chloroplas	7	1	1	1	1	1	1	1	1	1	1	1	0	1	1	1	1	1	1	1	1	0	1	1	1	1	1	1	1	1	0	1.3	1.3	1.3	87.433	791	791;868;873;893;974;975;979	0.0014178	3.0458	1.3	1.3	1.3	1.3	1.3
tr|B6SPR5|B6SPR5_MAIZE	tr|B6SPR5|B6SPR5_MAIZE	2	2	2	tr|B6SPR5|B6SPR5_MAIZE Fb14 OS=Zea mays OX=4577 GN=100285915 PE=2 SV=1	1	2	2	2	1	0	2	1	1	0	1	0	0	1	0	2	1	1	0	1	0	0	1	0	2	1	1	0	1	0	0	10.5	10.5	10.5	10.029	86	86	0.00095923	3.1718	8.1	0	10.5	8.1	8.1
tr|A0A1D6GGL6|A0A1D6GGL6_MAIZE	tr|A0A1D6GGL6|A0A1D6GGL6_MAIZE	1	1	1	tr|A0A1D6GGL6|A0A1D6GGL6_MAIZE SWIb domain-containing protein OS=Zea mays OX=4577 GN=ZEAMMB73_Zm00001d013221 PE=4 SV=1	1	1	1	1	0	0	0	0	0	1	0	0	0	0	0	0	0	0	1	0	0	0	0	0	0	0	0	1	0	0	0	8.3	8.3	8.3	15.386	145	145	0.001801	2.6943	0	0	0	0	0
tr|A0A1D6K5L6|A0A1D6K5L6_MAIZE	tr|A0A1D6K5L6|A0A1D6K5L6_MAIZE	2	2	2	tr|A0A1D6K5L6|A0A1D6K5L6_MAIZE Glucose-6-phosphate 1-dehydrogenase OS=Zea mays OX=4577 GN=ZEAMMB73_Zm00001d029502 PE=3 SV=1	1	2	2	2	1	2	1	0	0	0	0	0	0	1	2	1	0	0	0	0	0	0	1	2	1	0	0	0	0	0	0	4.1	4.1	4.1	71.973	641	641	0	16.221	2.5	4.1	2.5	0	0
tr|B4FM47|B4FM47_MAIZE	tr|B4FM47|B4FM47_MAIZE	3	3	3	tr|B4FM47|B4FM47_MAIZE Glycosyltransferase OS=Zea mays OX=4577 GN=100217238 PE=2 SV=1	1	3	3	3	2	0	0	0	0	0	0	2	0	2	0	0	0	0	0	0	2	0	2	0	0	0	0	0	0	2	0	10.3	10.3	10.3	49.14	474	474	0	8.8378	6.5	0	0	0	0
tr|A0A1D6ELB6|A0A1D6ELB6_MAIZE;tr|B4FA76|B4FA76_MAIZE;tr|A0A1D6ELB7|A0A1D6ELB7_MAIZE;tr|A0A1D6ELB4|A0A1D6ELB4_MAIZE;tr|A0A1D6ELB5|A0A1D6ELB5_MAIZE;tr|A0A1D6HVY5|A0A1D6HVY5_MAIZE;tr|B4FZ10|B4FZ10_MAIZE;tr|A0A1D6HVY7|A0A1D6HVY7_MAIZE	tr|A0A1D6ELB6|A0A1D6ELB6_MAIZE;tr|B4FA76|B4FA76_MAIZE;tr|A0A1D6ELB7|A0A1D6ELB7_MAIZE;tr|A0A1D6ELB4|A0A1D6ELB4_MAIZE;tr|A0A1D6ELB5|A0A1D6ELB5_MAIZE;tr|A0A1D6HVY5|A0A1D6HVY5_MAIZE;tr|B4FZ10|B4FZ10_MAIZE;tr|A0A1D6HVY7|A0A1D6HVY7_MAIZE	2;2;2;2;2;1;1;1	2;2;2;2;2;1;1;1	2;2;2;2;2;1;1;1	tr|A0A1D6ELB6|A0A1D6ELB6_MAIZE Dolichyl-diphosphooligosaccharide--protein glycosyltransferase 48 kDa subunit OS=Zea mays OX=4577 GN=100191802 PE=3 SV=1;tr|B4FA76|B4FA76_MAIZE Dolichyl-diphosphooligosaccharide--protein glycosyltransferase 48 kDa subunit OS=	8	2	2	2	2	1	0	0	0	0	0	0	0	2	1	0	0	0	0	0	0	0	2	1	0	0	0	0	0	0	0	6.6	6.6	6.6	38.777	348	348;439;446;452;525;326;440;453	0	4.2138	6.6	4	0	0	0
tr|K7TFT9|K7TFT9_MAIZE	tr|K7TFT9|K7TFT9_MAIZE	5	1	1	tr|K7TFT9|K7TFT9_MAIZE Acyl carrier protein OS=Zea mays OX=4577 GN=100284652 PE=3 SV=1	1	5	1	1	2	4	4	1	2	3	4	2	2	0	0	0	0	1	1	1	0	0	0	0	0	0	1	1	1	0	0	27.1	11.4	11.4	15.056	140	140	0	4.7599	14.3	15.7	15.7	8.6	20
tr|B4FNZ5|B4FNZ5_MAIZE;tr|A0A1D6KJW9|A0A1D6KJW9_MAIZE;tr|A0A1D6KJW8|A0A1D6KJW8_MAIZE;tr|A0A1D6KJX0|A0A1D6KJX0_MAIZE;tr|A0A1D6KJX2|A0A1D6KJX2_MAIZE;tr|A0A1D6KJW6|A0A1D6KJW6_MAIZE;tr|B6UHF8|B6UHF8_MAIZE	tr|B4FNZ5|B4FNZ5_MAIZE;tr|A0A1D6KJW9|A0A1D6KJW9_MAIZE;tr|A0A1D6KJW8|A0A1D6KJW8_MAIZE;tr|A0A1D6KJX0|A0A1D6KJX0_MAIZE;tr|A0A1D6KJX2|A0A1D6KJX2_MAIZE;tr|A0A1D6KJW6|A0A1D6KJW6_MAIZE;tr|B6UHF8|B6UHF8_MAIZE	2;2;2;1;1;1;1	2;2;2;1;1;1;1	2;2;2;1;1;1;1	tr|B4FNZ5|B4FNZ5_MAIZE 5-methylthioadenosine/S-adenosylhomocysteine nucleosidase 2 OS=Zea mays OX=4577 GN=100193148 PE=2 SV=1;tr|A0A1D6KJW9|A0A1D6KJW9_MAIZE 5-methylthioadenosine/S-adenosylhomocysteine nucleosidase 2 OS=Zea mays OX=4577 GN=100193148 PE=4	7	2	2	2	1	2	0	0	0	0	0	0	0	1	2	0	0	0	0	0	0	0	1	2	0	0	0	0	0	0	0	9.6	9.6	9.6	26.578	251	251;286;315;118;193;235;251	0.00098039	3.3382	3.6	9.6	0	0	0
tr|A0A1D6KTZ7|A0A1D6KTZ7_MAIZE	tr|A0A1D6KTZ7|A0A1D6KTZ7_MAIZE	1	1	1	tr|A0A1D6KTZ7|A0A1D6KTZ7_MAIZE Plastid transcriptionally active 3 OS=Zea mays OX=4577 GN=ZEAMMB73_Zm00001d032790 PE=4 SV=1	1	1	1	1	1	1	1	1	1	1	1	1	0	1	1	1	1	1	1	1	1	0	1	1	1	1	1	1	1	1	0	3.5	3.5	3.5	31.4	288	288	0.0038978	2.4307	3.5	3.5	3.5	3.5	3.5
tr|B4F9M8|B4F9M8_MAIZE	tr|B4F9M8|B4F9M8_MAIZE	3	3	3	tr|B4F9M8|B4F9M8_MAIZE Pyridoxal reductase chloroplastic OS=Zea mays OX=4577 GN=ZEAMMB73_Zm00001d003086 PE=2 SV=1	1	3	3	3	0	1	2	0	0	0	1	0	0	0	1	2	0	0	0	1	0	0	0	1	2	0	0	0	1	0	0	8.3	8.3	8.3	40.462	374	374	0	4.7083	0	2.7	5.3	0	0
tr|B6TH42|B6TH42_MAIZE	tr|B6TH42|B6TH42_MAIZE	3	1	1	tr|B6TH42|B6TH42_MAIZE 60S ribosomal protein L9-1 OS=Zea mays OX=4577 GN=100283325 PE=2 SV=1	1	3	1	1	3	3	3	2	2	3	3	2	2	1	1	1	0	0	1	1	0	0	1	1	1	0	0	1	1	0	0	14.7	6.3	6.3	21.374	190	190	1	-2	14.7	14.7	14.7	8.4	8.4
tr|A0A1D6K7W5|A0A1D6K7W5_MAIZE;tr|A0A1D6HET5|A0A1D6HET5_MAIZE	tr|A0A1D6K7W5|A0A1D6K7W5_MAIZE;tr|A0A1D6HET5|A0A1D6HET5_MAIZE	2;2	1;1	1;1	tr|A0A1D6K7W5|A0A1D6K7W5_MAIZE Threonine synthase 1 chloroplastic OS=Zea mays OX=4577 GN=ZEAMMB73_Zm00001d029812 PE=4 SV=1;tr|A0A1D6HET5|A0A1D6HET5_MAIZE Threonine synthase 1 chloroplastic OS=Zea mays OX=4577 GN=ZEAMMB73_Zm00001d017430 PE=4 SV=1	2	2	1	1	0	2	0	0	1	0	1	1	1	0	1	0	0	0	0	0	0	0	0	1	0	0	0	0	0	0	0	10	6.6	6.6	42.023	379	379;471	1	-2	0	10	0	0	3.4
tr|B6TNK2|B6TNK2_MAIZE	tr|B6TNK2|B6TNK2_MAIZE	2	2	2	tr|B6TNK2|B6TNK2_MAIZE 2-oxoglutarate (2OG) and Fe(II)-dependent oxygenase superfamily protein OS=Zea mays OX=4577 GN=100277067 PE=2 SV=1	1	2	2	2	2	0	0	0	0	0	1	1	1	2	0	0	0	0	0	1	1	1	2	0	0	0	0	0	1	1	1	5.3	5.3	5.3	39.244	356	356	0.0018416	2.8307	5.3	0	0	0	0
tr|K7V902|K7V902_MAIZE	tr|K7V902|K7V902_MAIZE	2	2	2	tr|K7V902|K7V902_MAIZE Histidine biosynthesis protein hisIE OS=Zea mays OX=4577 GN=ZEAMMB73_Zm00001d008238 PE=4 SV=1	1	2	2	2	1	1	1	1	1	2	1	0	1	1	1	1	1	1	2	1	0	1	1	1	1	1	1	2	1	0	1	6.7	6.7	6.7	32.663	299	299	0.0018207	2.7659	3	3	3	3.7	3
tr|B4FLJ3|B4FLJ3_MAIZE;tr|K7V067|K7V067_MAIZE;tr|A0A1D6MDG5|A0A1D6MDG5_MAIZE	tr|B4FLJ3|B4FLJ3_MAIZE;tr|K7V067|K7V067_MAIZE	3;2;1	2;1;1	1;1;0	tr|B4FLJ3|B4FLJ3_MAIZE Isocitrate dehydrogenase [NADP] OS=Zea mays OX=4577 GN=100217128 PE=2 SV=1;tr|K7V067|K7V067_MAIZE Isocitrate dehydrogenase [NADP] OS=Zea mays OX=4577 GN=ZEAMMB73_Zm00001d011487 PE=3 SV=1	3	3	2	1	1	3	2	2	0	2	2	1	1	0	2	1	1	0	1	1	0	0	0	1	0	0	0	1	1	0	0	8.3	5.8	2.7	46.097	412	412;412;323	0.00097182	3.2599	2.4	8.3	5.6	5.6	0
tr|A0A1D6IZ12|A0A1D6IZ12_MAIZE;tr|B4FLA1|B4FLA1_MAIZE;tr|B4FS35|B4FS35_MAIZE	tr|A0A1D6IZ12|A0A1D6IZ12_MAIZE;tr|B4FLA1|B4FLA1_MAIZE;tr|B4FS35|B4FS35_MAIZE	3;3;3	3;3;3	3;3;3	tr|A0A1D6IZ12|A0A1D6IZ12_MAIZE Indole-3-glycerol phosphate synthase chloroplastic OS=Zea mays OX=4577 GN=100272983 PE=4 SV=1;tr|B4FLA1|B4FLA1_MAIZE Indole-3-glycerol phosphate synthase chloroplastic OS=Zea mays OX=4577 GN=100272983 PE=2 SV=1;tr|B4FS35|B4FS	3	3	3	3	3	2	2	0	0	1	0	0	0	3	2	2	0	0	1	0	0	0	3	2	2	0	0	1	0	0	0	11.6	11.6	11.6	37.247	337	337;374;383	0	8.9606	11.6	7.4	7.4	0	0
tr|C0P6J0|C0P6J0_MAIZE	tr|C0P6J0|C0P6J0_MAIZE	2	2	2	tr|C0P6J0|C0P6J0_MAIZE NAD(P)H-quinone oxidoreductase subunit L chloroplastic OS=Zea mays OX=4577 GN=100277231 PE=2 SV=1	1	2	2	2	0	0	0	0	0	0	2	0	0	0	0	0	0	0	0	2	0	0	0	0	0	0	0	0	2	0	0	7.7	7.7	7.7	22.285	196	196	0.0042535	2.3161	0	0	0	0	0
tr|B6SNL8|B6SNL8_MAIZE;tr|A0A1D6QJ28|A0A1D6QJ28_MAIZE	tr|B6SNL8|B6SNL8_MAIZE;tr|A0A1D6QJ28|A0A1D6QJ28_MAIZE	1;1	1;1	1;1	tr|B6SNL8|B6SNL8_MAIZE 60S ribosomal protein L38 OS=Zea mays OX=4577 GN=ZEAMMB73_Zm00001d052718 PE=2 SV=1;tr|A0A1D6QJ28|A0A1D6QJ28_MAIZE 60S ribosomal protein L38 OS=Zea mays OX=4577 GN=ZEAMMB73_Zm00001d052718 PE=3 SV=1	2	1	1	1	1	1	1	0	0	0	0	0	0	1	1	1	0	0	0	0	0	0	1	1	1	0	0	0	0	0	0	18.8	18.8	18.8	8.0625	69	69;75	0	3.6946	18.8	18.8	18.8	0	0
tr|A0A1R3Q5L9|A0A1R3Q5L9_MAIZE;sp|B4FHF0|EFTS_MAIZE;tr|A0A1D6NK45|A0A1D6NK45_MAIZE;tr|A0A1D6NK47|A0A1D6NK47_MAIZE;tr|A0A1D6NK46|A0A1D6NK46_MAIZE	tr|A0A1R3Q5L9|A0A1R3Q5L9_MAIZE;sp|B4FHF0|EFTS_MAIZE;tr|A0A1D6NK45|A0A1D6NK45_MAIZE;tr|A0A1D6NK47|A0A1D6NK47_MAIZE;tr|A0A1D6NK46|A0A1D6NK46_MAIZE	3;3;3;2;2	3;3;3;2;2	3;3;3;2;2	tr|A0A1R3Q5L9|A0A1R3Q5L9_MAIZE Elongation factor Ts, mitochondrial OS=Zea mays OX=4577 GN=EFTS PE=3 SV=1;sp|B4FHF0|EFTS_MAIZE Elongation factor Ts, mitochondrial OS=Zea mays OX=4577 GN=EFTS PE=2 SV=1;tr|A0A1D6NK45|A0A1D6NK45_MAIZE Elongation factor Ts, mit	5	3	3	3	2	3	2	1	0	0	0	0	0	2	3	2	1	0	0	0	0	0	2	3	2	1	0	0	0	0	0	10.6	10.6	10.6	41.214	379	379;379;392;243;260	0	3.8853	8.2	10.6	6.6	4	0
tr|A0A1D6E530|A0A1D6E530_MAIZE	tr|A0A1D6E530|A0A1D6E530_MAIZE	3	3	3	tr|A0A1D6E530|A0A1D6E530_MAIZE Peroxidase OS=Zea mays OX=4577 GN=ZEAMMB73_Zm00001d002899 PE=3 SV=1	1	3	3	3	2	2	3	0	0	0	0	0	1	2	2	3	0	0	0	0	0	1	2	2	3	0	0	0	0	0	1	11.6	11.6	11.6	35.476	337	337	0	9.8392	9.5	9.5	11.6	0	0
tr|B4FYD7|B4FYD7_MAIZE	tr|B4FYD7|B4FYD7_MAIZE	4	4	4	tr|B4FYD7|B4FYD7_MAIZE Nuclear pore complex protein NUP50A OS=Zea mays OX=4577 GN=100273971 PE=2 SV=1	1	4	4	4	2	3	2	1	0	1	0	0	1	2	3	2	1	0	1	0	0	1	2	3	2	1	0	1	0	0	1	8.9	8.9	8.9	47.346	450	450	0	9.5227	6.7	8.7	5.3	2.2	0
tr|B6TSX9|B6TSX9_MAIZE	tr|B6TSX9|B6TSX9_MAIZE	2	2	2	tr|B6TSX9|B6TSX9_MAIZE Rubisco accumulation factor2 OS=Zea mays OX=4577 GN=100277322 PE=2 SV=1	1	2	2	2	0	1	2	2	2	0	0	0	0	0	1	2	2	2	0	0	0	0	0	1	2	2	2	0	0	0	0	12.8	12.8	12.8	23.136	218	218	0	9.9313	0	6.9	12.8	12.8	12.8
tr|A0A1D6I2X6|A0A1D6I2X6_MAIZE;tr|A0A1D6I2X3|A0A1D6I2X3_MAIZE;tr|A0A1D6I2X5|A0A1D6I2X5_MAIZE	tr|A0A1D6I2X6|A0A1D6I2X6_MAIZE;tr|A0A1D6I2X3|A0A1D6I2X3_MAIZE	5;3;1	2;1;1	2;1;1	tr|A0A1D6I2X6|A0A1D6I2X6_MAIZE Voltage-dependent anion channel protein1b OS=Zea mays OX=4577 GN=541795 PE=4 SV=1;tr|A0A1D6I2X3|A0A1D6I2X3_MAIZE Voltage-dependent anion channel protein1b OS=Zea mays OX=4577 GN=541795 PE=4 SV=1	3	5	2	2	4	5	4	4	4	4	4	2	3	1	2	1	1	1	1	1	0	1	1	2	1	1	1	1	1	0	1	19.6	11.2	11.2	29.662	276	276;230;114	0	22.255	16.3	19.6	11.6	11.6	11.6
tr|K7TFA7|K7TFA7_MAIZE	tr|K7TFA7|K7TFA7_MAIZE	3	3	3	tr|K7TFA7|K7TFA7_MAIZE Putative oxidoreductase, aldo/keto reductase family protein OS=Zea mays OX=4577 GN=ZEAMMB73_Zm00001d023652 PE=4 SV=1	1	3	3	3	0	0	1	1	3	0	1	0	0	0	0	1	1	3	0	1	0	0	0	0	1	1	3	0	1	0	0	10.1	10.1	10.1	34.385	317	317	0	79.179	0	0	2.5	6.3	10.1
tr|B6TV98|B6TV98_MAIZE	tr|B6TV98|B6TV98_MAIZE	1	1	1	tr|B6TV98|B6TV98_MAIZE Cysteine proteinases superfamily protein OS=Zea mays OX=4577 GN=100216982 PE=2 SV=1	1	1	1	1	1	1	1	1	1	1	1	0	1	1	1	1	1	1	1	1	0	1	1	1	1	1	1	1	1	0	1	3.7	3.7	3.7	35.546	325	325	0	11.826	3.7	3.7	3.7	3.7	3.7
tr|A0A1D6HXX4|A0A1D6HXX4_MAIZE;tr|A0A1D6HXX3|A0A1D6HXX3_MAIZE;tr|A0A1D6HXX8|A0A1D6HXX8_MAIZE;tr|A0A1D6HXX7|A0A1D6HXX7_MAIZE;tr|A0A1D6HXX5|A0A1D6HXX5_MAIZE;tr|A0A1D6HXY0|A0A1D6HXY0_MAIZE	tr|A0A1D6HXX4|A0A1D6HXX4_MAIZE;tr|A0A1D6HXX3|A0A1D6HXX3_MAIZE;tr|A0A1D6HXX8|A0A1D6HXX8_MAIZE	4;4;3;1;1;1	4;4;3;1;1;1	4;4;3;1;1;1	tr|A0A1D6HXX4|A0A1D6HXX4_MAIZE Tetratricopeptide repeat (TPR)-like superfamily protein OS=Zea mays OX=4577 GN=ZEAMMB73_Zm00001d019501 PE=4 SV=1;tr|A0A1D6HXX3|A0A1D6HXX3_MAIZE Tetratricopeptide repeat (TPR)-like superfamily protein OS=Zea mays OX=4577 GN=ZE	6	4	4	4	1	2	1	1	1	1	3	1	1	1	2	1	1	1	1	3	1	1	1	2	1	1	1	1	3	1	1	3.2	3.2	3.2	201.88	1839	1839;1920;1625;501;545;1169	0	14.598	0.9	1.5	0.9	0.9	0.8
tr|K7UH50|K7UH50_MAIZE	tr|K7UH50|K7UH50_MAIZE	2	2	2	tr|K7UH50|K7UH50_MAIZE Multisynthetase complex auxiliary component p43 OS=Zea mays OX=4577 GN=ZEAMMB73_Zm00001d024966 PE=4 SV=1	1	2	2	2	0	0	0	1	2	1	0	0	0	0	0	0	1	2	1	0	0	0	0	0	0	1	2	1	0	0	0	7.9	7.9	7.9	28.688	267	267	0.00095193	3.1078	0	0	0	4.5	7.9
tr|A0A1D6QSG2|A0A1D6QSG2_MAIZE;tr|A0A1D6QSF3|A0A1D6QSF3_MAIZE;tr|K7UBG7|K7UBG7_MAIZE;tr|A0A1D6QSH1|A0A1D6QSH1_MAIZE;tr|A0A1D6QSH0|A0A1D6QSH0_MAIZE;tr|A0A1D6QSG8|A0A1D6QSG8_MAIZE;tr|A0A1D6QSG6|A0A1D6QSG6_MAIZE;tr|A0A1D6QSG1|A0A1D6QSG1_MAIZE;tr|A0A1D6QSE9|A0A1D6QSE9_MAIZE;tr|A0A1D6QSI4|A0A1D6QSI4_MAIZE;tr|A0A1D6QSE8|A0A1D6QSE8_MAIZE;tr|A0A1D6QSG3|A0A1D6QSG3_MAIZE;tr|A0A1D6QSF2|A0A1D6QSF2_MAIZE;tr|A…	tr|A0A1D6QSG2|A0A1D6QSG2_MAIZE;tr|A0A1D6QSF3|A0A1D6QSF3_MAIZE;tr|K7UBG7|K7UBG7_MAIZE;tr|A0A1D6QSH1|A0A1D6QSH1_MAIZE;tr|A0A1D6QSH0|A0A1D6QSH0_MAIZE;tr|A0A1D6QSG8|A0A1D6QSG8_MAIZE;tr|A0A1D6QSG6|A0A1D6QSG6_MAIZE;tr|A0A1D6QSG1|A0A1D6QSG1_MAIZE;tr|A0A1D6QSE9|A0A1D6QSE9_MAIZE;tr|A0A1D6QSI4|A0A1D6QSI4_MAIZE;tr|A0A1D6QSE8|A0A1D6QSE8_MAIZE;tr|A0A1D6QSG3|A0A1D6QSG3_MAIZE;tr|A0A1D6QSF2|A0A1D6QSF2_MAIZE;tr|A…	4;4;4;3;3;3;3;3;3;3;3;2;2;2;2;2;2;2;1;1;1	4;4;4;3;3;3;3;3;3;3;3;2;2;2;2;2;2;2;1;1;1	4;4;4;3;3;3;3;3;3;3;3;2;2;2;2;2;2;2;1;1;1	tr|A0A1D6QSG2|A0A1D6QSG2_MAIZE Cullin-associated NEDD8-dissociated protein 1 OS=Zea mays OX=4577 GN=100383873 PE=4 SV=1;tr|A0A1D6QSF3|A0A1D6QSF3_MAIZE Cullin-associated NEDD8-dissociated protein 1 OS=Zea mays OX=4577 GN=100383873 PE=4 SV=1;tr|K7UBG7|K7UBG7	21	4	4	4	1	4	0	0	0	1	0	1	0	1	4	0	0	0	1	0	1	0	1	4	0	0	0	1	0	1	0	3.6	3.6	3.6	131.82	1196	1196;1207;1219;1093;1121;1123;1128;1130;1138;1207;1270;329;347;833;939;961;1095;1181;125;166;222	0	6.5868	0.9	3.6	0	0	0
tr|B8A187|B8A187_MAIZE;tr|A0A1D6J5A6|A0A1D6J5A6_MAIZE;tr|B4FXY9|B4FXY9_MAIZE	tr|B8A187|B8A187_MAIZE;tr|A0A1D6J5A6|A0A1D6J5A6_MAIZE;tr|B4FXY9|B4FXY9_MAIZE	5;5;3	5;5;3	5;5;3	tr|B8A187|B8A187_MAIZE Putative quinone-oxidoreductase homolog chloroplastic OS=Zea mays OX=4577 GN=ZEAMMB73_Zm00001d025166 PE=2 SV=1;tr|A0A1D6J5A6|A0A1D6J5A6_MAIZE Putative quinone-oxidoreductase homolog chloroplastic OS=Zea mays OX=4577 GN=ZEAMMB73_Zm000	3	5	5	5	4	0	0	1	3	3	1	0	3	4	0	0	1	3	3	1	0	3	4	0	0	1	3	3	1	0	3	18	18	18	35.241	339	339;369;175	0	11.273	14.2	0	0	4.4	9.7
REV__tr|C0P8L2|C0P8L2_MAIZE	REV__tr|C0P8L2|C0P8L2_MAIZE	1	1	1	tr|C0P8L2|C0P8L2_MAIZE Putative clathrin assembly protein OS=Zea mays OX=4577 GN=100276465 PE=2 SV=1	1	1	1	1	0	1	1	1	1	0	0	1	1	0	1	1	1	1	0	0	1	1	0	1	1	1	1	0	0	1	1	0	0	0	61.874	560	560	1	-2	0	0	0	0	0
tr|B4F8X3|B4F8X3_MAIZE;tr|A0A1D6NUT3|A0A1D6NUT3_MAIZE;tr|A0A1D6NUT1|A0A1D6NUT1_MAIZE;tr|A0A1D6NUT2|A0A1D6NUT2_MAIZE;tr|A0A1D6NXN0|A0A1D6NXN0_MAIZE;tr|A0A1D6NXN4|A0A1D6NXN4_MAIZE;tr|A0A1D6NXN6|A0A1D6NXN6_MAIZE;tr|C0P7J5|C0P7J5_MAIZE;tr|K7W7Q8|K7W7Q8_MAIZE;tr|A0A1D6NXM9|A0A1D6NXM9_MAIZE	tr|B4F8X3|B4F8X3_MAIZE;tr|A0A1D6NUT3|A0A1D6NUT3_MAIZE;tr|A0A1D6NUT1|A0A1D6NUT1_MAIZE	3;2;2;1;1;1;1;1;1;1	3;2;2;1;1;1;1;1;1;1	3;2;2;1;1;1;1;1;1;1	tr|B4F8X3|B4F8X3_MAIZE Acyl-coenzyme A oxidase OS=Zea mays OX=4577 GN=100191469 PE=2 SV=1;tr|A0A1D6NUT3|A0A1D6NUT3_MAIZE Acyl-coenzyme A oxidase OS=Zea mays OX=4577 GN=100191469 PE=4 SV=1;tr|A0A1D6NUT1|A0A1D6NUT1_MAIZE Acyl-coenzyme A oxidase OS=Zea mays O	10	3	3	3	1	0	0	0	2	1	3	0	1	1	0	0	0	2	1	3	0	1	1	0	0	0	2	1	3	0	1	5.1	5.1	5.1	74.205	667	667;461;502;340;409;557;628;665;667;696	0	5.0818	2.2	0	0	0	3.7
tr|B6SSB7|B6SSB7_MAIZE	tr|B6SSB7|B6SSB7_MAIZE	1	1	1	tr|B6SSB7|B6SSB7_MAIZE Protein kinase OS=Zea mays OX=4577 GN=100281111 PE=2 SV=1	1	1	1	1	1	0	0	0	1	1	1	0	0	1	0	0	0	1	1	1	0	0	1	0	0	0	1	1	1	0	0	8.5	8.5	8.5	28.21	271	271	0	12.09	8.5	0	0	0	8.5
tr|B6TAA7|B6TAA7_MAIZE	tr|B6TAA7|B6TAA7_MAIZE	2	2	2	tr|B6TAA7|B6TAA7_MAIZE Chaperonin OS=Zea mays OX=4577 GN=100286239 PE=2 SV=1	1	2	2	2	1	2	1	0	0	1	1	0	0	1	2	1	0	0	1	1	0	0	1	2	1	0	0	1	1	0	0	26.8	26.8	26.8	10.577	97	97	0	4.5217	12.4	26.8	12.4	0	0
tr|B7ZY29|B7ZY29_MAIZE	tr|B7ZY29|B7ZY29_MAIZE	2	2	2	tr|B7ZY29|B7ZY29_MAIZE GLABRA2 expression modulator OS=Zea mays OX=4577 GN=100279424 PE=2 SV=1	1	2	2	2	2	1	1	0	1	1	0	0	0	2	1	1	0	1	1	0	0	0	2	1	1	0	1	1	0	0	0	14.9	14.9	14.9	26.371	242	242	0	4.5662	14.9	5.8	5.8	0	5.8
tr|A0A1D6E679|A0A1D6E679_MAIZE;tr|A0A1D6E673|A0A1D6E673_MAIZE;tr|A0A096SG60|A0A096SG60_MAIZE;tr|B4FZ62|B4FZ62_MAIZE	tr|A0A1D6E679|A0A1D6E679_MAIZE;tr|A0A1D6E673|A0A1D6E673_MAIZE;tr|A0A096SG60|A0A096SG60_MAIZE;tr|B4FZ62|B4FZ62_MAIZE	3;3;3;2	3;3;3;2	3;3;3;2	tr|A0A1D6E679|A0A1D6E679_MAIZE Putative low-specificity L-threonine aldolase 1 OS=Zea mays OX=4577 GN=100274124 PE=4 SV=1;tr|A0A1D6E673|A0A1D6E673_MAIZE Putative low-specificity L-threonine aldolase 1 OS=Zea mays OX=4577 GN=100274124 PE=4 SV=1;tr|A0A096SG6	4	3	3	3	0	0	0	1	2	2	0	0	0	0	0	0	1	2	2	0	0	0	0	0	0	1	2	2	0	0	0	13.9	13.9	13.9	34.008	323	323;355;372;221	0	16.307	0	0	0	6.5	10.2
REV__tr|A0A1D6FLA2|A0A1D6FLA2_MAIZE;REV__tr|B7ZZW9|B7ZZW9_MAIZE	REV__tr|A0A1D6FLA2|A0A1D6FLA2_MAIZE;REV__tr|B7ZZW9|B7ZZW9_MAIZE	1;1	1;1	1;1	tr|A0A1D6FLA2|A0A1D6FLA2_MAIZE Plastid transcriptionally active14 OS=Zea mays OX=4577 GN=100279779 PE=4 SV=1;tr|B7ZZW9|B7ZZW9_MAIZE Plastid transcriptionally active14 OS=Zea mays OX=4577 GN=100279779 PE=2 SV=1	2	1	1	1	0	0	0	0	1	1	0	0	0	0	0	0	0	1	1	0	0	0	0	0	0	0	1	1	0	0	0	0	0	0	42.215	365	365;494	0.0050104	2.2381	0	0	0	0	0
tr|A0A1D6JII8|A0A1D6JII8_MAIZE;tr|A0A1D6DSQ0|A0A1D6DSQ0_MAIZE;tr|A0A1D6JII6|A0A1D6JII6_MAIZE;tr|A0A1D6JII4|A0A1D6JII4_MAIZE;tr|A0A1D6DSP9|A0A1D6DSP9_MAIZE;tr|A0A1D6JII2|A0A1D6JII2_MAIZE;tr|A0A1D6DSP8|A0A1D6DSP8_MAIZE;tr|A0A1D6JII3|A0A1D6JII3_MAIZE;tr|A0A096TI73|A0A096TI73_MAIZE;tr|C4J6U5|C4J6U5_MAIZE;tr|A0A1D6DSQ4|A0A1D6DSQ4_MAIZE	tr|A0A1D6JII8|A0A1D6JII8_MAIZE;tr|A0A1D6DSQ0|A0A1D6DSQ0_MAIZE;tr|A0A1D6JII6|A0A1D6JII6_MAIZE;tr|A0A1D6JII4|A0A1D6JII4_MAIZE;tr|A0A1D6DSP9|A0A1D6DSP9_MAIZE;tr|A0A1D6JII2|A0A1D6JII2_MAIZE;tr|A0A1D6DSP8|A0A1D6DSP8_MAIZE;tr|A0A1D6JII3|A0A1D6JII3_MAIZE;tr|A0A096TI73|A0A096TI73_MAIZE;tr|C4J6U5|C4J6U5_MAIZE;tr|A0A1D6DSQ4|A0A1D6DSQ4_MAIZE	1;1;1;1;1;1;1;1;1;1;1	1;1;1;1;1;1;1;1;1;1;1	1;1;1;1;1;1;1;1;1;1;1	tr|A0A1D6JII8|A0A1D6JII8_MAIZE BR-signaling kinase 3 OS=Zea mays OX=4577 GN=ZEAMMB73_Zm00001d026653 PE=4 SV=1;tr|A0A1D6DSQ0|A0A1D6DSQ0_MAIZE CASP-like protein 1 OS=Zea mays OX=4577 GN=100278982 PE=4 SV=1;tr|A0A1D6JII6|A0A1D6JII6_MAIZE BR-signaling kinase 3	11	1	1	1	1	1	1	1	0	1	1	1	0	1	1	1	1	0	1	1	1	0	1	1	1	1	0	1	1	1	0	3.1	3.1	3.1	40.376	358	358;358;393;409;410;474;486;489;490;496;513	0.0018067	2.7103	3.1	3.1	3.1	3.1	0
tr|A0A1D6PTE5|A0A1D6PTE5_MAIZE;tr|B4FMZ2|B4FMZ2_MAIZE;tr|B4FZG4|B4FZG4_MAIZE	tr|A0A1D6PTE5|A0A1D6PTE5_MAIZE;tr|B4FMZ2|B4FMZ2_MAIZE;tr|B4FZG4|B4FZG4_MAIZE	1;1;1	1;1;1	1;1;1	tr|A0A1D6PTE5|A0A1D6PTE5_MAIZE Alpha carbonic anhydrase 1 chloroplastic OS=Zea mays OX=4577 GN=ZEAMMB73_Zm00001d049240 PE=4 SV=1;tr|B4FMZ2|B4FMZ2_MAIZE Alpha carbonic anhydrase 1 chloroplastic OS=Zea mays OX=4577 GN=100274185 PE=2 SV=1;tr|B4FZG4|B4FZG4_MAI	3	1	1	1	1	1	1	0	0	0	0	0	0	1	1	1	0	0	0	0	0	0	1	1	1	0	0	0	0	0	0	5.8	5.8	5.8	27.67	257	257;284;365	0	6.0016	5.8	5.8	5.8	0	0
tr|A0A1D6JFP3|A0A1D6JFP3_MAIZE	tr|A0A1D6JFP3|A0A1D6JFP3_MAIZE	1	1	1	tr|A0A1D6JFP3|A0A1D6JFP3_MAIZE Alpha/beta-Hydrolases superfamily protein OS=Zea mays OX=4577 GN=ZEAMMB73_Zm00001d026437 PE=4 SV=1	1	1	1	1	1	1	1	1	1	1	1	1	1	1	1	1	1	1	1	1	1	1	1	1	1	1	1	1	1	1	1	3.4	3.4	3.4	30.603	292	292	0.0038793	2.4097	3.4	3.4	3.4	3.4	3.4
sp|O22424|RS4_MAIZE;tr|A0A1D6ESM7|A0A1D6ESM7_MAIZE;tr|A0A1D6FIZ7|A0A1D6FIZ7_MAIZE;tr|A0A1D6H6T6|A0A1D6H6T6_MAIZE;tr|A0A1D6P083|A0A1D6P083_MAIZE;tr|C0P7A0|C0P7A0_MAIZE;tr|A0A1D6EML6|A0A1D6EML6_MAIZE;tr|A0A1D6EML8|A0A1D6EML8_MAIZE;tr|A0A1D6LXT2|A0A1D6LXT2_MAIZE;tr|A0A1D6EML4|A0A1D6EML4_MAIZE;tr|A0A1D6M1I2|A0A1D6M1I2_MAIZE;tr|A0A1D6H2B8|A0A1D6H2B8_MAIZE;tr|A0A1D6H4E5|A0A1D6H4E5_MAIZE;tr|A0A1D6KIZ2|A…	sp|O22424|RS4_MAIZE;tr|A0A1D6ESM7|A0A1D6ESM7_MAIZE;tr|A0A1D6FIZ7|A0A1D6FIZ7_MAIZE;tr|A0A1D6H6T6|A0A1D6H6T6_MAIZE;tr|A0A1D6P083|A0A1D6P083_MAIZE	9;5;5;5;5;4;4;4;4;4;4;3;3;3;3;3;3;3;3;3;3;3;3;3;3;3;3;3;3;3;3;3;3;2;2;2;2;2;2;2;2;2;2;2;2;2;2;2;2;2;2;2;2;2;2;2;2;2;1;1;1;1;1;1;1;1;1;1;1;1;1;1;1;1;1;1;1;1;1;1;1;1;1	2;0;0;0;0;0;0;0;0;0;0;0;0;0;0;0;0;0;0;0;0;0;0;0;0;0;0;0;0;0;0;0;0;0;0;0;0;0;0;0;0;0;0;0;0;0;0;0;0;0;0;0;0;0;0;0;0;0;0;0;0;0;0;0;0;0;0;0;0;0;0;0;0;0;0;0;0;0;0;0;0;0;0	2;0;0;0;0;0;0;0;0;0;0;0;0;0;0;0;0;0;0;0;0;0;0;0;0;0;0;0;0;0;0;0;0;0;0;0;0;0;0;0;0;0;0;0;0;0;0;0;0;0;0;0;0;0;0;0;0;0;0;0;0;0;0;0;0;0;0;0;0;0;0;0;0;0;0;0;0;0;0;0;0;0;0	sp|O22424|RS4_MAIZE 40S ribosomal protein S4 OS=Zea mays OX=4577 GN=RPS4 PE=2 SV=1;tr|A0A1D6ESM7|A0A1D6ESM7_MAIZE 40S ribosomal protein S4-3 OS=Zea mays OX=4577 GN=ZEAMMB73_Zm00001d006068 PE=4 SV=1;tr|A0A1D6FIZ7|A0A1D6FIZ7_MAIZE Putative ribosomal protein	83	9	2	2	6	6	5	4	7	4	4	4	4	1	1	0	1	1	0	1	1	0	1	1	0	1	1	0	1	1	0	30.2	7.5	7.5	30.017	265	265;127;192;280;371;107;118;120;135;136;271;101;126;133;137;140;140;145;173;176;181;185;187;193;226;248;250;263;272;279;280;289;474;88;99;109;109;131;167;183;201;206;208;225;233;266;270;308;316;382;394;394;399;512;611;649;655;956;107;116;117;122;129;133;134;135;140;145;188;193;226;226;275;275;290;310;328;339;396;426;460;783;786	0.00096946	3.2306	21.5	21.5	20	11.7	21.5
tr|A0A1D6H1G0|A0A1D6H1G0_MAIZE	tr|A0A1D6H1G0|A0A1D6H1G0_MAIZE	4	4	4	tr|A0A1D6H1G0|A0A1D6H1G0_MAIZE 4-hydroxyphenylpyruvate dioxygenase OS=Zea mays OX=4577 GN=ZEAMMB73_Zm00001d015356 PE=3 SV=1	1	4	4	4	3	1	2	1	0	1	0	0	0	3	1	2	1	0	1	0	0	0	3	1	2	1	0	1	0	0	0	11.3	11.3	11.3	46.901	444	444	0	5.6557	8.8	2	6.1	2.7	0
tr|A0A1D6PA97|A0A1D6PA97_MAIZE;tr|C4J4V5|C4J4V5_MAIZE;tr|A0A1D6K378|A0A1D6K378_MAIZE;tr|A0A1D6K377|A0A1D6K377_MAIZE;tr|K7VDT6|K7VDT6_MAIZE;tr|K7VIA0|K7VIA0_MAIZE;tr|A0A1D6K379|A0A1D6K379_MAIZE;tr|A0A1D6PA98|A0A1D6PA98_MAIZE;tr|A0A1D6PA99|A0A1D6PA99_MAIZE;tr|A0A1D6PA94|A0A1D6PA94_MAIZE;tr|A0A1D6K375|A0A1D6K375_MAIZE;tr|A0A1D6PAA0|A0A1D6PAA0_MAIZE	tr|A0A1D6PA97|A0A1D6PA97_MAIZE;tr|C4J4V5|C4J4V5_MAIZE;tr|A0A1D6K378|A0A1D6K378_MAIZE;tr|A0A1D6K377|A0A1D6K377_MAIZE;tr|K7VDT6|K7VDT6_MAIZE;tr|K7VIA0|K7VIA0_MAIZE;tr|A0A1D6K379|A0A1D6K379_MAIZE;tr|A0A1D6PA98|A0A1D6PA98_MAIZE;tr|A0A1D6PA99|A0A1D6PA99_MAIZE;tr|A0A1D6PA94|A0A1D6PA94_MAIZE	4;4;4;4;4;4;3;3;2;2;1;1	4;4;4;4;4;4;3;3;2;2;1;1	4;4;4;4;4;4;3;3;2;2;1;1	tr|A0A1D6PA97|A0A1D6PA97_MAIZE Nucleolar protein NOP56-like protein OS=Zea mays OX=4577 GN=103639131 PE=4 SV=1;tr|C4J4V5|C4J4V5_MAIZE Nucleolar protein NOP56-like protein OS=Zea mays OX=4577 GN=100283975 PE=2 SV=1;tr|A0A1D6K378|A0A1D6K378_MAIZE Nucleolar p	12	4	4	4	0	3	0	1	0	0	1	0	0	0	3	0	1	0	0	1	0	0	0	3	0	1	0	0	1	0	0	8.7	8.7	8.7	60.342	542	542;545;548;549;566;569;280;386;373;400;176;197	0	5.9724	0	6.8	0	1.8	0
tr|A0A1D6HLB6|A0A1D6HLB6_MAIZE;tr|A0A1D6HLB3|A0A1D6HLB3_MAIZE	tr|A0A1D6HLB6|A0A1D6HLB6_MAIZE;tr|A0A1D6HLB3|A0A1D6HLB3_MAIZE	2;2	2;2	2;2	tr|A0A1D6HLB6|A0A1D6HLB6_MAIZE Flavonol synthase1 OS=Zea mays OX=4577 GN=ZEAMMB73_Zm00001d018184 PE=3 SV=1;tr|A0A1D6HLB3|A0A1D6HLB3_MAIZE Flavonol synthase2 OS=Zea mays OX=4577 GN=ZEAMMB73_Zm00001d018181 PE=3 SV=1	2	2	2	2	1	2	2	1	0	0	0	0	1	1	2	2	1	0	0	0	0	1	1	2	2	1	0	0	0	0	1	7.6	7.6	7.6	34.899	315	315;315	0	6.5574	3.8	7.6	7.6	3.8	0
tr|A0A1D6NHR4|A0A1D6NHR4_MAIZE	tr|A0A1D6NHR4|A0A1D6NHR4_MAIZE	2	1	1	tr|A0A1D6NHR4|A0A1D6NHR4_MAIZE Rubisco methyltransferase family protein OS=Zea mays OX=4577 GN=ZEAMMB73_Zm00001d044101 PE=4 SV=1	1	2	1	1	1	1	2	2	1	2	1	0	1	1	1	1	1	1	1	1	0	0	1	1	1	1	1	1	1	0	0	5	2.9	2.9	43.345	383	383	0.0018596	2.9059	2.9	2.9	5	5	2.9
tr|A0A1D6HGI3|A0A1D6HGI3_MAIZE;tr|B6TIQ4|B6TIQ4_MAIZE;tr|A0A1D6HGI4|A0A1D6HGI4_MAIZE	tr|A0A1D6HGI3|A0A1D6HGI3_MAIZE;tr|B6TIQ4|B6TIQ4_MAIZE;tr|A0A1D6HGI4|A0A1D6HGI4_MAIZE	1;1;1	1;1;1	1;1;1	tr|A0A1D6HGI3|A0A1D6HGI3_MAIZE AP-2 complex subunit mu OS=Zea mays OX=4577 GN=100283476 PE=3 SV=1;tr|B6TIQ4|B6TIQ4_MAIZE AP-2 complex subunit mu OS=Zea mays OX=4577 GN=100283476 PE=2 SV=1;tr|A0A1D6HGI4|A0A1D6HGI4_MAIZE AP-2 complex subunit mu OS=Zea mays O	3	1	1	1	1	1	0	0	1	1	1	1	0	1	1	0	0	1	1	1	1	0	1	1	0	0	1	1	1	1	0	2.3	2.3	2.3	48.21	429	429;438;522	0.0058091	2.1969	2.3	2.3	0	0	2.3
tr|C4J515|C4J515_MAIZE	tr|C4J515|C4J515_MAIZE	1	1	1	tr|C4J515|C4J515_MAIZE Uncharacterized protein OS=Zea mays OX=4577 GN=100501668 PE=2 SV=1	1	1	1	1	1	1	0	1	1	0	1	1	0	1	1	0	1	1	0	1	1	0	1	1	0	1	1	0	1	1	0	6.3	6.3	6.3	24.541	238	238	0	4.7176	6.3	6.3	0	6.3	6.3
tr|A0A1D6K1V1|A0A1D6K1V1_MAIZE	tr|A0A1D6K1V1|A0A1D6K1V1_MAIZE	3	3	3	tr|A0A1D6K1V1|A0A1D6K1V1_MAIZE ABC transporter B family member 25 mitochondrial OS=Zea mays OX=4577 GN=ZEAMMB73_Zm00001d029034 PE=4 SV=1	1	3	3	3	3	1	1	1	0	0	1	1	0	3	1	1	1	0	0	1	1	0	3	1	1	1	0	0	1	1	0	3.7	3.7	3.7	80.716	737	737	0	6.9925	3.7	1.9	1.8	1.8	0
tr|A0A1D6LVR6|A0A1D6LVR6_MAIZE;tr|C4JC33|C4JC33_MAIZE	tr|A0A1D6LVR6|A0A1D6LVR6_MAIZE;tr|C4JC33|C4JC33_MAIZE	3;3	3;3	2;2	tr|A0A1D6LVR6|A0A1D6LVR6_MAIZE DCD (Development and Cell Death) domain protein OS=Zea mays OX=4577 GN=100502502 PE=4 SV=1;tr|C4JC33|C4JC33_MAIZE DCD (Development and Cell Death) domain protein OS=Zea mays OX=4577 GN=100502502 PE=2 SV=1	2	3	3	2	1	3	2	0	1	0	2	1	0	1	3	2	0	1	0	2	1	0	0	2	2	0	1	0	2	1	0	9.6	9.6	6.3	34.956	302	302;588	0	5.4503	3.3	9.6	6.3	0	3.3
REV__tr|A0A1D6EVF0|A0A1D6EVF0_MAIZE;REV__tr|A0A1D6EVG1|A0A1D6EVG1_MAIZE;REV__tr|A0A1D6EVG0|A0A1D6EVG0_MAIZE;REV__tr|B4FLK4|B4FLK4_MAIZE;REV__tr|A0A1D6EVF1|A0A1D6EVF1_MAIZE;REV__tr|A0A1D6EVF5|A0A1D6EVF5_MAIZE;REV__tr|A0A1D6EVF6|A0A1D6EVF6_MAIZE	REV__tr|A0A1D6EVF0|A0A1D6EVF0_MAIZE;REV__tr|A0A1D6EVG1|A0A1D6EVG1_MAIZE;REV__tr|A0A1D6EVG0|A0A1D6EVG0_MAIZE;REV__tr|B4FLK4|B4FLK4_MAIZE;REV__tr|A0A1D6EVF1|A0A1D6EVF1_MAIZE;REV__tr|A0A1D6EVF5|A0A1D6EVF5_MAIZE;REV__tr|A0A1D6EVF6|A0A1D6EVF6_MAIZE	1;1;1;1;1;1;1	1;1;1;1;1;1;1	1;1;1;1;1;1;1	tr|A0A1D6EVF0|A0A1D6EVF0_MAIZE Protein SUPPRESSOR OF FRI 4 OS=Zea mays OX=4577 GN=100217135 PE=4 SV=1;tr|A0A1D6EVG1|A0A1D6EVG1_MAIZE Protein SUPPRESSOR OF FRI 4 OS=Zea mays OX=4577 GN=100217135 PE=4 SV=1;tr|A0A1D6EVG0|A0A1D6EVG0_MAIZE Protein SUPPRESSOR OF	7	1	1	1	0	1	0	0	1	1	0	0	0	0	1	0	0	1	1	0	0	0	0	1	0	0	1	1	0	0	0	0	0	0	20.238	179	179;282;285;354;359;373;422	1	-2	0	0	0	0	0
tr|A0A1D6LSE0|A0A1D6LSE0_MAIZE;tr|A0A1D6LSE3|A0A1D6LSE3_MAIZE;tr|C0PKD2|C0PKD2_MAIZE;tr|A0A1D6LSE2|A0A1D6LSE2_MAIZE;tr|A0A1D6LSD9|A0A1D6LSD9_MAIZE	tr|A0A1D6LSE0|A0A1D6LSE0_MAIZE;tr|A0A1D6LSE3|A0A1D6LSE3_MAIZE;tr|C0PKD2|C0PKD2_MAIZE;tr|A0A1D6LSE2|A0A1D6LSE2_MAIZE;tr|A0A1D6LSD9|A0A1D6LSD9_MAIZE	2;2;2;2;2	2;2;2;2;2	2;2;2;2;2	tr|A0A1D6LSE0|A0A1D6LSE0_MAIZE Transducin/WD40 repeat-like superfamily protein OS=Zea mays OX=4577 GN=103629787 PE=4 SV=1;tr|A0A1D6LSE3|A0A1D6LSE3_MAIZE Transducin/WD40 repeat-like superfamily protein OS=Zea mays OX=4577 GN=103629787 PE=4 SV=1;tr|C0PKD2|C0	5	2	2	2	1	2	2	1	0	0	1	1	0	1	2	2	1	0	0	1	1	0	1	2	2	1	0	0	1	1	0	14.1	14.1	14.1	23.616	220	220;298;341;360;381	0	5.1074	8.2	14.1	14.1	5.9	0
tr|B4FAQ2|B4FAQ2_MAIZE;tr|A0A1D6KQR0|A0A1D6KQR0_MAIZE	tr|B4FAQ2|B4FAQ2_MAIZE;tr|A0A1D6KQR0|A0A1D6KQR0_MAIZE	2;1	2;1	2;1	tr|B4FAQ2|B4FAQ2_MAIZE Pyridoxal phosphate homeostasis protein OS=Zea mays OX=4577 GN=100191932 PE=2 SV=1;tr|A0A1D6KQR0|A0A1D6KQR0_MAIZE Proline synthase co-transcribed bacterial homolog protein OS=Zea mays OX=4577 GN=ZEAMMB73_Zm00001d032445 PE=4 SV=1	2	2	2	2	0	0	0	0	0	1	2	1	2	0	0	0	0	0	1	2	1	2	0	0	0	0	0	1	2	1	2	9.5	9.5	9.5	26.22	243	243;271	0	24.422	0	0	0	0	0
tr|K7U3S1|K7U3S1_MAIZE	tr|K7U3S1|K7U3S1_MAIZE	2	2	2	tr|K7U3S1|K7U3S1_MAIZE Sucrose cleavage protein-like protein OS=Zea mays OX=4577 GN=ZEAMMB73_Zm00001d051650 PE=4 SV=1	1	2	2	2	0	0	0	1	1	2	2	1	1	0	0	0	1	1	2	2	1	1	0	0	0	1	1	2	2	1	1	4.9	4.9	4.9	46.572	428	428	0.0018797	2.9938	0	0	0	2.8	2.8
tr|A0A1D6FL21|A0A1D6FL21_MAIZE;tr|B4FFZ8|B4FFZ8_MAIZE;tr|A0A1D6FL24|A0A1D6FL24_MAIZE;tr|C0P753|C0P753_MAIZE;tr|A0A1D6FL23|A0A1D6FL23_MAIZE	tr|A0A1D6FL21|A0A1D6FL21_MAIZE;tr|B4FFZ8|B4FFZ8_MAIZE;tr|A0A1D6FL24|A0A1D6FL24_MAIZE;tr|C0P753|C0P753_MAIZE;tr|A0A1D6FL23|A0A1D6FL23_MAIZE	2;2;2;2;1	2;2;2;2;1	2;2;2;2;1	tr|A0A1D6FL21|A0A1D6FL21_MAIZE Sugar transporter ERD6-like 6 OS=Zea mays OX=4577 GN=100193700 PE=3 SV=1;tr|B4FFZ8|B4FFZ8_MAIZE Sugar transporter ERD6-like 6 OS=Zea mays OX=4577 GN=100193700 PE=2 SV=1;tr|A0A1D6FL24|A0A1D6FL24_MAIZE Sugar transporter ERD6-li	5	2	2	2	1	1	1	0	0	2	2	1	1	1	1	1	0	0	2	2	1	1	1	1	1	0	0	2	2	1	1	9.7	9.7	9.7	27.873	258	258;293;369;506;313	0	5.2562	3.9	5.8	5.8	0	0
tr|B4FVN6|B4FVN6_MAIZE	tr|B4FVN6|B4FVN6_MAIZE	1	1	1	tr|B4FVN6|B4FVN6_MAIZE Lysine histidine transporter 2 OS=Zea mays OX=4577 GN=100273455 PE=2 SV=1	1	1	1	1	1	1	1	1	1	1	1	1	1	1	1	1	1	1	1	1	1	1	1	1	1	1	1	1	1	1	1	3.3	3.3	3.3	50.196	452	452	0	5.9422	3.3	3.3	3.3	3.3	3.3
tr|A0A1D6MM31|A0A1D6MM31_MAIZE	tr|A0A1D6MM31|A0A1D6MM31_MAIZE	1	1	1	tr|A0A1D6MM31|A0A1D6MM31_MAIZE Alpha-xylosidase 1 OS=Zea mays OX=4577 GN=100501905 PE=3 SV=1	1	1	1	1	0	0	0	1	1	1	0	1	0	0	0	0	1	1	1	0	1	0	0	0	0	1	1	1	0	1	0	1.8	1.8	1.8	102.34	927	927	0	29.109	0	0	0	1.8	1.8
tr|A0A1D6MBX4|A0A1D6MBX4_MAIZE;tr|A0A1D6MBX5|A0A1D6MBX5_MAIZE;tr|A0A1D6MBX3|A0A1D6MBX3_MAIZE;tr|A0A1D6MBX6|A0A1D6MBX6_MAIZE;tr|A0A1D6MBX7|A0A1D6MBX7_MAIZE	tr|A0A1D6MBX4|A0A1D6MBX4_MAIZE;tr|A0A1D6MBX5|A0A1D6MBX5_MAIZE;tr|A0A1D6MBX3|A0A1D6MBX3_MAIZE	3;2;2;1;1	3;2;2;1;1	3;2;2;1;1	tr|A0A1D6MBX4|A0A1D6MBX4_MAIZE Syntaxin-72 OS=Zea mays OX=4577 GN=ZEAMMB73_Zm00001d038931 PE=3 SV=1;tr|A0A1D6MBX5|A0A1D6MBX5_MAIZE Syntaxin-72 OS=Zea mays OX=4577 GN=ZEAMMB73_Zm00001d038931 PE=4 SV=1;tr|A0A1D6MBX3|A0A1D6MBX3_MAIZE Syntaxin-72 OS=Zea mays O	5	3	3	3	1	2	3	1	1	1	1	0	1	1	2	3	1	1	1	1	0	1	1	2	3	1	1	1	1	0	1	10.4	10.4	10.4	30.177	270	270;109;153;95;194	0	4.3812	3.3	6.3	10.4	3.3	3.3
tr|A0A1D6NW49|A0A1D6NW49_MAIZE	tr|A0A1D6NW49|A0A1D6NW49_MAIZE	3	3	3	tr|A0A1D6NW49|A0A1D6NW49_MAIZE Histone H1 OS=Zea mays OX=4577 GN=ZEAMMB73_Zm00001d045478 PE=3 SV=1	1	3	3	3	1	3	0	0	0	0	2	1	0	1	3	0	0	0	0	2	1	0	1	3	0	0	0	0	2	1	0	12	12	12	29.105	274	274	0	8.9027	5.1	12	0	0	0
tr|A0A1D6JJ33|A0A1D6JJ33_MAIZE	tr|A0A1D6JJ33|A0A1D6JJ33_MAIZE	1	1	1	tr|A0A1D6JJ33|A0A1D6JJ33_MAIZE BTB/POZ domain-containing protein TNFAIP1 isoform 2 OS=Zea mays OX=4577 GN=ZEAMMB73_Zm00001d026700 PE=4 SV=1	1	1	1	1	1	1	1	1	1	1	1	0	0	1	1	1	1	1	1	1	0	0	1	1	1	1	1	1	1	0	0	5.8	5.8	5.8	34.192	308	308	0	18.428	5.8	5.8	5.8	5.8	5.8
tr|B6SIX3|B6SIX3_MAIZE	tr|B6SIX3|B6SIX3_MAIZE	5	3	3	tr|B6SIX3|B6SIX3_MAIZE 40S ribosomal protein S24 OS=Zea mays OX=4577 GN=100280577 PE=2 SV=1	1	5	3	3	3	3	2	3	2	2	2	1	0	2	2	1	1	1	0	1	1	0	2	2	1	1	1	0	1	1	0	43.1	28.5	28.5	15.733	137	137	0	5.9943	25.5	27.7	16.8	23.4	16.8
tr|A0A1D6QAY4|A0A1D6QAY4_MAIZE;tr|B4FXA2|B4FXA2_MAIZE	tr|A0A1D6QAY4|A0A1D6QAY4_MAIZE;tr|B4FXA2|B4FXA2_MAIZE	1;1	1;1	1;1	tr|A0A1D6QAY4|A0A1D6QAY4_MAIZE Haloacid dehalogenase-like hydrolase domain-containing protein OS=Zea mays OX=4577 GN=100273744 PE=4 SV=1;tr|B4FXA2|B4FXA2_MAIZE Haloacid dehalogenase-like hydrolase domain-containing protein OS=Zea mays OX=4577 GN=100273744	2	1	1	1	1	1	1	0	0	0	1	0	0	1	1	1	0	0	0	1	0	0	1	1	1	0	0	0	1	0	0	5.9	5.9	5.9	24.327	222	222;271	0.0017986	2.6915	5.9	5.9	5.9	0	0
tr|A0A1D6HRU7|A0A1D6HRU7_MAIZE;tr|A0A1D6G6P9|A0A1D6G6P9_MAIZE;tr|B4FUE4|B4FUE4_MAIZE;tr|A0A1D6LE99|A0A1D6LE99_MAIZE	tr|A0A1D6HRU7|A0A1D6HRU7_MAIZE;tr|A0A1D6G6P9|A0A1D6G6P9_MAIZE;tr|B4FUE4|B4FUE4_MAIZE;tr|A0A1D6LE99|A0A1D6LE99_MAIZE	1;1;1;1	1;1;1;1	1;1;1;1	tr|A0A1D6HRU7|A0A1D6HRU7_MAIZE Solanesyl diphosphate synthase 2 chloroplastic OS=Zea mays OX=4577 GN=ZEAMMB73_Zm00001d018740 PE=4 SV=1;tr|A0A1D6G6P9|A0A1D6G6P9_MAIZE Solanesyl diphosphate synthase 2 chloroplastic OS=Zea mays OX=4577 GN=ZEAMMB73_Zm00001d012	4	1	1	1	0	0	1	1	1	0	1	0	0	0	0	1	1	1	0	1	0	0	0	0	1	1	1	0	1	0	0	12.1	12.1	12.1	13.699	124	124;124;424;1028	0	3.7661	0	0	12.1	12.1	12.1
tr|A0A096TJA0|A0A096TJA0_MAIZE;tr|A0A1D6KM15|A0A1D6KM15_MAIZE	tr|A0A096TJA0|A0A096TJA0_MAIZE;tr|A0A1D6KM15|A0A1D6KM15_MAIZE	5;4	1;1	1;1	tr|A0A096TJA0|A0A096TJA0_MAIZE Peptidase M1 family protein OS=Zea mays OX=4577 GN=ZEAMMB73_Zm00001d031891 PE=4 SV=1;tr|A0A1D6KM15|A0A1D6KM15_MAIZE Peptidase M1 family protein OS=Zea mays OX=4577 GN=ZEAMMB73_Zm00001d031891 PE=4 SV=1	2	5	1	1	4	3	3	4	5	5	4	3	3	1	0	0	1	1	1	1	0	0	1	0	0	1	1	1	1	0	0	12.1	3	3	55.121	495	495;352	0	4.9687	10.7	7.7	7.7	10.7	12.1
tr|B6TBW4|B6TBW4_MAIZE	tr|B6TBW4|B6TBW4_MAIZE	8	3	3	tr|B6TBW4|B6TBW4_MAIZE ERBB-3 BINDING PROTEIN 1 OS=Zea mays OX=4577 GN=100282838 PE=2 SV=1	1	8	3	3	4	4	4	4	2	3	2	3	1	1	1	1	1	0	0	0	0	1	1	1	1	1	0	0	0	0	1	20.3	9.4	9.4	43.231	394	394	0	4.434	13.2	13.2	11.7	13.2	5.6
tr|A0A1D6I5Q7|A0A1D6I5Q7_MAIZE;tr|A0A1D6I5Q5|A0A1D6I5Q5_MAIZE	tr|A0A1D6I5Q7|A0A1D6I5Q7_MAIZE;tr|A0A1D6I5Q5|A0A1D6I5Q5_MAIZE	1;1	1;1	1;1	tr|A0A1D6I5Q7|A0A1D6I5Q7_MAIZE Aspartate aminotransferase OS=Zea mays OX=4577 GN=ZEAMMB73_Zm00001d020696 PE=4 SV=1;tr|A0A1D6I5Q5|A0A1D6I5Q5_MAIZE Aspartate aminotransferase OS=Zea mays OX=4577 GN=ZEAMMB73_Zm00001d020696 PE=4 SV=1	2	1	1	1	1	0	0	1	1	1	1	1	1	1	0	0	1	1	1	1	1	1	1	0	0	1	1	1	1	1	1	3	3	3	40.298	368	368;512	0.0018083	2.7136	3	0	0	3	3
tr|A0A1D6FE19|A0A1D6FE19_MAIZE;tr|B7ZY51|B7ZY51_MAIZE	tr|A0A1D6FE19|A0A1D6FE19_MAIZE;tr|B7ZY51|B7ZY51_MAIZE	3;3	1;1	1;1	tr|A0A1D6FE19|A0A1D6FE19_MAIZE Octicosapeptide/Phox/Bem1p family protein OS=Zea mays OX=4577 GN=100279440 PE=4 SV=1;tr|B7ZY51|B7ZY51_MAIZE Octicosapeptide/Phox/Bem1p family protein OS=Zea mays OX=4577 GN=100279440 PE=2 SV=1	2	3	1	1	2	3	3	2	3	2	3	3	0	1	1	1	1	1	1	1	1	0	1	1	1	1	1	1	1	1	0	7	2.8	2.8	48.67	459	459;665	0.0018273	2.7878	5.2	7	7	5.2	7
tr|B8A1T1|B8A1T1_MAIZE	tr|B8A1T1|B8A1T1_MAIZE	3	3	3	tr|B8A1T1|B8A1T1_MAIZE Peroxidase OS=Zea mays OX=4577 GN=100280077 PE=2 SV=1	1	3	3	3	0	0	0	1	2	2	0	1	0	0	0	0	1	2	2	0	1	0	0	0	0	1	2	2	0	1	0	14.4	14.4	14.4	34.928	334	334	0	13.189	0	0	0	6.3	9.3
sp|A0A1D6HQ92|YCED1_MAIZE	sp|A0A1D6HQ92|YCED1_MAIZE	2	2	2	sp|A0A1D6HQ92|YCED1_MAIZE Large ribosomal RNA subunit accumulation protein YCED homolog 1, chloroplastic OS=Zea mays OX=4577 GN=GRMZM2G433025 PE=2 SV=1	1	2	2	2	2	1	0	2	2	2	1	1	1	2	1	0	2	2	2	1	1	1	2	1	0	2	2	2	1	1	1	10.6	10.6	10.6	31.742	293	293	0	9.5363	10.6	4.1	0	10.6	10.6
tr|A0A1D6FZ20|A0A1D6FZ20_MAIZE;tr|C0P558|C0P558_MAIZE;tr|A0A096QLU9|A0A096QLU9_MAIZE	tr|A0A1D6FZ20|A0A1D6FZ20_MAIZE;tr|C0P558|C0P558_MAIZE;tr|A0A096QLU9|A0A096QLU9_MAIZE	2;2;1	2;2;1	2;2;1	tr|A0A1D6FZ20|A0A1D6FZ20_MAIZE UBP1-associated protein 2C OS=Zea mays OX=4577 GN=100382178 PE=4 SV=1;tr|C0P558|C0P558_MAIZE UBP1-associated protein 2C OS=Zea mays OX=4577 GN=100382178 PE=2 SV=1;tr|A0A096QLU9|A0A096QLU9_MAIZE Heterogeneous nuclear ribonucle	3	2	2	2	2	1	1	1	1	0	2	2	1	2	1	1	1	1	0	2	2	1	2	1	1	1	1	0	2	2	1	5	5	5	42.169	424	424;448;447	0.00096108	3.1845	5	3.3	3.3	3.3	3.3
tr|A0A1D6E5W5|A0A1D6E5W5_MAIZE	tr|A0A1D6E5W5|A0A1D6E5W5_MAIZE	1	1	1	tr|A0A1D6E5W5|A0A1D6E5W5_MAIZE Oxygen-evolving enhancer protein 3 OS=Zea mays OX=4577 GN=103646199 PE=4 SV=1	1	1	1	1	1	1	1	0	1	1	1	1	0	1	1	1	0	1	1	1	1	0	1	1	1	0	1	1	1	1	0	9.1	9.1	9.1	20.162	186	186	0	30.321	9.1	9.1	9.1	0	9.1
tr|Q9M585|Q9M585_MAIZE;tr|A0A1D6PVW8|A0A1D6PVW8_MAIZE	tr|Q9M585|Q9M585_MAIZE;tr|A0A1D6PVW8|A0A1D6PVW8_MAIZE	2;2	2;2	2;2	tr|Q9M585|Q9M585_MAIZE Stomatin-like protein 2 OS=Zea mays OX=4577 GN=STM1 PE=2 SV=1;tr|A0A1D6PVW8|A0A1D6PVW8_MAIZE SPFH/Band 7/PHB domain-containing membrane-associated protein family OS=Zea mays OX=4577 GN=ZEAMMB73_Zm00001d049533 PE=4 SV=1	2	2	2	2	2	2	0	0	0	0	0	0	0	2	2	0	0	0	0	0	0	0	2	2	0	0	0	0	0	0	0	7.1	7.1	7.1	43.277	394	394;399	0	7.6105	7.1	7.1	0	0	0
tr|B6TN48|B6TN48_MAIZE	tr|B6TN48|B6TN48_MAIZE	1	1	1	tr|B6TN48|B6TN48_MAIZE 3-hydroxyisobutyryl-CoA hydrolase-like protein 5 OS=Zea mays OX=4577 GN=100283920 PE=2 SV=1	1	1	1	1	0	1	1	1	1	0	1	0	0	0	1	1	1	1	0	1	0	0	0	1	1	1	1	0	1	0	0	3.4	3.4	3.4	42.876	384	384	0.0018727	2.9696	0	3.4	3.4	3.4	3.4
tr|A0A1D6KA45|A0A1D6KA45_MAIZE;tr|A0A1D6GTE4|A0A1D6GTE4_MAIZE;tr|A0A1D6KA58|A0A1D6KA58_MAIZE;tr|A0A1D6GTD7|A0A1D6GTD7_MAIZE;tr|A0A1D6KA56|A0A1D6KA56_MAIZE;tr|A0A1D6GTE1|A0A1D6GTE1_MAIZE;tr|B4FTW8|B4FTW8_MAIZE;tr|B4FQ29|B4FQ29_MAIZE;tr|A0A1D6GTE0|A0A1D6GTE0_MAIZE;tr|A0A1D6GTE9|A0A1D6GTE9_MAIZE;tr|A0A1D6KA46|A0A1D6KA46_MAIZE	tr|A0A1D6KA45|A0A1D6KA45_MAIZE;tr|A0A1D6GTE4|A0A1D6GTE4_MAIZE;tr|A0A1D6KA58|A0A1D6KA58_MAIZE;tr|A0A1D6GTD7|A0A1D6GTD7_MAIZE;tr|A0A1D6KA56|A0A1D6KA56_MAIZE;tr|A0A1D6GTE1|A0A1D6GTE1_MAIZE;tr|B4FTW8|B4FTW8_MAIZE;tr|B4FQ29|B4FQ29_MAIZE;tr|A0A1D6GTE0|A0A1D6GTE0_MAIZE;tr|A0A1D6GTE9|A0A1D6GTE9_MAIZE;tr|A0A1D6KA46|A0A1D6KA46_MAIZE	2;2;2;2;2;2;2;2;1;1;1	2;2;2;2;2;2;2;2;1;1;1	2;2;2;2;2;2;2;2;1;1;1	tr|A0A1D6KA45|A0A1D6KA45_MAIZE 26S proteasome non-ATPase regulatory subunit 13 homolog A OS=Zea mays OX=4577 GN=100283395 PE=4 SV=1;tr|A0A1D6GTE4|A0A1D6GTE4_MAIZE 26S proteasome non-ATPase regulatory subunit 13 homolog A OS=Zea mays OX=4577 GN=100285832 PE	11	2	2	2	0	2	1	0	0	0	0	0	0	0	2	1	0	0	0	0	0	0	0	2	1	0	0	0	0	0	0	7.3	7.3	7.3	28.287	245	245;256;326;326;339;339;385;385;197;217;441	0.000978	3.3145	0	7.3	3.7	0	0
tr|A0A1D6MJY1|A0A1D6MJY1_MAIZE	tr|A0A1D6MJY1|A0A1D6MJY1_MAIZE	2	2	2	tr|A0A1D6MJY1|A0A1D6MJY1_MAIZE Cytokinin-O-glucosyltransferase 1 OS=Zea mays OX=4577 GN=ZEAMMB73_Zm00001d039644 PE=4 SV=1	1	2	2	2	1	0	0	0	1	1	0	0	0	1	0	0	0	1	1	0	0	0	1	0	0	0	1	1	0	0	0	8.3	8.3	8.3	29.054	266	266	0.00095329	3.115	3.8	0	0	0	4.5
tr|C4JBL9|C4JBL9_MAIZE;tr|A0A1D6QSC9|A0A1D6QSC9_MAIZE;tr|B4FUR6|B4FUR6_MAIZE;tr|K7TZ76|K7TZ76_MAIZE	tr|C4JBL9|C4JBL9_MAIZE;tr|A0A1D6QSC9|A0A1D6QSC9_MAIZE;tr|B4FUR6|B4FUR6_MAIZE;tr|K7TZ76|K7TZ76_MAIZE	2;2;1;1	2;2;1;1	2;2;1;1	tr|C4JBL9|C4JBL9_MAIZE Glycine cleavage system H protein OS=Zea mays OX=4577 GN=ZEAMMB73_Zm00001d053800 PE=2 SV=1;tr|A0A1D6QSC9|A0A1D6QSC9_MAIZE Glycine cleavage system H protein OS=Zea mays OX=4577 GN=ZEAMMB73_Zm00001d053800 PE=3 SV=1;tr|B4FUR6|B4FUR6_MAI	4	2	2	2	0	1	1	1	2	0	1	0	0	0	1	1	1	2	0	1	0	0	0	1	1	1	2	0	1	0	0	10	10	10	17.323	160	160;184;159;177	0	4.5025	0	9.4	9.4	9.4	10
tr|B6T1D2|B6T1D2_MAIZE;sp|O81482|IF4E2_MAIZE	tr|B6T1D2|B6T1D2_MAIZE;sp|O81482|IF4E2_MAIZE	1;1	1;1	1;1	tr|B6T1D2|B6T1D2_MAIZE Eukaryotic translation initiation factor 4E-2 OS=Zea mays OX=4577 GN=ZEAMMB73_Zm00001d032775 PE=2 SV=1;sp|O81482|IF4E2_MAIZE Eukaryotic translation initiation factor isoform 4E-2 OS=Zea mays OX=4577 PE=2 SV=1	2	1	1	1	1	1	0	1	1	1	0	1	0	1	1	0	1	1	1	0	1	0	1	1	0	1	1	1	0	1	0	6.7	6.7	6.7	23.523	210	210;216	0.00095602	3.137	6.7	6.7	0	6.7	6.7
tr|A0A1D6NP41|A0A1D6NP41_MAIZE;tr|A0A1D6NP39|A0A1D6NP39_MAIZE;tr|A0A1D6NP43|A0A1D6NP43_MAIZE;tr|A0A1D6NP42|A0A1D6NP42_MAIZE	tr|A0A1D6NP41|A0A1D6NP41_MAIZE;tr|A0A1D6NP39|A0A1D6NP39_MAIZE;tr|A0A1D6NP43|A0A1D6NP43_MAIZE;tr|A0A1D6NP42|A0A1D6NP42_MAIZE	3;3;2;2	3;3;2;2	3;3;2;2	tr|A0A1D6NP41|A0A1D6NP41_MAIZE Nonphototropic hypocotyl 1 OS=Zea mays OX=4577 GN=ZEAMMB73_Zm00001d044599 PE=4 SV=1;tr|A0A1D6NP39|A0A1D6NP39_MAIZE Nonphototropic hypocotyl 1 OS=Zea mays OX=4577 GN=ZEAMMB73_Zm00001d044599 PE=4 SV=1;tr|A0A1D6NP43|A0A1D6NP43_M	4	3	3	3	1	1	0	0	0	1	1	1	0	1	1	0	0	0	1	1	1	0	1	1	0	0	0	1	1	1	0	4.5	4.5	4.5	100.95	906	906;911;400;761	0	6.1485	1.5	1.5	0	0	0
tr|A0A1D6GIQ9|A0A1D6GIQ9_MAIZE;tr|A0A1D6GIN7|A0A1D6GIN7_MAIZE;tr|A0A1D6GIP9|A0A1D6GIP9_MAIZE;tr|A0A1D6GIQ7|A0A1D6GIQ7_MAIZE;tr|A0A1D6GIN6|A0A1D6GIN6_MAIZE;tr|A0A1D6GIP2|A0A1D6GIP2_MAIZE;tr|A0A1D6GIQ5|A0A1D6GIQ5_MAIZE;tr|A0A1D6GIP1|A0A1D6GIP1_MAIZE;tr|A0A1D6GIP8|A0A1D6GIP8_MAIZE;tr|A0A1D6GIQ8|A0A1D6GIQ8_MAIZE;tr|A0A1D6GIQ3|A0A1D6GIQ3_MAIZE;tr|A0A1D6GIN9|A0A1D6GIN9_MAIZE	tr|A0A1D6GIQ9|A0A1D6GIQ9_MAIZE;tr|A0A1D6GIN7|A0A1D6GIN7_MAIZE;tr|A0A1D6GIP9|A0A1D6GIP9_MAIZE;tr|A0A1D6GIQ7|A0A1D6GIQ7_MAIZE;tr|A0A1D6GIN6|A0A1D6GIN6_MAIZE;tr|A0A1D6GIP2|A0A1D6GIP2_MAIZE;tr|A0A1D6GIQ5|A0A1D6GIQ5_MAIZE;tr|A0A1D6GIP1|A0A1D6GIP1_MAIZE;tr|A0A1D6GIP8|A0A1D6GIP8_MAIZE;tr|A0A1D6GIQ8|A0A1D6GIQ8_MAIZE;tr|A0A1D6GIQ3|A0A1D6GIQ3_MAIZE;tr|A0A1D6GIN9|A0A1D6GIN9_MAIZE	4;4;4;4;4;4;4;4;4;3;3;3	2;2;2;2;2;2;2;2;2;2;2;2	2;2;2;2;2;2;2;2;2;2;2;2	tr|A0A1D6GIQ9|A0A1D6GIQ9_MAIZE Adenylyl cyclase-associated protein OS=Zea mays OX=4577 GN=100279338 PE=3 SV=1;tr|A0A1D6GIN7|A0A1D6GIN7_MAIZE Adenylyl cyclase-associated protein OS=Zea mays OX=4577 GN=100279338 PE=3 SV=1;tr|A0A1D6GIP9|A0A1D6GIP9_MAIZE Adeny	12	4	2	2	1	3	2	0	0	0	0	0	0	1	2	1	0	0	0	0	0	0	1	2	1	0	0	0	0	0	0	17.5	6.9	6.9	30.575	291	291;464;470;482;482;487;488;519;542;293;338;422	0	5.5447	6.9	13.7	10.7	0	0
tr|A0A1D6MBD7|A0A1D6MBD7_MAIZE;tr|A0A1D6MBC9|A0A1D6MBC9_MAIZE;tr|B7ZYD3|B7ZYD3_MAIZE;tr|A0A1D6MBD6|A0A1D6MBD6_MAIZE;tr|A0A1D6MBD5|A0A1D6MBD5_MAIZE;tr|A0A1D6MBD8|A0A1D6MBD8_MAIZE;tr|A0A1D6FJ99|A0A1D6FJ99_MAIZE;tr|A0A1D6FJ96|A0A1D6FJ96_MAIZE;tr|A0A1D6MBD4|A0A1D6MBD4_MAIZE;tr|A0A1D6FJ98|A0A1D6FJ98_MAIZE;tr|C0PFX3|C0PFX3_MAIZE	tr|A0A1D6MBD7|A0A1D6MBD7_MAIZE;tr|A0A1D6MBC9|A0A1D6MBC9_MAIZE;tr|B7ZYD3|B7ZYD3_MAIZE;tr|A0A1D6MBD6|A0A1D6MBD6_MAIZE;tr|A0A1D6MBD5|A0A1D6MBD5_MAIZE;tr|A0A1D6MBD8|A0A1D6MBD8_MAIZE;tr|A0A1D6FJ99|A0A1D6FJ99_MAIZE;tr|A0A1D6FJ96|A0A1D6FJ96_MAIZE;tr|A0A1D6MBD4|A0A1D6MBD4_MAIZE;tr|A0A1D6FJ98|A0A1D6FJ98_MAIZE;tr|C0PFX3|C0PFX3_MAIZE	2;2;2;2;2;1;1;1;1;1;1	2;2;2;2;2;1;1;1;1;1;1	2;2;2;2;2;1;1;1;1;1;1	tr|A0A1D6MBD7|A0A1D6MBD7_MAIZE Phosphoribosylamine--glycine ligase chloroplastic OS=Zea mays OX=4577 GN=100281518 PE=4 SV=1;tr|A0A1D6MBC9|A0A1D6MBC9_MAIZE Phosphoribosylamine--glycine ligase chloroplastic OS=Zea mays OX=4577 GN=100281518 PE=3 SV=1;tr|B7ZYD	11	2	2	2	1	0	1	1	1	0	2	1	1	1	0	1	1	1	0	2	1	1	1	0	1	1	1	0	2	1	1	12.2	12.2	12.2	35.077	335	335;456;520;544;550;205;335;369;413;468;522	0	8.1419	3.9	0	3.9	3.9	3.9
tr|A0A1D6HGR2|A0A1D6HGR2_MAIZE;tr|A0A1D6HGR1|A0A1D6HGR1_MAIZE;tr|C4IYX8|C4IYX8_MAIZE;tr|A0A1D6Q7M9|A0A1D6Q7M9_MAIZE	tr|A0A1D6HGR2|A0A1D6HGR2_MAIZE;tr|A0A1D6HGR1|A0A1D6HGR1_MAIZE;tr|C4IYX8|C4IYX8_MAIZE;tr|A0A1D6Q7M9|A0A1D6Q7M9_MAIZE	1;1;1;1	1;1;1;1	1;1;1;1	tr|A0A1D6HGR2|A0A1D6HGR2_MAIZE p-loop containing nucleoside triphosphate hydrolase superfamily protein OS=Zea mays OX=4577 GN=100501892 PE=4 SV=1;tr|A0A1D6HGR1|A0A1D6HGR1_MAIZE p-loop containing nucleoside triphosphate hydrolase superfamily protein OS=Zea	4	1	1	1	1	1	0	0	0	1	0	0	0	1	1	0	0	0	1	0	0	0	1	1	0	0	0	1	0	0	0	4.6	4.6	4.6	31.82	284	284;644;647;654	0.0018476	2.8558	4.6	4.6	0	0	0
tr|A0A1D6K2T0|A0A1D6K2T0_MAIZE;tr|B6T9T4|B6T9T4_MAIZE	tr|A0A1D6K2T0|A0A1D6K2T0_MAIZE;tr|B6T9T4|B6T9T4_MAIZE	1;1	1;1	1;1	tr|A0A1D6K2T0|A0A1D6K2T0_MAIZE ATP-dependent Clp protease proteolytic subunit OS=Zea mays OX=4577 GN=100282645 PE=3 SV=1;tr|B6T9T4|B6T9T4_MAIZE ATP-dependent Clp protease proteolytic subunit OS=Zea mays OX=4577 GN=100282645 PE=2 SV=1	2	1	1	1	1	1	0	1	1	1	0	1	0	1	1	0	1	1	1	0	1	0	1	1	0	1	1	1	0	1	0	7.1	7.1	7.1	23.825	212	212;339	0.00095147	3.1034	7.1	7.1	0	7.1	7.1
tr|A0A1D6L4A7|A0A1D6L4A7_MAIZE	tr|A0A1D6L4A7|A0A1D6L4A7_MAIZE	1	1	1	tr|A0A1D6L4A7|A0A1D6L4A7_MAIZE Protein NDH-DEPENDENT CYCLIC ELECTRON FLOW 5 OS=Zea mays OX=4577 GN=ZEAMMB73_Zm00001d034007 PE=4 SV=1	1	1	1	1	0	0	0	1	1	1	1	1	1	0	0	0	1	1	1	1	1	1	0	0	0	1	1	1	1	1	1	4.7	4.7	4.7	39.777	385	385	0	13	0	0	0	4.7	4.7
tr|B4F7V1|B4F7V1_MAIZE	tr|B4F7V1|B4F7V1_MAIZE	3	3	3	tr|B4F7V1|B4F7V1_MAIZE 2-dehydro-3-deoxyphosphooctonate aldolase 2 OS=Zea mays OX=4577 GN=100191165 PE=2 SV=1	1	3	3	3	1	2	2	2	0	2	0	0	0	1	2	2	2	0	2	0	0	0	1	2	2	2	0	2	0	0	0	12.7	12.7	12.7	31.747	291	291	0	5.287	4.1	8.2	8.2	8.6	0
tr|A0A1D6JNC3|A0A1D6JNC3_MAIZE;tr|A0A1D6JNC4|A0A1D6JNC4_MAIZE;tr|B4FW64|B4FW64_MAIZE	tr|A0A1D6JNC3|A0A1D6JNC3_MAIZE	3;1;1	3;1;1	3;1;1	tr|A0A1D6JNC3|A0A1D6JNC3_MAIZE Beta-amylase OS=Zea mays OX=4577 GN=ZEAMMB73_Zm00001d027619 PE=3 SV=1	3	3	3	3	1	1	1	1	1	1	0	0	0	1	1	1	1	1	1	0	0	0	1	1	1	1	1	1	0	0	0	7.5	7.5	7.5	61.636	573	573;183;544	0	4.7225	2.1	2.1	2.1	2.8	2.6
tr|A0A1D6EKY6|A0A1D6EKY6_MAIZE;tr|B4FF68|B4FF68_MAIZE	tr|A0A1D6EKY6|A0A1D6EKY6_MAIZE;tr|B4FF68|B4FF68_MAIZE	1;1	1;1	1;1	tr|A0A1D6EKY6|A0A1D6EKY6_MAIZE THO complex subunit 4B OS=Zea mays OX=4577 GN=ZEAMMB73_Zm00001d005179 PE=4 SV=1;tr|B4FF68|B4FF68_MAIZE THO complex subunit 4B OS=Zea mays OX=4577 GN=100193488 PE=2 SV=1	2	1	1	1	1	1	1	0	1	0	1	1	0	1	1	1	0	1	0	1	1	0	1	1	1	0	1	0	1	1	0	4.8	4.8	4.8	22.643	209	209;249	0.0042301	2.2904	4.8	4.8	4.8	0	4.8
tr|A0A1D6EH80|A0A1D6EH80_MAIZE	tr|A0A1D6EH80|A0A1D6EH80_MAIZE	8	1	1	tr|A0A1D6EH80|A0A1D6EH80_MAIZE Elongation factor Ts, mitochondrial OS=Zea mays OX=4577 GN=EFTS PE=3 SV=1	1	8	1	1	5	5	5	7	7	5	2	3	4	0	0	0	1	1	1	0	0	0	0	0	0	1	1	1	0	0	0	11.7	2.8	2.8	58.946	539	539	0	5.4604	6.7	5.6	8.7	11.5	9.5
tr|A0A1X7YID0|A0A1X7YID0_MAIZE;sp|O63066|SECY_MAIZE	tr|A0A1X7YID0|A0A1X7YID0_MAIZE;sp|O63066|SECY_MAIZE	2;2	2;2	2;2	tr|A0A1X7YID0|A0A1X7YID0_MAIZE Uncharacterized protein OS=Zea mays OX=4577 PE=3 SV=1;sp|O63066|SECY_MAIZE Preprotein translocase subunit SECY, chloroplastic OS=Zea mays OX=4577 GN=SECY PE=2 SV=1	2	2	2	2	2	1	1	2	1	1	2	2	2	2	1	1	2	1	1	2	2	2	2	1	1	2	1	1	2	2	2	9	9	9	22.466	211	211;553	0.00095557	3.1352	9	4.7	4.7	9	4.7
tr|A0A1R3MC15|A0A1R3MC15_MAIZE;tr|A0A1D6KU38|A0A1D6KU38_MAIZE;sp|B6TNW8|ITPA_MAIZE	tr|A0A1R3MC15|A0A1R3MC15_MAIZE;tr|A0A1D6KU38|A0A1D6KU38_MAIZE;sp|B6TNW8|ITPA_MAIZE	1;1;1	1;1;1	1;1;1	tr|A0A1R3MC15|A0A1R3MC15_MAIZE Inosine triphosphate pyrophosphatase OS=Zea mays OX=4577 GN=ZEAMMB73_Zm00001d032804 PE=3 SV=1;tr|A0A1D6KU38|A0A1D6KU38_MAIZE Inosine triphosphate pyrophosphatase OS=Zea mays OX=4577 GN=100283993 PE=3 SV=1;sp|B6TNW8|ITPA_MAIZE	3	1	1	1	1	1	0	1	1	1	1	1	1	1	1	0	1	1	1	1	1	1	1	1	0	1	1	1	1	1	1	6.5	6.5	6.5	21.835	201	201;201;201	0.0018018	2.6969	6.5	6.5	0	6.5	6.5
tr|B6TXM6|B6TXM6_MAIZE	tr|B6TXM6|B6TXM6_MAIZE	2	2	1	tr|B6TXM6|B6TXM6_MAIZE 10-deacetylbaccatin III 10-O-acetyltransferase OS=Zea mays OX=4577 GN=100284805 PE=2 SV=1	1	2	2	1	2	2	0	0	0	0	0	0	0	2	2	0	0	0	0	0	0	0	1	1	0	0	0	0	0	0	0	9.3	9.3	6.8	45.484	428	428	0	47.792	9.3	9.3	0	0	0
tr|A0A1D6QU24|A0A1D6QU24_MAIZE;tr|A0A1D6GZH4|A0A1D6GZH4_MAIZE;tr|A0A1D6GZH5|A0A1D6GZH5_MAIZE;tr|A0A1D6GZH6|A0A1D6GZH6_MAIZE;tr|A0A1D6QU23|A0A1D6QU23_MAIZE;tr|K7U8T7|K7U8T7_MAIZE	tr|A0A1D6QU24|A0A1D6QU24_MAIZE;tr|A0A1D6GZH4|A0A1D6GZH4_MAIZE;tr|A0A1D6GZH5|A0A1D6GZH5_MAIZE;tr|A0A1D6GZH6|A0A1D6GZH6_MAIZE;tr|A0A1D6QU23|A0A1D6QU23_MAIZE	3;3;3;2;2;1	3;3;3;2;2;1	3;3;3;2;2;1	tr|A0A1D6QU24|A0A1D6QU24_MAIZE Anthranilate phosphoribosyltransferase OS=Zea mays OX=4577 GN=103654959 PE=4 SV=1;tr|A0A1D6GZH4|A0A1D6GZH4_MAIZE Anthranilate phosphoribosyltransferase OS=Zea mays OX=4577 GN=ZEAMMB73_Zm00001d015135 PE=4 SV=1;tr|A0A1D6GZH5|A0	6	3	3	3	2	1	2	0	1	0	2	0	0	2	1	2	0	1	0	2	0	0	2	1	2	0	1	0	2	0	0	7.7	7.7	7.7	63.559	587	587;588;592;390;403;173	0	5.7343	6.5	3.4	4.6	0	3.4
[truncated: 1,842 more rows]
[truncated: 45 more columns]
