# Supplementary material for: Comparative proteomic analysis reveals that the Heterosis of two maize hybrids is related to enhancement of stress response and photosynthesis respectively
Source: BMC Plant Biol. 2021 Jan 9;21:34. doi: 10.1186/s12870-020-02806-5 (PMC7796551; doi:10.1186/s12870-020-02806-5)
Supplement: Supplementary file 12 — Additional file 12 Table S3. Details of non-additive proteins of ZD808. [file 12870_2020_2806_MOESM12_ESM.xlsx]

## Sheet: Sheet2
Protein IDs	Mol. weight [kDa]	Q-value	Score	LFQ intensity ZD808-1	LFQ intensity ZD808-2	LFQ intensity ZD808-3	LFQ intensity ZD808M-1	LFQ intensity ZD808M-2	LFQ intensity ZD808M-3	LFQ intensity ZD808Fem-1	LFQ intensity ZD808Fem-2	LFQ intensity ZD808Fem-3	P-value	808/808M	808/808Fem	Type
tr|Q84K87|Q84K87_MAIZE	15.113	0	65.597	238760000	270180000	307160000	1	1	1	344740000	404120000	366570000	0.0162623	2.72033e+08	0.731646	+
tr|B6SIF0|B6SIF0_MAIZE	15.764	0	28.128	223950000	220110000	210680000	1	1	1	232320000	329810000	257910000	0.00570322	2.18247e+08	0.798424	+
tr|A0A1D6HSP3|A0A1D6HSP3_MAIZE	28.455	0	19.37	283550000	252510000	201640000	1	1	1	310500000	315570000	258270000	0.0182649	245900000	0.834181	+
tr|A0A1D6K5Y7|A0A1D6K5Y7_MAIZE	108.86	0	283.23	3515900000	3844400000	3432500000	1487700000	951640000	664970000	4090500000	4547500000	4126500000	0.0057956	3.47671	0.845533	+
tr|B4FGZ0|B4FGZ0_MAIZE	37.802	0	25.945	263390000	246910000	284950000	1	1	1	261250000	340140000	328840000	0.00263931	2.65083e+08	0.854896	+
tr|B4FQC9|B4FQC9_MAIZE	36.602	0	89.767	368040000	323160000	296800000	1	1	1	289720000	391320000	417850000	0.00686235	3.29333e+08	0.899089	+
tr|A0A1D6KF14|A0A1D6KF14_MAIZE	17.228	0	9.0666	228360000	223550000	201790000	1	1	1	250610000	226430000	245720000	0.000407305	217900000	0.90445	+
tr|K7V9L0|K7V9L0_MAIZE	30.865	0	9.7443	225450000	265150000	368780000	1	1	1	329390000	268810000	349190000	0.0443252	286460000	0.907103	+
tr|K7US39|K7US39_MAIZE	52.653	0	198.94	204820000	205710000	180770000	1	1	1	213490000	187220000	244750000	0.00154534	197100000	0.916091	+
tr|C4J3S6|C4J3S6_MAIZE	68.49	0	32.832	321830000	338020000	300310000	1	1	1	340670000	339390000	365670000	0.000241091	3.20053e+08	0.918172	+
sp|P30756|H2B2_MAIZE	16.174	0	44.064	7927000000	5809400000	5066800000	1	1	1	5568900000	6955100000	6774600000	0.0260205	6.26773e+09	0.97433	+
tr|B8A306|B8A306_MAIZE	60.629	0	90.168	486650000	267020000	421440000	1	1	1	348310000	376610000	473090000	0.047241	3.91703e+08	0.980885	+
tr|A0A1D6HGR1|A0A1D6HGR1_MAIZE	71.635	0	28.682	106220000	117600000	125310000	1	1	1	153130000	95757000	104130000	0.00544546	1.16377e+08	0.988989	+
tr|B4FXB9|B4FXB9_MAIZE	34.932	0	28.712	1599200000	1380200000	1472300000	1194400000	623310000	702260000	1353900000	1375400000	1730200000	0.0378848	1.76657	0.998251	+
tr|B4FVB2|B4FVB2_MAIZE	48.483	0	84.929	727850000	653820000	608060000	497610000	426980000	378230000	667630000	675100000	649480000	0.0468515	1.52725	0.998755	+
tr|B4FRX0|B4FRX0_MAIZE	27.271	0	55.181	303210000	282800000	263560000	215670000	163380000	1	254780000	244110000	347000000	0.02027	2.24131	1.00435	+
tr|B4G1K9|B4G1K9_MAIZE	15.275	0	130.09	19202000000	18254000000	23134000000	11916000000	10766000000	9256000000	19695000000	20150000000	20263000000	0.0334243	1.89711	1.00802	+
tr|A0A1D6JEU3|A0A1D6JEU3_MAIZE	132.94	0	46.788	337460000	330750000	399100000	1	1	1	361570000	409720000	274900000	0.0034865	355770000	1.02019	+
tr|B4FTN5|B4FTN5_MAIZE	42.695	0	39.788	356600000	290570000	283820000	1	1	1	310170000	296690000	293150000	0.00236044	310330000	1.03442	+
tr|A0A1D6J5A3|A0A1D6J5A3_MAIZE	41.014	0	51.934	570110000	560370000	506290000	1	1	342430000	515710000	558740000	507340000	0.0160044	4.77987	1.03476	+
sp|P93805|PGMC2_MAIZE	63.041	0	18.676	973270000	627890000	849780000	1	1	1	742360000	935590000	664550000	0.0172269	816980000	1.04629	+
tr|A0A1D6EU10|A0A1D6EU10_MAIZE	59.994	0	25.609	154490000	174350000	163280000	1	1	1	165430000	149270000	154350000	0.00015971	164040000	1.04918	+
tr|B6TEQ2|B6TEQ2_MAIZE	24.274	0	5.9275	1431900000	2105300000	1833500000	955480000	1	1	1462200000	1674800000	1971600000	0.0251355	5.62094	1.05131	+
tr|B4FBV8|B4FBV8_MAIZE	31.662	0	89.386	670980000	570420000	537680000	388830000	355720000	173990000	570090000	561050000	513650000	0.0463937	1.93686	1.08165	+
tr|A0A1D6FRP3|A0A1D6FRP3_MAIZE	62.436	0	53.734	626110000	514450000	569240000	397740000	262930000	342190000	558820000	544150000	450570000	0.0257248	1.70492	1.10058	+
tr|C0HIC4|C0HIC4_MAIZE	8.8778	0	97.994	2172900000	2182300000	1846000000	1207600000	1093100000	876870000	1800200000	1895800000	1900200000	0.00657326	1.95155	1.10811	+
tr|B6TIJ2|B6TIJ2_MAIZE	49.179	0	141.78	1443800000	1371300000	1181000000	484030000	681820000	871320000	1172400000	1108600000	1319200000	0.0248996	1.96159	1.10997	+
tr|K7UWX4|K7UWX4_MAIZE	36.09	0	323.31	1806200000	1579400000	1603300000	1175100000	839420000	922700000	1548600000	1314500000	1615300000	0.0180851	1.69851	1.11399	+
tr|B4FM15|B4FM15_MAIZE	16.339	0	64.562	1276400000	1658200000	1236100000	730080000	788430000	606670000	1220900000	1238000000	1213900000	0.0370732	1.96252	1.13556	+
tr|K7VKM2|K7VKM2_MAIZE	58.378	0	323.31	6710700000	5660600000	5393900000	4446200000	3618100000	3718100000	5196800000	5357600000	5063900000	0.0326939	1.50777	1.13746	+
sp|P26566|RK20_MAIZE	14.239	0	6.8362	1167100000	1351100000	1271900000	642010000	773310000	1042100000	1045700000	1051100000	1184700000	0.0339269	1.54231	1.15499	+
tr|B6SZN2|B6SZN2_MAIZE	24.652	0	22.648	1030900000	921720000	862680000	773940000	579930000	430270000	739390000	895350000	796420000	0.0240779	1.57796	1.15801	+
tr|A0A1D6E942|A0A1D6E942_MAIZE	17.984	0	23.322	1053600000	1170300000	1057200000	664860000	838220000	583420000	812800000	1074500000	940530000	0.0253343	1.57254	1.16029	+
tr|A0A1D6MRS7|A0A1D6MRS7_MAIZE	4.1387	0	35.923	1221400000	1131600000	1172200000	1	1	333900000	968430000	1069500000	992690000	0.000489871	10.5577	1.16319	+
tr|B4F925|B4F925_MAIZE	25.587	0	71.364	832720000	627350000	537940000	1	347480000	1	545880000	619610000	536050000	0.0448355	5.75	1.17424	+
tr|A0A1D6NZQ3|A0A1D6NZQ3_MAIZE	103.9	0	13.35	544690000	421840000	358120000	1	175190000	1	379940000	420800000	319920000	0.0307494	7.56122	1.18203	+
tr|A0A1D6HJS1|A0A1D6HJS1_MAIZE	42.7	0	116.73	1441300000	1188100000	1228500000	800580000	554110000	697580000	1108500000	1194500000	948980000	0.0100154	1.87982	1.18632	+
sp|Q9SWI6|RK29_MAIZE	18.093	0	198.36	4393200000	4724200000	4267200000	3249000000	2168400000	2783900000	3766200000	3314100000	4137900000	0.0123656	1.63201	1.19311	+
tr|K7VU19|K7VU19_MAIZE	49.239	0	47.434	1380900000	1396200000	1251000000	814170000	712940000	1	1108100000	1091600000	1170700000	0.0137371	2.63773	1.19514	+
tr|A0A1D6MC13|A0A1D6MC13_MAIZE	69.145	0	23.529	267230000	226510000	184140000	1	1	1	202190000	203130000	152550000	0.00636	225960000	1.21512	+
tr|B6T7G7|B6T7G7_MAIZE	47.267	0	24.48	632830000	462230000	550710000	362480000	297240000	301550000	440520000	419330000	489760000	0.0329193	1.71208	1.21944	+
tr|A0A1D6HUP2|A0A1D6HUP2_MAIZE	24.043	0	13.625	366690000	264910000	273220000	208750000	1	1	228210000	194220000	317500000	0.0400597	4.33447	1.22285	+
tr|A0A1D6MHU9|A0A1D6MHU9_MAIZE	111.67	0	125.92	1071800000	1172300000	1004400000	305220000	691860000	413090000	940270000	909920000	803340000	0.00677488	2.30362	1.22422	+
tr|B6SHW0|B6SHW0_MAIZE	24.288	0	188.72	3416300000	3784100000	3181900000	2497800000	2434400000	1632100000	2811900000	3150800000	2490600000	0.0281857	1.58163	1.22819	+
tr|K7VDJ2|K7VDJ2_MAIZE	16.443	0	53.133	1714100000	1681600000	1393200000	1417600000	782400000	830860000	1322700000	1306400000	1267100000	0.0408722	1.58005	1.22912	+
tr|A0A1D6ELG8|A0A1D6ELG8_MAIZE	68	0	220.21	1801800000	1703200000	1514000000	1247900000	954980000	863950000	1278500000	1303100000	1417700000	0.00638476	1.63654	1.25497	+
sp|P49101|CDPK2_MAIZE	58.081	0	48.225	407540000	337480000	341310000	268320000	1	1	281120000	281120000	298540000	0.0237245	4.04864	1.26203	+
tr|K7TK74|K7TK74_MAIZE	38.273	0	20.308	2092500000	1937900000	1568400000	1292500000	1044900000	998940000	1471700000	1476200000	1458600000	0.0238687	1.67813	1.27058	+
tr|A0A096QXB7|A0A096QXB7_MAIZE	38.25	0	37.304	394000000	328530000	359900000	294820000	1	1	288100000	299430000	260430000	0.034777	3.67149	1.27651	+
tr|A0A1D6PYT7|A0A1D6PYT7_MAIZE	15.713	0	115.82	3559200000	3149500000	2846700000	2473600000	1430600000	1176000000	2230900000	2441100000	2751700000	0.011073	1.88091	1.28715	+
tr|B6U581|B6U581_MAIZE	15.893	0	74.653	1514800000	1612300000	1372100000	906090000	949890000	770690000	1178800000	1110100000	1142100000	0.00279637	1.71289	1.31134	+
tr|B6SX73|B6SX73_MAIZE	14.3	0	13.388	1419600000	1822600000	1447900000	1443700000	844650000	702120000	969240000	1315300000	1286900000	0.0308452	1.56835	1.31322	+
tr|B6SJU8|B6SJU8_MAIZE	24.404	0	13.609	1861300000	2449000000	1887000000	1646500000	1262700000	861470000	1388800000	1691400000	1628000000	0.0358283	1.64355	1.31628	+
tr|B4G1C9|B4G1C9_MAIZE	47.659	0	87.492	953160000	978200000	728730000	768890000	606400000	1	510840000	696160000	799380000	0.0472698	1.9342	1.32582	+
tr|B6T8U0|B6T8U0_MAIZE	40.432	0	277.56	2697900000	2875900000	2450100000	2086500000	1527900000	867550000	2137200000	1988100000	1906900000	0.0191586	1.79027	1.33018	+
sp|P17788|RK2_MAIZE	30.065	0	219.69	4294300000	5054800000	4939600000	3207900000	2418500000	3081300000	3651300000	3740600000	3264100000	0.00404192	1.64093	1.34091	+
tr|B4FR90|B4FR90_MAIZE	40.462	0	45.498	506420000	584160000	388780000	1	198000000	1	362750000	414770000	324570000	0.0189578	7.47152	1.34232	+
tr|A0A1D6NJS4|A0A1D6NJS4_MAIZE	98.634	0	63.294	215730000	192730000	159030000	1	1	1	215090000	205900000	1	0.0373361	1.89163e+08	1.34799	+
tr|A0A1D6Q2J6|A0A1D6Q2J6_MAIZE	106.3	0	32.747	284990000	258840000	203720000	199020000	1	1	174500000	217050000	162030000	0.0356571	3.75616	1.35039	+
tr|B4FFU4|B4FFU4_MAIZE	7.4363	0	11.039	141570000	153200000	151690000	1	1	1	162970000	164570000	1	0.0267388	148820000	1.36307	+
tr|C0P455|C0P455_MAIZE	44.292	0	95.764	1742700000	1552500000	1737500000	1247500000	965230000	938820000	1240900000	1297000000	1134600000	0.00337347	1.5969	1.37037	+
tr|K7VA99|K7VA99_MAIZE	25.749	0	232.31	5628000000	6477900000	4606000000	4239900000	2751100000	2547700000	4158100000	4247100000	3574200000	0.0352852	1.75201	1.39505	+
tr|A0A1D6EC22|A0A1D6EC22_MAIZE	75.956	0	25.257	301900000	201370000	219030000	1	1	1	200980000	315570000	1	0.0496166	2.40767e+08	1.39832	+
tr|A0A1D6JNB6|A0A1D6JNB6_MAIZE	79.155	0	14.011	170070000	123520000	107620000	1	1	1	140430000	146060000	1	0.0472353	1.33737e+08	1.40043	+
tr|B4G011|B4G011_MAIZE	61.722	0	8.7581	180730000	170990000	194660000	1	1	1	220430000	168230000	1	0.0259113	1.82127e+08	1.4058	+
tr|A0A1D6M411|A0A1D6M411_MAIZE	101.25	0	6.6237	15052000000	14825000000	16906000000	9985400000	9730200000	7531600000	9853200000	11125000000	12085000000	0.00127578	1.71698	1.41496	+
tr|B4FW18|B4FW18_MAIZE	7.4637	0	182.32	4470900000	3747900000	3528000000	3023900000	2010300000	2450900000	2856200000	3019400000	2256200000	0.0171373	1.56936	1.44455	+
tr|B6TL41|B6TL41_MAIZE	23.962	0	49.291	321090000	293160000	299440000	1	1	1	305870000	322150000	1	0.0196579	3.04563e+08	1.45487	+
tr|C0P9Q2|C0P9Q2_MAIZE	31.923	0	83.215	1152200000	1288600000	1144800000	1069800000	1462200000	816590000	740380000	720510000	847650000	0.0489835	1.07078	1.55319	+
tr|C0PNT2|C0PNT2_MAIZE	15.657	0	6.5088	979810000	1129300000	978810000	1062000000	795290000	641070000	1	887670000	600660000	0.0254083	1.23598	2.07475	+
tr|A0A1D6Q1G1|A0A1D6Q1G1_MAIZE	54.422	0	46.024	985130000	1062800000	833650000	1129600000	744770000	753610000	1	727840000	626130000	0.0246536	1.0965	2.12825	+
tr|B7ZZP2|B7ZZP2_MAIZE	22.04	0	35.896	429270000	558780000	432500000	441960000	322230000	501560000	263110000	310920000	1	0.0326437	1.1223	2.4747	+
tr|A0A1D6GDM6|A0A1D6GDM6_MAIZE	73.941	0	323.31	3224300000	2238600000	2213400000	2175900000	2795500000	1334800000	844230000	439170000	762090000	0.0360569	1.21726	3.75279	+
tr|C0P4D6|C0P4D6_MAIZE	50.543	0	9.0225	175320000	183480000	162200000	1	189990000	170510000	117500000	1	1	0.00166287	1.44521	4.43404	+
tr|C0PB60|C0PB60_MAIZE	29.644	0	25.903	385450000	339910000	337950000	337860000	312010000	218350000	221340000	1	1	0.0313156	1.2247	4.80397	+
tr|A0A1D6MBC9|A0A1D6MBC9_MAIZE	48.296	0	23.273	123070000	122840000	181840000	87590000	122460000	117310000	1	1	1	0.0124284	1.30667	1.42583e+08	+
tr|B6U7Y1|B6U7Y1_MAIZE	38.6	0	17.06	291480000	296770000	140890000	202300000	179280000	147380000	1	1	1	0.0401453	1.37844	2.43047e+08	+
tr|A0A1D6ME89|A0A1D6ME89_MAIZE	32.186	0	63.223	307130000	251390000	216460000	145740000	220400000	320490000	1	1	1	0.0170463	1.12867	2.58327e+08	+
sp|O24415|RLA2B_MAIZE	11.7	0	52.688	436000000	433570000	326620000	393020000	364300000	542470000	1	1	1	0.0160077	0.920295	398730000	+
tr|B6SHY0|B6SHY0_MAIZE	8.5617	0	49.519	1243300000	938090000	1096200000	1033200000	1101600000	900490000	1	1	1	0.00322128	1.07983	1092530000	+
tr|K7UW74|K7UW74_MAIZE	59.712	0	41.619	920970000	934490000	746830000	775190000	308450000	423260000	593480000	506040000	633940000	0.0310721	1.72692	1.50121	++
tr|A0A1D6HD80|A0A1D6HD80_MAIZE	56.831	0	112.79	298300000	273080000	272270000	1	228330000	201500000	323020000	238400000	1	0.0417923	1.96275	1.50271	++
tr|A0A1D6N4X2|A0A1D6N4X2_MAIZE	25.812	0	124.16	1015200000	1271900000	1307800000	1	566330000	1	922050000	944950000	475290000	0.0154343	6.34771	1.53478	++
tr|B4FQX6|B4FQX6_MAIZE	24.88	0	15.745	116140000	151090000	163330000	1	1	1	1	155200000	120820000	0.0237498	143520000	1.55989	++
tr|A0A1D6E703|A0A1D6E703_MAIZE	86.463	0	183.1	430540000	507320000	450590000	292640000	334850000	1	284880000	249020000	297210000	0.0139085	2.2127	1.6706	++
tr|B6TL91|B6TL91_MAIZE	43.386	0	63.009	651060000	558850000	507270000	504680000	1	341440000	284910000	474850000	268060000	0.0137723	2.02948	1.6707	++
sp|Q9XFJ8|TATA_MAIZE	16.439	0	53.093	246600000	320800000	198980000	1	1	1	1	229160000	216080000	0.0242314	255460000	1.72127	++
tr|A0A1D6EBF2|A0A1D6EBF2_MAIZE	20.75	0	9.2306	183240000	180150000	188140000	1	1	1	140080000	176730000	1	0.008347	1.83843e+08	1.74089	++
tr|A0A1D6P311|A0A1D6P311_MAIZE	25.114	0	59.872	159730000	232730000	252450000	1	1	1	1	227210000	141580000	0.0242611	214970000	1.74872	++
tr|B6SGX0|B6SGX0_MAIZE	12.59	0	14.922	1746500000	1492100000	1394300000	1439500000	630440000	1	673960000	992930000	960570000	0.0181527	2.23818	1.76326	++
tr|C5G5X3|C5G5X3_MAIZE	38.969	0	33.3	312940000	386620000	302850000	1	1	1	238790000	328590000	1	0.0126216	3.34137e+08	1.76673	++
tr|B4FH88|B4FH88_MAIZE	30.58	0	26.252	490950000	335740000	332030000	285140000	1	1	1	303280000	342310000	0.0120869	4.06369	1.79482	++
tr|B6TAE7|B6TAE7_MAIZE	29.089	0	12.719	376940000	229170000	328120000	1	1	1	218800000	1	295790000	0.022048	311410000	1.81548	++
tr|B4FWK0|B4FWK0_MAIZE	64.885	0	9.9257	118030000	137800000	104590000	1	1	1	82913000	115510000	1	0.0115375	120140000	1.81642	++
tr|B6TD62|B6TD62_MAIZE	24.567	0	54.516	310050000	316080000	218540000	204800000	193690000	1	213300000	1	236550000	0.0398223	2.11968	1.87767	++
tr|A0A096UAZ3|A0A096UAZ3_MAIZE	25.609	0	40.72	328950000	393430000	457690000	302520000	1	1	1	383560000	243840000	0.00489015	3.9008	1.88089	++
tr|A0A1D6LEN8|A0A1D6LEN8_MAIZE	78.928	0	17.863	229240000	211100000	209410000	1	1	1	1	180150000	158100000	0.00528812	2.16583e+08	1.92092	++
tr|A0A1D6NWE0|A0A1D6NWE0_MAIZE	41.559	0	11.888	235170000	258830000	235730000	1	1	1	200020000	173840000	1	0.00500748	2.43243e+08	1.95188	++
tr|K7U7W1|K7U7W1_MAIZE	97.032	0	15.326	160870000	167790000	136490000	184460000	112250000	1	1	102170000	123260000	0.0143781	1.56769	2.06339	++
tr|A0A1D6IPX0|A0A1D6IPX0_MAIZE	45.212	0	34.119	539170000	509970000	547470000	1	1	1	1	396130000	364270000	0.00327864	5.32203e+08	2.0997	++
tr|B6TX62|B6TX62_MAIZE	24.093	0	5.8566	153670000	160930000	105470000	1	1	1	1	190020000	1	0.040004	1.40023e+08	2.21066	++
tr|A0A1D6N0J3|A0A1D6N0J3_MAIZE	17.767	0	80.565	281170000	286220000	284210000	342680000	1	1	1	1	351550000	0.0438937	2.48512	2.42242	++
tr|A0A1D6QCI3|A0A1D6QCI3_MAIZE	87.073	0	6.5752	114300000	70940000	92849000	1	1	91507000	108440000	1	1	0.0473677	3.03899	2.56445	++
tr|K7UMB3|K7UMB3_MAIZE	59.737	0	23.082	402880000	545040000	385200000	483950000	276590000	1	1	298030000	199540000	0.0364084	1.75286	2.67926	++
tr|B6TVN0|B6TVN0_MAIZE	16.904	0	11.421	1127100000	1156400000	994020000	1	1	1	1	1116600000	1	0.00928119	1.09251e+09	2.93527	++
tr|K7WGQ3|K7WGQ3_MAIZE	43.956	0	14.079	538810000	459690000	418040000	459860000	1	1	1	474870000	1	0.0209022	3.08037	2.98301	++
tr|A0A1D6JT92|A0A1D6JT92_MAIZE	71.535	0	38.527	225050000	206880000	171210000	223420000	1	152330000	1	194030000	1	0.00493069	1.60516	3.10849	++
tr|K7UCZ5|K7UCZ5_MAIZE	74.67	0	54.538	167980000	242070000	191540000	1	1	1	191690000	1	1	0.0121079	200530000	3.13835	++
tr|A0A1D6HNP3|A0A1D6HNP3_MAIZE	11.388	0	11.378	276130000	239070000	261920000	1	1	1	243720000	1	1	0.00653057	259040000	3.18858	++
tr|B4FTW8|B4FTW8_MAIZE	43.729	0	14.998	289880000	221680000	217770000	254220000	1	1	1	228680000	1	0.0253016	2.86889	3.1893	++
tr|A0A1D6GKX8|A0A1D6GKX8_MAIZE	84.42	0	8.7799	162650000	130200000	104550000	1	1	1	1	1	121250000	0.0129437	1.32467e+08	3.27753	++
tr|A0A1D6EVW0|A0A1D6EVW0_MAIZE	67.412	0	7.9062	560430000	613420000	548660000	609230000	417770000	1	1	1	518960000	0.000747444	1.67722	3.31916	++
tr|A0A1D6N9H5|A0A1D6N9H5_MAIZE	45.93	0	9.492	305460000	276440000	255060000	263540000	1	1	1	248620000	1	0.0127717	3.17584	3.36642	++
tr|B6SGM5|B6SGM5_MAIZE	36.513	0	8.3595	274230000	229200000	152350000	1	1	1	194520000	1	1	0.0180295	2.18593e+08	3.37127	++
tr|B4FWP0|B4FWP0_MAIZE	38.459	0	5.514	250020000	382700000	246680000	1	1	1	1	1	248270000	0.0145123	2.93133e+08	3.54211	++
tr|A0A1D6MQ74|A0A1D6MQ74_MAIZE	28.121	0	32.163	253540000	318060000	315350000	1	1	1	233460000	1	1	0.00438844	295650000	3.79915	++
tr|B6TLP0|B6TLP0_MAIZE	40.788	0	5.8825	178200000	146670000	169600000	1	106910000	1	127510000	1	1	0.00454755	4.62511	3.87789	++
tr|B6SIS5|B6SIS5_MAIZE	24.55	0	35.787	389370000	698120000	514000000	1	1	1	1	410410000	1	0.014534	533830000	3.90217	++
tr|B4FBP0|B4FBP0_MAIZE	60.299	0	26.647	529070000	494680000	540330000	1	250900000	1	1	1	399310000	0.00231447	6.23388	3.91696	++
tr|B7ZY51|B7ZY51_MAIZE	70.396	0	29.845	422790000	340260000	348900000	297320000	1	1	1	1	280420000	0.00748524	3.73991	3.9653	++
tr|A0A1D6G7A3|A0A1D6G7A3_MAIZE	39.201	0	15.165	88283000	85166000	89775000	90457000	1	1	1	64340000	1	0.0101399	2.90994	4.09114	++
tr|B4FIX8|B4FIX8_MAIZE	20.696	0	48.098	773570000	427820000	426010000	473010000	1	1	1	390920000	1	0.043424	3.44052	4.163	++
tr|A0A1D6GZ86|A0A1D6GZ86_MAIZE	48.432	0	132.11	731190000	709760000	527600000	466310000	1	1	1	1	470670000	0.00784859	4.22155	4.18244	++
tr|A0A1D6MBN3|A0A1D6MBN3_MAIZE	23.714	0	323.31	92759000	107330000	96066000	90670000	1	1	1	1	1	0.00604204	3.2663	9.87183e+07	++
tr|B4FAK2|B4FAK2_MAIZE	58.297	0	42.403	172460000	121350000	125350000	1	1	1	1	1	1	0.001044	139720000	139720000	++
tr|B6SZF2|B6SZF2_MAIZE	36.47	0	20.317	105200000	219800000	114040000	1	1	1	1	1	1	0.0164674	1.46347e+08	1.46347e+08	++
tr|A0A1D6MNI9|A0A1D6MNI9_MAIZE	51.68	0	11.523	132800000	227300000	149770000	174940000	1	1	1	1	1	0.0268109	2.91454	1.69957e+08	++
tr|C0P4K4|C0P4K4_MAIZE	34.133	0	19.949	219990000	168090000	141240000	1	237560000	1	1	1	1	0.0405412	2.22815	176440000	++
tr|A0A1D6FLF1|A0A1D6FLF1_MAIZE	36.265	0	45.079	237140000	247290000	212270000	1	201620000	253060000	1	1	1	0.0173563	1.53229	2.32233e+08	++
sp|Q41768|ILVB1_MAIZE	68.929	0	25.775	220520000	277620000	225280000	1	1	1	1	1	1	0.000191254	241140000	241140000	++
tr|A0A1D6ND62|A0A1D6ND62_MAIZE	50.837	0	59.628	219360000	280190000	233330000	249300000	1	1	1	1	1	0.0111451	2.93975	2.44293e+08	++
tr|A0A1D6KEP0|A0A1D6KEP0_MAIZE	58.546	0	34.238	258620000	242020000	234620000	309970000	1	1	1	1	1	0.0206676	2.37204	2.45087e+08	++
tr|B4FJ16|B4FJ16_MAIZE	31.159	0	13.285	326750000	227710000	219890000	263830000	1	1	1	1	1	0.0185208	2.93503	2.58117e+08	++
tr|C0HH91|C0HH91_MAIZE	42.865	0.0014921	2.3931	274980000	318270000	214050000	1	1	1	1	1	1	0.000880062	269100000	269100000	++
tr|A0A1D6EXC9|A0A1D6EXC9_MAIZE	11.953	0	12.991	238830000	345560000	311420000	216760000	1	1	1	1	1	0.00540428	4.13273	2.98603e+08	++
tr|C0PCX2|C0PCX2_MAIZE	40.796	0	91.538	309460000	370350000	239760000	1	1	1	1	1	1	0.00124812	3.06523e+08	3.06523e+08	++
tr|B4FV52|B4FV52_MAIZE	17.744	0	14.261	450950000	278460000	274700000	187290000	1	1	1	1	1	0.0100352	5.36126	3.34703e+08	++
tr|A0A1R3MBV7|A0A1R3MBV7_MAIZE	60.934	0	31.269	395170000	339080000	273960000	1	1	212520000	1	1	1	0.0037988	4.74407	336070000	++
tr|A0A1D6HT50|A0A1D6HT50_MAIZE	95.114	0	98.814	406760000	462060000	402800000	540990000	1	1	1	1	1	0.022347	2.35054	4.23873e+08	++
tr|C0P638|C0P638_MAIZE	28.029	0	8.1498	588660000	423240000	495750000	1	1	1	1	1	1	0.000465574	502550000	502550000	++
tr|A0A1D6PDB1|A0A1D6PDB1_MAIZE	19.41	0	50.309	446720000	464190000	602560000	555710000	367790000	1	1	1	1	0.0212524	1.63884	504490000	++
tr|A0A1D6FZP6|A0A1D6FZP6_MAIZE	35.353	0	74.186	464440000	687350000	557630000	479040000	1	1	1	1	1	0.00884179	3.56843	5.69807e+08	++
tr|B4FL49|B4FL49_MAIZE	17.74	0	189.52	562600000	726550000	559580000	410700000	1	1	1	1	1	0.0033784	4.50141	6.16243e+08	++
tr|B6SR15|B6SR15_MAIZE	25.522	0	28.675	565260000	712650000	789270000	573970000	1	1	1	1	1	0.00692227	3.60155	689060000	++
tr|A0A1D6N431|A0A1D6N431_MAIZE	13.688	0	8.0239	1436200000	1392200000	1953500000	1362000000	1732300000	1	1	1	1	0.0278103	1.54539	1.59397e+09	++
tr|A0A1D6KNP5|A0A1D6KNP5_MAIZE	16.789	0	30.616	1	1	1	1	1	1	204820000	200150000	256670000	0.000261052	1	4.53419e-09	-
tr|A0A1D6QSE1|A0A1D6QSE1_MAIZE	42.24	0	24.67	1	1	1	1	1	1	244090000	301860000	227820000	0.000328509	1	3.87712e-09	-
tr|C0P6B2|C0P6B2_MAIZE	39.664	0	38.305	1	1	1	1	1	1	458320000	605970000	394040000	0.00149472	1	2.05715e-09	-
tr|A0A1D6PYI3|A0A1D6PYI3_MAIZE	22.452	0	9.1173	1	1	1	1	1	1	707650000	694050000	633510000	7.58088e-06	1	1.47405e-09	-
sp|P19656|NLTP_MAIZE	11.705	0	152.34	11838000000	12282000000	9730300000	19815000000	11695000000	14696000000	18696000000	18680000000	22112000000	0.0125002	0.732595	0.569027	-
tr|B4F9P4|B4F9P4_MAIZE	40.201	0	122.22	442120000	600330000	578880000	840600000	746080000	710100000	753360000	812850000	928560000	0.0071098	0.705914	0.649892	-
tr|A0A1D6E6B3|A0A1D6E6B3_MAIZE	54.563	0	68.468	783480000	668850000	627670000	860560000	1191200000	1184400000	749200000	795670000	645110000	0.0425195	0.642737	0.94978	-
tr|B4FV03|B4FV03_MAIZE	34.117	0	152.07	1544300000	1861500000	1411300000	3108100000	1828300000	2607900000	2184300000	2205400000	2149800000	0.0304713	0.638509	0.736616	-
tr|A0A1D6QNZ7|A0A1D6QNZ7_MAIZE	23.465	0	77.458	480200000	479200000	476280000	829760000	668480000	755250000	596960000	727440000	536380000	0.00053683	0.637092	0.771547	-
tr|B6T7H0|B6T7H0_MAIZE	25.786	0	171.07	629330000	673800000	640690000	1259100000	747220000	1069900000	597930000	776200000	636630000	0.0162025	0.631886	0.966709	-
tr|C0HGT2|C0HGT2_MAIZE	45.251	0	69.788	374640000	396300000	358920000	575750000	604390000	658820000	348410000	406240000	407800000	0.00614118	0.614402	0.971964	-
tr|A0A1D6GWZ8|A0A1D6GWZ8_MAIZE	97.25	0	76.452	575120000	543220000	427810000	866440000	773600000	898220000	526560000	520110000	503490000	0.0258127	0.609138	0.997413	-
tr|B4FD59|B4FD59_MAIZE	11.409	0	300.71	29860000000	33518000000	30105000000	35065000000	61102000000	61324000000	35783000000	38285000000	33940000000	0.0468084	0.593577	0.865519	-
tr|B6TR16|B6TR16_MAIZE	13.653	0	36.223	1856100000	2481000000	2856100000	3158100000	4812600000	4278200000	2984600000	3111400000	3654000000	0.0382156	0.587253	0.737764	-
tr|A0A1D6N672|A0A1D6N672_MAIZE	28.452	0	252.71	24008000000	28319000000	27314000000	40591000000	45199000000	50696000000	24274000000	25210000000	23337000000	0.0110389	0.58351	1.09365	-
tr|B4FUM2|B4FUM2_MAIZE	40.689	0	323.31	15776000000	16483000000	20733000000	26386000000	32127000000	32882000000	17614000000	17332000000	19753000000	0.0286116	0.579813	0.968793	-
tr|B4F836|B4F836_MAIZE	38.281	0	35.408	702510000	638350000	782470000	970720000	1469800000	1236200000	888500000	896540000	859650000	0.0148193	0.577507	0.802865	-
tr|A0A1D6P3C9|A0A1D6P3C9_MAIZE	39.669	0	323.31	2518500000	2339100000	3390800000	3674100000	6317200000	5792600000	3982900000	3065200000	4642700000	0.024347	0.522583	0.705546	-
tr|C4J639|C4J639_MAIZE	31.256	0	89.067	1786100000	1024200000	1783700000	2375800000	4159500000	3032600000	2189900000	1872400000	1994100000	0.0323499	0.480147	0.758536	-
tr|A0A1D6FPN2|A0A1D6FPN2_MAIZE	80.319	0	23.348	1	1	1	380620000	234340000	219150000	1	1	1	0.00568843	3.59665e-09	1	-
tr|A0A1D6FKD0|A0A1D6FKD0_MAIZE	31.436	0	13.568	1	1	1	332640000	253800000	294200000	1	1	1	0.000208466	3.40661e-09	1	-
tr|B4FDY6|B4FDY6_MAIZE	27.009	0	15.387	1	1	1	422010000	459650000	493530000	1	1	1	2.44049e-05	2.18152e-09	1	-
tr|B4FAB2|B4FAB2_MAIZE	52.167	0	41.991	1	1	1	581820000	389770000	693010000	1	1	1	0.00331235	1.80223e-09	1	-
tr|A0A1R3QF47|A0A1R3QF47_MAIZE	46.723	0	323.31	1954200000	1964600000	2866000000	3166600000	3735700000	4771200000	3527000000	3569100000	3538500000	0.0190884	0.581214	0.637993	--
tr|B4FMZ2|B4FMZ2_MAIZE	30.778	0	216.24	442610000	1	418580000	658430000	815140000	676340000	781700000	716750000	820300000	0.033808	0.40057	0.371403	--
tr|K7UCS1|K7UCS1_MAIZE	15.568	0	241.03	920240000	2064900000	5324500000	4791400000	10334000000	10391000000	7555000000	5986100000	9366200000	0.0355346	0.325659	0.362751	--
tr|Q9ST25|Q9ST25_MAIZE	13.465	0	13.528	1	791820000	1182900000	2206300000	2284000000	2777000000	1635100000	1618200000	2488800000	0.0225902	0.271727	0.343902	--
sp|P11601|PSAC_MAIZE	8.9083	0	137.91	4379900000	9849600000	36145000000	32226000000	82376000000	73547000000	66050000000	57085000000	82067000000	0.01992	0.267737	0.245487	--
tr|B4FDI5|B4FDI5_MAIZE	31.175	0	22.565	1	1	1	247010000	1	1	1	188160000	216580000	0.000215658	1.21453e-08	7.41217e-09	--
tr|B6TNT5|B6TNT5_MAIZE	20.505	0	14.702	1	1	1	1	108490000	144150000	127950000	1	1	0.000250442	1.18746e-08	2.34467e-08	--
tr|A0A1D6IGS0|A0A1D6IGS0_MAIZE	50.759	0	68.334	1	1	1	1	264500000	1	291910000	305120000	290480000	0.0144051	1.13422e-08	3.38024e-09	--
tr|A0A1D6NN07|A0A1D6NN07_MAIZE	32.99	0	10.911	1	1	1	113040000	69537000	102140000	87566000	1	80493000	0.0212228	1.05368e-08	1.78509e-08	--
tr|A0A1D6L4F1|A0A1D6L4F1_MAIZE	72.306	0	63.89	1	1	1	1	354020000	1	599120000	534300000	749000000	0.000870448	8.4741e-09	1.59369e-09	--
tr|A0A1D6NV83|A0A1D6NV83_MAIZE	24.42	0	55.343	1	1	1	138930000	135450000	133350000	1	130580000	1	0.0143592	7.35781e-09	2.29744e-08	--
tr|C0PLN9|C0PLN9_MAIZE	63.923	0	23.289	1	1	1	176950000	144700000	184670000	228730000	142120000	239970000	0.000989461	5.92511e-09	4.91143e-09	--
tr|A0A060D8P6|A0A060D8P6_MAIZE	13.607	0	21.732	1	1	1	1	342470000	300130000	290430000	1	1	4.10642e-05	4.66853e-09	1.03295e-08	--
tr|A0A1D6H7J2|A0A1D6H7J2_MAIZE	70.699	0	33.046	1	1	1	273450000	297680000	307140000	1	326080000	305980000	0.011909	3.41581e-09	4.74638e-09	--
tr|A0A1D6MMA1|A0A1D6MMA1_MAIZE	8.9945	0	33.8	1	1	1	1	385450000	570390000	395010000	310370000	318100000	0.0100702	3.1386e-09	2.93118e-09	--
tr|B4FRU4|B4FRU4_MAIZE	42.101	0	17.17	1	1	1	1	477990000	480740000	329330000	1	1	0.00101179	3.12914e-09	9.1094e-09	--
tr|B4FFM6|B4FFM6_MAIZE	27.788	0	10.995	1	1	1	1	419810000	596200000	214060000	1	1	0.0205962	2.95273e-09	1.40148e-08	--
tr|B6SNQ7|B6SNQ7_MAIZE	16.892	0	90.528	1	1	1	629250000	1123900000	914500000	816040000	754000000	1	0.00712847	1.12459e-09	1.91078e-09	--
tr|A0A1D6K4M8|A0A1D6K4M8_MAIZE	14.979	0	7.179	1	1	1	3055700000	2185100000	1761600000	1	1	2552100000	0.00672283	4.28425e-10	1.1755e-09	--
tr|B6SP61|B6SP61_MAIZE	16.153	0	3.4328	1	1	1	2546600000	5090900000	1	2810500000	1	2576200000	0.00804204	3.92799e-10	5.56927e-10	--
