# Supplementary material for: Comparative proteomic analysis reveals that the Heterosis of two maize hybrids is related to enhancement of stress response and photosynthesis respectively
Source: BMC Plant Biol. 2021 Jan 9;21:34. doi: 10.1186/s12870-020-02806-5 (PMC7796551; doi:10.1186/s12870-020-02806-5)
Supplement: Supplementary file 14 — Additional file 14 Table S5. Details of PRM verification data. [file 12870_2020_2806_MOESM14_ESM.xlsx]

## Sheet: Sheet1
Peptide	Protein	Replicate	Precursor Mz	Precursor Charge	Product Mz	Product Charge	Fragment Ion	Retention Time	Area	Background	Peak Rank
DLLEAHTPPGGR	sp|P04967|PSAB_MAIZE	CL11-1	631.828	2	631.828	2	precursor	42.56	2160000000	50819112	1
DLLEAHTPPGGR	sp|P04967|PSAB_MAIZE	CL11-2	631.828	2	631.828	2	precursor	42.31	2350000000	70043128	1
DLLEAHTPPGGR	sp|P04967|PSAB_MAIZE	CL11-3	631.828	2	631.828	2	precursor	42.43	2250000000	30463986	1
DLLEAHTPPGGR	sp|P04967|PSAB_MAIZE	HD568-1	631.828	2	631.828	2	precursor	40.43	115000000	32205784	1
DLLEAHTPPGGR	sp|P04967|PSAB_MAIZE	HD568-2	631.828	2	631.828	2	precursor	39.3	167000000	22031276	1
DLLEAHTPPGGR	sp|P04967|PSAB_MAIZE	HD568-3	631.828	2	631.828	2	precursor	41.82	2331854	42774784	4
DLLEAHTPPGGR	sp|P04967|PSAB_MAIZE	N95-1	631.828	2	631.828	2	precursor	42.73	2170000000	64611984	1
DLLEAHTPPGGR	sp|P04967|PSAB_MAIZE	N95-2	631.828	2	631.828	2	precursor	42.19	2370000000	314000000	1
DLLEAHTPPGGR	sp|P04967|PSAB_MAIZE	N95-3	631.828	2	631.828	2	precursor	42.38	2100000000	504000000	1
DLLEAHTPPGGR	sp|P04967|PSAB_MAIZE	Z58-1	631.828	2	631.828	2	precursor	39.44	217000000	91931840	1
DLLEAHTPPGGR	sp|P04967|PSAB_MAIZE	Z58-2	631.828	2	631.828	2	precursor	42.82	3812769	6062259	1
DLLEAHTPPGGR	sp|P04967|PSAB_MAIZE	Z58-3	631.828	2	631.828	2	precursor	39.09	186000000	93138592	1
DLLEAHTPPGGR	sp|P04967|PSAB_MAIZE	ZD808-1	631.828	2	631.828	2	precursor	42.82	11093058	15063790	2
DLLEAHTPPGGR	sp|P04967|PSAB_MAIZE	ZD808-2	631.828	2	631.828	2	precursor	42.84	53093612	17041468	1
DLLEAHTPPGGR	sp|P04967|PSAB_MAIZE	ZD808-3	631.828	2	631.828	2	precursor	40.06	346000000	4133865	1
DLLEAHTPPGGR	sp|P04967|PSAB_MAIZE	ZD909-1	631.828	2	631.828	2	precursor	39.99	122000000	27108468	1
DLLEAHTPPGGR	sp|P04967|PSAB_MAIZE	ZD909-2	631.828	2	631.828	2	precursor	39.66	95571128	35415044	1
DLLEAHTPPGGR	sp|P04967|PSAB_MAIZE	ZD909-3	631.828	2	631.828	2	precursor	40.41	124000000	14829338	1
DLLEAHTPPGGR	sp|P04967|PSAB_MAIZE	CL11-1	631.828	2	632.329	2	precursor [M+1]	42.64	1510000000	45378388	2
DLLEAHTPPGGR	sp|P04967|PSAB_MAIZE	CL11-2	631.828	2	632.329	2	precursor [M+1]	42.31	1370000000	269000000	2
DLLEAHTPPGGR	sp|P04967|PSAB_MAIZE	CL11-3	631.828	2	632.329	2	precursor [M+1]	42.43	1500000000	135000000	2
DLLEAHTPPGGR	sp|P04967|PSAB_MAIZE	HD568-1	631.828	2	632.329	2	precursor [M+1]	40.5	91629160	8694122	2
DLLEAHTPPGGR	sp|P04967|PSAB_MAIZE	HD568-2	631.828	2	632.329	2	precursor [M+1]	39.3	61059840	23618492	2
DLLEAHTPPGGR	sp|P04967|PSAB_MAIZE	HD568-3	631.828	2	632.329	2	precursor [M+1]	42.83	4049999	49240184	2
DLLEAHTPPGGR	sp|P04967|PSAB_MAIZE	N95-1	631.828	2	632.329	2	precursor [M+1]	42.81	1230000000	315000000	2
DLLEAHTPPGGR	sp|P04967|PSAB_MAIZE	N95-2	631.828	2	632.329	2	precursor [M+1]	42.42	1400000000	263000000	2
DLLEAHTPPGGR	sp|P04967|PSAB_MAIZE	N95-3	631.828	2	632.329	2	precursor [M+1]	42.34	1300000000	281000000	2
DLLEAHTPPGGR	sp|P04967|PSAB_MAIZE	Z58-1	631.828	2	632.329	2	precursor [M+1]	39.48	106000000	8879741	2
DLLEAHTPPGGR	sp|P04967|PSAB_MAIZE	Z58-2	631.828	2	632.329	2	precursor [M+1]	42.78	1586878	0	3
DLLEAHTPPGGR	sp|P04967|PSAB_MAIZE	Z58-3	631.828	2	632.329	2	precursor [M+1]	39.2	101000000	12861239	2
DLLEAHTPPGGR	sp|P04967|PSAB_MAIZE	ZD808-1	631.828	2	632.329	2	precursor [M+1]	42.82	12527529	11724084	1
DLLEAHTPPGGR	sp|P04967|PSAB_MAIZE	ZD808-2	631.828	2	632.329	2	precursor [M+1]	42.84	34537512	16572713	2
DLLEAHTPPGGR	sp|P04967|PSAB_MAIZE	ZD808-3	631.828	2	632.329	2	precursor [M+1]	40.18	142000000	7177852	2
DLLEAHTPPGGR	sp|P04967|PSAB_MAIZE	ZD909-1	631.828	2	632.329	2	precursor [M+1]	40.07	72587920	0	2
DLLEAHTPPGGR	sp|P04967|PSAB_MAIZE	ZD909-2	631.828	2	632.329	2	precursor [M+1]	39.74	48864624	24215806	2
DLLEAHTPPGGR	sp|P04967|PSAB_MAIZE	ZD909-3	631.828	2	632.329	2	precursor [M+1]	40.41	69311640	6299487	2
DLLEAHTPPGGR	sp|P04967|PSAB_MAIZE	CL11-1	631.828	2	632.831	2	precursor [M+2]	42.64	811000000	0	3
DLLEAHTPPGGR	sp|P04967|PSAB_MAIZE	CL11-2	631.828	2	632.831	2	precursor [M+2]	42.31	762000000	113000000	3
DLLEAHTPPGGR	sp|P04967|PSAB_MAIZE	CL11-3	631.828	2	632.831	2	precursor [M+2]	42.43	712000000	115000000	3
DLLEAHTPPGGR	sp|P04967|PSAB_MAIZE	HD568-1	631.828	2	632.831	2	precursor [M+2]	40.5	8754406	0	3
DLLEAHTPPGGR	sp|P04967|PSAB_MAIZE	HD568-2	631.828	2	632.831	2	precursor [M+2]	39.49	1411283	7958809	5
DLLEAHTPPGGR	sp|P04967|PSAB_MAIZE	HD568-3	631.828	2	632.831	2	precursor [M+2]	42.36	51912440	4171802	1
DLLEAHTPPGGR	sp|P04967|PSAB_MAIZE	N95-1	631.828	2	632.831	2	precursor [M+2]	42.57	668000000	0	3
DLLEAHTPPGGR	sp|P04967|PSAB_MAIZE	N95-2	631.828	2	632.831	2	precursor [M+2]	42.19	672000000	72224504	3
DLLEAHTPPGGR	sp|P04967|PSAB_MAIZE	N95-3	631.828	2	632.831	2	precursor [M+2]	42.03	604000000	101000000	3
DLLEAHTPPGGR	sp|P04967|PSAB_MAIZE	Z58-1	631.828	2	632.831	2	precursor [M+2]	39.75	5233990	19182944	3
DLLEAHTPPGGR	sp|P04967|PSAB_MAIZE	Z58-2	631.828	2	632.831	2	precursor [M+2]	42.82	3052966	3010456	2
DLLEAHTPPGGR	sp|P04967|PSAB_MAIZE	Z58-3	631.828	2	632.831	2	precursor [M+2]	39.52	20685844	0	3
DLLEAHTPPGGR	sp|P04967|PSAB_MAIZE	ZD808-1	631.828	2	632.831	2	precursor [M+2]	42.82	8718182	8245289	3
DLLEAHTPPGGR	sp|P04967|PSAB_MAIZE	ZD808-2	631.828	2	632.831	2	precursor [M+2]	42.84	20831064	16257053	3
DLLEAHTPPGGR	sp|P04967|PSAB_MAIZE	ZD808-3	631.828	2	632.831	2	precursor [M+2]	40.41	79650048	0	3
DLLEAHTPPGGR	sp|P04967|PSAB_MAIZE	ZD909-1	631.828	2	632.831	2	precursor [M+2]	40.38	18371186	8176329	3
DLLEAHTPPGGR	sp|P04967|PSAB_MAIZE	ZD909-2	631.828	2	632.831	2	precursor [M+2]	39.97	19699754	0	3
DLLEAHTPPGGR	sp|P04967|PSAB_MAIZE	ZD909-3	631.828	2	632.831	2	precursor [M+2]	40.45	19641112	0	3
DLLEAHTPPGGR	sp|P04967|PSAB_MAIZE	CL11-1	631.828	2	792.411	1	y8	42.49	140000000	0	8
DLLEAHTPPGGR	sp|P04967|PSAB_MAIZE	CL11-2	631.828	2	792.411	1	y8	42.15	150000000	0	8
DLLEAHTPPGGR	sp|P04967|PSAB_MAIZE	CL11-3	631.828	2	792.411	1	y8	42.39	138000000	0	8
DLLEAHTPPGGR	sp|P04967|PSAB_MAIZE	HD568-1	631.828	2	792.411	1	y8	40.12	0	0	0
DLLEAHTPPGGR	sp|P04967|PSAB_MAIZE	HD568-2	631.828	2	792.411	1	y8	38.83	0	0	0
DLLEAHTPPGGR	sp|P04967|PSAB_MAIZE	HD568-3	631.828	2	792.411	1	y8	42.71	137810	0	6
DLLEAHTPPGGR	sp|P04967|PSAB_MAIZE	N95-1	631.828	2	792.411	1	y8	42.73	126000000	0	8
DLLEAHTPPGGR	sp|P04967|PSAB_MAIZE	N95-2	631.828	2	792.411	1	y8	42.19	131000000	19099114	8
DLLEAHTPPGGR	sp|P04967|PSAB_MAIZE	N95-3	631.828	2	792.411	1	y8	42.18	126000000	22002130	8
DLLEAHTPPGGR	sp|P04967|PSAB_MAIZE	Z58-1	631.828	2	792.411	1	y8	38.85	0	0	0
DLLEAHTPPGGR	sp|P04967|PSAB_MAIZE	Z58-2	631.828	2	792.411	1	y8	42.71	22524	246665	8
DLLEAHTPPGGR	sp|P04967|PSAB_MAIZE	Z58-3	631.828	2	792.411	1	y8	38.54	0	0	0
DLLEAHTPPGGR	sp|P04967|PSAB_MAIZE	ZD808-1	631.828	2	792.411	1	y8	42.82	1254838	453632	8
DLLEAHTPPGGR	sp|P04967|PSAB_MAIZE	ZD808-2	631.828	2	792.411	1	y8	42.84	3532437	198639	8
DLLEAHTPPGGR	sp|P04967|PSAB_MAIZE	ZD808-3	631.828	2	792.411	1	y8	39.59	0	0	0
DLLEAHTPPGGR	sp|P04967|PSAB_MAIZE	ZD909-1	631.828	2	792.411	1	y8	39.6	0	0	0
DLLEAHTPPGGR	sp|P04967|PSAB_MAIZE	ZD909-2	631.828	2	792.411	1	y8	39.23	0	0	0
DLLEAHTPPGGR	sp|P04967|PSAB_MAIZE	ZD909-3	631.828	2	792.411	1	y8	39.9	0	0	0
DLLEAHTPPGGR	sp|P04967|PSAB_MAIZE	CL11-1	631.828	2	721.374	1	y7	42.49	176000000	0	7
DLLEAHTPPGGR	sp|P04967|PSAB_MAIZE	CL11-2	631.828	2	721.374	1	y7	42.08	190000000	0	7
DLLEAHTPPGGR	sp|P04967|PSAB_MAIZE	CL11-3	631.828	2	721.374	1	y7	42.39	174000000	0	7
DLLEAHTPPGGR	sp|P04967|PSAB_MAIZE	HD568-1	631.828	2	721.374	1	y7	40.43	2328405	0	4
DLLEAHTPPGGR	sp|P04967|PSAB_MAIZE	HD568-2	631.828	2	721.374	1	y7	39.26	2418676	0	3
DLLEAHTPPGGR	sp|P04967|PSAB_MAIZE	HD568-3	631.828	2	721.374	1	y7	42.6	98251	0	7
DLLEAHTPPGGR	sp|P04967|PSAB_MAIZE	N95-1	631.828	2	721.374	1	y7	42.61	162000000	0	7
DLLEAHTPPGGR	sp|P04967|PSAB_MAIZE	N95-2	631.828	2	721.374	1	y7	42.19	167000000	27994620	7
DLLEAHTPPGGR	sp|P04967|PSAB_MAIZE	N95-3	631.828	2	721.374	1	y7	42.1	164000000	25261240	7
DLLEAHTPPGGR	sp|P04967|PSAB_MAIZE	Z58-1	631.828	2	721.374	1	y7	39.48	4050675	0	4
DLLEAHTPPGGR	sp|P04967|PSAB_MAIZE	Z58-2	631.828	2	721.374	1	y7	42.82	261245	108845	7
DLLEAHTPPGGR	sp|P04967|PSAB_MAIZE	Z58-3	631.828	2	721.374	1	y7	39.24	3960824	0	4
DLLEAHTPPGGR	sp|P04967|PSAB_MAIZE	ZD808-1	631.828	2	721.374	1	y7	42.82	1355092	841390	7
DLLEAHTPPGGR	sp|P04967|PSAB_MAIZE	ZD808-2	631.828	2	721.374	1	y7	42.84	4598708	329093	6
DLLEAHTPPGGR	sp|P04967|PSAB_MAIZE	ZD808-3	631.828	2	721.374	1	y7	40.1	5285220	0	4
DLLEAHTPPGGR	sp|P04967|PSAB_MAIZE	ZD909-1	631.828	2	721.374	1	y7	40.03	2252585	0	4
DLLEAHTPPGGR	sp|P04967|PSAB_MAIZE	ZD909-2	631.828	2	721.374	1	y7	39.7	2320250	0	4
DLLEAHTPPGGR	sp|P04967|PSAB_MAIZE	ZD909-3	631.828	2	721.374	1	y7	40.29	2041824	0	4
DLLEAHTPPGGR	sp|P04967|PSAB_MAIZE	CL11-1	631.828	2	584.315	1	y6	42.49	205000000	0	6
DLLEAHTPPGGR	sp|P04967|PSAB_MAIZE	CL11-2	631.828	2	584.315	1	y6	42.27	218000000	0	6
DLLEAHTPPGGR	sp|P04967|PSAB_MAIZE	CL11-3	631.828	2	584.315	1	y6	42.39	204000000	0	6
DLLEAHTPPGGR	sp|P04967|PSAB_MAIZE	HD568-1	631.828	2	584.315	1	y6	40.43	202615	0	6
DLLEAHTPPGGR	sp|P04967|PSAB_MAIZE	HD568-2	631.828	2	584.315	1	y6	39.22	40931	0	6
DLLEAHTPPGGR	sp|P04967|PSAB_MAIZE	HD568-3	631.828	2	584.315	1	y6	42.63	80271	0	8
DLLEAHTPPGGR	sp|P04967|PSAB_MAIZE	N95-1	631.828	2	584.315	1	y6	42.57	188000000	0	6
DLLEAHTPPGGR	sp|P04967|PSAB_MAIZE	N95-2	631.828	2	584.315	1	y6	42.23	192000000	31354694	6
DLLEAHTPPGGR	sp|P04967|PSAB_MAIZE	N95-3	631.828	2	584.315	1	y6	42.14	187000000	31045578	6
DLLEAHTPPGGR	sp|P04967|PSAB_MAIZE	Z58-1	631.828	2	584.315	1	y6	39.28	246457	0	6
DLLEAHTPPGGR	sp|P04967|PSAB_MAIZE	Z58-2	631.828	2	584.315	1	y6	42.82	379804	126664	5
DLLEAHTPPGGR	sp|P04967|PSAB_MAIZE	Z58-3	631.828	2	584.315	1	y6	39.13	135297	0	6
DLLEAHTPPGGR	sp|P04967|PSAB_MAIZE	ZD808-1	631.828	2	584.315	1	y6	42.82	1881580	789700	6
DLLEAHTPPGGR	sp|P04967|PSAB_MAIZE	ZD808-2	631.828	2	584.315	1	y6	42.84	5038128	223617	5
DLLEAHTPPGGR	sp|P04967|PSAB_MAIZE	ZD808-3	631.828	2	584.315	1	y6	40.1	602260	0	6
DLLEAHTPPGGR	sp|P04967|PSAB_MAIZE	ZD909-1	631.828	2	584.315	1	y6	40.26	69182	0	6
DLLEAHTPPGGR	sp|P04967|PSAB_MAIZE	ZD909-2	631.828	2	584.315	1	y6	39.74	36732	0	6
DLLEAHTPPGGR	sp|P04967|PSAB_MAIZE	ZD909-3	631.828	2	584.315	1	y6	40.33	33120	0	6
DLLEAHTPPGGR	sp|P04967|PSAB_MAIZE	CL11-1	631.828	2	483.267	1	y5	42.49	473000000	0	4
DLLEAHTPPGGR	sp|P04967|PSAB_MAIZE	CL11-2	631.828	2	483.267	1	y5	42.27	505000000	0	4
DLLEAHTPPGGR	sp|P04967|PSAB_MAIZE	CL11-3	631.828	2	483.267	1	y5	42.35	474000000	0	4
DLLEAHTPPGGR	sp|P04967|PSAB_MAIZE	HD568-1	631.828	2	483.267	1	y5	40.43	18884	0	7
DLLEAHTPPGGR	sp|P04967|PSAB_MAIZE	HD568-2	631.828	2	483.267	1	y5	39.22	31610	0	7
DLLEAHTPPGGR	sp|P04967|PSAB_MAIZE	HD568-3	631.828	2	483.267	1	y5	42.79	621775	0	5
DLLEAHTPPGGR	sp|P04967|PSAB_MAIZE	N95-1	631.828	2	483.267	1	y5	42.61	426000000	0	4
DLLEAHTPPGGR	sp|P04967|PSAB_MAIZE	N95-2	631.828	2	483.267	1	y5	42.23	446000000	67313232	4
DLLEAHTPPGGR	sp|P04967|PSAB_MAIZE	N95-3	631.828	2	483.267	1	y5	42.18	430000000	71017680	4
DLLEAHTPPGGR	sp|P04967|PSAB_MAIZE	Z58-1	631.828	2	483.267	1	y5	39.32	51797	0	7
DLLEAHTPPGGR	sp|P04967|PSAB_MAIZE	Z58-2	631.828	2	483.267	1	y5	42.82	474365	737965	4
DLLEAHTPPGGR	sp|P04967|PSAB_MAIZE	Z58-3	631.828	2	483.267	1	y5	39.2	45476	0	7
DLLEAHTPPGGR	sp|P04967|PSAB_MAIZE	ZD808-1	631.828	2	483.267	1	y5	42.82	4004101	1816385	4
DLLEAHTPPGGR	sp|P04967|PSAB_MAIZE	ZD808-2	631.828	2	483.267	1	y5	42.84	11907051	670235	4
DLLEAHTPPGGR	sp|P04967|PSAB_MAIZE	ZD808-3	631.828	2	483.267	1	y5	40.1	111007	0	7
DLLEAHTPPGGR	sp|P04967|PSAB_MAIZE	ZD909-1	631.828	2	483.267	1	y5	40.15	25422	0	7
DLLEAHTPPGGR	sp|P04967|PSAB_MAIZE	ZD909-2	631.828	2	483.267	1	y5	39.23	0	0	0
DLLEAHTPPGGR	sp|P04967|PSAB_MAIZE	ZD909-3	631.828	2	483.267	1	y5	39.9	0	0	0
DLLEAHTPPGGR	sp|P04967|PSAB_MAIZE	CL11-1	631.828	2	229.118	1	b2	42.49	231000000	0	5
DLLEAHTPPGGR	sp|P04967|PSAB_MAIZE	CL11-2	631.828	2	229.118	1	b2	42.23	242000000	6404331	5
DLLEAHTPPGGR	sp|P04967|PSAB_MAIZE	CL11-3	631.828	2	229.118	1	b2	42.35	235000000	0	5
DLLEAHTPPGGR	sp|P04967|PSAB_MAIZE	HD568-1	631.828	2	229.118	1	b2	40.43	1983751	0	5
DLLEAHTPPGGR	sp|P04967|PSAB_MAIZE	HD568-2	631.828	2	229.118	1	b2	39.3	1920092	0	4
DLLEAHTPPGGR	sp|P04967|PSAB_MAIZE	HD568-3	631.828	2	229.118	1	b2	42.52	3618437	293300	3
DLLEAHTPPGGR	sp|P04967|PSAB_MAIZE	N95-1	631.828	2	229.118	1	b2	42.77	207000000	796731	5
DLLEAHTPPGGR	sp|P04967|PSAB_MAIZE	N95-2	631.828	2	229.118	1	b2	42.19	210000000	37799376	5
DLLEAHTPPGGR	sp|P04967|PSAB_MAIZE	N95-3	631.828	2	229.118	1	b2	42.07	203000000	42452408	5
DLLEAHTPPGGR	sp|P04967|PSAB_MAIZE	Z58-1	631.828	2	229.118	1	b2	39.4	3198436	286142	5
DLLEAHTPPGGR	sp|P04967|PSAB_MAIZE	Z58-2	631.828	2	229.118	1	b2	42.75	303027	1146193	6
DLLEAHTPPGGR	sp|P04967|PSAB_MAIZE	Z58-3	631.828	2	229.118	1	b2	39.05	3328160	0	5
DLLEAHTPPGGR	sp|P04967|PSAB_MAIZE	ZD808-1	631.828	2	229.118	1	b2	42.82	1949282	1457722	5
DLLEAHTPPGGR	sp|P04967|PSAB_MAIZE	ZD808-2	631.828	2	229.118	1	b2	42.84	4303310	2597034	7
DLLEAHTPPGGR	sp|P04967|PSAB_MAIZE	ZD808-3	631.828	2	229.118	1	b2	40.18	4287869	705803	5
DLLEAHTPPGGR	sp|P04967|PSAB_MAIZE	ZD909-1	631.828	2	229.118	1	b2	39.95	1760782	0	5
DLLEAHTPPGGR	sp|P04967|PSAB_MAIZE	ZD909-2	631.828	2	229.118	1	b2	39.58	1584743	340417	5
DLLEAHTPPGGR	sp|P04967|PSAB_MAIZE	ZD909-3	631.828	2	229.118	1	b2	40.33	1519308	0	5
DLLEAHTPPGGR	sp|P04967|PSAB_MAIZE	CL11-1	421.554	3	421.554	3	precursor	42.56	1030000000	0	1
DLLEAHTPPGGR	sp|P04967|PSAB_MAIZE	CL11-2	421.554	3	421.554	3	precursor	42.31	1170000000	0	1
DLLEAHTPPGGR	sp|P04967|PSAB_MAIZE	CL11-3	421.554	3	421.554	3	precursor	42.43	1350000000	0	1
DLLEAHTPPGGR	sp|P04967|PSAB_MAIZE	HD568-1	421.554	3	421.554	3	precursor	40.5	29925018	0	1
DLLEAHTPPGGR	sp|P04967|PSAB_MAIZE	HD568-2	421.554	3	421.554	3	precursor	39.34	14796282	0	1
DLLEAHTPPGGR	sp|P04967|PSAB_MAIZE	HD568-3	421.554	3	421.554	3	precursor	42.63	459893	0	3
DLLEAHTPPGGR	sp|P04967|PSAB_MAIZE	N95-1	421.554	3	421.554	3	precursor	42.57	1140000000	0	1
DLLEAHTPPGGR	sp|P04967|PSAB_MAIZE	N95-2	421.554	3	421.554	3	precursor	42.27	1210000000	105000000	1
DLLEAHTPPGGR	sp|P04967|PSAB_MAIZE	N95-3	421.554	3	421.554	3	precursor	42.26	1220000000	64563028	1
DLLEAHTPPGGR	sp|P04967|PSAB_MAIZE	Z58-1	421.554	3	421.554	3	precursor	39.51	21915198	0	1
DLLEAHTPPGGR	sp|P04967|PSAB_MAIZE	Z58-2	421.554	3	421.554	3	precursor	42.71	425148	0	1
DLLEAHTPPGGR	sp|P04967|PSAB_MAIZE	Z58-3	421.554	3	421.554	3	precursor	39.2	22911014	0	1
DLLEAHTPPGGR	sp|P04967|PSAB_MAIZE	ZD808-1	421.554	3	421.554	3	precursor	42.78	8656206	0	2
DLLEAHTPPGGR	sp|P04967|PSAB_MAIZE	ZD808-2	421.554	3	421.554	3	precursor	42.84	18829502	0	2
DLLEAHTPPGGR	sp|P04967|PSAB_MAIZE	ZD808-3	421.554	3	421.554	3	precursor	40.06	48206144	0	1
DLLEAHTPPGGR	sp|P04967|PSAB_MAIZE	ZD909-1	421.554	3	421.554	3	precursor	40.11	16919962	0	1
DLLEAHTPPGGR	sp|P04967|PSAB_MAIZE	ZD909-2	421.554	3	421.554	3	precursor	39.7	13468572	0	1
DLLEAHTPPGGR	sp|P04967|PSAB_MAIZE	ZD909-3	421.554	3	421.554	3	precursor	40.41	14055536	0	1
DLLEAHTPPGGR	sp|P04967|PSAB_MAIZE	CL11-1	421.554	3	421.889	3	precursor [M+1]	42.56	729000000	0	2
DLLEAHTPPGGR	sp|P04967|PSAB_MAIZE	CL11-2	421.554	3	421.889	3	precursor [M+1]	42.31	783000000	0	2
DLLEAHTPPGGR	sp|P04967|PSAB_MAIZE	CL11-3	421.554	3	421.889	3	precursor [M+1]	42.43	824000000	0	2
DLLEAHTPPGGR	sp|P04967|PSAB_MAIZE	HD568-1	421.554	3	421.889	3	precursor [M+1]	40.43	7169176	0	3
DLLEAHTPPGGR	sp|P04967|PSAB_MAIZE	HD568-2	421.554	3	421.889	3	precursor [M+1]	39.34	4477636	0	3
DLLEAHTPPGGR	sp|P04967|PSAB_MAIZE	HD568-3	421.554	3	421.889	3	precursor [M+1]	42.4	175152	0	6
DLLEAHTPPGGR	sp|P04967|PSAB_MAIZE	N95-1	421.554	3	421.889	3	precursor [M+1]	42.57	803000000	0	2
DLLEAHTPPGGR	sp|P04967|PSAB_MAIZE	N95-2	421.554	3	421.889	3	precursor [M+1]	42.27	777000000	84857000	2
DLLEAHTPPGGR	sp|P04967|PSAB_MAIZE	N95-3	421.554	3	421.889	3	precursor [M+1]	42.14	810000000	84476240	2
DLLEAHTPPGGR	sp|P04967|PSAB_MAIZE	Z58-1	421.554	3	421.889	3	precursor [M+1]	39.4	5577865	0	3
DLLEAHTPPGGR	sp|P04967|PSAB_MAIZE	Z58-2	421.554	3	421.889	3	precursor [M+1]	42.67	0	0	0
DLLEAHTPPGGR	sp|P04967|PSAB_MAIZE	Z58-3	421.554	3	421.889	3	precursor [M+1]	39.09	7074371	0	3
DLLEAHTPPGGR	sp|P04967|PSAB_MAIZE	ZD808-1	421.554	3	421.889	3	precursor [M+1]	42.78	5050054	0	3
DLLEAHTPPGGR	sp|P04967|PSAB_MAIZE	ZD808-2	421.554	3	421.889	3	precursor [M+1]	42.84	14022876	0	3
DLLEAHTPPGGR	sp|P04967|PSAB_MAIZE	ZD808-3	421.554	3	421.889	3	precursor [M+1]	39.94	21781388	0	3
DLLEAHTPPGGR	sp|P04967|PSAB_MAIZE	ZD909-1	421.554	3	421.889	3	precursor [M+1]	40.19	3890705	0	2
DLLEAHTPPGGR	sp|P04967|PSAB_MAIZE	ZD909-2	421.554	3	421.889	3	precursor [M+1]	39.58	3298305	0	3
DLLEAHTPPGGR	sp|P04967|PSAB_MAIZE	ZD909-3	421.554	3	421.889	3	precursor [M+1]	40.29	2888915	0	4
DLLEAHTPPGGR	sp|P04967|PSAB_MAIZE	CL11-1	421.554	3	422.223	3	precursor [M+2]	42.21	684000000	40360944	3
DLLEAHTPPGGR	sp|P04967|PSAB_MAIZE	CL11-2	421.554	3	422.223	3	precursor [M+2]	41.18	733000000	8139582	3
DLLEAHTPPGGR	sp|P04967|PSAB_MAIZE	CL11-3	421.554	3	422.223	3	precursor [M+2]	41.3	737000000	1443118	3
DLLEAHTPPGGR	sp|P04967|PSAB_MAIZE	HD568-1	421.554	3	422.223	3	precursor [M+2]	40.7	19666824	1328643	2
DLLEAHTPPGGR	sp|P04967|PSAB_MAIZE	HD568-2	421.554	3	422.223	3	precursor [M+2]	38.87	4504112	7195363	2
DLLEAHTPPGGR	sp|P04967|PSAB_MAIZE	HD568-3	421.554	3	422.223	3	precursor [M+2]	42.6	42383152	0	1
DLLEAHTPPGGR	sp|P04967|PSAB_MAIZE	N95-1	421.554	3	422.223	3	precursor [M+2]	41.72	772000000	272000000	3
DLLEAHTPPGGR	sp|P04967|PSAB_MAIZE	N95-2	421.554	3	422.223	3	precursor [M+2]	41.96	495000000	40938008	3
DLLEAHTPPGGR	sp|P04967|PSAB_MAIZE	N95-3	421.554	3	422.223	3	precursor [M+2]	41.79	415000000	41461100	3
DLLEAHTPPGGR	sp|P04967|PSAB_MAIZE	Z58-1	421.554	3	422.223	3	precursor [M+2]	39.55	15549175	9051699	2
DLLEAHTPPGGR	sp|P04967|PSAB_MAIZE	Z58-2	421.554	3	422.223	3	precursor [M+2]	42.67	205094	7898658	3
DLLEAHTPPGGR	sp|P04967|PSAB_MAIZE	Z58-3	421.554	3	422.223	3	precursor [M+2]	39.09	22031160	12470707	2
DLLEAHTPPGGR	sp|P04967|PSAB_MAIZE	ZD808-1	421.554	3	422.223	3	precursor [M+2]	42.74	22285956	7393297	1
DLLEAHTPPGGR	sp|P04967|PSAB_MAIZE	ZD808-2	421.554	3	422.223	3	precursor [M+2]	42.8	64962136	12826651	1
DLLEAHTPPGGR	sp|P04967|PSAB_MAIZE	ZD808-3	421.554	3	422.223	3	precursor [M+2]	40.26	28925298	7083447	2
DLLEAHTPPGGR	sp|P04967|PSAB_MAIZE	ZD909-1	421.554	3	422.223	3	precursor [M+2]	40.07	2808610	6210488	3
DLLEAHTPPGGR	sp|P04967|PSAB_MAIZE	ZD909-2	421.554	3	422.223	3	precursor [M+2]	39.93	4233200	4613082	2
DLLEAHTPPGGR	sp|P04967|PSAB_MAIZE	ZD909-3	421.554	3	422.223	3	precursor [M+2]	40.45	9665678	1098433	2
DLLEAHTPPGGR	sp|P04967|PSAB_MAIZE	CL11-1	421.554	3	584.315	1	y6	42.49	109000000	0	5
DLLEAHTPPGGR	sp|P04967|PSAB_MAIZE	CL11-2	421.554	3	584.315	1	y6	42.27	114000000	1151517	5
DLLEAHTPPGGR	sp|P04967|PSAB_MAIZE	CL11-3	421.554	3	584.315	1	y6	42.39	121000000	0	5
DLLEAHTPPGGR	sp|P04967|PSAB_MAIZE	HD568-1	421.554	3	584.315	1	y6	40.35	66990	0	6
DLLEAHTPPGGR	sp|P04967|PSAB_MAIZE	HD568-2	421.554	3	584.315	1	y6	39.26	22157	0	6
DLLEAHTPPGGR	sp|P04967|PSAB_MAIZE	HD568-3	421.554	3	584.315	1	y6	41.82	12306	0	7
DLLEAHTPPGGR	sp|P04967|PSAB_MAIZE	N95-1	421.554	3	584.315	1	y6	42.69	114000000	0	5
DLLEAHTPPGGR	sp|P04967|PSAB_MAIZE	N95-2	421.554	3	584.315	1	y6	42.23	116000000	12322131	5
DLLEAHTPPGGR	sp|P04967|PSAB_MAIZE	N95-3	421.554	3	584.315	1	y6	42.14	104000000	24530292	5
DLLEAHTPPGGR	sp|P04967|PSAB_MAIZE	Z58-1	421.554	3	584.315	1	y6	39.4	34994	0	6
DLLEAHTPPGGR	sp|P04967|PSAB_MAIZE	Z58-2	421.554	3	584.315	1	y6	42.82	166441	0	5
DLLEAHTPPGGR	sp|P04967|PSAB_MAIZE	Z58-3	421.554	3	584.315	1	y6	39.05	188767	0	5
DLLEAHTPPGGR	sp|P04967|PSAB_MAIZE	ZD808-1	421.554	3	584.315	1	y6	42.82	1242395	249294	5
DLLEAHTPPGGR	sp|P04967|PSAB_MAIZE	ZD808-2	421.554	3	584.315	1	y6	42.84	2484391	0	5
DLLEAHTPPGGR	sp|P04967|PSAB_MAIZE	ZD808-3	421.554	3	584.315	1	y6	40.14	372251	0	6
DLLEAHTPPGGR	sp|P04967|PSAB_MAIZE	ZD909-1	421.554	3	584.315	1	y6	39.6	0	0	0
DLLEAHTPPGGR	sp|P04967|PSAB_MAIZE	ZD909-2	421.554	3	584.315	1	y6	39.62	87365	0	6
DLLEAHTPPGGR	sp|P04967|PSAB_MAIZE	ZD909-3	421.554	3	584.315	1	y6	39.9	0	0	0
DLLEAHTPPGGR	sp|P04967|PSAB_MAIZE	CL11-1	421.554	3	483.267	1	y5	42.49	294000000	0	4
DLLEAHTPPGGR	sp|P04967|PSAB_MAIZE	CL11-2	421.554	3	483.267	1	y5	42.27	318000000	0	4
DLLEAHTPPGGR	sp|P04967|PSAB_MAIZE	CL11-3	421.554	3	483.267	1	y5	42.39	327000000	0	4
DLLEAHTPPGGR	sp|P04967|PSAB_MAIZE	HD568-1	421.554	3	483.267	1	y5	40.12	0	0	0
DLLEAHTPPGGR	sp|P04967|PSAB_MAIZE	HD568-2	421.554	3	483.267	1	y5	38.83	0	0	0
DLLEAHTPPGGR	sp|P04967|PSAB_MAIZE	HD568-3	421.554	3	483.267	1	y5	42.83	429249	0	5
DLLEAHTPPGGR	sp|P04967|PSAB_MAIZE	N95-1	421.554	3	483.267	1	y5	42.69	302000000	0	4
DLLEAHTPPGGR	sp|P04967|PSAB_MAIZE	N95-2	421.554	3	483.267	1	y5	42.19	307000000	35812948	4
DLLEAHTPPGGR	sp|P04967|PSAB_MAIZE	N95-3	421.554	3	483.267	1	y5	42.14	279000000	67232712	4
DLLEAHTPPGGR	sp|P04967|PSAB_MAIZE	Z58-1	421.554	3	483.267	1	y5	38.85	0	0	0
DLLEAHTPPGGR	sp|P04967|PSAB_MAIZE	Z58-2	421.554	3	483.267	1	y5	42.82	171123	546407	4
DLLEAHTPPGGR	sp|P04967|PSAB_MAIZE	Z58-3	421.554	3	483.267	1	y5	38.54	0	0	0
DLLEAHTPPGGR	sp|P04967|PSAB_MAIZE	ZD808-1	421.554	3	483.267	1	y5	42.82	2393308	1457236	4
DLLEAHTPPGGR	sp|P04967|PSAB_MAIZE	ZD808-2	421.554	3	483.267	1	y5	42.84	7312855	358610	4
DLLEAHTPPGGR	sp|P04967|PSAB_MAIZE	ZD808-3	421.554	3	483.267	1	y5	39.59	0	0	0
DLLEAHTPPGGR	sp|P04967|PSAB_MAIZE	ZD909-1	421.554	3	483.267	1	y5	39.6	0	0	0
DLLEAHTPPGGR	sp|P04967|PSAB_MAIZE	ZD909-2	421.554	3	483.267	1	y5	39.23	0	0	0
DLLEAHTPPGGR	sp|P04967|PSAB_MAIZE	ZD909-3	421.554	3	483.267	1	y5	39.9	0	0	0
DLLEAHTPPGGR	sp|P04967|PSAB_MAIZE	CL11-1	421.554	3	386.215	1	y4	42.49	73367608	0	7
DLLEAHTPPGGR	sp|P04967|PSAB_MAIZE	CL11-2	421.554	3	386.215	1	y4	42.27	75411344	0	6
DLLEAHTPPGGR	sp|P04967|PSAB_MAIZE	CL11-3	421.554	3	386.215	1	y4	42.39	77512296	0	6
DLLEAHTPPGGR	sp|P04967|PSAB_MAIZE	HD568-1	421.554	3	386.215	1	y4	40.12	0	0	0
DLLEAHTPPGGR	sp|P04967|PSAB_MAIZE	HD568-2	421.554	3	386.215	1	y4	38.83	0	0	0
DLLEAHTPPGGR	sp|P04967|PSAB_MAIZE	HD568-3	421.554	3	386.215	1	y4	42.63	429515	0	4
DLLEAHTPPGGR	sp|P04967|PSAB_MAIZE	N95-1	421.554	3	386.215	1	y4	42.73	69430448	0	6
DLLEAHTPPGGR	sp|P04967|PSAB_MAIZE	N95-2	421.554	3	386.215	1	y4	42.23	71298016	9666539	6
DLLEAHTPPGGR	sp|P04967|PSAB_MAIZE	N95-3	421.554	3	386.215	1	y4	42.18	69825216	12169145	6
DLLEAHTPPGGR	sp|P04967|PSAB_MAIZE	Z58-1	421.554	3	386.215	1	y4	38.85	0	0	0
DLLEAHTPPGGR	sp|P04967|PSAB_MAIZE	Z58-2	421.554	3	386.215	1	y4	42.78	135580	0	6
DLLEAHTPPGGR	sp|P04967|PSAB_MAIZE	Z58-3	421.554	3	386.215	1	y4	39.32	38950	0	7
DLLEAHTPPGGR	sp|P04967|PSAB_MAIZE	ZD808-1	421.554	3	386.215	1	y4	42.82	568729	708323	7
DLLEAHTPPGGR	sp|P04967|PSAB_MAIZE	ZD808-2	421.554	3	386.215	1	y4	42.84	1081554	1325073	7
DLLEAHTPPGGR	sp|P04967|PSAB_MAIZE	ZD808-3	421.554	3	386.215	1	y4	40.26	35393	0	7
DLLEAHTPPGGR	sp|P04967|PSAB_MAIZE	ZD909-1	421.554	3	386.215	1	y4	40.15	16980	0	6
DLLEAHTPPGGR	sp|P04967|PSAB_MAIZE	ZD909-2	421.554	3	386.215	1	y4	39.23	0	0	0
DLLEAHTPPGGR	sp|P04967|PSAB_MAIZE	ZD909-3	421.554	3	386.215	1	y4	39.9	0	0	0
DLLEAHTPPGGR	sp|P04967|PSAB_MAIZE	CL11-1	421.554	3	175.119	1	y1	40.54	91495136	0	6
DLLEAHTPPGGR	sp|P04967|PSAB_MAIZE	CL11-2	421.554	3	175.119	1	y1	42.43	40227372	34184600	8
DLLEAHTPPGGR	sp|P04967|PSAB_MAIZE	CL11-3	421.554	3	175.119	1	y1	42.51	71992032	0	7
DLLEAHTPPGGR	sp|P04967|PSAB_MAIZE	HD568-1	421.554	3	175.119	1	y1	40.58	3894091	4881855	4
DLLEAHTPPGGR	sp|P04967|PSAB_MAIZE	HD568-2	421.554	3	175.119	1	y1	39.65	1141180	7609373	4
DLLEAHTPPGGR	sp|P04967|PSAB_MAIZE	HD568-3	421.554	3	175.119	1	y1	42.83	2438790	9976702	2
DLLEAHTPPGGR	sp|P04967|PSAB_MAIZE	N95-1	421.554	3	175.119	1	y1	42.84	41682564	30695676	8
DLLEAHTPPGGR	sp|P04967|PSAB_MAIZE	N95-2	421.554	3	175.119	1	y1	42.38	29742994	28009648	8
DLLEAHTPPGGR	sp|P04967|PSAB_MAIZE	N95-3	421.554	3	175.119	1	y1	42.26	34077464	23955798	8
DLLEAHTPPGGR	sp|P04967|PSAB_MAIZE	Z58-1	421.554	3	175.119	1	y1	38.93	138173	11065065	5
DLLEAHTPPGGR	sp|P04967|PSAB_MAIZE	Z58-2	421.554	3	175.119	1	y1	42.82	241237	1900106	2
DLLEAHTPPGGR	sp|P04967|PSAB_MAIZE	Z58-3	421.554	3	175.119	1	y1	38.78	148008	11231324	6
DLLEAHTPPGGR	sp|P04967|PSAB_MAIZE	ZD808-1	421.554	3	175.119	1	y1	42.82	728475	4868900	6
DLLEAHTPPGGR	sp|P04967|PSAB_MAIZE	ZD808-2	421.554	3	175.119	1	y1	42.53	706676	10728618	8
DLLEAHTPPGGR	sp|P04967|PSAB_MAIZE	ZD808-3	421.554	3	175.119	1	y1	40.41	958755	10639080	5
DLLEAHTPPGGR	sp|P04967|PSAB_MAIZE	ZD909-1	421.554	3	175.119	1	y1	40.38	1147039	6450412	4
DLLEAHTPPGGR	sp|P04967|PSAB_MAIZE	ZD909-2	421.554	3	175.119	1	y1	39.97	2720293	5296195	4
DLLEAHTPPGGR	sp|P04967|PSAB_MAIZE	ZD909-3	421.554	3	175.119	1	y1	40.52	3162414	4901758	3
DLLEAHTPPGGR	sp|P04967|PSAB_MAIZE	CL11-1	421.554	3	229.118	1	b2	42.45	62386664	0	8
DLLEAHTPPGGR	sp|P04967|PSAB_MAIZE	CL11-2	421.554	3	229.118	1	b2	42.23	65692000	0	7
DLLEAHTPPGGR	sp|P04967|PSAB_MAIZE	CL11-3	421.554	3	229.118	1	b2	42.39	67438896	0	8
DLLEAHTPPGGR	sp|P04967|PSAB_MAIZE	HD568-1	421.554	3	229.118	1	b2	40.35	495571	0	5
DLLEAHTPPGGR	sp|P04967|PSAB_MAIZE	HD568-2	421.554	3	229.118	1	b2	39.38	715405	0	5
DLLEAHTPPGGR	sp|P04967|PSAB_MAIZE	HD568-3	421.554	3	229.118	1	b2	41.82	4306	0	8
DLLEAHTPPGGR	sp|P04967|PSAB_MAIZE	N95-1	421.554	3	229.118	1	b2	42.73	64216832	0	7
DLLEAHTPPGGR	sp|P04967|PSAB_MAIZE	N95-2	421.554	3	229.118	1	b2	42.3	66240056	7161802	7
DLLEAHTPPGGR	sp|P04967|PSAB_MAIZE	N95-3	421.554	3	229.118	1	b2	42.14	60077964	12360928	7
DLLEAHTPPGGR	sp|P04967|PSAB_MAIZE	Z58-1	421.554	3	229.118	1	b2	39.51	687169	0	4
DLLEAHTPPGGR	sp|P04967|PSAB_MAIZE	Z58-2	421.554	3	229.118	1	b2	42.82	45790	56476	7
DLLEAHTPPGGR	sp|P04967|PSAB_MAIZE	Z58-3	421.554	3	229.118	1	b2	39.28	999712	0	4
DLLEAHTPPGGR	sp|P04967|PSAB_MAIZE	ZD808-1	421.554	3	229.118	1	b2	42.82	547904	259378	8
DLLEAHTPPGGR	sp|P04967|PSAB_MAIZE	ZD808-2	421.554	3	229.118	1	b2	42.84	1429965	136188	6
DLLEAHTPPGGR	sp|P04967|PSAB_MAIZE	ZD808-3	421.554	3	229.118	1	b2	40.1	1905641	364377	4
DLLEAHTPPGGR	sp|P04967|PSAB_MAIZE	ZD909-1	421.554	3	229.118	1	b2	40.07	292247	0	5
DLLEAHTPPGGR	sp|P04967|PSAB_MAIZE	ZD909-2	421.554	3	229.118	1	b2	39.66	403299	0	5
DLLEAHTPPGGR	sp|P04967|PSAB_MAIZE	ZD909-3	421.554	3	229.118	1	b2	40.33	419588	0	5
DYNPEQNEDNVLAR	sp|P04967|PSAB_MAIZE	CL11-1	838.879	2	838.879	2	precursor	53.24	1790000000	0	1
DYNPEQNEDNVLAR	sp|P04967|PSAB_MAIZE	CL11-2	838.879	2	838.879	2	precursor	53.1	1870000000	0	1
DYNPEQNEDNVLAR	sp|P04967|PSAB_MAIZE	CL11-3	838.879	2	838.879	2	precursor	53.29	1710000000	0	1
DYNPEQNEDNVLAR	sp|P04967|PSAB_MAIZE	HD568-1	838.879	2	838.879	2	precursor	54.19	468000000	0	2
DYNPEQNEDNVLAR	sp|P04967|PSAB_MAIZE	HD568-2	838.879	2	838.879	2	precursor	53.64	493000000	0	1
DYNPEQNEDNVLAR	sp|P04967|PSAB_MAIZE	HD568-3	838.879	2	838.879	2	precursor	53.48	489000000	11939098	1
DYNPEQNEDNVLAR	sp|P04967|PSAB_MAIZE	N95-1	838.879	2	838.879	2	precursor	53.54	1970000000	17428960	1
DYNPEQNEDNVLAR	sp|P04967|PSAB_MAIZE	N95-2	838.879	2	838.879	2	precursor	53.19	1970000000	0	1
DYNPEQNEDNVLAR	sp|P04967|PSAB_MAIZE	N95-3	838.879	2	838.879	2	precursor	53.23	1910000000	30145158	1
DYNPEQNEDNVLAR	sp|P04967|PSAB_MAIZE	Z58-1	838.879	2	838.879	2	precursor	53.77	849000000	0	1
DYNPEQNEDNVLAR	sp|P04967|PSAB_MAIZE	Z58-2	838.879	2	838.879	2	precursor	53.6	834000000	0	1
DYNPEQNEDNVLAR	sp|P04967|PSAB_MAIZE	Z58-3	838.879	2	838.879	2	precursor	53.69	837000000	0	1
DYNPEQNEDNVLAR	sp|P04967|PSAB_MAIZE	ZD808-1	838.879	2	838.879	2	precursor	53.82	1480000000	0	1
DYNPEQNEDNVLAR	sp|P04967|PSAB_MAIZE	ZD808-2	838.879	2	838.879	2	precursor	53.88	1370000000	0	1
DYNPEQNEDNVLAR	sp|P04967|PSAB_MAIZE	ZD808-3	838.879	2	838.879	2	precursor	54.1	1230000000	0	1
DYNPEQNEDNVLAR	sp|P04967|PSAB_MAIZE	ZD909-1	838.879	2	838.879	2	precursor	53.9	893000000	0	1
DYNPEQNEDNVLAR	sp|P04967|PSAB_MAIZE	ZD909-2	838.879	2	838.879	2	precursor	53.82	906000000	0	1
DYNPEQNEDNVLAR	sp|P04967|PSAB_MAIZE	ZD909-3	838.879	2	838.879	2	precursor	54.13	862000000	0	1
DYNPEQNEDNVLAR	sp|P04967|PSAB_MAIZE	CL11-1	838.879	2	839.381	2	precursor [M+1]	53.28	1550000000	69044648	2
DYNPEQNEDNVLAR	sp|P04967|PSAB_MAIZE	CL11-2	838.879	2	839.381	2	precursor [M+1]	53.1	1620000000	42395628	2
DYNPEQNEDNVLAR	sp|P04967|PSAB_MAIZE	CL11-3	838.879	2	839.381	2	precursor [M+1]	53.25	1590000000	0	2
DYNPEQNEDNVLAR	sp|P04967|PSAB_MAIZE	HD568-1	838.879	2	839.381	2	precursor [M+1]	54.11	468000000	0	1
DYNPEQNEDNVLAR	sp|P04967|PSAB_MAIZE	HD568-2	838.879	2	839.381	2	precursor [M+1]	53.64	477000000	2834837	2
DYNPEQNEDNVLAR	sp|P04967|PSAB_MAIZE	HD568-3	838.879	2	839.381	2	precursor [M+1]	53.56	477000000	33422560	2
DYNPEQNEDNVLAR	sp|P04967|PSAB_MAIZE	N95-1	838.879	2	839.381	2	precursor [M+1]	53.54	1790000000	0	2
DYNPEQNEDNVLAR	sp|P04967|PSAB_MAIZE	N95-2	838.879	2	839.381	2	precursor [M+1]	53.19	1770000000	0	2
DYNPEQNEDNVLAR	sp|P04967|PSAB_MAIZE	N95-3	838.879	2	839.381	2	precursor [M+1]	53.23	1780000000	0	2
DYNPEQNEDNVLAR	sp|P04967|PSAB_MAIZE	Z58-1	838.879	2	839.381	2	precursor [M+1]	53.77	815000000	36373056	2
DYNPEQNEDNVLAR	sp|P04967|PSAB_MAIZE	Z58-2	838.879	2	839.381	2	precursor [M+1]	53.56	754000000	51287060	2
DYNPEQNEDNVLAR	sp|P04967|PSAB_MAIZE	Z58-3	838.879	2	839.381	2	precursor [M+1]	53.66	687000000	123000000	2
DYNPEQNEDNVLAR	sp|P04967|PSAB_MAIZE	ZD808-1	838.879	2	839.381	2	precursor [M+1]	53.86	1330000000	0	2
DYNPEQNEDNVLAR	sp|P04967|PSAB_MAIZE	ZD808-2	838.879	2	839.381	2	precursor [M+1]	53.84	1120000000	95247936	2
DYNPEQNEDNVLAR	sp|P04967|PSAB_MAIZE	ZD808-3	838.879	2	839.381	2	precursor [M+1]	54.02	1080000000	0	2
DYNPEQNEDNVLAR	sp|P04967|PSAB_MAIZE	ZD909-1	838.879	2	839.381	2	precursor [M+1]	53.9	780000000	99020872	2
DYNPEQNEDNVLAR	sp|P04967|PSAB_MAIZE	ZD909-2	838.879	2	839.381	2	precursor [M+1]	53.86	776000000	92297704	2
DYNPEQNEDNVLAR	sp|P04967|PSAB_MAIZE	ZD909-3	838.879	2	839.381	2	precursor [M+1]	54.13	824000000	10207403	2
DYNPEQNEDNVLAR	sp|P04967|PSAB_MAIZE	CL11-1	838.879	2	839.882	2	precursor [M+2]	53.24	891000000	0	3
DYNPEQNEDNVLAR	sp|P04967|PSAB_MAIZE	CL11-2	838.879	2	839.882	2	precursor [M+2]	53.06	897000000	0	3
DYNPEQNEDNVLAR	sp|P04967|PSAB_MAIZE	CL11-3	838.879	2	839.882	2	precursor [M+2]	53.29	791000000	0	3
DYNPEQNEDNVLAR	sp|P04967|PSAB_MAIZE	HD568-1	838.879	2	839.882	2	precursor [M+2]	54.15	248000000	0	3
DYNPEQNEDNVLAR	sp|P04967|PSAB_MAIZE	HD568-2	838.879	2	839.882	2	precursor [M+2]	53.68	280000000	3778502	3
DYNPEQNEDNVLAR	sp|P04967|PSAB_MAIZE	HD568-3	838.879	2	839.882	2	precursor [M+2]	53.56	310000000	0	3
DYNPEQNEDNVLAR	sp|P04967|PSAB_MAIZE	N95-1	838.879	2	839.882	2	precursor [M+2]	53.46	909000000	0	3
DYNPEQNEDNVLAR	sp|P04967|PSAB_MAIZE	N95-2	838.879	2	839.882	2	precursor [M+2]	53.22	984000000	0	3
DYNPEQNEDNVLAR	sp|P04967|PSAB_MAIZE	N95-3	838.879	2	839.882	2	precursor [M+2]	53.19	1060000000	0	3
DYNPEQNEDNVLAR	sp|P04967|PSAB_MAIZE	Z58-1	838.879	2	839.882	2	precursor [M+2]	53.62	479000000	0	3
DYNPEQNEDNVLAR	sp|P04967|PSAB_MAIZE	Z58-2	838.879	2	839.882	2	precursor [M+2]	53.52	501000000	0	3
DYNPEQNEDNVLAR	sp|P04967|PSAB_MAIZE	Z58-3	838.879	2	839.882	2	precursor [M+2]	53.66	440000000	0	3
DYNPEQNEDNVLAR	sp|P04967|PSAB_MAIZE	ZD808-1	838.879	2	839.882	2	precursor [M+2]	53.9	732000000	0	3
DYNPEQNEDNVLAR	sp|P04967|PSAB_MAIZE	ZD808-2	838.879	2	839.882	2	precursor [M+2]	53.76	740000000	0	3
DYNPEQNEDNVLAR	sp|P04967|PSAB_MAIZE	ZD808-3	838.879	2	839.882	2	precursor [M+2]	54.02	665000000	0	3
DYNPEQNEDNVLAR	sp|P04967|PSAB_MAIZE	ZD909-1	838.879	2	839.882	2	precursor [M+2]	53.86	468000000	0	3
DYNPEQNEDNVLAR	sp|P04967|PSAB_MAIZE	ZD909-2	838.879	2	839.882	2	precursor [M+2]	53.82	474000000	544809	3
DYNPEQNEDNVLAR	sp|P04967|PSAB_MAIZE	ZD909-3	838.879	2	839.882	2	precursor [M+2]	54.05	426000000	0	3
DYNPEQNEDNVLAR	sp|P04967|PSAB_MAIZE	CL11-1	838.879	2	1284.62	1	y11	53.28	235000000	0	4
DYNPEQNEDNVLAR	sp|P04967|PSAB_MAIZE	CL11-2	838.879	2	1284.62	1	y11	53.1	239000000	2703130	4
DYNPEQNEDNVLAR	sp|P04967|PSAB_MAIZE	CL11-3	838.879	2	1284.62	1	y11	53.29	216000000	592791	4
DYNPEQNEDNVLAR	sp|P04967|PSAB_MAIZE	HD568-1	838.879	2	1284.62	1	y11	54.23	76325216	0	4
DYNPEQNEDNVLAR	sp|P04967|PSAB_MAIZE	HD568-2	838.879	2	1284.62	1	y11	53.68	81560728	1471078	4
DYNPEQNEDNVLAR	sp|P04967|PSAB_MAIZE	HD568-3	838.879	2	1284.62	1	y11	53.48	79938264	2862339	4
DYNPEQNEDNVLAR	sp|P04967|PSAB_MAIZE	N95-1	838.879	2	1284.62	1	y11	53.5	272000000	0	4
DYNPEQNEDNVLAR	sp|P04967|PSAB_MAIZE	N95-2	838.879	2	1284.62	1	y11	53.22	263000000	0	4
DYNPEQNEDNVLAR	sp|P04967|PSAB_MAIZE	N95-3	838.879	2	1284.62	1	y11	53.23	253000000	0	4
DYNPEQNEDNVLAR	sp|P04967|PSAB_MAIZE	Z58-1	838.879	2	1284.62	1	y11	53.73	127000000	0	4
DYNPEQNEDNVLAR	sp|P04967|PSAB_MAIZE	Z58-2	838.879	2	1284.62	1	y11	53.56	119000000	0	4
DYNPEQNEDNVLAR	sp|P04967|PSAB_MAIZE	Z58-3	838.879	2	1284.62	1	y11	53.69	120000000	0	4
DYNPEQNEDNVLAR	sp|P04967|PSAB_MAIZE	ZD808-1	838.879	2	1284.62	1	y11	53.82	196000000	0	4
DYNPEQNEDNVLAR	sp|P04967|PSAB_MAIZE	ZD808-2	838.879	2	1284.62	1	y11	53.88	181000000	0	4
DYNPEQNEDNVLAR	sp|P04967|PSAB_MAIZE	ZD808-3	838.879	2	1284.62	1	y11	54.1	171000000	0	4
DYNPEQNEDNVLAR	sp|P04967|PSAB_MAIZE	ZD909-1	838.879	2	1284.62	1	y11	53.94	137000000	0	4
DYNPEQNEDNVLAR	sp|P04967|PSAB_MAIZE	ZD909-2	838.879	2	1284.62	1	y11	53.78	138000000	0	4
DYNPEQNEDNVLAR	sp|P04967|PSAB_MAIZE	ZD909-3	838.879	2	1284.62	1	y11	54.09	135000000	0	4
DYNPEQNEDNVLAR	sp|P04967|PSAB_MAIZE	CL11-1	838.879	2	1058.52	1	y9	53.28	125000000	0	6
DYNPEQNEDNVLAR	sp|P04967|PSAB_MAIZE	CL11-2	838.879	2	1058.52	1	y9	53.1	126000000	597069	6
DYNPEQNEDNVLAR	sp|P04967|PSAB_MAIZE	CL11-3	838.879	2	1058.52	1	y9	53.29	116000000	0	6
DYNPEQNEDNVLAR	sp|P04967|PSAB_MAIZE	HD568-1	838.879	2	1058.52	1	y9	54.11	39575484	0	6
DYNPEQNEDNVLAR	sp|P04967|PSAB_MAIZE	HD568-2	838.879	2	1058.52	1	y9	53.68	42184852	786014	6
DYNPEQNEDNVLAR	sp|P04967|PSAB_MAIZE	HD568-3	838.879	2	1058.52	1	y9	53.48	41528452	1838160	6
DYNPEQNEDNVLAR	sp|P04967|PSAB_MAIZE	N95-1	838.879	2	1058.52	1	y9	53.5	141000000	0	6
DYNPEQNEDNVLAR	sp|P04967|PSAB_MAIZE	N95-2	838.879	2	1058.52	1	y9	53.22	138000000	0	6
DYNPEQNEDNVLAR	sp|P04967|PSAB_MAIZE	N95-3	838.879	2	1058.52	1	y9	53.19	134000000	0	6
DYNPEQNEDNVLAR	sp|P04967|PSAB_MAIZE	Z58-1	838.879	2	1058.52	1	y9	53.73	65468684	0	6
DYNPEQNEDNVLAR	sp|P04967|PSAB_MAIZE	Z58-2	838.879	2	1058.52	1	y9	53.6	63222724	0	6
DYNPEQNEDNVLAR	sp|P04967|PSAB_MAIZE	Z58-3	838.879	2	1058.52	1	y9	53.66	62692596	0	6
DYNPEQNEDNVLAR	sp|P04967|PSAB_MAIZE	ZD808-1	838.879	2	1058.52	1	y9	53.82	105000000	0	6
DYNPEQNEDNVLAR	sp|P04967|PSAB_MAIZE	ZD808-2	838.879	2	1058.52	1	y9	53.88	95685008	0	6
DYNPEQNEDNVLAR	sp|P04967|PSAB_MAIZE	ZD808-3	838.879	2	1058.52	1	y9	54.1	89389392	0	6
DYNPEQNEDNVLAR	sp|P04967|PSAB_MAIZE	ZD909-1	838.879	2	1058.52	1	y9	53.9	73044448	0	6
DYNPEQNEDNVLAR	sp|P04967|PSAB_MAIZE	ZD909-2	838.879	2	1058.52	1	y9	53.86	71588304	0	6
DYNPEQNEDNVLAR	sp|P04967|PSAB_MAIZE	ZD909-3	838.879	2	1058.52	1	y9	54.13	69523592	0	6
DYNPEQNEDNVLAR	sp|P04967|PSAB_MAIZE	CL11-1	838.879	2	930.464	1	y8	53.28	143000000	0	5
DYNPEQNEDNVLAR	sp|P04967|PSAB_MAIZE	CL11-2	838.879	2	930.464	1	y8	53.1	149000000	644277	5
DYNPEQNEDNVLAR	sp|P04967|PSAB_MAIZE	CL11-3	838.879	2	930.464	1	y8	53.29	133000000	0	5
DYNPEQNEDNVLAR	sp|P04967|PSAB_MAIZE	HD568-1	838.879	2	930.464	1	y8	54.15	46283292	0	5
DYNPEQNEDNVLAR	sp|P04967|PSAB_MAIZE	HD568-2	838.879	2	930.464	1	y8	53.68	49287664	1088464	5
DYNPEQNEDNVLAR	sp|P04967|PSAB_MAIZE	HD568-3	838.879	2	930.464	1	y8	53.48	48196960	1191573	5
DYNPEQNEDNVLAR	sp|P04967|PSAB_MAIZE	N95-1	838.879	2	930.464	1	y8	53.5	164000000	0	5
DYNPEQNEDNVLAR	sp|P04967|PSAB_MAIZE	N95-2	838.879	2	930.464	1	y8	53.22	160000000	0	5
DYNPEQNEDNVLAR	sp|P04967|PSAB_MAIZE	N95-3	838.879	2	930.464	1	y8	53.23	155000000	0	5
DYNPEQNEDNVLAR	sp|P04967|PSAB_MAIZE	Z58-1	838.879	2	930.464	1	y8	53.73	75584544	0	5
DYNPEQNEDNVLAR	sp|P04967|PSAB_MAIZE	Z58-2	838.879	2	930.464	1	y8	53.56	72113312	0	5
DYNPEQNEDNVLAR	sp|P04967|PSAB_MAIZE	Z58-3	838.879	2	930.464	1	y8	53.69	72842384	0	5
DYNPEQNEDNVLAR	sp|P04967|PSAB_MAIZE	ZD808-1	838.879	2	930.464	1	y8	53.82	120000000	0	5
DYNPEQNEDNVLAR	sp|P04967|PSAB_MAIZE	ZD808-2	838.879	2	930.464	1	y8	53.84	112000000	0	5
DYNPEQNEDNVLAR	sp|P04967|PSAB_MAIZE	ZD808-3	838.879	2	930.464	1	y8	54.1	104000000	0	5
DYNPEQNEDNVLAR	sp|P04967|PSAB_MAIZE	ZD909-1	838.879	2	930.464	1	y8	53.9	83304680	0	5
DYNPEQNEDNVLAR	sp|P04967|PSAB_MAIZE	ZD909-2	838.879	2	930.464	1	y8	53.78	84068184	0	5
DYNPEQNEDNVLAR	sp|P04967|PSAB_MAIZE	ZD909-3	838.879	2	930.464	1	y8	54.13	80712536	0	5
DYNPEQNEDNVLAR	sp|P04967|PSAB_MAIZE	CL11-1	838.879	2	572.351	1	y5	53.2	78380280	0	8
DYNPEQNEDNVLAR	sp|P04967|PSAB_MAIZE	CL11-2	838.879	2	572.351	1	y5	53.1	81916432	584603	8
DYNPEQNEDNVLAR	sp|P04967|PSAB_MAIZE	CL11-3	838.879	2	572.351	1	y5	53.29	76761920	0	8
DYNPEQNEDNVLAR	sp|P04967|PSAB_MAIZE	HD568-1	838.879	2	572.351	1	y5	54.11	24792202	0	8
DYNPEQNEDNVLAR	sp|P04967|PSAB_MAIZE	HD568-2	838.879	2	572.351	1	y5	53.68	26320244	0	8
DYNPEQNEDNVLAR	sp|P04967|PSAB_MAIZE	HD568-3	838.879	2	572.351	1	y5	53.48	25911778	451541	8
DYNPEQNEDNVLAR	sp|P04967|PSAB_MAIZE	N95-1	838.879	2	572.351	1	y5	53.5	85914160	0	8
DYNPEQNEDNVLAR	sp|P04967|PSAB_MAIZE	N95-2	838.879	2	572.351	1	y5	53.22	84582056	0	8
DYNPEQNEDNVLAR	sp|P04967|PSAB_MAIZE	N95-3	838.879	2	572.351	1	y5	53.23	84479112	0	8
DYNPEQNEDNVLAR	sp|P04967|PSAB_MAIZE	Z58-1	838.879	2	572.351	1	y5	53.77	39782776	0	8
DYNPEQNEDNVLAR	sp|P04967|PSAB_MAIZE	Z58-2	838.879	2	572.351	1	y5	53.56	39193052	0	8
DYNPEQNEDNVLAR	sp|P04967|PSAB_MAIZE	Z58-3	838.879	2	572.351	1	y5	53.66	39536204	0	8
DYNPEQNEDNVLAR	sp|P04967|PSAB_MAIZE	ZD808-1	838.879	2	572.351	1	y5	53.82	66010156	0	8
DYNPEQNEDNVLAR	sp|P04967|PSAB_MAIZE	ZD808-2	838.879	2	572.351	1	y5	53.84	61602464	0	8
DYNPEQNEDNVLAR	sp|P04967|PSAB_MAIZE	ZD808-3	838.879	2	572.351	1	y5	54.02	56296316	0	8
DYNPEQNEDNVLAR	sp|P04967|PSAB_MAIZE	ZD909-1	838.879	2	572.351	1	y5	53.9	44219284	0	8
DYNPEQNEDNVLAR	sp|P04967|PSAB_MAIZE	ZD909-2	838.879	2	572.351	1	y5	53.78	44302432	0	8
DYNPEQNEDNVLAR	sp|P04967|PSAB_MAIZE	ZD909-3	838.879	2	572.351	1	y5	54.09	42387392	0	8
DYNPEQNEDNVLAR	sp|P04967|PSAB_MAIZE	CL11-1	838.879	2	279.098	1	b2	53.28	94727816	394519	7
DYNPEQNEDNVLAR	sp|P04967|PSAB_MAIZE	CL11-2	838.879	2	279.098	1	b2	53.1	95686456	1820677	7
DYNPEQNEDNVLAR	sp|P04967|PSAB_MAIZE	CL11-3	838.879	2	279.098	1	b2	53.29	89671168	0	7
DYNPEQNEDNVLAR	sp|P04967|PSAB_MAIZE	HD568-1	838.879	2	279.098	1	b2	54.11	29355386	0	7
DYNPEQNEDNVLAR	sp|P04967|PSAB_MAIZE	HD568-2	838.879	2	279.098	1	b2	53.64	31412380	0	7
DYNPEQNEDNVLAR	sp|P04967|PSAB_MAIZE	HD568-3	838.879	2	279.098	1	b2	53.52	30990488	808700	7
DYNPEQNEDNVLAR	sp|P04967|PSAB_MAIZE	N95-1	838.879	2	279.098	1	b2	53.58	107000000	0	7
DYNPEQNEDNVLAR	sp|P04967|PSAB_MAIZE	N95-2	838.879	2	279.098	1	b2	53.22	104000000	0	7
DYNPEQNEDNVLAR	sp|P04967|PSAB_MAIZE	N95-3	838.879	2	279.098	1	b2	53.23	103000000	0	7
DYNPEQNEDNVLAR	sp|P04967|PSAB_MAIZE	Z58-1	838.879	2	279.098	1	b2	53.73	48053208	0	7
DYNPEQNEDNVLAR	sp|P04967|PSAB_MAIZE	Z58-2	838.879	2	279.098	1	b2	53.52	46811744	0	7
DYNPEQNEDNVLAR	sp|P04967|PSAB_MAIZE	Z58-3	838.879	2	279.098	1	b2	53.69	47070128	0	7
DYNPEQNEDNVLAR	sp|P04967|PSAB_MAIZE	ZD808-1	838.879	2	279.098	1	b2	53.82	77866184	0	7
DYNPEQNEDNVLAR	sp|P04967|PSAB_MAIZE	ZD808-2	838.879	2	279.098	1	b2	53.84	71616168	0	7
DYNPEQNEDNVLAR	sp|P04967|PSAB_MAIZE	ZD808-3	838.879	2	279.098	1	b2	54.06	67124456	0	7
DYNPEQNEDNVLAR	sp|P04967|PSAB_MAIZE	ZD909-1	838.879	2	279.098	1	b2	53.9	54067712	0	7
DYNPEQNEDNVLAR	sp|P04967|PSAB_MAIZE	ZD909-2	838.879	2	279.098	1	b2	53.82	54245888	0	7
DYNPEQNEDNVLAR	sp|P04967|PSAB_MAIZE	ZD909-3	838.879	2	279.098	1	b2	54.09	52300208	0	7
LMPDKK	sp|P04967|PSAB_MAIZE	CL11-1	366.21	2	366.21	2	precursor	7.38	117000000	3643976	1
LMPDKK	sp|P04967|PSAB_MAIZE	CL11-2	366.21	2	366.21	2	precursor	7.36	106000000	2723212	1
LMPDKK	sp|P04967|PSAB_MAIZE	CL11-3	366.21	2	366.21	2	precursor	7.16	95303696	3606547	1
LMPDKK	sp|P04967|PSAB_MAIZE	HD568-1	366.21	2	366.21	2	precursor	7.5	24700616	3516511	1
LMPDKK	sp|P04967|PSAB_MAIZE	HD568-2	366.21	2	366.21	2	precursor	7.47	25257296	1927563	1
LMPDKK	sp|P04967|PSAB_MAIZE	HD568-3	366.21	2	366.21	2	precursor	7.5	20658182	694790	1
LMPDKK	sp|P04967|PSAB_MAIZE	N95-1	366.21	2	366.21	2	precursor	7.49	189000000	2280646	1
LMPDKK	sp|P04967|PSAB_MAIZE	N95-2	366.21	2	366.21	2	precursor	7.3	147000000	2170938	1
LMPDKK	sp|P04967|PSAB_MAIZE	N95-3	366.21	2	366.21	2	precursor	7.31	150000000	2603905	1
LMPDKK	sp|P04967|PSAB_MAIZE	Z58-1	366.21	2	366.21	2	precursor	7.43	43823136	2221171	1
LMPDKK	sp|P04967|PSAB_MAIZE	Z58-2	366.21	2	366.21	2	precursor	7.39	29952106	2510782	1
LMPDKK	sp|P04967|PSAB_MAIZE	Z58-3	366.21	2	366.21	2	precursor	7.35	44013040	1097847	1
LMPDKK	sp|P04967|PSAB_MAIZE	ZD808-1	366.21	2	366.21	2	precursor	7.35	132000000	1170515	1
LMPDKK	sp|P04967|PSAB_MAIZE	ZD808-2	366.21	2	366.21	2	precursor	7.39	116000000	1512648	1
LMPDKK	sp|P04967|PSAB_MAIZE	ZD808-3	366.21	2	366.21	2	precursor	7.44	109000000	516055	1
LMPDKK	sp|P04967|PSAB_MAIZE	ZD909-1	366.21	2	366.21	2	precursor	7.34	60062416	0	1
LMPDKK	sp|P04967|PSAB_MAIZE	ZD909-2	366.21	2	366.21	2	precursor	6.81	75709864	1890178	1
LMPDKK	sp|P04967|PSAB_MAIZE	ZD909-3	366.21	2	366.21	2	precursor	7.47	66620428	2529790	1
LMPDKK	sp|P04967|PSAB_MAIZE	CL11-1	366.21	2	366.711	2	precursor [M+1]	7.38	49450988	3097120	2
LMPDKK	sp|P04967|PSAB_MAIZE	CL11-2	366.21	2	366.711	2	precursor [M+1]	7.36	47078364	2531312	2
LMPDKK	sp|P04967|PSAB_MAIZE	CL11-3	366.21	2	366.711	2	precursor [M+1]	7.16	41882352	0	2
LMPDKK	sp|P04967|PSAB_MAIZE	HD568-1	366.21	2	366.711	2	precursor [M+1]	7.5	13479730	1829118	2
LMPDKK	sp|P04967|PSAB_MAIZE	HD568-2	366.21	2	366.711	2	precursor [M+1]	7.43	12105964	1644493	2
LMPDKK	sp|P04967|PSAB_MAIZE	HD568-3	366.21	2	366.711	2	precursor [M+1]	7.42	10917051	0	2
LMPDKK	sp|P04967|PSAB_MAIZE	N95-1	366.21	2	366.711	2	precursor [M+1]	7.49	78412560	3873434	2
LMPDKK	sp|P04967|PSAB_MAIZE	N95-2	366.21	2	366.711	2	precursor [M+1]	7.3	64015896	4965062	2
LMPDKK	sp|P04967|PSAB_MAIZE	N95-3	366.21	2	366.711	2	precursor [M+1]	7.31	61971212	3188051	2
LMPDKK	sp|P04967|PSAB_MAIZE	Z58-1	366.21	2	366.711	2	precursor [M+1]	7.47	22381682	686916	2
LMPDKK	sp|P04967|PSAB_MAIZE	Z58-2	366.21	2	366.711	2	precursor [M+1]	7.43	16432336	0	2
LMPDKK	sp|P04967|PSAB_MAIZE	Z58-3	366.21	2	366.711	2	precursor [M+1]	7.35	16293410	1340989	2
LMPDKK	sp|P04967|PSAB_MAIZE	ZD808-1	366.21	2	366.711	2	precursor [M+1]	7.35	58637764	1274727	2
LMPDKK	sp|P04967|PSAB_MAIZE	ZD808-2	366.21	2	366.711	2	precursor [M+1]	7.39	51957924	1388573	2
LMPDKK	sp|P04967|PSAB_MAIZE	ZD808-3	366.21	2	366.711	2	precursor [M+1]	7.44	44870080	1943926	2
LMPDKK	sp|P04967|PSAB_MAIZE	ZD909-1	366.21	2	366.711	2	precursor [M+1]	7.34	19124924	0	2
LMPDKK	sp|P04967|PSAB_MAIZE	ZD909-2	366.21	2	366.711	2	precursor [M+1]	6.81	22807352	1512172	2
LMPDKK	sp|P04967|PSAB_MAIZE	ZD909-3	366.21	2	366.711	2	precursor [M+1]	7.47	21761638	616491	2
LMPDKK	sp|P04967|PSAB_MAIZE	CL11-1	366.21	2	367.211	2	precursor [M+2]	7.38	16455714	2193130	5
LMPDKK	sp|P04967|PSAB_MAIZE	CL11-2	366.21	2	367.211	2	precursor [M+2]	7.4	16717578	0	5
LMPDKK	sp|P04967|PSAB_MAIZE	CL11-3	366.21	2	367.211	2	precursor [M+2]	7.2	12913442	1820586	5
LMPDKK	sp|P04967|PSAB_MAIZE	HD568-1	366.21	2	367.211	2	precursor [M+2]	7.5	1881925	0	5
LMPDKK	sp|P04967|PSAB_MAIZE	HD568-2	366.21	2	367.211	2	precursor [M+2]	7.43	1969026	0	6
LMPDKK	sp|P04967|PSAB_MAIZE	HD568-3	366.21	2	367.211	2	precursor [M+2]	7.62	1368190	0	6
LMPDKK	sp|P04967|PSAB_MAIZE	N95-1	366.21	2	367.211	2	precursor [M+2]	7.49	24783766	3330129	5
LMPDKK	sp|P04967|PSAB_MAIZE	N95-2	366.21	2	367.211	2	precursor [M+2]	7.35	21152056	1946490	5
LMPDKK	sp|P04967|PSAB_MAIZE	N95-3	366.21	2	367.211	2	precursor [M+2]	7.31	22106868	2742050	5
LMPDKK	sp|P04967|PSAB_MAIZE	Z58-1	366.21	2	367.211	2	precursor [M+2]	7.43	2552164	1598568	6
LMPDKK	sp|P04967|PSAB_MAIZE	Z58-2	366.21	2	367.211	2	precursor [M+2]	7.39	4123252	0	6
LMPDKK	sp|P04967|PSAB_MAIZE	Z58-3	366.21	2	367.211	2	precursor [M+2]	7.31	2386240	169798	6
LMPDKK	sp|P04967|PSAB_MAIZE	ZD808-1	366.21	2	367.211	2	precursor [M+2]	7.35	19214910	0	5
LMPDKK	sp|P04967|PSAB_MAIZE	ZD808-2	366.21	2	367.211	2	precursor [M+2]	7.36	18249124	244862	5
LMPDKK	sp|P04967|PSAB_MAIZE	ZD808-3	366.21	2	367.211	2	precursor [M+2]	7.44	15390828	1962124	5
LMPDKK	sp|P04967|PSAB_MAIZE	ZD909-1	366.21	2	367.211	2	precursor [M+2]	7.34	1549479	0	6
LMPDKK	sp|P04967|PSAB_MAIZE	ZD909-2	366.21	2	367.211	2	precursor [M+2]	6.77	4455399	0	5
LMPDKK	sp|P04967|PSAB_MAIZE	ZD909-3	366.21	2	367.211	2	precursor [M+2]	7.39	3345533	0	6
LMPDKK	sp|P04967|PSAB_MAIZE	CL11-1	366.21	2	618.328	1	y5	7.38	2966246	0	8
LMPDKK	sp|P04967|PSAB_MAIZE	CL11-2	366.21	2	618.328	1	y5	7.36	2718092	0	8
LMPDKK	sp|P04967|PSAB_MAIZE	CL11-3	366.21	2	618.328	1	y5	7.16	2611862	0	8
LMPDKK	sp|P04967|PSAB_MAIZE	HD568-1	366.21	2	618.328	1	y5	7.46	144556	0	7
LMPDKK	sp|P04967|PSAB_MAIZE	HD568-2	366.21	2	618.328	1	y5	7.32	59335	0	8
LMPDKK	sp|P04967|PSAB_MAIZE	HD568-3	366.21	2	618.328	1	y5	6.96	0	0	0
LMPDKK	sp|P04967|PSAB_MAIZE	N95-1	366.21	2	618.328	1	y5	7.5	5082685	0	8
LMPDKK	sp|P04967|PSAB_MAIZE	N95-2	366.21	2	618.328	1	y5	7.29	4027252	0	8
LMPDKK	sp|P04967|PSAB_MAIZE	N95-3	366.21	2	618.328	1	y5	7.34	3974886	0	8
LMPDKK	sp|P04967|PSAB_MAIZE	Z58-1	366.21	2	618.328	1	y5	7.43	885170	0	8
LMPDKK	sp|P04967|PSAB_MAIZE	Z58-2	366.21	2	618.328	1	y5	7.39	542059	0	8
LMPDKK	sp|P04967|PSAB_MAIZE	Z58-3	366.21	2	618.328	1	y5	7.31	445099	0	8
LMPDKK	sp|P04967|PSAB_MAIZE	ZD808-1	366.21	2	618.328	1	y5	7.39	3452251	0	8
LMPDKK	sp|P04967|PSAB_MAIZE	ZD808-2	366.21	2	618.328	1	y5	7.38	3208175	0	8
LMPDKK	sp|P04967|PSAB_MAIZE	ZD808-3	366.21	2	618.328	1	y5	7.48	2730816	0	8
LMPDKK	sp|P04967|PSAB_MAIZE	ZD909-1	366.21	2	618.328	1	y5	7.26	285975	0	8
LMPDKK	sp|P04967|PSAB_MAIZE	ZD909-2	366.21	2	618.328	1	y5	6.66	374902	0	8
LMPDKK	sp|P04967|PSAB_MAIZE	ZD909-3	366.21	2	618.328	1	y5	7.47	533214	0	7
LMPDKK	sp|P04967|PSAB_MAIZE	CL11-1	366.21	2	487.288	1	y4	7.38	31180696	0	3
LMPDKK	sp|P04967|PSAB_MAIZE	CL11-2	366.21	2	487.288	1	y4	7.36	26020846	409390	3
LMPDKK	sp|P04967|PSAB_MAIZE	CL11-3	366.21	2	487.288	1	y4	7.16	25123594	0	3
LMPDKK	sp|P04967|PSAB_MAIZE	HD568-1	366.21	2	487.288	1	y4	7.46	3113889	0	4
LMPDKK	sp|P04967|PSAB_MAIZE	HD568-2	366.21	2	487.288	1	y4	7.4	3147104	0	4
LMPDKK	sp|P04967|PSAB_MAIZE	HD568-3	366.21	2	487.288	1	y4	7.38	2261961	0	4
LMPDKK	sp|P04967|PSAB_MAIZE	N95-1	366.21	2	487.288	1	y4	7.47	51191952	0	3
LMPDKK	sp|P04967|PSAB_MAIZE	N95-2	366.21	2	487.288	1	y4	7.32	41491024	0	3
LMPDKK	sp|P04967|PSAB_MAIZE	N95-3	366.21	2	487.288	1	y4	7.34	40516292	0	3
LMPDKK	sp|P04967|PSAB_MAIZE	Z58-1	366.21	2	487.288	1	y4	7.43	9782696	0	3
LMPDKK	sp|P04967|PSAB_MAIZE	Z58-2	366.21	2	487.288	1	y4	7.39	7097515	0	4
LMPDKK	sp|P04967|PSAB_MAIZE	Z58-3	366.21	2	487.288	1	y4	7.31	6996876	0	3
LMPDKK	sp|P04967|PSAB_MAIZE	ZD808-1	366.21	2	487.288	1	y4	7.35	35646744	0	3
LMPDKK	sp|P04967|PSAB_MAIZE	ZD808-2	366.21	2	487.288	1	y4	7.41	31886436	0	3
LMPDKK	sp|P04967|PSAB_MAIZE	ZD808-3	366.21	2	487.288	1	y4	7.45	29047984	0	3
LMPDKK	sp|P04967|PSAB_MAIZE	ZD909-1	366.21	2	487.288	1	y4	7.3	5380555	0	4
LMPDKK	sp|P04967|PSAB_MAIZE	ZD909-2	366.21	2	487.288	1	y4	6.66	6058188	0	4
LMPDKK	sp|P04967|PSAB_MAIZE	ZD909-3	366.21	2	487.288	1	y4	7.43	5892657	0	4
LMPDKK	sp|P04967|PSAB_MAIZE	CL11-1	366.21	2	390.235	1	y3	7.35	4034259	0	7
LMPDKK	sp|P04967|PSAB_MAIZE	CL11-2	366.21	2	390.235	1	y3	7.36	3407997	0	7
LMPDKK	sp|P04967|PSAB_MAIZE	CL11-3	366.21	2	390.235	1	y3	7.16	3597008	0	7
LMPDKK	sp|P04967|PSAB_MAIZE	HD568-1	366.21	2	390.235	1	y3	7.54	133809	0	8
LMPDKK	sp|P04967|PSAB_MAIZE	HD568-2	366.21	2	390.235	1	y3	7.36	292151	0	7
LMPDKK	sp|P04967|PSAB_MAIZE	HD568-3	366.21	2	390.235	1	y3	7.34	302436	0	7
LMPDKK	sp|P04967|PSAB_MAIZE	N95-1	366.21	2	390.235	1	y3	7.49	6818870	0	6
LMPDKK	sp|P04967|PSAB_MAIZE	N95-2	366.21	2	390.235	1	y3	7.32	5352756	0	6
LMPDKK	sp|P04967|PSAB_MAIZE	N95-3	366.21	2	390.235	1	y3	7.33	5392525	0	6
LMPDKK	sp|P04967|PSAB_MAIZE	Z58-1	366.21	2	390.235	1	y3	7.43	1001197	0	7
LMPDKK	sp|P04967|PSAB_MAIZE	Z58-2	366.21	2	390.235	1	y3	7.43	910583	0	7
LMPDKK	sp|P04967|PSAB_MAIZE	Z58-3	366.21	2	390.235	1	y3	7.35	734784	0	7
LMPDKK	sp|P04967|PSAB_MAIZE	ZD808-1	366.21	2	390.235	1	y3	7.39	4973769	0	6
LMPDKK	sp|P04967|PSAB_MAIZE	ZD808-2	366.21	2	390.235	1	y3	7.42	4445124	0	7
LMPDKK	sp|P04967|PSAB_MAIZE	ZD808-3	366.21	2	390.235	1	y3	7.45	4138296	0	7
LMPDKK	sp|P04967|PSAB_MAIZE	ZD909-1	366.21	2	390.235	1	y3	7.34	557223	0	7
LMPDKK	sp|P04967|PSAB_MAIZE	ZD909-2	366.21	2	390.235	1	y3	6.62	651692	0	7
LMPDKK	sp|P04967|PSAB_MAIZE	ZD909-3	366.21	2	390.235	1	y3	7.43	522480	0	8
LMPDKK	sp|P04967|PSAB_MAIZE	CL11-1	366.21	2	275.208	1	y2	7.38	20691556	16716	4
LMPDKK	sp|P04967|PSAB_MAIZE	CL11-2	366.21	2	275.208	1	y2	7.36	17847618	0	4
LMPDKK	sp|P04967|PSAB_MAIZE	CL11-3	366.21	2	275.208	1	y2	7.16	16551302	0	4
LMPDKK	sp|P04967|PSAB_MAIZE	HD568-1	366.21	2	275.208	1	y2	7.46	1846649	0	6
LMPDKK	sp|P04967|PSAB_MAIZE	HD568-2	366.21	2	275.208	1	y2	7.36	2102908	0	5
LMPDKK	sp|P04967|PSAB_MAIZE	HD568-3	366.21	2	275.208	1	y2	7.38	1524190	0	5
LMPDKK	sp|P04967|PSAB_MAIZE	N95-1	366.21	2	275.208	1	y2	7.49	32695054	0	4
LMPDKK	sp|P04967|PSAB_MAIZE	N95-2	366.21	2	275.208	1	y2	7.32	26462508	261470	4
LMPDKK	sp|P04967|PSAB_MAIZE	N95-3	366.21	2	275.208	1	y2	7.34	26048322	0	4
LMPDKK	sp|P04967|PSAB_MAIZE	Z58-1	366.21	2	275.208	1	y2	7.43	6126492	0	5
LMPDKK	sp|P04967|PSAB_MAIZE	Z58-2	366.21	2	275.208	1	y2	7.43	4501464	0	5
LMPDKK	sp|P04967|PSAB_MAIZE	Z58-3	366.21	2	275.208	1	y2	7.31	4622833	0	5
LMPDKK	sp|P04967|PSAB_MAIZE	ZD808-1	366.21	2	275.208	1	y2	7.35	23887716	0	4
LMPDKK	sp|P04967|PSAB_MAIZE	ZD808-2	366.21	2	275.208	1	y2	7.42	21707518	0	4
LMPDKK	sp|P04967|PSAB_MAIZE	ZD808-3	366.21	2	275.208	1	y2	7.45	19235696	0	4
LMPDKK	sp|P04967|PSAB_MAIZE	ZD909-1	366.21	2	275.208	1	y2	7.3	3463456	0	5
LMPDKK	sp|P04967|PSAB_MAIZE	ZD909-2	366.21	2	275.208	1	y2	6.66	3796115	0	6
LMPDKK	sp|P04967|PSAB_MAIZE	ZD909-3	366.21	2	275.208	1	y2	7.43	4044762	0	5
LMPDKK	sp|P04967|PSAB_MAIZE	CL11-1	366.21	2	147.113	1	y1	7.38	4611594	2672583	6
LMPDKK	sp|P04967|PSAB_MAIZE	CL11-2	366.21	2	147.113	1	y1	7.36	4128286	2247661	6
LMPDKK	sp|P04967|PSAB_MAIZE	CL11-3	366.21	2	147.113	1	y1	7.16	3952398	1910722	6
LMPDKK	sp|P04967|PSAB_MAIZE	HD568-1	366.21	2	147.113	1	y1	7.54	7694197	1239695	3
LMPDKK	sp|P04967|PSAB_MAIZE	HD568-2	366.21	2	147.113	1	y1	7.43	6996214	1048746	3
LMPDKK	sp|P04967|PSAB_MAIZE	HD568-3	366.21	2	147.113	1	y1	7.42	6665112	650909	3
LMPDKK	sp|P04967|PSAB_MAIZE	N95-1	366.21	2	147.113	1	y1	7.47	6352354	1653939	7
LMPDKK	sp|P04967|PSAB_MAIZE	N95-2	366.21	2	147.113	1	y1	7.33	4635991	2160873	7
LMPDKK	sp|P04967|PSAB_MAIZE	N95-3	366.21	2	147.113	1	y1	7.33	4848643	1717665	7
LMPDKK	sp|P04967|PSAB_MAIZE	Z58-1	366.21	2	147.113	1	y1	7.51	8790772	1479301	4
LMPDKK	sp|P04967|PSAB_MAIZE	Z58-2	366.21	2	147.113	1	y1	7.47	7150069	1868330	3
LMPDKK	sp|P04967|PSAB_MAIZE	Z58-3	366.21	2	147.113	1	y1	7.39	6927776	1461788	4
LMPDKK	sp|P04967|PSAB_MAIZE	ZD808-1	366.21	2	147.113	1	y1	7.39	4821345	2452564	7
LMPDKK	sp|P04967|PSAB_MAIZE	ZD808-2	366.21	2	147.113	1	y1	7.41	4482865	1936688	6
LMPDKK	sp|P04967|PSAB_MAIZE	ZD808-3	366.21	2	147.113	1	y1	7.48	4303450	1670226	6
LMPDKK	sp|P04967|PSAB_MAIZE	ZD909-1	366.21	2	147.113	1	y1	7.38	12464209	656820	3
LMPDKK	sp|P04967|PSAB_MAIZE	ZD909-2	366.21	2	147.113	1	y1	6.81	13106833	1202846	3
LMPDKK	sp|P04967|PSAB_MAIZE	ZD909-3	366.21	2	147.113	1	y1	7.51	13710694	1987686	3
LMPDKK	sp|P04967|PSAB_MAIZE	CL11-1	374.207	2	374.207	2	precursor	4.07	7819119	5203435	1
LMPDKK	sp|P04967|PSAB_MAIZE	CL11-2	374.207	2	374.207	2	precursor	3.88	38725	76572	5
LMPDKK	sp|P04967|PSAB_MAIZE	CL11-3	374.207	2	374.207	2	precursor	3.91	1897847	826006	1
LMPDKK	sp|P04967|PSAB_MAIZE	HD568-1	374.207	2	374.207	2	precursor	4.18	27719480	4663748	1
LMPDKK	sp|P04967|PSAB_MAIZE	HD568-2	374.207	2	374.207	2	precursor	3.8	6594050	75528	1
LMPDKK	sp|P04967|PSAB_MAIZE	HD568-3	374.207	2	374.207	2	precursor	4.08	6971196	1426484	1
LMPDKK	sp|P04967|PSAB_MAIZE	N95-1	374.207	2	374.207	2	precursor	3.87	295286	327800	4
LMPDKK	sp|P04967|PSAB_MAIZE	N95-2	374.207	2	374.207	2	precursor	3.88	173264	153502	3
LMPDKK	sp|P04967|PSAB_MAIZE	N95-3	374.207	2	374.207	2	precursor	4.16	3169830	3869950	1
LMPDKK	sp|P04967|PSAB_MAIZE	Z58-1	374.207	2	374.207	2	precursor	4.23	55778724	6334706	1
LMPDKK	sp|P04967|PSAB_MAIZE	Z58-2	374.207	2	374.207	2	precursor	4.23	50209432	3948435	1
LMPDKK	sp|P04967|PSAB_MAIZE	Z58-3	374.207	2	374.207	2	precursor	3.84	1111925	137339	2
LMPDKK	sp|P04967|PSAB_MAIZE	ZD808-1	374.207	2	374.207	2	precursor	4.19	6921121	5051768	1
LMPDKK	sp|P04967|PSAB_MAIZE	ZD808-2	374.207	2	374.207	2	precursor	3.89	1039537	1183146	2
LMPDKK	sp|P04967|PSAB_MAIZE	ZD808-3	374.207	2	374.207	2	precursor	3.89	184708	350804	3
LMPDKK	sp|P04967|PSAB_MAIZE	ZD909-1	374.207	2	374.207	2	precursor	4.14	39344072	1508522	1
LMPDKK	sp|P04967|PSAB_MAIZE	ZD909-2	374.207	2	374.207	2	precursor	3.73	39703192	3670461	1
LMPDKK	sp|P04967|PSAB_MAIZE	ZD909-3	374.207	2	374.207	2	precursor	4.27	45174568	3705502	1
LMPDKK	sp|P04967|PSAB_MAIZE	CL11-1	374.207	2	374.709	2	precursor [M+1]	4.07	2866376	3458792	2
LMPDKK	sp|P04967|PSAB_MAIZE	CL11-2	374.207	2	374.709	2	precursor [M+1]	3.85	5753	31749	7
LMPDKK	sp|P04967|PSAB_MAIZE	CL11-3	374.207	2	374.709	2	precursor [M+1]	3.91	1498165	182539	2
LMPDKK	sp|P04967|PSAB_MAIZE	HD568-1	374.207	2	374.709	2	precursor [M+1]	4.18	11400738	756155	2
LMPDKK	sp|P04967|PSAB_MAIZE	HD568-2	374.207	2	374.709	2	precursor [M+1]	3.8	795183	41159	4
LMPDKK	sp|P04967|PSAB_MAIZE	HD568-3	374.207	2	374.709	2	precursor [M+1]	4.08	3301606	373729	2
LMPDKK	sp|P04967|PSAB_MAIZE	N95-1	374.207	2	374.709	2	precursor [M+1]	3.87	325734	172250	3
LMPDKK	sp|P04967|PSAB_MAIZE	N95-2	374.207	2	374.709	2	precursor [M+1]	3.85	0	0	0
LMPDKK	sp|P04967|PSAB_MAIZE	N95-3	374.207	2	374.709	2	precursor [M+1]	4.16	1844730	544468	2
LMPDKK	sp|P04967|PSAB_MAIZE	Z58-1	374.207	2	374.709	2	precursor [M+1]	4.23	20617808	1609523	2
LMPDKK	sp|P04967|PSAB_MAIZE	Z58-2	374.207	2	374.709	2	precursor [M+1]	4.27	20631342	1500156	2
LMPDKK	sp|P04967|PSAB_MAIZE	Z58-3	374.207	2	374.709	2	precursor [M+1]	3.8	0	0	0
LMPDKK	sp|P04967|PSAB_MAIZE	ZD808-1	374.207	2	374.709	2	precursor [M+1]	4.19	3766106	2287818	2
LMPDKK	sp|P04967|PSAB_MAIZE	ZD808-2	374.207	2	374.709	2	precursor [M+1]	3.9	6074	32422	8
LMPDKK	sp|P04967|PSAB_MAIZE	ZD808-3	374.207	2	374.709	2	precursor [M+1]	3.87	0	0	0
LMPDKK	sp|P04967|PSAB_MAIZE	ZD909-1	374.207	2	374.709	2	precursor [M+1]	4.14	19678590	726498	2
LMPDKK	sp|P04967|PSAB_MAIZE	ZD909-2	374.207	2	374.709	2	precursor [M+1]	3.73	16019440	935642	2
LMPDKK	sp|P04967|PSAB_MAIZE	ZD909-3	374.207	2	374.709	2	precursor [M+1]	4.23	21278062	1207981	2
LMPDKK	sp|P04967|PSAB_MAIZE	CL11-1	374.207	2	375.208	2	precursor [M+2]	4.06	2498580	1105128	3
LMPDKK	sp|P04967|PSAB_MAIZE	CL11-2	374.207	2	375.208	2	precursor [M+2]	3.85	75189	72530	4
LMPDKK	sp|P04967|PSAB_MAIZE	CL11-3	374.207	2	375.208	2	precursor [M+2]	3.91	966370	710282	3
LMPDKK	sp|P04967|PSAB_MAIZE	HD568-1	374.207	2	375.208	2	precursor [M+2]	4.11	2923385	500756	5
LMPDKK	sp|P04967|PSAB_MAIZE	HD568-2	374.207	2	375.208	2	precursor [M+2]	3.8	1299528	1955442	2
LMPDKK	sp|P04967|PSAB_MAIZE	HD568-3	374.207	2	375.208	2	precursor [M+2]	4.02	958092	174988	5
LMPDKK	sp|P04967|PSAB_MAIZE	N95-1	374.207	2	375.208	2	precursor [M+2]	3.87	7994540	2125962	1
LMPDKK	sp|P04967|PSAB_MAIZE	N95-2	374.207	2	375.208	2	precursor [M+2]	3.85	478290	824163	2
LMPDKK	sp|P04967|PSAB_MAIZE	N95-3	374.207	2	375.208	2	precursor [M+2]	4.08	1427229	1175852	3
LMPDKK	sp|P04967|PSAB_MAIZE	Z58-1	374.207	2	375.208	2	precursor [M+2]	4.23	5437137	138834	5
LMPDKK	sp|P04967|PSAB_MAIZE	Z58-2	374.207	2	375.208	2	precursor [M+2]	4.23	2044399	2251937	7
LMPDKK	sp|P04967|PSAB_MAIZE	Z58-3	374.207	2	375.208	2	precursor [M+2]	3.8	40881	946454	4
LMPDKK	sp|P04967|PSAB_MAIZE	ZD808-1	374.207	2	375.208	2	precursor [M+2]	4.07	2233785	1672094	3
LMPDKK	sp|P04967|PSAB_MAIZE	ZD808-2	374.207	2	375.208	2	precursor [M+2]	3.86	45241	313839	5
LMPDKK	sp|P04967|PSAB_MAIZE	ZD808-3	374.207	2	375.208	2	precursor [M+2]	3.88	596098	929796	2
LMPDKK	sp|P04967|PSAB_MAIZE	ZD909-1	374.207	2	375.208	2	precursor [M+2]	4.14	3795800	523892	5
LMPDKK	sp|P04967|PSAB_MAIZE	ZD909-2	374.207	2	375.208	2	precursor [M+2]	3.73	5136166	1104725	3
LMPDKK	sp|P04967|PSAB_MAIZE	ZD909-3	374.207	2	375.208	2	precursor [M+2]	4.27	2854088	2764515	6
LMPDKK	sp|P04967|PSAB_MAIZE	CL11-1	374.207	2	487.288	1	y4	4.07	2377531	279277	4
LMPDKK	sp|P04967|PSAB_MAIZE	CL11-2	374.207	2	487.288	1	y4	3.86	5354	0	8
LMPDKK	sp|P04967|PSAB_MAIZE	CL11-3	374.207	2	487.288	1	y4	3.91	486547	98796	4
LMPDKK	sp|P04967|PSAB_MAIZE	HD568-1	374.207	2	487.288	1	y4	4.21	6449698	0	3
LMPDKK	sp|P04967|PSAB_MAIZE	HD568-2	374.207	2	487.288	1	y4	3.8	4948	0	8
LMPDKK	sp|P04967|PSAB_MAIZE	HD568-3	374.207	2	487.288	1	y4	4.08	1772280	0	3
LMPDKK	sp|P04967|PSAB_MAIZE	N95-1	374.207	2	487.288	1	y4	3.86	20295	0	8
LMPDKK	sp|P04967|PSAB_MAIZE	N95-2	374.207	2	487.288	1	y4	3.86	14543	0	6
LMPDKK	sp|P04967|PSAB_MAIZE	N95-3	374.207	2	487.288	1	y4	4.16	778679	0	4
LMPDKK	sp|P04967|PSAB_MAIZE	Z58-1	374.207	2	487.288	1	y4	4.24	11540303	0	3
LMPDKK	sp|P04967|PSAB_MAIZE	Z58-2	374.207	2	487.288	1	y4	4.25	10161725	0	3
LMPDKK	sp|P04967|PSAB_MAIZE	Z58-3	374.207	2	487.288	1	y4	3.84	2881	0	7
LMPDKK	sp|P04967|PSAB_MAIZE	ZD808-1	374.207	2	487.288	1	y4	4.16	2080758	50722	4
LMPDKK	sp|P04967|PSAB_MAIZE	ZD808-2	374.207	2	487.288	1	y4	3.87	9073	0	6
LMPDKK	sp|P04967|PSAB_MAIZE	ZD808-3	374.207	2	487.288	1	y4	3.88	8148	0	7
LMPDKK	sp|P04967|PSAB_MAIZE	ZD909-1	374.207	2	487.288	1	y4	4.15	9533014	0	3
LMPDKK	sp|P04967|PSAB_MAIZE	ZD909-2	374.207	2	487.288	1	y4	3.73	4729275	0	4
LMPDKK	sp|P04967|PSAB_MAIZE	ZD909-3	374.207	2	487.288	1	y4	4.26	11308084	0	3
LMPDKK	sp|P04967|PSAB_MAIZE	CL11-1	374.207	2	275.208	1	y2	4.06	1846201	84986	5
LMPDKK	sp|P04967|PSAB_MAIZE	CL11-2	374.207	2	275.208	1	y2	3.86	95467	0	2
LMPDKK	sp|P04967|PSAB_MAIZE	CL11-3	374.207	2	275.208	1	y2	3.91	390741	4952	5
LMPDKK	sp|P04967|PSAB_MAIZE	HD568-1	374.207	2	275.208	1	y2	4.21	4371878	0	4
LMPDKK	sp|P04967|PSAB_MAIZE	HD568-2	374.207	2	275.208	1	y2	3.8	52906	0	5
LMPDKK	sp|P04967|PSAB_MAIZE	HD568-3	374.207	2	275.208	1	y2	4.08	1231612	0	4
LMPDKK	sp|P04967|PSAB_MAIZE	N95-1	374.207	2	275.208	1	y2	3.86	239717	0	5
LMPDKK	sp|P04967|PSAB_MAIZE	N95-2	374.207	2	275.208	1	y2	3.86	72615	0	5
LMPDKK	sp|P04967|PSAB_MAIZE	N95-3	374.207	2	275.208	1	y2	4.15	597047	0	5
LMPDKK	sp|P04967|PSAB_MAIZE	Z58-1	374.207	2	275.208	1	y2	4.26	7983482	0	4
LMPDKK	sp|P04967|PSAB_MAIZE	Z58-2	374.207	2	275.208	1	y2	4.25	7072633	0	4
LMPDKK	sp|P04967|PSAB_MAIZE	Z58-3	374.207	2	275.208	1	y2	3.84	42558	0	3
LMPDKK	sp|P04967|PSAB_MAIZE	ZD808-1	374.207	2	275.208	1	y2	4.14	1469804	106508	5
LMPDKK	sp|P04967|PSAB_MAIZE	ZD808-2	374.207	2	275.208	1	y2	3.87	59198	0	4
LMPDKK	sp|P04967|PSAB_MAIZE	ZD808-3	374.207	2	275.208	1	y2	3.88	66999	0	5
LMPDKK	sp|P04967|PSAB_MAIZE	ZD909-1	374.207	2	275.208	1	y2	4.15	6715024	0	4
LMPDKK	sp|P04967|PSAB_MAIZE	ZD909-2	374.207	2	275.208	1	y2	3.73	3690617	0	5
LMPDKK	sp|P04967|PSAB_MAIZE	ZD909-3	374.207	2	275.208	1	y2	4.28	7875885	0	4
LMPDKK	sp|P04967|PSAB_MAIZE	CL11-1	374.207	2	147.113	1	y1	4.08	484644	1273924	7
LMPDKK	sp|P04967|PSAB_MAIZE	CL11-2	374.207	2	147.113	1	y1	3.86	1750159	133779	1
LMPDKK	sp|P04967|PSAB_MAIZE	CL11-3	374.207	2	147.113	1	y1	3.91	272469	284139	6
LMPDKK	sp|P04967|PSAB_MAIZE	HD568-1	374.207	2	147.113	1	y1	4.17	954401	1450363	7
LMPDKK	sp|P04967|PSAB_MAIZE	HD568-2	374.207	2	147.113	1	y1	3.8	851743	273570	3
LMPDKK	sp|P04967|PSAB_MAIZE	HD568-3	374.207	2	147.113	1	y1	4.08	157260	574433	8
LMPDKK	sp|P04967|PSAB_MAIZE	N95-1	374.207	2	147.113	1	y1	3.86	2729188	448835	2
LMPDKK	sp|P04967|PSAB_MAIZE	N95-2	374.207	2	147.113	1	y1	3.86	1618383	296001	1
LMPDKK	sp|P04967|PSAB_MAIZE	N95-3	374.207	2	147.113	1	y1	4.15	283368	876883	6
LMPDKK	sp|P04967|PSAB_MAIZE	Z58-1	374.207	2	147.113	1	y1	4.34	3813492	2514753	6
LMPDKK	sp|P04967|PSAB_MAIZE	Z58-2	374.207	2	147.113	1	y1	4.31	3007893	2044011	5
LMPDKK	sp|P04967|PSAB_MAIZE	Z58-3	374.207	2	147.113	1	y1	3.84	1184794	285815	1
LMPDKK	sp|P04967|PSAB_MAIZE	ZD808-1	374.207	2	147.113	1	y1	4.25	289529	1629933	7
LMPDKK	sp|P04967|PSAB_MAIZE	ZD808-2	374.207	2	147.113	1	y1	3.87	1197392	265130	1
LMPDKK	sp|P04967|PSAB_MAIZE	ZD808-3	374.207	2	147.113	1	y1	3.88	1503399	214908	1
LMPDKK	sp|P04967|PSAB_MAIZE	ZD909-1	374.207	2	147.113	1	y1	4.23	1710982	1475215	7
LMPDKK	sp|P04967|PSAB_MAIZE	ZD909-2	374.207	2	147.113	1	y1	3.73	3142311	96770	6
LMPDKK	sp|P04967|PSAB_MAIZE	ZD909-3	374.207	2	147.113	1	y1	4.31	2859193	1418096	5
LMPDKK	sp|P04967|PSAB_MAIZE	CL11-1	374.207	2	261.127	1	b2	4.07	515796	77794	6
LMPDKK	sp|P04967|PSAB_MAIZE	CL11-2	374.207	2	261.127	1	b2	3.86	33683	0	6
LMPDKK	sp|P04967|PSAB_MAIZE	CL11-3	374.207	2	261.127	1	b2	3.91	63871	0	7
LMPDKK	sp|P04967|PSAB_MAIZE	HD568-1	374.207	2	261.127	1	b2	4.16	1474884	10551	6
LMPDKK	sp|P04967|PSAB_MAIZE	HD568-2	374.207	2	261.127	1	b2	3.81	8808	0	7
LMPDKK	sp|P04967|PSAB_MAIZE	HD568-3	374.207	2	261.127	1	b2	4.08	513702	11335	6
LMPDKK	sp|P04967|PSAB_MAIZE	N95-1	374.207	2	261.127	1	b2	3.86	41048	0	7
LMPDKK	sp|P04967|PSAB_MAIZE	N95-2	374.207	2	261.127	1	b2	3.86	12773	0	7
LMPDKK	sp|P04967|PSAB_MAIZE	N95-3	374.207	2	261.127	1	b2	4.15	190295	20160	7
LMPDKK	sp|P04967|PSAB_MAIZE	Z58-1	374.207	2	261.127	1	b2	4.24	2634845	31019	7
LMPDKK	sp|P04967|PSAB_MAIZE	Z58-2	374.207	2	261.127	1	b2	4.25	2276933	0	6
LMPDKK	sp|P04967|PSAB_MAIZE	Z58-3	374.207	2	261.127	1	b2	3.84	12965	0	6
LMPDKK	sp|P04967|PSAB_MAIZE	ZD808-1	374.207	2	261.127	1	b2	4.14	428914	11000	6
LMPDKK	sp|P04967|PSAB_MAIZE	ZD808-2	374.207	2	261.127	1	b2	3.87	8043	0	7
LMPDKK	sp|P04967|PSAB_MAIZE	ZD808-3	374.207	2	261.127	1	b2	3.88	12841	0	6
LMPDKK	sp|P04967|PSAB_MAIZE	ZD909-1	374.207	2	261.127	1	b2	4.13	2253088	24249	6
LMPDKK	sp|P04967|PSAB_MAIZE	ZD909-2	374.207	2	261.127	1	b2	3.73	1222323	0	7
LMPDKK	sp|P04967|PSAB_MAIZE	ZD909-3	374.207	2	261.127	1	b2	4.24	2599874	0	7
LMPDKK	sp|P04967|PSAB_MAIZE	CL11-1	374.207	2	197.129	1	b2 -64	4.08	319151	65775	8
LMPDKK	sp|P04967|PSAB_MAIZE	CL11-2	374.207	2	197.129	1	b2 -64	3.86	90076	0	3
LMPDKK	sp|P04967|PSAB_MAIZE	CL11-3	374.207	2	197.129	1	b2 -64	3.91	45192	0	8
LMPDKK	sp|P04967|PSAB_MAIZE	HD568-1	374.207	2	197.129	1	b2 -64	4.15	776885	0	8
LMPDKK	sp|P04967|PSAB_MAIZE	HD568-2	374.207	2	197.129	1	b2 -64	3.8	48393	0	6
LMPDKK	sp|P04967|PSAB_MAIZE	HD568-3	374.207	2	197.129	1	b2 -64	4.07	224488	0	7
LMPDKK	sp|P04967|PSAB_MAIZE	N95-1	374.207	2	197.129	1	b2 -64	3.86	219839	0	6
LMPDKK	sp|P04967|PSAB_MAIZE	N95-2	374.207	2	197.129	1	b2 -64	3.86	121446	0	4
LMPDKK	sp|P04967|PSAB_MAIZE	N95-3	374.207	2	197.129	1	b2 -64	4.15	135067	0	8
LMPDKK	sp|P04967|PSAB_MAIZE	Z58-1	374.207	2	197.129	1	b2 -64	4.21	1308760	0	8
LMPDKK	sp|P04967|PSAB_MAIZE	Z58-2	374.207	2	197.129	1	b2 -64	4.24	1108191	0	8
LMPDKK	sp|P04967|PSAB_MAIZE	Z58-3	374.207	2	197.129	1	b2 -64	3.84	35340	0	5
LMPDKK	sp|P04967|PSAB_MAIZE	ZD808-1	374.207	2	197.129	1	b2 -64	4.12	224597	0	8
LMPDKK	sp|P04967|PSAB_MAIZE	ZD808-2	374.207	2	197.129	1	b2 -64	3.87	79415	0	3
LMPDKK	sp|P04967|PSAB_MAIZE	ZD808-3	374.207	2	197.129	1	b2 -64	3.88	75163	0	4
LMPDKK	sp|P04967|PSAB_MAIZE	ZD909-1	374.207	2	197.129	1	b2 -64	4.12	1150611	0	8
LMPDKK	sp|P04967|PSAB_MAIZE	ZD909-2	374.207	2	197.129	1	b2 -64	3.73	664612	0	8
LMPDKK	sp|P04967|PSAB_MAIZE	ZD909-3	374.207	2	197.129	1	b2 -64	4.25	1251872	0	8
DFGYSFPCDGPGR	sp|P04967|PSAB_MAIZE	CL11-1	737.806	2	737.806	2	precursor	70.13	9740000000	3797024	1
DFGYSFPCDGPGR	sp|P04967|PSAB_MAIZE	CL11-2	737.806	2	737.806	2	precursor	70.11	9370000000	0	1
DFGYSFPCDGPGR	sp|P04967|PSAB_MAIZE	CL11-3	737.806	2	737.806	2	precursor	70.03	9860000000	0	1
DFGYSFPCDGPGR	sp|P04967|PSAB_MAIZE	HD568-1	737.806	2	737.806	2	precursor	71.13	1310000000	0	1
DFGYSFPCDGPGR	sp|P04967|PSAB_MAIZE	HD568-2	737.806	2	737.806	2	precursor	70.48	1820000000	0	1
DFGYSFPCDGPGR	sp|P04967|PSAB_MAIZE	HD568-3	737.806	2	737.806	2	precursor	70.07	2050000000	0	1
DFGYSFPCDGPGR	sp|P04967|PSAB_MAIZE	N95-1	737.806	2	737.806	2	precursor	70.34	13900000000	0	1
DFGYSFPCDGPGR	sp|P04967|PSAB_MAIZE	N95-2	737.806	2	737.806	2	precursor	69.9	13900000000	0	1
DFGYSFPCDGPGR	sp|P04967|PSAB_MAIZE	N95-3	737.806	2	737.806	2	precursor	70.03	13900000000	0	1
DFGYSFPCDGPGR	sp|P04967|PSAB_MAIZE	Z58-1	737.806	2	737.806	2	precursor	70.63	4940000000	65531592	1
DFGYSFPCDGPGR	sp|P04967|PSAB_MAIZE	Z58-2	737.806	2	737.806	2	precursor	70.22	5150000000	89799696	1
DFGYSFPCDGPGR	sp|P04967|PSAB_MAIZE	Z58-3	737.806	2	737.806	2	precursor	70.47	5330000000	63988456	1
DFGYSFPCDGPGR	sp|P04967|PSAB_MAIZE	ZD808-1	737.806	2	737.806	2	precursor	70.94	1880000000	0	1
DFGYSFPCDGPGR	sp|P04967|PSAB_MAIZE	ZD808-2	737.806	2	737.806	2	precursor	70.84	1760000000	0	1
DFGYSFPCDGPGR	sp|P04967|PSAB_MAIZE	ZD808-3	737.806	2	737.806	2	precursor	71	1600000000	0	1
DFGYSFPCDGPGR	sp|P04967|PSAB_MAIZE	ZD909-1	737.806	2	737.806	2	precursor	70.69	5560000000	0	1
DFGYSFPCDGPGR	sp|P04967|PSAB_MAIZE	ZD909-2	737.806	2	737.806	2	precursor	70.5	4970000000	0	1
DFGYSFPCDGPGR	sp|P04967|PSAB_MAIZE	ZD909-3	737.806	2	737.806	2	precursor	70.91	4360000000	0	1
DFGYSFPCDGPGR	sp|P04967|PSAB_MAIZE	CL11-1	737.806	2	738.308	2	precursor [M+1]	70.13	7590000000	4800349	2
DFGYSFPCDGPGR	sp|P04967|PSAB_MAIZE	CL11-2	737.806	2	738.308	2	precursor [M+1]	69.99	7290000000	4061526	2
DFGYSFPCDGPGR	sp|P04967|PSAB_MAIZE	CL11-3	737.806	2	738.308	2	precursor [M+1]	70.03	7550000000	0	2
DFGYSFPCDGPGR	sp|P04967|PSAB_MAIZE	HD568-1	737.806	2	738.308	2	precursor [M+1]	71.1	1050000000	7815752	2
DFGYSFPCDGPGR	sp|P04967|PSAB_MAIZE	HD568-2	737.806	2	738.308	2	precursor [M+1]	70.48	1450000000	24254282	2
DFGYSFPCDGPGR	sp|P04967|PSAB_MAIZE	HD568-3	737.806	2	738.308	2	precursor [M+1]	70.23	1560000000	14900017	2
DFGYSFPCDGPGR	sp|P04967|PSAB_MAIZE	N95-1	737.806	2	738.308	2	precursor [M+1]	70.34	11300000000	0	2
DFGYSFPCDGPGR	sp|P04967|PSAB_MAIZE	N95-2	737.806	2	738.308	2	precursor [M+1]	69.94	11400000000	0	2
DFGYSFPCDGPGR	sp|P04967|PSAB_MAIZE	N95-3	737.806	2	738.308	2	precursor [M+1]	70.03	11300000000	0	2
DFGYSFPCDGPGR	sp|P04967|PSAB_MAIZE	Z58-1	737.806	2	738.308	2	precursor [M+1]	70.59	4030000000	24890228	2
DFGYSFPCDGPGR	sp|P04967|PSAB_MAIZE	Z58-2	737.806	2	738.308	2	precursor [M+1]	70.46	4010000000	90361672	2
DFGYSFPCDGPGR	sp|P04967|PSAB_MAIZE	Z58-3	737.806	2	738.308	2	precursor [M+1]	70.51	4060000000	32252342	2
DFGYSFPCDGPGR	sp|P04967|PSAB_MAIZE	ZD808-1	737.806	2	738.308	2	precursor [M+1]	70.94	1430000000	2981239	2
DFGYSFPCDGPGR	sp|P04967|PSAB_MAIZE	ZD808-2	737.806	2	738.308	2	precursor [M+1]	70.88	1340000000	0	2
DFGYSFPCDGPGR	sp|P04967|PSAB_MAIZE	ZD808-3	737.806	2	738.308	2	precursor [M+1]	71.04	1290000000	0	2
DFGYSFPCDGPGR	sp|P04967|PSAB_MAIZE	ZD909-1	737.806	2	738.308	2	precursor [M+1]	70.69	3870000000	17890172	2
DFGYSFPCDGPGR	sp|P04967|PSAB_MAIZE	ZD909-2	737.806	2	738.308	2	precursor [M+1]	70.58	3960000000	0	2
DFGYSFPCDGPGR	sp|P04967|PSAB_MAIZE	ZD909-3	737.806	2	738.308	2	precursor [M+1]	70.91	3520000000	7306782	2
DFGYSFPCDGPGR	sp|P04967|PSAB_MAIZE	CL11-1	737.806	2	738.809	2	precursor [M+2]	70.13	3800000000	0	3
DFGYSFPCDGPGR	sp|P04967|PSAB_MAIZE	CL11-2	737.806	2	738.809	2	precursor [M+2]	69.99	3680000000	0	3
DFGYSFPCDGPGR	sp|P04967|PSAB_MAIZE	CL11-3	737.806	2	738.809	2	precursor [M+2]	70.03	3770000000	0	3
DFGYSFPCDGPGR	sp|P04967|PSAB_MAIZE	HD568-1	737.806	2	738.809	2	precursor [M+2]	71.13	515000000	2394353	3
DFGYSFPCDGPGR	sp|P04967|PSAB_MAIZE	HD568-2	737.806	2	738.809	2	precursor [M+2]	70.48	697000000	0	3
DFGYSFPCDGPGR	sp|P04967|PSAB_MAIZE	HD568-3	737.806	2	738.809	2	precursor [M+2]	70.15	763000000	0	3
DFGYSFPCDGPGR	sp|P04967|PSAB_MAIZE	N95-1	737.806	2	738.809	2	precursor [M+2]	70.34	5720000000	0	3
DFGYSFPCDGPGR	sp|P04967|PSAB_MAIZE	N95-2	737.806	2	738.809	2	precursor [M+2]	69.9	5770000000	0	3
DFGYSFPCDGPGR	sp|P04967|PSAB_MAIZE	N95-3	737.806	2	738.809	2	precursor [M+2]	70.03	5700000000	0	3
DFGYSFPCDGPGR	sp|P04967|PSAB_MAIZE	Z58-1	737.806	2	738.809	2	precursor [M+2]	70.59	2000000000	13091520	3
DFGYSFPCDGPGR	sp|P04967|PSAB_MAIZE	Z58-2	737.806	2	738.809	2	precursor [M+2]	70.34	2010000000	0	3
DFGYSFPCDGPGR	sp|P04967|PSAB_MAIZE	Z58-3	737.806	2	738.809	2	precursor [M+2]	70.55	1980000000	10977240	3
DFGYSFPCDGPGR	sp|P04967|PSAB_MAIZE	ZD808-1	737.806	2	738.809	2	precursor [M+2]	70.94	699000000	0	3
DFGYSFPCDGPGR	sp|P04967|PSAB_MAIZE	ZD808-2	737.806	2	738.809	2	precursor [M+2]	70.88	670000000	0	3
DFGYSFPCDGPGR	sp|P04967|PSAB_MAIZE	ZD808-3	737.806	2	738.809	2	precursor [M+2]	71	615000000	0	3
DFGYSFPCDGPGR	sp|P04967|PSAB_MAIZE	ZD909-1	737.806	2	738.809	2	precursor [M+2]	70.77	1880000000	2298870	3
DFGYSFPCDGPGR	sp|P04967|PSAB_MAIZE	ZD909-2	737.806	2	738.809	2	precursor [M+2]	70.58	1950000000	2938611	3
DFGYSFPCDGPGR	sp|P04967|PSAB_MAIZE	ZD909-3	737.806	2	738.809	2	precursor [M+2]	70.95	1710000000	2528473	3
DFGYSFPCDGPGR	sp|P04967|PSAB_MAIZE	CL11-1	737.806	2	992.425	1	y9	70.17	1300000000	4965555	6
DFGYSFPCDGPGR	sp|P04967|PSAB_MAIZE	CL11-2	737.806	2	992.425	1	y9	69.95	1260000000	1073578	6
DFGYSFPCDGPGR	sp|P04967|PSAB_MAIZE	CL11-3	737.806	2	992.425	1	y9	70.03	1250000000	30110170	6
DFGYSFPCDGPGR	sp|P04967|PSAB_MAIZE	HD568-1	737.806	2	992.425	1	y9	71.13	208000000	297464	6
DFGYSFPCDGPGR	sp|P04967|PSAB_MAIZE	HD568-2	737.806	2	992.425	1	y9	70.52	298000000	0	6
DFGYSFPCDGPGR	sp|P04967|PSAB_MAIZE	HD568-3	737.806	2	992.425	1	y9	70.19	298000000	0	6
DFGYSFPCDGPGR	sp|P04967|PSAB_MAIZE	N95-1	737.806	2	992.425	1	y9	70.37	1950000000	12213628	6
DFGYSFPCDGPGR	sp|P04967|PSAB_MAIZE	N95-2	737.806	2	992.425	1	y9	69.94	1910000000	33605176	6
DFGYSFPCDGPGR	sp|P04967|PSAB_MAIZE	N95-3	737.806	2	992.425	1	y9	70.18	1930000000	27296396	6
DFGYSFPCDGPGR	sp|P04967|PSAB_MAIZE	Z58-1	737.806	2	992.425	1	y9	70.59	740000000	0	6
DFGYSFPCDGPGR	sp|P04967|PSAB_MAIZE	Z58-2	737.806	2	992.425	1	y9	70.42	747000000	0	6
DFGYSFPCDGPGR	sp|P04967|PSAB_MAIZE	Z58-3	737.806	2	992.425	1	y9	70.55	733000000	0	6
DFGYSFPCDGPGR	sp|P04967|PSAB_MAIZE	ZD808-1	737.806	2	992.425	1	y9	70.86	265000000	2554609	6
DFGYSFPCDGPGR	sp|P04967|PSAB_MAIZE	ZD808-2	737.806	2	992.425	1	y9	70.88	264000000	0	6
DFGYSFPCDGPGR	sp|P04967|PSAB_MAIZE	ZD808-3	737.806	2	992.425	1	y9	71.04	233000000	3275145	6
DFGYSFPCDGPGR	sp|P04967|PSAB_MAIZE	ZD909-1	737.806	2	992.425	1	y9	70.8	666000000	10172071	6
DFGYSFPCDGPGR	sp|P04967|PSAB_MAIZE	ZD909-2	737.806	2	992.425	1	y9	70.58	711000000	11144017	6
DFGYSFPCDGPGR	sp|P04967|PSAB_MAIZE	ZD909-3	737.806	2	992.425	1	y9	70.95	596000000	9318445	6
DFGYSFPCDGPGR	sp|P04967|PSAB_MAIZE	CL11-1	737.806	2	758.325	1	y7	70.17	2380000000	7465095	4
DFGYSFPCDGPGR	sp|P04967|PSAB_MAIZE	CL11-2	737.806	2	758.325	1	y7	69.99	2330000000	4677460	4
DFGYSFPCDGPGR	sp|P04967|PSAB_MAIZE	CL11-3	737.806	2	758.325	1	y7	70.03	2310000000	49366072	4
DFGYSFPCDGPGR	sp|P04967|PSAB_MAIZE	HD568-1	737.806	2	758.325	1	y7	71.13	372000000	2517603	4
DFGYSFPCDGPGR	sp|P04967|PSAB_MAIZE	HD568-2	737.806	2	758.325	1	y7	70.52	537000000	0	4
DFGYSFPCDGPGR	sp|P04967|PSAB_MAIZE	HD568-3	737.806	2	758.325	1	y7	70.19	544000000	160940	4
DFGYSFPCDGPGR	sp|P04967|PSAB_MAIZE	N95-1	737.806	2	758.325	1	y7	70.41	3560000000	20811076	4
DFGYSFPCDGPGR	sp|P04967|PSAB_MAIZE	N95-2	737.806	2	758.325	1	y7	69.94	3500000000	56801800	4
DFGYSFPCDGPGR	sp|P04967|PSAB_MAIZE	N95-3	737.806	2	758.325	1	y7	70.14	3540000000	45518324	4
DFGYSFPCDGPGR	sp|P04967|PSAB_MAIZE	Z58-1	737.806	2	758.325	1	y7	70.63	1350000000	0	4
DFGYSFPCDGPGR	sp|P04967|PSAB_MAIZE	Z58-2	737.806	2	758.325	1	y7	70.42	1370000000	0	4
DFGYSFPCDGPGR	sp|P04967|PSAB_MAIZE	Z58-3	737.806	2	758.325	1	y7	70.55	1350000000	2097498	4
DFGYSFPCDGPGR	sp|P04967|PSAB_MAIZE	ZD808-1	737.806	2	758.325	1	y7	70.86	482000000	3535898	4
DFGYSFPCDGPGR	sp|P04967|PSAB_MAIZE	ZD808-2	737.806	2	758.325	1	y7	70.88	475000000	1209684	4
DFGYSFPCDGPGR	sp|P04967|PSAB_MAIZE	ZD808-3	737.806	2	758.325	1	y7	71.04	425000000	6610657	4
DFGYSFPCDGPGR	sp|P04967|PSAB_MAIZE	ZD909-1	737.806	2	758.325	1	y7	70.77	1220000000	17967874	4
DFGYSFPCDGPGR	sp|P04967|PSAB_MAIZE	ZD909-2	737.806	2	758.325	1	y7	70.58	1290000000	22559194	4
DFGYSFPCDGPGR	sp|P04967|PSAB_MAIZE	ZD909-3	737.806	2	758.325	1	y7	70.91	1090000000	16908048	4
DFGYSFPCDGPGR	sp|P04967|PSAB_MAIZE	CL11-1	737.806	2	386.215	1	y4	70.13	1700000000	11914603	5
DFGYSFPCDGPGR	sp|P04967|PSAB_MAIZE	CL11-2	737.806	2	386.215	1	y4	69.95	1670000000	6832356	5
DFGYSFPCDGPGR	sp|P04967|PSAB_MAIZE	CL11-3	737.806	2	386.215	1	y4	70.07	1680000000	33640048	5
DFGYSFPCDGPGR	sp|P04967|PSAB_MAIZE	HD568-1	737.806	2	386.215	1	y4	71.13	245000000	2076818	5
DFGYSFPCDGPGR	sp|P04967|PSAB_MAIZE	HD568-2	737.806	2	386.215	1	y4	70.52	358000000	0	5
DFGYSFPCDGPGR	sp|P04967|PSAB_MAIZE	HD568-3	737.806	2	386.215	1	y4	70.19	370000000	249372	5
DFGYSFPCDGPGR	sp|P04967|PSAB_MAIZE	N95-1	737.806	2	386.215	1	y4	70.37	2390000000	21759662	5
DFGYSFPCDGPGR	sp|P04967|PSAB_MAIZE	N95-2	737.806	2	386.215	1	y4	69.94	2370000000	52756148	5
DFGYSFPCDGPGR	sp|P04967|PSAB_MAIZE	N95-3	737.806	2	386.215	1	y4	70.07	2410000000	42635940	5
DFGYSFPCDGPGR	sp|P04967|PSAB_MAIZE	Z58-1	737.806	2	386.215	1	y4	70.67	902000000	0	5
DFGYSFPCDGPGR	sp|P04967|PSAB_MAIZE	Z58-2	737.806	2	386.215	1	y4	70.42	942000000	702377	5
DFGYSFPCDGPGR	sp|P04967|PSAB_MAIZE	Z58-3	737.806	2	386.215	1	y4	70.59	937000000	0	5
DFGYSFPCDGPGR	sp|P04967|PSAB_MAIZE	ZD808-1	737.806	2	386.215	1	y4	70.9	329000000	5569146	5
DFGYSFPCDGPGR	sp|P04967|PSAB_MAIZE	ZD808-2	737.806	2	386.215	1	y4	70.88	329000000	4127274	5
DFGYSFPCDGPGR	sp|P04967|PSAB_MAIZE	ZD808-3	737.806	2	386.215	1	y4	71.08	291000000	9342528	5
DFGYSFPCDGPGR	sp|P04967|PSAB_MAIZE	ZD909-1	737.806	2	386.215	1	y4	70.73	831000000	19318136	5
DFGYSFPCDGPGR	sp|P04967|PSAB_MAIZE	ZD909-2	737.806	2	386.215	1	y4	70.62	845000000	20472422	5
DFGYSFPCDGPGR	sp|P04967|PSAB_MAIZE	ZD909-3	737.806	2	386.215	1	y4	70.91	725000000	14681345	5
DFGYSFPCDGPGR	sp|P04967|PSAB_MAIZE	CL11-1	737.806	2	263.103	1	b2	70.17	971000000	3045351	8
DFGYSFPCDGPGR	sp|P04967|PSAB_MAIZE	CL11-2	737.806	2	263.103	1	b2	69.95	940000000	3887815	8
DFGYSFPCDGPGR	sp|P04967|PSAB_MAIZE	CL11-3	737.806	2	263.103	1	b2	70.07	949000000	16204753	8
DFGYSFPCDGPGR	sp|P04967|PSAB_MAIZE	HD568-1	737.806	2	263.103	1	b2	71.17	142000000	2120557	8
DFGYSFPCDGPGR	sp|P04967|PSAB_MAIZE	HD568-2	737.806	2	263.103	1	b2	70.48	203000000	6660679	8
DFGYSFPCDGPGR	sp|P04967|PSAB_MAIZE	HD568-3	737.806	2	263.103	1	b2	70.19	197000000	18090580	8
DFGYSFPCDGPGR	sp|P04967|PSAB_MAIZE	N95-1	737.806	2	263.103	1	b2	70.37	1390000000	11778517	8
DFGYSFPCDGPGR	sp|P04967|PSAB_MAIZE	N95-2	737.806	2	263.103	1	b2	69.94	1370000000	23657666	8
DFGYSFPCDGPGR	sp|P04967|PSAB_MAIZE	N95-3	737.806	2	263.103	1	b2	70.1	1400000000	18229492	8
DFGYSFPCDGPGR	sp|P04967|PSAB_MAIZE	Z58-1	737.806	2	263.103	1	b2	70.59	522000000	3696009	8
DFGYSFPCDGPGR	sp|P04967|PSAB_MAIZE	Z58-2	737.806	2	263.103	1	b2	70.42	538000000	7453211	8
DFGYSFPCDGPGR	sp|P04967|PSAB_MAIZE	Z58-3	737.806	2	263.103	1	b2	70.55	531000000	6961313	8
DFGYSFPCDGPGR	sp|P04967|PSAB_MAIZE	ZD808-1	737.806	2	263.103	1	b2	70.9	189000000	1462126	8
DFGYSFPCDGPGR	sp|P04967|PSAB_MAIZE	ZD808-2	737.806	2	263.103	1	b2	70.84	185000000	1383834	8
DFGYSFPCDGPGR	sp|P04967|PSAB_MAIZE	ZD808-3	737.806	2	263.103	1	b2	71.04	167000000	3271243	8
DFGYSFPCDGPGR	sp|P04967|PSAB_MAIZE	ZD909-1	737.806	2	263.103	1	b2	70.73	485000000	7546287	8
DFGYSFPCDGPGR	sp|P04967|PSAB_MAIZE	ZD909-2	737.806	2	263.103	1	b2	70.58	498000000	9630623	8
DFGYSFPCDGPGR	sp|P04967|PSAB_MAIZE	ZD909-3	737.806	2	263.103	1	b2	70.95	422000000	6627114	8
DFGYSFPCDGPGR	sp|P04967|PSAB_MAIZE	CL11-1	737.806	2	320.124	1	b3	70.13	1070000000	5074469	7
DFGYSFPCDGPGR	sp|P04967|PSAB_MAIZE	CL11-2	737.806	2	320.124	1	b3	69.95	1040000000	1721194	7
DFGYSFPCDGPGR	sp|P04967|PSAB_MAIZE	CL11-3	737.806	2	320.124	1	b3	70.07	1040000000	19319356	7
DFGYSFPCDGPGR	sp|P04967|PSAB_MAIZE	HD568-1	737.806	2	320.124	1	b3	71.13	159000000	1403424	7
DFGYSFPCDGPGR	sp|P04967|PSAB_MAIZE	HD568-2	737.806	2	320.124	1	b3	70.52	234000000	0	7
DFGYSFPCDGPGR	sp|P04967|PSAB_MAIZE	HD568-3	737.806	2	320.124	1	b3	70.19	240000000	0	7
DFGYSFPCDGPGR	sp|P04967|PSAB_MAIZE	N95-1	737.806	2	320.124	1	b3	70.37	1570000000	11105153	7
DFGYSFPCDGPGR	sp|P04967|PSAB_MAIZE	N95-2	737.806	2	320.124	1	b3	69.94	1550000000	26288108	7
DFGYSFPCDGPGR	sp|P04967|PSAB_MAIZE	N95-3	737.806	2	320.124	1	b3	70.18	1550000000	23381202	7
DFGYSFPCDGPGR	sp|P04967|PSAB_MAIZE	Z58-1	737.806	2	320.124	1	b3	70.59	595000000	156439	7
DFGYSFPCDGPGR	sp|P04967|PSAB_MAIZE	Z58-2	737.806	2	320.124	1	b3	70.46	610000000	0	7
DFGYSFPCDGPGR	sp|P04967|PSAB_MAIZE	Z58-3	737.806	2	320.124	1	b3	70.55	602000000	0	7
DFGYSFPCDGPGR	sp|P04967|PSAB_MAIZE	ZD808-1	737.806	2	320.124	1	b3	70.86	210000000	1927408	7
DFGYSFPCDGPGR	sp|P04967|PSAB_MAIZE	ZD808-2	737.806	2	320.124	1	b3	70.88	207000000	607115	7
DFGYSFPCDGPGR	sp|P04967|PSAB_MAIZE	ZD808-3	737.806	2	320.124	1	b3	71.04	186000000	2300030	7
DFGYSFPCDGPGR	sp|P04967|PSAB_MAIZE	ZD909-1	737.806	2	320.124	1	b3	70.73	546000000	8490280	7
DFGYSFPCDGPGR	sp|P04967|PSAB_MAIZE	ZD909-2	737.806	2	320.124	1	b3	70.58	562000000	10977350	7
DFGYSFPCDGPGR	sp|P04967|PSAB_MAIZE	ZD909-3	737.806	2	320.124	1	b3	70.95	476000000	7819053	7
TPLANLIR	sp|P04967|PSAB_MAIZE	CL11-1	449.279	2	449.279	2	precursor	65.97	7310000000	51797184	1
TPLANLIR	sp|P04967|PSAB_MAIZE	CL11-2	449.279	2	449.279	2	precursor	65.72	7550000000	40829620	1
TPLANLIR	sp|P04967|PSAB_MAIZE	CL11-3	449.279	2	449.279	2	precursor	65.95	7540000000	42302028	1
TPLANLIR	sp|P04967|PSAB_MAIZE	HD568-1	449.279	2	449.279	2	precursor	62.73	6651227	42352	3
TPLANLIR	sp|P04967|PSAB_MAIZE	HD568-2	449.279	2	449.279	2	precursor	62.08	9849540	0	2
TPLANLIR	sp|P04967|PSAB_MAIZE	HD568-3	449.279	2	449.279	2	precursor	62.16	9382476	0	3
TPLANLIR	sp|P04967|PSAB_MAIZE	N95-1	449.279	2	449.279	2	precursor	65.77	10700000000	34965832	1
TPLANLIR	sp|P04967|PSAB_MAIZE	N95-2	449.279	2	449.279	2	precursor	65.52	12200000000	53230368	1
TPLANLIR	sp|P04967|PSAB_MAIZE	N95-3	449.279	2	449.279	2	precursor	65.44	13200000000	69810576	1
TPLANLIR	sp|P04967|PSAB_MAIZE	Z58-1	449.279	2	449.279	2	precursor	65.2	3509799	0	3
TPLANLIR	sp|P04967|PSAB_MAIZE	Z58-2	449.279	2	449.279	2	precursor	66.44	679000000	44200932	1
TPLANLIR	sp|P04967|PSAB_MAIZE	Z58-3	449.279	2	449.279	2	precursor	66.1	16763164	0	1
TPLANLIR	sp|P04967|PSAB_MAIZE	ZD808-1	449.279	2	449.279	2	precursor	64.65	305680	0	5
TPLANLIR	sp|P04967|PSAB_MAIZE	ZD808-2	449.279	2	449.279	2	precursor	66.18	7921106	0	3
TPLANLIR	sp|P04967|PSAB_MAIZE	ZD808-3	449.279	2	449.279	2	precursor	66.4	1323677	0	3
TPLANLIR	sp|P04967|PSAB_MAIZE	ZD909-1	449.279	2	449.279	2	precursor	62.79	2341220	1488439	2
TPLANLIR	sp|P04967|PSAB_MAIZE	ZD909-2	449.279	2	449.279	2	precursor	62.55	2049326	0	2
TPLANLIR	sp|P04967|PSAB_MAIZE	ZD909-3	449.279	2	449.279	2	precursor	63.52	4303297	0	4
TPLANLIR	sp|P04967|PSAB_MAIZE	CL11-1	449.279	2	449.781	2	precursor [M+1]	65.93	3790000000	31457570	2
TPLANLIR	sp|P04967|PSAB_MAIZE	CL11-2	449.279	2	449.781	2	precursor [M+1]	65.72	3810000000	43919784	2
TPLANLIR	sp|P04967|PSAB_MAIZE	CL11-3	449.279	2	449.781	2	precursor [M+1]	65.95	3750000000	26528964	2
TPLANLIR	sp|P04967|PSAB_MAIZE	HD568-1	449.279	2	449.781	2	precursor [M+1]	63.12	1870747	0	5
TPLANLIR	sp|P04967|PSAB_MAIZE	HD568-2	449.279	2	449.781	2	precursor [M+1]	62.4	445354	0	6
TPLANLIR	sp|P04967|PSAB_MAIZE	HD568-3	449.279	2	449.781	2	precursor [M+1]	62.24	2927401	0	5
TPLANLIR	sp|P04967|PSAB_MAIZE	N95-1	449.279	2	449.781	2	precursor [M+1]	65.85	5250000000	3522870	2
TPLANLIR	sp|P04967|PSAB_MAIZE	N95-2	449.279	2	449.781	2	precursor [M+1]	65.48	5100000000	25275990	2
TPLANLIR	sp|P04967|PSAB_MAIZE	N95-3	449.279	2	449.781	2	precursor [M+1]	65.37	5270000000	36914272	2
TPLANLIR	sp|P04967|PSAB_MAIZE	Z58-1	449.279	2	449.781	2	precursor [M+1]	66.15	3082498	0	4
TPLANLIR	sp|P04967|PSAB_MAIZE	Z58-2	449.279	2	449.781	2	precursor [M+1]	66.44	323000000	38750836	2
TPLANLIR	sp|P04967|PSAB_MAIZE	Z58-3	449.279	2	449.781	2	precursor [M+1]	66.1	11658758	0	3
TPLANLIR	sp|P04967|PSAB_MAIZE	ZD808-1	449.279	2	449.781	2	precursor [M+1]	63.94	0	0	0
TPLANLIR	sp|P04967|PSAB_MAIZE	ZD808-2	449.279	2	449.781	2	precursor [M+1]	66.18	15991510	0	1
TPLANLIR	sp|P04967|PSAB_MAIZE	ZD808-3	449.279	2	449.781	2	precursor [M+1]	66.36	3922200	2178193	2
TPLANLIR	sp|P04967|PSAB_MAIZE	ZD909-1	449.279	2	449.781	2	precursor [M+1]	62.55	855865	0	5
TPLANLIR	sp|P04967|PSAB_MAIZE	ZD909-2	449.279	2	449.781	2	precursor [M+1]	62.59	1794185	0	3
TPLANLIR	sp|P04967|PSAB_MAIZE	ZD909-3	449.279	2	449.781	2	precursor [M+1]	63.05	2670770	0	6
TPLANLIR	sp|P04967|PSAB_MAIZE	CL11-1	449.279	2	450.282	2	precursor [M+2]	65.93	1460000000	8702922	5
TPLANLIR	sp|P04967|PSAB_MAIZE	CL11-2	449.279	2	450.282	2	precursor [M+2]	65.72	1450000000	35335980	5
TPLANLIR	sp|P04967|PSAB_MAIZE	CL11-3	449.279	2	450.282	2	precursor [M+2]	65.95	1350000000	24492386	5
TPLANLIR	sp|P04967|PSAB_MAIZE	HD568-1	449.279	2	450.282	2	precursor [M+2]	63.44	71538376	0	2
TPLANLIR	sp|P04967|PSAB_MAIZE	HD568-2	449.279	2	450.282	2	precursor [M+2]	62.63	3355663	5725573	4
TPLANLIR	sp|P04967|PSAB_MAIZE	HD568-3	449.279	2	450.282	2	precursor [M+2]	62.68	91097112	0	1
TPLANLIR	sp|P04967|PSAB_MAIZE	N95-1	449.279	2	450.282	2	precursor [M+2]	65.85	1640000000	4171342	5
TPLANLIR	sp|P04967|PSAB_MAIZE	N95-2	449.279	2	450.282	2	precursor [M+2]	65.48	1440000000	35143952	5
TPLANLIR	sp|P04967|PSAB_MAIZE	N95-3	449.279	2	450.282	2	precursor [M+2]	65.44	1470000000	26189366	5
TPLANLIR	sp|P04967|PSAB_MAIZE	Z58-1	449.279	2	450.282	2	precursor [M+2]	65.64	6536623	0	1
TPLANLIR	sp|P04967|PSAB_MAIZE	Z58-2	449.279	2	450.282	2	precursor [M+2]	66.44	108000000	2134566	5
TPLANLIR	sp|P04967|PSAB_MAIZE	Z58-3	449.279	2	450.282	2	precursor [M+2]	66.02	13642423	0	2
TPLANLIR	sp|P04967|PSAB_MAIZE	ZD808-1	449.279	2	450.282	2	precursor [M+2]	64.3	796082	0	3
TPLANLIR	sp|P04967|PSAB_MAIZE	ZD808-2	449.279	2	450.282	2	precursor [M+2]	65.7	11243883	20783284	2
TPLANLIR	sp|P04967|PSAB_MAIZE	ZD808-3	449.279	2	450.282	2	precursor [M+2]	66.29	4598224	835985	1
TPLANLIR	sp|P04967|PSAB_MAIZE	ZD909-1	449.279	2	450.282	2	precursor [M+2]	62.55	1760669	0	3
TPLANLIR	sp|P04967|PSAB_MAIZE	ZD909-2	449.279	2	450.282	2	precursor [M+2]	62.12	1405601	0	4
TPLANLIR	sp|P04967|PSAB_MAIZE	ZD909-3	449.279	2	450.282	2	precursor [M+2]	63.52	67575904	0	2
TPLANLIR	sp|P04967|PSAB_MAIZE	CL11-1	449.279	2	796.504	1	y7	65.85	372000000	4459775	8
TPLANLIR	sp|P04967|PSAB_MAIZE	CL11-2	449.279	2	796.504	1	y7	65.76	391000000	4521270	8
TPLANLIR	sp|P04967|PSAB_MAIZE	CL11-3	449.279	2	796.504	1	y7	65.91	385000000	2907107	8
TPLANLIR	sp|P04967|PSAB_MAIZE	HD568-1	449.279	2	796.504	1	y7	62.73	0	0	0
TPLANLIR	sp|P04967|PSAB_MAIZE	HD568-2	449.279	2	796.504	1	y7	61.81	0	0	0
TPLANLIR	sp|P04967|PSAB_MAIZE	HD568-3	449.279	2	796.504	1	y7	61.54	0	0	0
TPLANLIR	sp|P04967|PSAB_MAIZE	N95-1	449.279	2	796.504	1	y7	65.85	503000000	0	8
TPLANLIR	sp|P04967|PSAB_MAIZE	N95-2	449.279	2	796.504	1	y7	65.52	495000000	5577415	8
TPLANLIR	sp|P04967|PSAB_MAIZE	N95-3	449.279	2	796.504	1	y7	65.52	516000000	4181186	8
TPLANLIR	sp|P04967|PSAB_MAIZE	Z58-1	449.279	2	796.504	1	y7	66.15	169764	0	8
TPLANLIR	sp|P04967|PSAB_MAIZE	Z58-2	449.279	2	796.504	1	y7	66.44	35405556	3779322	8
TPLANLIR	sp|P04967|PSAB_MAIZE	Z58-3	449.279	2	796.504	1	y7	66.1	1286420	0	8
TPLANLIR	sp|P04967|PSAB_MAIZE	ZD808-1	449.279	2	796.504	1	y7	63.94	0	0	0
TPLANLIR	sp|P04967|PSAB_MAIZE	ZD808-2	449.279	2	796.504	1	y7	66.18	314796	0	8
TPLANLIR	sp|P04967|PSAB_MAIZE	ZD808-3	449.279	2	796.504	1	y7	66.4	165347	0	8
TPLANLIR	sp|P04967|PSAB_MAIZE	ZD909-1	449.279	2	796.504	1	y7	62.35	0	0	0
TPLANLIR	sp|P04967|PSAB_MAIZE	ZD909-2	449.279	2	796.504	1	y7	62.08	0	0	0
TPLANLIR	sp|P04967|PSAB_MAIZE	ZD909-3	449.279	2	796.504	1	y7	62.34	0	0	0
TPLANLIR	sp|P04967|PSAB_MAIZE	CL11-1	449.279	2	699.451	1	y6	65.97	1960000000	25105806	4
TPLANLIR	sp|P04967|PSAB_MAIZE	CL11-2	449.279	2	699.451	1	y6	65.76	2040000000	26343600	4
TPLANLIR	sp|P04967|PSAB_MAIZE	CL11-3	449.279	2	699.451	1	y6	65.95	2010000000	16411064	4
TPLANLIR	sp|P04967|PSAB_MAIZE	HD568-1	449.279	2	699.451	1	y6	62.73	0	0	0
TPLANLIR	sp|P04967|PSAB_MAIZE	HD568-2	449.279	2	699.451	1	y6	61.81	0	0	0
TPLANLIR	sp|P04967|PSAB_MAIZE	HD568-3	449.279	2	699.451	1	y6	61.54	0	0	0
TPLANLIR	sp|P04967|PSAB_MAIZE	N95-1	449.279	2	699.451	1	y6	65.85	2600000000	13376401	4
TPLANLIR	sp|P04967|PSAB_MAIZE	N95-2	449.279	2	699.451	1	y6	65.48	2580000000	29696602	4
TPLANLIR	sp|P04967|PSAB_MAIZE	N95-3	449.279	2	699.451	1	y6	65.52	2660000000	28214638	4
TPLANLIR	sp|P04967|PSAB_MAIZE	Z58-1	449.279	2	699.451	1	y6	66.15	1459940	0	6
TPLANLIR	sp|P04967|PSAB_MAIZE	Z58-2	449.279	2	699.451	1	y6	66.44	184000000	23370852	4
TPLANLIR	sp|P04967|PSAB_MAIZE	Z58-3	449.279	2	699.451	1	y6	66.1	7724561	0	5
TPLANLIR	sp|P04967|PSAB_MAIZE	ZD808-1	449.279	2	699.451	1	y6	64.38	395616	0	4
TPLANLIR	sp|P04967|PSAB_MAIZE	ZD808-2	449.279	2	699.451	1	y6	66.18	2622147	375846	5
TPLANLIR	sp|P04967|PSAB_MAIZE	ZD808-3	449.279	2	699.451	1	y6	66.4	1074669	230858	5
TPLANLIR	sp|P04967|PSAB_MAIZE	ZD909-1	449.279	2	699.451	1	y6	62.35	0	0	0
TPLANLIR	sp|P04967|PSAB_MAIZE	ZD909-2	449.279	2	699.451	1	y6	62.08	0	0	0
TPLANLIR	sp|P04967|PSAB_MAIZE	ZD909-3	449.279	2	699.451	1	y6	62.34	0	0	0
TPLANLIR	sp|P04967|PSAB_MAIZE	CL11-1	449.279	2	586.367	1	y5	65.89	2370000000	33333550	3
TPLANLIR	sp|P04967|PSAB_MAIZE	CL11-2	449.279	2	586.367	1	y5	65.76	2470000000	30847296	3
TPLANLIR	sp|P04967|PSAB_MAIZE	CL11-3	449.279	2	586.367	1	y5	65.95	2450000000	20301790	3
TPLANLIR	sp|P04967|PSAB_MAIZE	HD568-1	449.279	2	586.367	1	y5	62.73	2132895	0	4
TPLANLIR	sp|P04967|PSAB_MAIZE	HD568-2	449.279	2	586.367	1	y5	62.16	5227612	0	3
TPLANLIR	sp|P04967|PSAB_MAIZE	HD568-3	449.279	2	586.367	1	y5	62.13	4869396	0	4
TPLANLIR	sp|P04967|PSAB_MAIZE	N95-1	449.279	2	586.367	1	y5	65.85	3150000000	14192077	3
TPLANLIR	sp|P04967|PSAB_MAIZE	N95-2	449.279	2	586.367	1	y5	65.52	3130000000	39289692	3
TPLANLIR	sp|P04967|PSAB_MAIZE	N95-3	449.279	2	586.367	1	y5	65.52	3190000000	36271328	3
TPLANLIR	sp|P04967|PSAB_MAIZE	Z58-1	449.279	2	586.367	1	y5	66.15	2128305	0	5
TPLANLIR	sp|P04967|PSAB_MAIZE	Z58-2	449.279	2	586.367	1	y5	66.44	221000000	27071788	3
TPLANLIR	sp|P04967|PSAB_MAIZE	Z58-3	449.279	2	586.367	1	y5	66.1	9405292	0	4
TPLANLIR	sp|P04967|PSAB_MAIZE	ZD808-1	449.279	2	586.367	1	y5	64.3	921442	0	2
TPLANLIR	sp|P04967|PSAB_MAIZE	ZD808-2	449.279	2	586.367	1	y5	66.18	4000296	0	4
TPLANLIR	sp|P04967|PSAB_MAIZE	ZD808-3	449.279	2	586.367	1	y5	66.4	1196909	709865	4
TPLANLIR	sp|P04967|PSAB_MAIZE	ZD909-1	449.279	2	586.367	1	y5	62.63	1233933	0	4
TPLANLIR	sp|P04967|PSAB_MAIZE	ZD909-2	449.279	2	586.367	1	y5	62.39	1294019	0	5
TPLANLIR	sp|P04967|PSAB_MAIZE	ZD909-3	449.279	2	586.367	1	y5	62.54	4682269	0	3
TPLANLIR	sp|P04967|PSAB_MAIZE	CL11-1	449.279	2	515.33	1	y4	65.97	649000000	8655566	6
TPLANLIR	sp|P04967|PSAB_MAIZE	CL11-2	449.279	2	515.33	1	y4	65.76	661000000	8871196	6
TPLANLIR	sp|P04967|PSAB_MAIZE	CL11-3	449.279	2	515.33	1	y4	65.95	659000000	5077317	6
TPLANLIR	sp|P04967|PSAB_MAIZE	HD568-1	449.279	2	515.33	1	y4	62.81	810051	0	6
TPLANLIR	sp|P04967|PSAB_MAIZE	HD568-2	449.279	2	515.33	1	y4	62.16	2779510	0	5
TPLANLIR	sp|P04967|PSAB_MAIZE	HD568-3	449.279	2	515.33	1	y4	62.09	2243756	0	6
TPLANLIR	sp|P04967|PSAB_MAIZE	N95-1	449.279	2	515.33	1	y4	65.85	855000000	2423322	6
TPLANLIR	sp|P04967|PSAB_MAIZE	N95-2	449.279	2	515.33	1	y4	65.52	857000000	7079567	6
TPLANLIR	sp|P04967|PSAB_MAIZE	N95-3	449.279	2	515.33	1	y4	65.52	875000000	8468920	6
TPLANLIR	sp|P04967|PSAB_MAIZE	Z58-1	449.279	2	515.33	1	y4	66.15	332676	0	7
TPLANLIR	sp|P04967|PSAB_MAIZE	Z58-2	449.279	2	515.33	1	y4	66.44	60181388	7429015	6
TPLANLIR	sp|P04967|PSAB_MAIZE	Z58-3	449.279	2	515.33	1	y4	66.1	2298191	0	7
TPLANLIR	sp|P04967|PSAB_MAIZE	ZD808-1	449.279	2	515.33	1	y4	64.42	38762	0	6
TPLANLIR	sp|P04967|PSAB_MAIZE	ZD808-2	449.279	2	515.33	1	y4	66.18	606359	0	7
TPLANLIR	sp|P04967|PSAB_MAIZE	ZD808-3	449.279	2	515.33	1	y4	66.4	340646	0	7
TPLANLIR	sp|P04967|PSAB_MAIZE	ZD909-1	449.279	2	515.33	1	y4	62.59	489191	0	6
TPLANLIR	sp|P04967|PSAB_MAIZE	ZD909-2	449.279	2	515.33	1	y4	62.43	397876	0	6
TPLANLIR	sp|P04967|PSAB_MAIZE	ZD909-3	449.279	2	515.33	1	y4	62.62	2838245	0	5
TPLANLIR	sp|P04967|PSAB_MAIZE	CL11-1	449.279	2	175.119	1	y1	65.89	444000000	18318340	7
TPLANLIR	sp|P04967|PSAB_MAIZE	CL11-2	449.279	2	175.119	1	y1	65.72	461000000	19877550	7
TPLANLIR	sp|P04967|PSAB_MAIZE	CL11-3	449.279	2	175.119	1	y1	65.95	466000000	16431296	7
TPLANLIR	sp|P04967|PSAB_MAIZE	HD568-1	449.279	2	175.119	1	y1	63.36	86935896	6864665	1
TPLANLIR	sp|P04967|PSAB_MAIZE	HD568-2	449.279	2	175.119	1	y1	62.51	39625232	8871075	1
TPLANLIR	sp|P04967|PSAB_MAIZE	HD568-3	449.279	2	175.119	1	y1	62.28	74636912	7691290	2
TPLANLIR	sp|P04967|PSAB_MAIZE	N95-1	449.279	2	175.119	1	y1	65.85	587000000	11219513	7
TPLANLIR	sp|P04967|PSAB_MAIZE	N95-2	449.279	2	175.119	1	y1	65.52	589000000	17833526	7
TPLANLIR	sp|P04967|PSAB_MAIZE	N95-3	449.279	2	175.119	1	y1	65.52	595000000	18626040	7
TPLANLIR	sp|P04967|PSAB_MAIZE	Z58-1	449.279	2	175.119	1	y1	66.15	4083729	3443652	2
TPLANLIR	sp|P04967|PSAB_MAIZE	Z58-2	449.279	2	175.119	1	y1	66.44	39742048	8010518	7
TPLANLIR	sp|P04967|PSAB_MAIZE	Z58-3	449.279	2	175.119	1	y1	66.1	7674442	3026742	6
TPLANLIR	sp|P04967|PSAB_MAIZE	ZD808-1	449.279	2	175.119	1	y1	64.54	1216956	4298496	1
TPLANLIR	sp|P04967|PSAB_MAIZE	ZD808-2	449.279	2	175.119	1	y1	66.18	1860140	5097296	6
TPLANLIR	sp|P04967|PSAB_MAIZE	ZD808-3	449.279	2	175.119	1	y1	66.4	404946	1683333	6
TPLANLIR	sp|P04967|PSAB_MAIZE	ZD909-1	449.279	2	175.119	1	y1	62.79	11539537	2878446	1
TPLANLIR	sp|P04967|PSAB_MAIZE	ZD909-2	449.279	2	175.119	1	y1	62.71	20936116	4131872	1
TPLANLIR	sp|P04967|PSAB_MAIZE	ZD909-3	449.279	2	175.119	1	y1	63.13	77381480	6041853	1
FKESEVYHCR	tr|B6SSN3|B6SSN3_MAIZE	CL11-1	677.814	2	677.814	2	precursor	22.37	2570000000	135000000	1
FKESEVYHCR	tr|B6SSN3|B6SSN3_MAIZE	CL11-2	677.814	2	677.814	2	precursor	22.19	2990000000	0	1
FKESEVYHCR	tr|B6SSN3|B6SSN3_MAIZE	CL11-3	677.814	2	677.814	2	precursor	22.12	2690000000	0	1
FKESEVYHCR	tr|B6SSN3|B6SSN3_MAIZE	HD568-1	677.814	2	677.814	2	precursor	18.28	82585296	0	2
FKESEVYHCR	tr|B6SSN3|B6SSN3_MAIZE	HD568-2	677.814	2	677.814	2	precursor	19.5	8115539	0	1
FKESEVYHCR	tr|B6SSN3|B6SSN3_MAIZE	HD568-3	677.814	2	677.814	2	precursor	22.4	0	0	0
FKESEVYHCR	tr|B6SSN3|B6SSN3_MAIZE	N95-1	677.814	2	677.814	2	precursor	22.55	4850000000	0	1
FKESEVYHCR	tr|B6SSN3|B6SSN3_MAIZE	N95-2	677.814	2	677.814	2	precursor	22.38	4800000000	0	1
FKESEVYHCR	tr|B6SSN3|B6SSN3_MAIZE	N95-3	677.814	2	677.814	2	precursor	22.37	4820000000	0	1
FKESEVYHCR	tr|B6SSN3|B6SSN3_MAIZE	Z58-1	677.814	2	677.814	2	precursor	18.32	13405205	3112403	2
FKESEVYHCR	tr|B6SSN3|B6SSN3_MAIZE	Z58-2	677.814	2	677.814	2	precursor	21.43	0	0	0
FKESEVYHCR	tr|B6SSN3|B6SSN3_MAIZE	Z58-3	677.814	2	677.814	2	precursor	22.83	0	0	0
FKESEVYHCR	tr|B6SSN3|B6SSN3_MAIZE	ZD808-1	677.814	2	677.814	2	precursor	22.04	0	0	0
FKESEVYHCR	tr|B6SSN3|B6SSN3_MAIZE	ZD808-2	677.814	2	677.814	2	precursor	22.02	0	0	0
FKESEVYHCR	tr|B6SSN3|B6SSN3_MAIZE	ZD808-3	677.814	2	677.814	2	precursor	22.54	0	0	0
FKESEVYHCR	tr|B6SSN3|B6SSN3_MAIZE	ZD909-1	677.814	2	677.814	2	precursor	18.7	20139286	0	2
FKESEVYHCR	tr|B6SSN3|B6SSN3_MAIZE	ZD909-2	677.814	2	677.814	2	precursor	18.38	23835252	0	2
FKESEVYHCR	tr|B6SSN3|B6SSN3_MAIZE	ZD909-3	677.814	2	677.814	2	precursor	19.03	28814094	0	2
FKESEVYHCR	tr|B6SSN3|B6SSN3_MAIZE	CL11-1	677.814	2	678.316	2	precursor [M+1]	22.22	1960000000	92468760	2
FKESEVYHCR	tr|B6SSN3|B6SSN3_MAIZE	CL11-2	677.814	2	678.316	2	precursor [M+1]	22.19	2270000000	30161362	2
FKESEVYHCR	tr|B6SSN3|B6SSN3_MAIZE	CL11-3	677.814	2	678.316	2	precursor [M+1]	22.12	1760000000	408000000	2
FKESEVYHCR	tr|B6SSN3|B6SSN3_MAIZE	HD568-1	677.814	2	678.316	2	precursor [M+1]	19.45	271000000	76962968	1
FKESEVYHCR	tr|B6SSN3|B6SSN3_MAIZE	HD568-2	677.814	2	678.316	2	precursor [M+1]	19.23	1372662	36987884	4
FKESEVYHCR	tr|B6SSN3|B6SSN3_MAIZE	HD568-3	677.814	2	678.316	2	precursor [M+1]	22.82	16430954	67835056	1
FKESEVYHCR	tr|B6SSN3|B6SSN3_MAIZE	N95-1	677.814	2	678.316	2	precursor [M+1]	22.55	3570000000	0	2
FKESEVYHCR	tr|B6SSN3|B6SSN3_MAIZE	N95-2	677.814	2	678.316	2	precursor [M+1]	22.34	3500000000	0	2
FKESEVYHCR	tr|B6SSN3|B6SSN3_MAIZE	N95-3	677.814	2	678.316	2	precursor [M+1]	22.44	3510000000	0	2
FKESEVYHCR	tr|B6SSN3|B6SSN3_MAIZE	Z58-1	677.814	2	678.316	2	precursor [M+1]	18.82	284000000	139000000	1
FKESEVYHCR	tr|B6SSN3|B6SSN3_MAIZE	Z58-2	677.814	2	678.316	2	precursor [M+1]	21.43	59246556	122000000	1
FKESEVYHCR	tr|B6SSN3|B6SSN3_MAIZE	Z58-3	677.814	2	678.316	2	precursor [M+1]	23.03	7083546	20644374	1
FKESEVYHCR	tr|B6SSN3|B6SSN3_MAIZE	ZD808-1	677.814	2	678.316	2	precursor [M+1]	22.04	21283362	246390	1
FKESEVYHCR	tr|B6SSN3|B6SSN3_MAIZE	ZD808-2	677.814	2	678.316	2	precursor [M+1]	22.05	17415722	0	1
FKESEVYHCR	tr|B6SSN3|B6SSN3_MAIZE	ZD808-3	677.814	2	678.316	2	precursor [M+1]	22.62	14428655	0	1
FKESEVYHCR	tr|B6SSN3|B6SSN3_MAIZE	ZD909-1	677.814	2	678.316	2	precursor [M+1]	18.66	193000000	82880272	1
FKESEVYHCR	tr|B6SSN3|B6SSN3_MAIZE	ZD909-2	677.814	2	678.316	2	precursor [M+1]	18.5	353000000	140000000	1
FKESEVYHCR	tr|B6SSN3|B6SSN3_MAIZE	ZD909-3	677.814	2	678.316	2	precursor [M+1]	19.07	482000000	9488844	1
FKESEVYHCR	tr|B6SSN3|B6SSN3_MAIZE	CL11-1	677.814	2	678.816	2	precursor [M+2]	22.22	1280000000	0	3
FKESEVYHCR	tr|B6SSN3|B6SSN3_MAIZE	CL11-2	677.814	2	678.816	2	precursor [M+2]	22.19	1400000000	0	3
FKESEVYHCR	tr|B6SSN3|B6SSN3_MAIZE	CL11-3	677.814	2	678.816	2	precursor [M+2]	22.12	1140000000	0	3
FKESEVYHCR	tr|B6SSN3|B6SSN3_MAIZE	HD568-1	677.814	2	678.816	2	precursor [M+2]	18.13	130664	12260351	5
FKESEVYHCR	tr|B6SSN3|B6SSN3_MAIZE	HD568-2	677.814	2	678.816	2	precursor [M+2]	19.3	5359644	0	2
FKESEVYHCR	tr|B6SSN3|B6SSN3_MAIZE	HD568-3	677.814	2	678.816	2	precursor [M+2]	22.75	1340951	0	3
FKESEVYHCR	tr|B6SSN3|B6SSN3_MAIZE	N95-1	677.814	2	678.816	2	precursor [M+2]	22.55	2320000000	0	3
FKESEVYHCR	tr|B6SSN3|B6SSN3_MAIZE	N95-2	677.814	2	678.816	2	precursor [M+2]	22.41	2050000000	0	3
FKESEVYHCR	tr|B6SSN3|B6SSN3_MAIZE	N95-3	677.814	2	678.816	2	precursor [M+2]	22.44	1900000000	0	3
FKESEVYHCR	tr|B6SSN3|B6SSN3_MAIZE	Z58-1	677.814	2	678.816	2	precursor [M+2]	18.12	0	0	0
FKESEVYHCR	tr|B6SSN3|B6SSN3_MAIZE	Z58-2	677.814	2	678.816	2	precursor [M+2]	22.24	1433442	0	3
FKESEVYHCR	tr|B6SSN3|B6SSN3_MAIZE	Z58-3	677.814	2	678.816	2	precursor [M+2]	22.83	509409	0	3
FKESEVYHCR	tr|B6SSN3|B6SSN3_MAIZE	ZD808-1	677.814	2	678.816	2	precursor [M+2]	22.04	18403620	0	2
FKESEVYHCR	tr|B6SSN3|B6SSN3_MAIZE	ZD808-2	677.814	2	678.816	2	precursor [M+2]	22.29	10266646	0	2
FKESEVYHCR	tr|B6SSN3|B6SSN3_MAIZE	ZD808-3	677.814	2	678.816	2	precursor [M+2]	22.7	10168141	0	2
FKESEVYHCR	tr|B6SSN3|B6SSN3_MAIZE	ZD909-1	677.814	2	678.816	2	precursor [M+2]	18.7	1081620	0	5
FKESEVYHCR	tr|B6SSN3|B6SSN3_MAIZE	ZD909-2	677.814	2	678.816	2	precursor [M+2]	19.04	11367216	0	3
FKESEVYHCR	tr|B6SSN3|B6SSN3_MAIZE	ZD909-3	677.814	2	678.816	2	precursor [M+2]	18.14	657105	0	5
FKESEVYHCR	tr|B6SSN3|B6SSN3_MAIZE	CL11-1	677.814	2	1079.46	1	y8	22.37	468000000	17960844	4
FKESEVYHCR	tr|B6SSN3|B6SSN3_MAIZE	CL11-2	677.814	2	1079.46	1	y8	22.07	503000000	0	4
FKESEVYHCR	tr|B6SSN3|B6SSN3_MAIZE	CL11-3	677.814	2	1079.46	1	y8	22.27	475000000	0	4
FKESEVYHCR	tr|B6SSN3|B6SSN3_MAIZE	HD568-1	677.814	2	1079.46	1	y8	18.13	0	0	0
FKESEVYHCR	tr|B6SSN3|B6SSN3_MAIZE	HD568-2	677.814	2	1079.46	1	y8	19.23	0	0	0
FKESEVYHCR	tr|B6SSN3|B6SSN3_MAIZE	HD568-3	677.814	2	1079.46	1	y8	22.4	0	0	0
FKESEVYHCR	tr|B6SSN3|B6SSN3_MAIZE	N95-1	677.814	2	1079.46	1	y8	22.59	810000000	0	4
FKESEVYHCR	tr|B6SSN3|B6SSN3_MAIZE	N95-2	677.814	2	1079.46	1	y8	22.41	810000000	0	4
FKESEVYHCR	tr|B6SSN3|B6SSN3_MAIZE	N95-3	677.814	2	1079.46	1	y8	22.37	835000000	0	4
FKESEVYHCR	tr|B6SSN3|B6SSN3_MAIZE	Z58-1	677.814	2	1079.46	1	y8	18.12	0	0	0
FKESEVYHCR	tr|B6SSN3|B6SSN3_MAIZE	Z58-2	677.814	2	1079.46	1	y8	21.43	0	0	0
FKESEVYHCR	tr|B6SSN3|B6SSN3_MAIZE	Z58-3	677.814	2	1079.46	1	y8	22.83	0	0	0
FKESEVYHCR	tr|B6SSN3|B6SSN3_MAIZE	ZD808-1	677.814	2	1079.46	1	y8	22.16	399161	0	3
FKESEVYHCR	tr|B6SSN3|B6SSN3_MAIZE	ZD808-2	677.814	2	1079.46	1	y8	22.37	552620	0	3
FKESEVYHCR	tr|B6SSN3|B6SSN3_MAIZE	ZD808-3	677.814	2	1079.46	1	y8	22.7	406334	0	3
FKESEVYHCR	tr|B6SSN3|B6SSN3_MAIZE	ZD909-1	677.814	2	1079.46	1	y8	18.11	0	0	0
FKESEVYHCR	tr|B6SSN3|B6SSN3_MAIZE	ZD909-2	677.814	2	1079.46	1	y8	18.11	0	0	0
FKESEVYHCR	tr|B6SSN3|B6SSN3_MAIZE	ZD909-3	677.814	2	1079.46	1	y8	18.14	0	0	0
FKESEVYHCR	tr|B6SSN3|B6SSN3_MAIZE	CL11-1	677.814	2	950.415	1	y7	22.37	298000000	10768194	5
FKESEVYHCR	tr|B6SSN3|B6SSN3_MAIZE	CL11-2	677.814	2	950.415	1	y7	22.07	322000000	0	5
FKESEVYHCR	tr|B6SSN3|B6SSN3_MAIZE	CL11-3	677.814	2	950.415	1	y7	22.27	305000000	0	5
FKESEVYHCR	tr|B6SSN3|B6SSN3_MAIZE	HD568-1	677.814	2	950.415	1	y7	18.28	27422	0	6
FKESEVYHCR	tr|B6SSN3|B6SSN3_MAIZE	HD568-2	677.814	2	950.415	1	y7	19.23	0	0	0
FKESEVYHCR	tr|B6SSN3|B6SSN3_MAIZE	HD568-3	677.814	2	950.415	1	y7	22.4	0	0	0
FKESEVYHCR	tr|B6SSN3|B6SSN3_MAIZE	N95-1	677.814	2	950.415	1	y7	22.55	511000000	0	5
FKESEVYHCR	tr|B6SSN3|B6SSN3_MAIZE	N95-2	677.814	2	950.415	1	y7	22.41	509000000	0	5
FKESEVYHCR	tr|B6SSN3|B6SSN3_MAIZE	N95-3	677.814	2	950.415	1	y7	22.37	525000000	0	5
FKESEVYHCR	tr|B6SSN3|B6SSN3_MAIZE	Z58-1	677.814	2	950.415	1	y7	18.12	0	0	0
FKESEVYHCR	tr|B6SSN3|B6SSN3_MAIZE	Z58-2	677.814	2	950.415	1	y7	21.43	0	0	0
FKESEVYHCR	tr|B6SSN3|B6SSN3_MAIZE	Z58-3	677.814	2	950.415	1	y7	22.83	0	0	0
FKESEVYHCR	tr|B6SSN3|B6SSN3_MAIZE	ZD808-1	677.814	2	950.415	1	y7	22.27	131045	0	6
FKESEVYHCR	tr|B6SSN3|B6SSN3_MAIZE	ZD808-2	677.814	2	950.415	1	y7	22.44	66763	0	6
FKESEVYHCR	tr|B6SSN3|B6SSN3_MAIZE	ZD808-3	677.814	2	950.415	1	y7	22.97	69203	0	5
FKESEVYHCR	tr|B6SSN3|B6SSN3_MAIZE	ZD909-1	677.814	2	950.415	1	y7	18.11	0	0	0
FKESEVYHCR	tr|B6SSN3|B6SSN3_MAIZE	ZD909-2	677.814	2	950.415	1	y7	18.11	0	0	0
FKESEVYHCR	tr|B6SSN3|B6SSN3_MAIZE	ZD909-3	677.814	2	950.415	1	y7	18.14	0	0	0
FKESEVYHCR	tr|B6SSN3|B6SSN3_MAIZE	CL11-1	677.814	2	734.34	1	y5	22.37	138000000	4749248	8
FKESEVYHCR	tr|B6SSN3|B6SSN3_MAIZE	CL11-2	677.814	2	734.34	1	y5	22.07	149000000	0	8
FKESEVYHCR	tr|B6SSN3|B6SSN3_MAIZE	CL11-3	677.814	2	734.34	1	y5	22.27	140000000	0	8
FKESEVYHCR	tr|B6SSN3|B6SSN3_MAIZE	HD568-1	677.814	2	734.34	1	y5	18.13	0	0	0
FKESEVYHCR	tr|B6SSN3|B6SSN3_MAIZE	HD568-2	677.814	2	734.34	1	y5	19.23	0	0	0
FKESEVYHCR	tr|B6SSN3|B6SSN3_MAIZE	HD568-3	677.814	2	734.34	1	y5	22.4	0	0	0
FKESEVYHCR	tr|B6SSN3|B6SSN3_MAIZE	N95-1	677.814	2	734.34	1	y5	22.59	239000000	0	8
FKESEVYHCR	tr|B6SSN3|B6SSN3_MAIZE	N95-2	677.814	2	734.34	1	y5	22.41	234000000	0	8
FKESEVYHCR	tr|B6SSN3|B6SSN3_MAIZE	N95-3	677.814	2	734.34	1	y5	22.37	241000000	0	8
FKESEVYHCR	tr|B6SSN3|B6SSN3_MAIZE	Z58-1	677.814	2	734.34	1	y5	18.12	0	0	0
FKESEVYHCR	tr|B6SSN3|B6SSN3_MAIZE	Z58-2	677.814	2	734.34	1	y5	21.43	0	0	0
FKESEVYHCR	tr|B6SSN3|B6SSN3_MAIZE	Z58-3	677.814	2	734.34	1	y5	23.03	9489	-2987	5
FKESEVYHCR	tr|B6SSN3|B6SSN3_MAIZE	ZD808-1	677.814	2	734.34	1	y5	22.04	0	0	0
FKESEVYHCR	tr|B6SSN3|B6SSN3_MAIZE	ZD808-2	677.814	2	734.34	1	y5	22.02	0	0	0
FKESEVYHCR	tr|B6SSN3|B6SSN3_MAIZE	ZD808-3	677.814	2	734.34	1	y5	22.54	0	0	0
FKESEVYHCR	tr|B6SSN3|B6SSN3_MAIZE	ZD909-1	677.814	2	734.34	1	y5	18.11	0	0	0
FKESEVYHCR	tr|B6SSN3|B6SSN3_MAIZE	ZD909-2	677.814	2	734.34	1	y5	18.11	0	0	0
FKESEVYHCR	tr|B6SSN3|B6SSN3_MAIZE	ZD909-3	677.814	2	734.34	1	y5	18.14	0	0	0
FKESEVYHCR	tr|B6SSN3|B6SSN3_MAIZE	CL11-1	677.814	2	635.272	1	y4	22.41	160000000	4723980	6
FKESEVYHCR	tr|B6SSN3|B6SSN3_MAIZE	CL11-2	677.814	2	635.272	1	y4	22.07	174000000	1550781	6
FKESEVYHCR	tr|B6SSN3|B6SSN3_MAIZE	CL11-3	677.814	2	635.272	1	y4	22.27	163000000	4461779	6
FKESEVYHCR	tr|B6SSN3|B6SSN3_MAIZE	HD568-1	677.814	2	635.272	1	y4	18.63	3814440	0	3
FKESEVYHCR	tr|B6SSN3|B6SSN3_MAIZE	HD568-2	677.814	2	635.272	1	y4	19.58	2793638	642574	3
FKESEVYHCR	tr|B6SSN3|B6SSN3_MAIZE	HD568-3	677.814	2	635.272	1	y4	22.75	7464818	1562875	2
FKESEVYHCR	tr|B6SSN3|B6SSN3_MAIZE	N95-1	677.814	2	635.272	1	y4	22.55	281000000	0	6
FKESEVYHCR	tr|B6SSN3|B6SSN3_MAIZE	N95-2	677.814	2	635.272	1	y4	22.41	281000000	0	6
FKESEVYHCR	tr|B6SSN3|B6SSN3_MAIZE	N95-3	677.814	2	635.272	1	y4	22.37	287000000	0	6
FKESEVYHCR	tr|B6SSN3|B6SSN3_MAIZE	Z58-1	677.814	2	635.272	1	y4	18.16	2309817	867156	3
FKESEVYHCR	tr|B6SSN3|B6SSN3_MAIZE	Z58-2	677.814	2	635.272	1	y4	21.85	3806935	0	2
FKESEVYHCR	tr|B6SSN3|B6SSN3_MAIZE	Z58-3	677.814	2	635.272	1	y4	23.07	1626412	0	2
FKESEVYHCR	tr|B6SSN3|B6SSN3_MAIZE	ZD808-1	677.814	2	635.272	1	y4	22.04	134466	0	5
FKESEVYHCR	tr|B6SSN3|B6SSN3_MAIZE	ZD808-2	677.814	2	635.272	1	y4	22.09	87314	0	5
FKESEVYHCR	tr|B6SSN3|B6SSN3_MAIZE	ZD808-3	677.814	2	635.272	1	y4	22.58	57496	0	6
FKESEVYHCR	tr|B6SSN3|B6SSN3_MAIZE	ZD909-1	677.814	2	635.272	1	y4	18.43	2475667	1183829	3
FKESEVYHCR	tr|B6SSN3|B6SSN3_MAIZE	ZD909-2	677.814	2	635.272	1	y4	18.18	1864026	1009198	5
FKESEVYHCR	tr|B6SSN3|B6SSN3_MAIZE	ZD909-3	677.814	2	635.272	1	y4	18.65	5043627	825594	3
FKESEVYHCR	tr|B6SSN3|B6SSN3_MAIZE	CL11-1	677.814	2	276.171	1	b2	22.41	140000000	4447659	7
FKESEVYHCR	tr|B6SSN3|B6SSN3_MAIZE	CL11-2	677.814	2	276.171	1	b2	22.15	154000000	0	7
FKESEVYHCR	tr|B6SSN3|B6SSN3_MAIZE	CL11-3	677.814	2	276.171	1	b2	22.12	143000000	0	7
FKESEVYHCR	tr|B6SSN3|B6SSN3_MAIZE	HD568-1	677.814	2	276.171	1	b2	18.75	866571	0	4
FKESEVYHCR	tr|B6SSN3|B6SSN3_MAIZE	HD568-2	677.814	2	276.171	1	b2	19.58	27392	0	5
FKESEVYHCR	tr|B6SSN3|B6SSN3_MAIZE	HD568-3	677.814	2	276.171	1	b2	22.82	1329204	0	4
FKESEVYHCR	tr|B6SSN3|B6SSN3_MAIZE	N95-1	677.814	2	276.171	1	b2	22.59	244000000	0	7
FKESEVYHCR	tr|B6SSN3|B6SSN3_MAIZE	N95-2	677.814	2	276.171	1	b2	22.41	246000000	0	7
FKESEVYHCR	tr|B6SSN3|B6SSN3_MAIZE	N95-3	677.814	2	276.171	1	b2	22.33	251000000	0	7
FKESEVYHCR	tr|B6SSN3|B6SSN3_MAIZE	Z58-1	677.814	2	276.171	1	b2	18.24	1251382	0	4
FKESEVYHCR	tr|B6SSN3|B6SSN3_MAIZE	Z58-2	677.814	2	276.171	1	b2	21.43	0	0	0
FKESEVYHCR	tr|B6SSN3|B6SSN3_MAIZE	Z58-3	677.814	2	276.171	1	b2	23.07	91346	0	4
FKESEVYHCR	tr|B6SSN3|B6SSN3_MAIZE	ZD808-1	677.814	2	276.171	1	b2	22.31	293541	0	4
FKESEVYHCR	tr|B6SSN3|B6SSN3_MAIZE	ZD808-2	677.814	2	276.171	1	b2	22.25	356017	0	4
FKESEVYHCR	tr|B6SSN3|B6SSN3_MAIZE	ZD808-3	677.814	2	276.171	1	b2	22.78	318738	0	4
FKESEVYHCR	tr|B6SSN3|B6SSN3_MAIZE	ZD909-1	677.814	2	276.171	1	b2	18.31	1241048	1078782	4
FKESEVYHCR	tr|B6SSN3|B6SSN3_MAIZE	ZD909-2	677.814	2	276.171	1	b2	18.26	1988037	0	4
FKESEVYHCR	tr|B6SSN3|B6SSN3_MAIZE	ZD909-3	677.814	2	276.171	1	b2	18.68	2428831	0	4
FKESEVYHCR	tr|B6SSN3|B6SSN3_MAIZE	CL11-1	452.212	3	452.212	3	precursor	22.41	4870000000	102000000	1
FKESEVYHCR	tr|B6SSN3|B6SSN3_MAIZE	CL11-2	452.212	3	452.212	3	precursor	22.19	4860000000	80268672	1
FKESEVYHCR	tr|B6SSN3|B6SSN3_MAIZE	CL11-3	452.212	3	452.212	3	precursor	22.12	4680000000	53414228	1
FKESEVYHCR	tr|B6SSN3|B6SSN3_MAIZE	HD568-1	452.212	3	452.212	3	precursor	18.32	178000000	34861864	1
FKESEVYHCR	tr|B6SSN3|B6SSN3_MAIZE	HD568-2	452.212	3	452.212	3	precursor	19.73	7307594	8913985	1
FKESEVYHCR	tr|B6SSN3|B6SSN3_MAIZE	HD568-3	452.212	3	452.212	3	precursor	22.44	27901984	4572588	1
FKESEVYHCR	tr|B6SSN3|B6SSN3_MAIZE	N95-1	452.212	3	452.212	3	precursor	22.59	9000000000	207000000	1
FKESEVYHCR	tr|B6SSN3|B6SSN3_MAIZE	N95-2	452.212	3	452.212	3	precursor	22.38	8720000000	349000000	1
FKESEVYHCR	tr|B6SSN3|B6SSN3_MAIZE	N95-3	452.212	3	452.212	3	precursor	22.37	8920000000	315000000	1
FKESEVYHCR	tr|B6SSN3|B6SSN3_MAIZE	Z58-1	452.212	3	452.212	3	precursor	18.24	19716642	21744398	1
FKESEVYHCR	tr|B6SSN3|B6SSN3_MAIZE	Z58-2	452.212	3	452.212	3	precursor	22.48	55813416	2615437	1
FKESEVYHCR	tr|B6SSN3|B6SSN3_MAIZE	Z58-3	452.212	3	452.212	3	precursor	22.76	9226354	1755338	1
FKESEVYHCR	tr|B6SSN3|B6SSN3_MAIZE	ZD808-1	452.212	3	452.212	3	precursor	22.08	13369016	58368580	1
FKESEVYHCR	tr|B6SSN3|B6SSN3_MAIZE	ZD808-2	452.212	3	452.212	3	precursor	22.05	11396078	99142736	1
FKESEVYHCR	tr|B6SSN3|B6SSN3_MAIZE	ZD808-3	452.212	3	452.212	3	precursor	22.54	580882	75827256	2
FKESEVYHCR	tr|B6SSN3|B6SSN3_MAIZE	ZD909-1	452.212	3	452.212	3	precursor	18.11	18434274	7072112	1
FKESEVYHCR	tr|B6SSN3|B6SSN3_MAIZE	ZD909-2	452.212	3	452.212	3	precursor	18.11	24775032	2185263	1
FKESEVYHCR	tr|B6SSN3|B6SSN3_MAIZE	ZD909-3	452.212	3	452.212	3	precursor	18.26	59054644	31479690	1
FKESEVYHCR	tr|B6SSN3|B6SSN3_MAIZE	CL11-1	452.212	3	452.546	3	precursor [M+1]	22.37	3510000000	61871564	2
FKESEVYHCR	tr|B6SSN3|B6SSN3_MAIZE	CL11-2	452.212	3	452.546	3	precursor [M+1]	22.07	3530000000	0	2
FKESEVYHCR	tr|B6SSN3|B6SSN3_MAIZE	CL11-3	452.212	3	452.546	3	precursor [M+1]	22.12	3390000000	0	2
FKESEVYHCR	tr|B6SSN3|B6SSN3_MAIZE	HD568-1	452.212	3	452.546	3	precursor [M+1]	18.28	14365332	0	2
FKESEVYHCR	tr|B6SSN3|B6SSN3_MAIZE	HD568-2	452.212	3	452.546	3	precursor [M+1]	19.69	589318	0	3
FKESEVYHCR	tr|B6SSN3|B6SSN3_MAIZE	HD568-3	452.212	3	452.546	3	precursor [M+1]	22.51	209475	0	3
FKESEVYHCR	tr|B6SSN3|B6SSN3_MAIZE	N95-1	452.212	3	452.546	3	precursor [M+1]	22.59	6570000000	0	2
FKESEVYHCR	tr|B6SSN3|B6SSN3_MAIZE	N95-2	452.212	3	452.546	3	precursor [M+1]	22.38	6680000000	0	2
FKESEVYHCR	tr|B6SSN3|B6SSN3_MAIZE	N95-3	452.212	3	452.546	3	precursor [M+1]	22.37	6830000000	0	2
FKESEVYHCR	tr|B6SSN3|B6SSN3_MAIZE	Z58-1	452.212	3	452.546	3	precursor [M+1]	18.94	1085314	0	2
FKESEVYHCR	tr|B6SSN3|B6SSN3_MAIZE	Z58-2	452.212	3	452.546	3	precursor [M+1]	22.4	112887	0	3
FKESEVYHCR	tr|B6SSN3|B6SSN3_MAIZE	Z58-3	452.212	3	452.546	3	precursor [M+1]	22.76	0	0	0
FKESEVYHCR	tr|B6SSN3|B6SSN3_MAIZE	ZD808-1	452.212	3	452.546	3	precursor [M+1]	22.27	778780	0	3
FKESEVYHCR	tr|B6SSN3|B6SSN3_MAIZE	ZD808-2	452.212	3	452.546	3	precursor [M+1]	22.02	0	0	0
FKESEVYHCR	tr|B6SSN3|B6SSN3_MAIZE	ZD808-3	452.212	3	452.546	3	precursor [M+1]	22.54	0	0	0
FKESEVYHCR	tr|B6SSN3|B6SSN3_MAIZE	ZD909-1	452.212	3	452.546	3	precursor [M+1]	18.11	0	0	0
FKESEVYHCR	tr|B6SSN3|B6SSN3_MAIZE	ZD909-2	452.212	3	452.546	3	precursor [M+1]	18.11	0	0	0
FKESEVYHCR	tr|B6SSN3|B6SSN3_MAIZE	ZD909-3	452.212	3	452.546	3	precursor [M+1]	18.14	2509436	0	2
FKESEVYHCR	tr|B6SSN3|B6SSN3_MAIZE	CL11-1	452.212	3	452.88	3	precursor [M+2]	22.41	1750000000	17846198	3
FKESEVYHCR	tr|B6SSN3|B6SSN3_MAIZE	CL11-2	452.212	3	452.88	3	precursor [M+2]	22.11	1710000000	0	3
FKESEVYHCR	tr|B6SSN3|B6SSN3_MAIZE	CL11-3	452.212	3	452.88	3	precursor [M+2]	22.23	1580000000	0	3
FKESEVYHCR	tr|B6SSN3|B6SSN3_MAIZE	HD568-1	452.212	3	452.88	3	precursor [M+2]	18.13	1873125	3725629	3
FKESEVYHCR	tr|B6SSN3|B6SSN3_MAIZE	HD568-2	452.212	3	452.88	3	precursor [M+2]	19.26	753924	0	2
FKESEVYHCR	tr|B6SSN3|B6SSN3_MAIZE	HD568-3	452.212	3	452.88	3	precursor [M+2]	22.9	1814329	0	2
FKESEVYHCR	tr|B6SSN3|B6SSN3_MAIZE	N95-1	452.212	3	452.88	3	precursor [M+2]	22.59	3210000000	0	3
FKESEVYHCR	tr|B6SSN3|B6SSN3_MAIZE	N95-2	452.212	3	452.88	3	precursor [M+2]	22.34	3240000000	0	3
FKESEVYHCR	tr|B6SSN3|B6SSN3_MAIZE	N95-3	452.212	3	452.88	3	precursor [M+2]	22.37	3230000000	0	3
FKESEVYHCR	tr|B6SSN3|B6SSN3_MAIZE	Z58-1	452.212	3	452.88	3	precursor [M+2]	18.12	302400	0	3
FKESEVYHCR	tr|B6SSN3|B6SSN3_MAIZE	Z58-2	452.212	3	452.88	3	precursor [M+2]	22.36	121141	0	2
FKESEVYHCR	tr|B6SSN3|B6SSN3_MAIZE	Z58-3	452.212	3	452.88	3	precursor [M+2]	22.95	1468947	0	2
FKESEVYHCR	tr|B6SSN3|B6SSN3_MAIZE	ZD808-1	452.212	3	452.88	3	precursor [M+2]	22.04	940566	0	2
FKESEVYHCR	tr|B6SSN3|B6SSN3_MAIZE	ZD808-2	452.212	3	452.88	3	precursor [M+2]	22.29	1227758	0	2
FKESEVYHCR	tr|B6SSN3|B6SSN3_MAIZE	ZD808-3	452.212	3	452.88	3	precursor [M+2]	22.54	1487071	0	1
FKESEVYHCR	tr|B6SSN3|B6SSN3_MAIZE	ZD909-1	452.212	3	452.88	3	precursor [M+2]	18.11	0	0	0
FKESEVYHCR	tr|B6SSN3|B6SSN3_MAIZE	ZD909-2	452.212	3	452.88	3	precursor [M+2]	18.11	0	0	0
FKESEVYHCR	tr|B6SSN3|B6SSN3_MAIZE	ZD909-3	452.212	3	452.88	3	precursor [M+2]	18.14	712880	0	3
FKESEVYHCR	tr|B6SSN3|B6SSN3_MAIZE	CL11-1	452.212	3	950.415	1	y7	22.37	136000000	1960901	8
FKESEVYHCR	tr|B6SSN3|B6SSN3_MAIZE	CL11-2	452.212	3	950.415	1	y7	22.11	136000000	0	8
FKESEVYHCR	tr|B6SSN3|B6SSN3_MAIZE	CL11-3	452.212	3	950.415	1	y7	22.27	124000000	0	8
FKESEVYHCR	tr|B6SSN3|B6SSN3_MAIZE	HD568-1	452.212	3	950.415	1	y7	18.28	27014	0	6
FKESEVYHCR	tr|B6SSN3|B6SSN3_MAIZE	HD568-2	452.212	3	950.415	1	y7	19.23	0	0	0
FKESEVYHCR	tr|B6SSN3|B6SSN3_MAIZE	HD568-3	452.212	3	950.415	1	y7	22.4	0	0	0
FKESEVYHCR	tr|B6SSN3|B6SSN3_MAIZE	N95-1	452.212	3	950.415	1	y7	22.55	243000000	0	8
FKESEVYHCR	tr|B6SSN3|B6SSN3_MAIZE	N95-2	452.212	3	950.415	1	y7	22.38	251000000	0	8
FKESEVYHCR	tr|B6SSN3|B6SSN3_MAIZE	N95-3	452.212	3	950.415	1	y7	22.44	251000000	0	8
FKESEVYHCR	tr|B6SSN3|B6SSN3_MAIZE	Z58-1	452.212	3	950.415	1	y7	18.12	0	0	0
FKESEVYHCR	tr|B6SSN3|B6SSN3_MAIZE	Z58-2	452.212	3	950.415	1	y7	21.43	0	0	0
FKESEVYHCR	tr|B6SSN3|B6SSN3_MAIZE	Z58-3	452.212	3	950.415	1	y7	22.76	0	0	0
FKESEVYHCR	tr|B6SSN3|B6SSN3_MAIZE	ZD808-1	452.212	3	950.415	1	y7	22.2	38623	0	4
FKESEVYHCR	tr|B6SSN3|B6SSN3_MAIZE	ZD808-2	452.212	3	950.415	1	y7	22.02	0	0	0
FKESEVYHCR	tr|B6SSN3|B6SSN3_MAIZE	ZD808-3	452.212	3	950.415	1	y7	22.54	0	0	0
FKESEVYHCR	tr|B6SSN3|B6SSN3_MAIZE	ZD909-1	452.212	3	950.415	1	y7	18.11	0	0	0
FKESEVYHCR	tr|B6SSN3|B6SSN3_MAIZE	ZD909-2	452.212	3	950.415	1	y7	18.61	29703	0	2
FKESEVYHCR	tr|B6SSN3|B6SSN3_MAIZE	ZD909-3	452.212	3	950.415	1	y7	18.3	44783	0	5
FKESEVYHCR	tr|B6SSN3|B6SSN3_MAIZE	CL11-1	452.212	3	734.34	1	y5	22.41	200000000	2084279	7
FKESEVYHCR	tr|B6SSN3|B6SSN3_MAIZE	CL11-2	452.212	3	734.34	1	y5	22.07	203000000	0	7
FKESEVYHCR	tr|B6SSN3|B6SSN3_MAIZE	CL11-3	452.212	3	734.34	1	y5	22.27	188000000	0	7
FKESEVYHCR	tr|B6SSN3|B6SSN3_MAIZE	HD568-1	452.212	3	734.34	1	y5	18.13	1444664	0	4
FKESEVYHCR	tr|B6SSN3|B6SSN3_MAIZE	HD568-2	452.212	3	734.34	1	y5	19.23	0	0	0
FKESEVYHCR	tr|B6SSN3|B6SSN3_MAIZE	HD568-3	452.212	3	734.34	1	y5	22.4	0	0	0
FKESEVYHCR	tr|B6SSN3|B6SSN3_MAIZE	N95-1	452.212	3	734.34	1	y5	22.59	361000000	0	7
FKESEVYHCR	tr|B6SSN3|B6SSN3_MAIZE	N95-2	452.212	3	734.34	1	y5	22.41	368000000	0	7
FKESEVYHCR	tr|B6SSN3|B6SSN3_MAIZE	N95-3	452.212	3	734.34	1	y5	22.33	381000000	0	7
FKESEVYHCR	tr|B6SSN3|B6SSN3_MAIZE	Z58-1	452.212	3	734.34	1	y5	18.12	0	0	0
FKESEVYHCR	tr|B6SSN3|B6SSN3_MAIZE	Z58-2	452.212	3	734.34	1	y5	21.43	0	0	0
FKESEVYHCR	tr|B6SSN3|B6SSN3_MAIZE	Z58-3	452.212	3	734.34	1	y5	22.76	0	0	0
FKESEVYHCR	tr|B6SSN3|B6SSN3_MAIZE	ZD808-1	452.212	3	734.34	1	y5	22.04	0	0	0
FKESEVYHCR	tr|B6SSN3|B6SSN3_MAIZE	ZD808-2	452.212	3	734.34	1	y5	22.33	58008	0	3
FKESEVYHCR	tr|B6SSN3|B6SSN3_MAIZE	ZD808-3	452.212	3	734.34	1	y5	22.54	0	0	0
FKESEVYHCR	tr|B6SSN3|B6SSN3_MAIZE	ZD909-1	452.212	3	734.34	1	y5	18.11	0	0	0
FKESEVYHCR	tr|B6SSN3|B6SSN3_MAIZE	ZD909-2	452.212	3	734.34	1	y5	18.11	0	0	0
FKESEVYHCR	tr|B6SSN3|B6SSN3_MAIZE	ZD909-3	452.212	3	734.34	1	y5	18.14	71101	0	4
FKESEVYHCR	tr|B6SSN3|B6SSN3_MAIZE	CL11-1	452.212	3	635.272	1	y4	22.33	558000000	9272544	4
FKESEVYHCR	tr|B6SSN3|B6SSN3_MAIZE	CL11-2	452.212	3	635.272	1	y4	22.07	557000000	0	4
FKESEVYHCR	tr|B6SSN3|B6SSN3_MAIZE	CL11-3	452.212	3	635.272	1	y4	22.27	514000000	136627	4
FKESEVYHCR	tr|B6SSN3|B6SSN3_MAIZE	HD568-1	452.212	3	635.272	1	y4	18.87	40266	0	5
FKESEVYHCR	tr|B6SSN3|B6SSN3_MAIZE	HD568-2	452.212	3	635.272	1	y4	19.23	0	0	0
FKESEVYHCR	tr|B6SSN3|B6SSN3_MAIZE	HD568-3	452.212	3	635.272	1	y4	22.4	0	0	0
FKESEVYHCR	tr|B6SSN3|B6SSN3_MAIZE	N95-1	452.212	3	635.272	1	y4	22.55	1020000000	0	4
FKESEVYHCR	tr|B6SSN3|B6SSN3_MAIZE	N95-2	452.212	3	635.272	1	y4	22.41	1020000000	0	4
FKESEVYHCR	tr|B6SSN3|B6SSN3_MAIZE	N95-3	452.212	3	635.272	1	y4	22.33	1040000000	0	4
FKESEVYHCR	tr|B6SSN3|B6SSN3_MAIZE	Z58-1	452.212	3	635.272	1	y4	18.12	0	0	0
FKESEVYHCR	tr|B6SSN3|B6SSN3_MAIZE	Z58-2	452.212	3	635.272	1	y4	21.7	48649	0	4
FKESEVYHCR	tr|B6SSN3|B6SSN3_MAIZE	Z58-3	452.212	3	635.272	1	y4	22.76	0	0	0
FKESEVYHCR	tr|B6SSN3|B6SSN3_MAIZE	ZD808-1	452.212	3	635.272	1	y4	22.16	20199	0	5
FKESEVYHCR	tr|B6SSN3|B6SSN3_MAIZE	ZD808-2	452.212	3	635.272	1	y4	22.02	0	0	0
FKESEVYHCR	tr|B6SSN3|B6SSN3_MAIZE	ZD808-3	452.212	3	635.272	1	y4	22.74	98448	0	3
FKESEVYHCR	tr|B6SSN3|B6SSN3_MAIZE	ZD909-1	452.212	3	635.272	1	y4	18.11	0	0	0
FKESEVYHCR	tr|B6SSN3|B6SSN3_MAIZE	ZD909-2	452.212	3	635.272	1	y4	18.11	0	0	0
FKESEVYHCR	tr|B6SSN3|B6SSN3_MAIZE	ZD909-3	452.212	3	635.272	1	y4	18.14	0	0	0
FKESEVYHCR	tr|B6SSN3|B6SSN3_MAIZE	CL11-1	452.212	3	472.209	1	y3	22.41	479000000	9187920	5
FKESEVYHCR	tr|B6SSN3|B6SSN3_MAIZE	CL11-2	452.212	3	472.209	1	y3	22.11	478000000	1701851	5
FKESEVYHCR	tr|B6SSN3|B6SSN3_MAIZE	CL11-3	452.212	3	472.209	1	y3	22.27	447000000	0	5
FKESEVYHCR	tr|B6SSN3|B6SSN3_MAIZE	HD568-1	452.212	3	472.209	1	y3	18.13	0	0	0
FKESEVYHCR	tr|B6SSN3|B6SSN3_MAIZE	HD568-2	452.212	3	472.209	1	y3	19.58	29482	0	4
FKESEVYHCR	tr|B6SSN3|B6SSN3_MAIZE	HD568-3	452.212	3	472.209	1	y3	22.4	0	0	0
FKESEVYHCR	tr|B6SSN3|B6SSN3_MAIZE	N95-1	452.212	3	472.209	1	y3	22.59	876000000	895439	5
FKESEVYHCR	tr|B6SSN3|B6SSN3_MAIZE	N95-2	452.212	3	472.209	1	y3	22.41	885000000	111744	5
FKESEVYHCR	tr|B6SSN3|B6SSN3_MAIZE	N95-3	452.212	3	472.209	1	y3	22.37	900000000	0	5
FKESEVYHCR	tr|B6SSN3|B6SSN3_MAIZE	Z58-1	452.212	3	472.209	1	y3	18.12	0	0	0
FKESEVYHCR	tr|B6SSN3|B6SSN3_MAIZE	Z58-2	452.212	3	472.209	1	y3	21.43	0	0	0
FKESEVYHCR	tr|B6SSN3|B6SSN3_MAIZE	Z58-3	452.212	3	472.209	1	y3	22.87	28276	0	4
FKESEVYHCR	tr|B6SSN3|B6SSN3_MAIZE	ZD808-1	452.212	3	472.209	1	y3	22.04	0	0	0
FKESEVYHCR	tr|B6SSN3|B6SSN3_MAIZE	ZD808-2	452.212	3	472.209	1	y3	22.02	0	0	0
FKESEVYHCR	tr|B6SSN3|B6SSN3_MAIZE	ZD808-3	452.212	3	472.209	1	y3	22.97	2268	0	4
FKESEVYHCR	tr|B6SSN3|B6SSN3_MAIZE	ZD909-1	452.212	3	472.209	1	y3	18.11	0	0	0
FKESEVYHCR	tr|B6SSN3|B6SSN3_MAIZE	ZD909-2	452.212	3	472.209	1	y3	18.11	0	0	0
FKESEVYHCR	tr|B6SSN3|B6SSN3_MAIZE	ZD909-3	452.212	3	472.209	1	y3	18.14	0	0	0
FKESEVYHCR	tr|B6SSN3|B6SSN3_MAIZE	CL11-1	452.212	3	335.15	1	y2	22.41	266000000	3284684	6
FKESEVYHCR	tr|B6SSN3|B6SSN3_MAIZE	CL11-2	452.212	3	335.15	1	y2	22.11	267000000	0	6
FKESEVYHCR	tr|B6SSN3|B6SSN3_MAIZE	CL11-3	452.212	3	335.15	1	y2	22.12	244000000	0	6
FKESEVYHCR	tr|B6SSN3|B6SSN3_MAIZE	HD568-1	452.212	3	335.15	1	y2	18.13	0	0	0
FKESEVYHCR	tr|B6SSN3|B6SSN3_MAIZE	HD568-2	452.212	3	335.15	1	y2	19.23	0	0	0
FKESEVYHCR	tr|B6SSN3|B6SSN3_MAIZE	HD568-3	452.212	3	335.15	1	y2	22.75	95821	0	4
FKESEVYHCR	tr|B6SSN3|B6SSN3_MAIZE	N95-1	452.212	3	335.15	1	y2	22.59	478000000	0	6
FKESEVYHCR	tr|B6SSN3|B6SSN3_MAIZE	N95-2	452.212	3	335.15	1	y2	22.41	484000000	0	6
FKESEVYHCR	tr|B6SSN3|B6SSN3_MAIZE	N95-3	452.212	3	335.15	1	y2	22.37	491000000	0	6
FKESEVYHCR	tr|B6SSN3|B6SSN3_MAIZE	Z58-1	452.212	3	335.15	1	y2	18.12	0	0	0
FKESEVYHCR	tr|B6SSN3|B6SSN3_MAIZE	Z58-2	452.212	3	335.15	1	y2	21.43	0	0	0
FKESEVYHCR	tr|B6SSN3|B6SSN3_MAIZE	Z58-3	452.212	3	335.15	1	y2	22.87	60709	0	3
FKESEVYHCR	tr|B6SSN3|B6SSN3_MAIZE	ZD808-1	452.212	3	335.15	1	y2	22.04	0	0	0
FKESEVYHCR	tr|B6SSN3|B6SSN3_MAIZE	ZD808-2	452.212	3	335.15	1	y2	22.02	0	0	0
FKESEVYHCR	tr|B6SSN3|B6SSN3_MAIZE	ZD808-3	452.212	3	335.15	1	y2	22.54	0	0	0
FKESEVYHCR	tr|B6SSN3|B6SSN3_MAIZE	ZD909-1	452.212	3	335.15	1	y2	18.11	0	0	0
FKESEVYHCR	tr|B6SSN3|B6SSN3_MAIZE	ZD909-2	452.212	3	335.15	1	y2	18.11	0	0	0
FKESEVYHCR	tr|B6SSN3|B6SSN3_MAIZE	ZD909-3	452.212	3	335.15	1	y2	18.14	0	0	0
ESEVYHCR	tr|B6SSN3|B6SSN3_MAIZE	CL11-1	540.232	2	540.232	2	precursor	9.76	27501934	315237	1
ESEVYHCR	tr|B6SSN3|B6SSN3_MAIZE	CL11-2	540.232	2	540.232	2	precursor	9.73	21420032	0	1
ESEVYHCR	tr|B6SSN3|B6SSN3_MAIZE	CL11-3	540.232	2	540.232	2	precursor	9.58	23363018	0	1
ESEVYHCR	tr|B6SSN3|B6SSN3_MAIZE	HD568-1	540.232	2	540.232	2	precursor	9.88	152000000	30401134	1
ESEVYHCR	tr|B6SSN3|B6SSN3_MAIZE	HD568-2	540.232	2	540.232	2	precursor	9.19	13068127	0	1
ESEVYHCR	tr|B6SSN3|B6SSN3_MAIZE	HD568-3	540.232	2	540.232	2	precursor	12.24	62662456	27645832	2
ESEVYHCR	tr|B6SSN3|B6SSN3_MAIZE	N95-1	540.232	2	540.232	2	precursor	10.1	28825630	0	1
ESEVYHCR	tr|B6SSN3|B6SSN3_MAIZE	N95-2	540.232	2	540.232	2	precursor	9.93	24684118	0	1
ESEVYHCR	tr|B6SSN3|B6SSN3_MAIZE	N95-3	540.232	2	540.232	2	precursor	9.81	21866922	0	1
ESEVYHCR	tr|B6SSN3|B6SSN3_MAIZE	Z58-1	540.232	2	540.232	2	precursor	10.16	65986748	25973854	1
ESEVYHCR	tr|B6SSN3|B6SSN3_MAIZE	Z58-2	540.232	2	540.232	2	precursor	9.96	22246014	7705474	1
ESEVYHCR	tr|B6SSN3|B6SSN3_MAIZE	Z58-3	540.232	2	540.232	2	precursor	9.92	61516856	38560960	1
ESEVYHCR	tr|B6SSN3|B6SSN3_MAIZE	ZD808-1	540.232	2	540.232	2	precursor	10.23	6371178	6612326	1
ESEVYHCR	tr|B6SSN3|B6SSN3_MAIZE	ZD808-2	540.232	2	540.232	2	precursor	10.13	11743947	0	1
ESEVYHCR	tr|B6SSN3|B6SSN3_MAIZE	ZD808-3	540.232	2	540.232	2	precursor	10.29	6508564	5153270	1
ESEVYHCR	tr|B6SSN3|B6SSN3_MAIZE	ZD909-1	540.232	2	540.232	2	precursor	10.57	82953664	12755112	1
ESEVYHCR	tr|B6SSN3|B6SSN3_MAIZE	ZD909-2	540.232	2	540.232	2	precursor	9.31	75058928	29729968	1
ESEVYHCR	tr|B6SSN3|B6SSN3_MAIZE	ZD909-3	540.232	2	540.232	2	precursor	10.16	76077280	12173610	1
ESEVYHCR	tr|B6SSN3|B6SSN3_MAIZE	CL11-1	540.232	2	540.734	2	precursor [M+1]	9.8	9018717	0	2
ESEVYHCR	tr|B6SSN3|B6SSN3_MAIZE	CL11-2	540.232	2	540.734	2	precursor [M+1]	9.73	7851967	0	2
ESEVYHCR	tr|B6SSN3|B6SSN3_MAIZE	CL11-3	540.232	2	540.734	2	precursor [M+1]	9.54	7023742	0	2
ESEVYHCR	tr|B6SSN3|B6SSN3_MAIZE	HD568-1	540.232	2	540.734	2	precursor [M+1]	9.91	71303392	0	2
ESEVYHCR	tr|B6SSN3|B6SSN3_MAIZE	HD568-2	540.232	2	540.734	2	precursor [M+1]	8.61	1003170	0	4
ESEVYHCR	tr|B6SSN3|B6SSN3_MAIZE	HD568-3	540.232	2	540.734	2	precursor [M+1]	12.24	82102736	5998645	1
ESEVYHCR	tr|B6SSN3|B6SSN3_MAIZE	N95-1	540.232	2	540.734	2	precursor [M+1]	10.1	13171481	0	2
ESEVYHCR	tr|B6SSN3|B6SSN3_MAIZE	N95-2	540.232	2	540.734	2	precursor [M+1]	9.93	8029071	0	2
ESEVYHCR	tr|B6SSN3|B6SSN3_MAIZE	N95-3	540.232	2	540.734	2	precursor [M+1]	9.77	11427836	0	2
ESEVYHCR	tr|B6SSN3|B6SSN3_MAIZE	Z58-1	540.232	2	540.734	2	precursor [M+1]	10.16	40065440	6745288	3
ESEVYHCR	tr|B6SSN3|B6SSN3_MAIZE	Z58-2	540.232	2	540.734	2	precursor [M+1]	9.96	13031579	620875	2
ESEVYHCR	tr|B6SSN3|B6SSN3_MAIZE	Z58-3	540.232	2	540.734	2	precursor [M+1]	9.92	42675192	0	2
ESEVYHCR	tr|B6SSN3|B6SSN3_MAIZE	ZD808-1	540.232	2	540.734	2	precursor [M+1]	10.08	722920	0	6
ESEVYHCR	tr|B6SSN3|B6SSN3_MAIZE	ZD808-2	540.232	2	540.734	2	precursor [M+1]	9.97	1435469	0	5
ESEVYHCR	tr|B6SSN3|B6SSN3_MAIZE	ZD808-3	540.232	2	540.734	2	precursor [M+1]	10.13	1825972	0	3
ESEVYHCR	tr|B6SSN3|B6SSN3_MAIZE	ZD909-1	540.232	2	540.734	2	precursor [M+1]	10.53	35572920	5830309	2
ESEVYHCR	tr|B6SSN3|B6SSN3_MAIZE	ZD909-2	540.232	2	540.734	2	precursor [M+1]	9.35	38343620	6267094	2
ESEVYHCR	tr|B6SSN3|B6SSN3_MAIZE	ZD909-3	540.232	2	540.734	2	precursor [M+1]	10.23	45967548	251148	2
ESEVYHCR	tr|B6SSN3|B6SSN3_MAIZE	CL11-1	540.232	2	541.234	2	precursor [M+2]	9.84	5521225	0	4
ESEVYHCR	tr|B6SSN3|B6SSN3_MAIZE	CL11-2	540.232	2	541.234	2	precursor [M+2]	9.77	4569235	0	4
ESEVYHCR	tr|B6SSN3|B6SSN3_MAIZE	CL11-3	540.232	2	541.234	2	precursor [M+2]	9.65	2905713	0	5
ESEVYHCR	tr|B6SSN3|B6SSN3_MAIZE	HD568-1	540.232	2	541.234	2	precursor [M+2]	9.91	45533224	4713592	3
ESEVYHCR	tr|B6SSN3|B6SSN3_MAIZE	HD568-2	540.232	2	541.234	2	precursor [M+2]	8.68	3414617	0	2
ESEVYHCR	tr|B6SSN3|B6SSN3_MAIZE	HD568-3	540.232	2	541.234	2	precursor [M+2]	11.42	61284468	737167	3
ESEVYHCR	tr|B6SSN3|B6SSN3_MAIZE	N95-1	540.232	2	541.234	2	precursor [M+2]	10.18	5422507	559002	4
ESEVYHCR	tr|B6SSN3|B6SSN3_MAIZE	N95-2	540.232	2	541.234	2	precursor [M+2]	9.89	4386470	0	4
ESEVYHCR	tr|B6SSN3|B6SSN3_MAIZE	N95-3	540.232	2	541.234	2	precursor [M+2]	9.73	2451994	0	5
ESEVYHCR	tr|B6SSN3|B6SSN3_MAIZE	Z58-1	540.232	2	541.234	2	precursor [M+2]	10.23	41195804	4409412	2
ESEVYHCR	tr|B6SSN3|B6SSN3_MAIZE	Z58-2	540.232	2	541.234	2	precursor [M+2]	9.96	5792868	1684539	3
ESEVYHCR	tr|B6SSN3|B6SSN3_MAIZE	Z58-3	540.232	2	541.234	2	precursor [M+2]	10	33561660	11487085	3
ESEVYHCR	tr|B6SSN3|B6SSN3_MAIZE	ZD808-1	540.232	2	541.234	2	precursor [M+2]	10.19	1506051	0	4
ESEVYHCR	tr|B6SSN3|B6SSN3_MAIZE	ZD808-2	540.232	2	541.234	2	precursor [M+2]	10.44	2099635	0	2
ESEVYHCR	tr|B6SSN3|B6SSN3_MAIZE	ZD808-3	540.232	2	541.234	2	precursor [M+2]	10.06	820137	0	5
ESEVYHCR	tr|B6SSN3|B6SSN3_MAIZE	ZD909-1	540.232	2	541.234	2	precursor [M+2]	10.84	12456249	26929938	3
ESEVYHCR	tr|B6SSN3|B6SSN3_MAIZE	ZD909-2	540.232	2	541.234	2	precursor [M+2]	9.94	28105964	1270520	3
ESEVYHCR	tr|B6SSN3|B6SSN3_MAIZE	ZD909-3	540.232	2	541.234	2	precursor [M+2]	10.27	24808678	8768063	3
ESEVYHCR	tr|B6SSN3|B6SSN3_MAIZE	CL11-1	540.232	2	734.34	1	y5	9.76	2133788	363545	7
ESEVYHCR	tr|B6SSN3|B6SSN3_MAIZE	CL11-2	540.232	2	734.34	1	y5	9.69	2038696	230325	6
ESEVYHCR	tr|B6SSN3|B6SSN3_MAIZE	CL11-3	540.232	2	734.34	1	y5	9.54	2124730	0	7
ESEVYHCR	tr|B6SSN3|B6SSN3_MAIZE	HD568-1	540.232	2	734.34	1	y5	9.6	0	0	0
ESEVYHCR	tr|B6SSN3|B6SSN3_MAIZE	HD568-2	540.232	2	734.34	1	y5	8.22	0	0	0
ESEVYHCR	tr|B6SSN3|B6SSN3_MAIZE	HD568-3	540.232	2	734.34	1	y5	12.09	2514004	0	5
ESEVYHCR	tr|B6SSN3|B6SSN3_MAIZE	N95-1	540.232	2	734.34	1	y5	10.1	2687922	0	6
ESEVYHCR	tr|B6SSN3|B6SSN3_MAIZE	N95-2	540.232	2	734.34	1	y5	9.93	2160664	0	6
ESEVYHCR	tr|B6SSN3|B6SSN3_MAIZE	N95-3	540.232	2	734.34	1	y5	9.81	1883225	0	6
ESEVYHCR	tr|B6SSN3|B6SSN3_MAIZE	Z58-1	540.232	2	734.34	1	y5	9.96	128873	0	7
ESEVYHCR	tr|B6SSN3|B6SSN3_MAIZE	Z58-2	540.232	2	734.34	1	y5	9.73	48404	0	8
ESEVYHCR	tr|B6SSN3|B6SSN3_MAIZE	Z58-3	540.232	2	734.34	1	y5	9.07	0	0	0
ESEVYHCR	tr|B6SSN3|B6SSN3_MAIZE	ZD808-1	540.232	2	734.34	1	y5	10	695850	0	7
ESEVYHCR	tr|B6SSN3|B6SSN3_MAIZE	ZD808-2	540.232	2	734.34	1	y5	9.97	484777	0	7
ESEVYHCR	tr|B6SSN3|B6SSN3_MAIZE	ZD808-3	540.232	2	734.34	1	y5	10.09	497961	0	6
ESEVYHCR	tr|B6SSN3|B6SSN3_MAIZE	ZD909-1	540.232	2	734.34	1	y5	10.18	0	0	0
ESEVYHCR	tr|B6SSN3|B6SSN3_MAIZE	ZD909-2	540.232	2	734.34	1	y5	8.81	0	0	0
ESEVYHCR	tr|B6SSN3|B6SSN3_MAIZE	ZD909-3	540.232	2	734.34	1	y5	9.88	0	0	0
ESEVYHCR	tr|B6SSN3|B6SSN3_MAIZE	CL11-1	540.232	2	635.272	1	y4	9.8	6299358	728521	3
ESEVYHCR	tr|B6SSN3|B6SSN3_MAIZE	CL11-2	540.232	2	635.272	1	y4	9.73	5863912	695874	3
ESEVYHCR	tr|B6SSN3|B6SSN3_MAIZE	CL11-3	540.232	2	635.272	1	y4	9.5	6119430	0	3
ESEVYHCR	tr|B6SSN3|B6SSN3_MAIZE	HD568-1	540.232	2	635.272	1	y4	10.27	22543	0	6
ESEVYHCR	tr|B6SSN3|B6SSN3_MAIZE	HD568-2	540.232	2	635.272	1	y4	8.22	0	0	0
ESEVYHCR	tr|B6SSN3|B6SSN3_MAIZE	HD568-3	540.232	2	635.272	1	y4	10.96	0	0	0
ESEVYHCR	tr|B6SSN3|B6SSN3_MAIZE	N95-1	540.232	2	635.272	1	y4	10.06	6709845	258139	3
ESEVYHCR	tr|B6SSN3|B6SSN3_MAIZE	N95-2	540.232	2	635.272	1	y4	9.93	6150071	0	3
ESEVYHCR	tr|B6SSN3|B6SSN3_MAIZE	N95-3	540.232	2	635.272	1	y4	9.81	5605327	0	3
ESEVYHCR	tr|B6SSN3|B6SSN3_MAIZE	Z58-1	540.232	2	635.272	1	y4	10.04	495205	0	5
ESEVYHCR	tr|B6SSN3|B6SSN3_MAIZE	Z58-2	540.232	2	635.272	1	y4	9.88	142730	0	5
ESEVYHCR	tr|B6SSN3|B6SSN3_MAIZE	Z58-3	540.232	2	635.272	1	y4	9.69	201248	0	5
ESEVYHCR	tr|B6SSN3|B6SSN3_MAIZE	ZD808-1	540.232	2	635.272	1	y4	10	2374630	0	2
ESEVYHCR	tr|B6SSN3|B6SSN3_MAIZE	ZD808-2	540.232	2	635.272	1	y4	9.97	1803569	0	4
ESEVYHCR	tr|B6SSN3|B6SSN3_MAIZE	ZD808-3	540.232	2	635.272	1	y4	10.09	2021436	0	2
ESEVYHCR	tr|B6SSN3|B6SSN3_MAIZE	ZD909-1	540.232	2	635.272	1	y4	10.18	0	0	0
ESEVYHCR	tr|B6SSN3|B6SSN3_MAIZE	ZD909-2	540.232	2	635.272	1	y4	8.81	0	0	0
ESEVYHCR	tr|B6SSN3|B6SSN3_MAIZE	ZD909-3	540.232	2	635.272	1	y4	9.92	46682	0	6
ESEVYHCR	tr|B6SSN3|B6SSN3_MAIZE	CL11-1	540.232	2	472.209	1	y3	9.8	3330232	654892	5
ESEVYHCR	tr|B6SSN3|B6SSN3_MAIZE	CL11-2	540.232	2	472.209	1	y3	9.69	3541934	0	5
ESEVYHCR	tr|B6SSN3|B6SSN3_MAIZE	CL11-3	540.232	2	472.209	1	y3	9.5	3545367	53228	4
ESEVYHCR	tr|B6SSN3|B6SSN3_MAIZE	HD568-1	540.232	2	472.209	1	y3	10.46	53573	0	5
ESEVYHCR	tr|B6SSN3|B6SSN3_MAIZE	HD568-2	540.232	2	472.209	1	y3	8.22	0	0	0
ESEVYHCR	tr|B6SSN3|B6SSN3_MAIZE	HD568-3	540.232	2	472.209	1	y3	12.2	27501	0	6
ESEVYHCR	tr|B6SSN3|B6SSN3_MAIZE	N95-1	540.232	2	472.209	1	y3	10.1	4380162	0	5
ESEVYHCR	tr|B6SSN3|B6SSN3_MAIZE	N95-2	540.232	2	472.209	1	y3	9.93	3938820	0	5
ESEVYHCR	tr|B6SSN3|B6SSN3_MAIZE	N95-3	540.232	2	472.209	1	y3	9.77	3337602	0	4
ESEVYHCR	tr|B6SSN3|B6SSN3_MAIZE	Z58-1	540.232	2	472.209	1	y3	10	320481	0	6
ESEVYHCR	tr|B6SSN3|B6SSN3_MAIZE	Z58-2	540.232	2	472.209	1	y3	9.88	93740	0	6
ESEVYHCR	tr|B6SSN3|B6SSN3_MAIZE	Z58-3	540.232	2	472.209	1	y3	9.92	190083	0	6
ESEVYHCR	tr|B6SSN3|B6SSN3_MAIZE	ZD808-1	540.232	2	472.209	1	y3	9.96	1418973	0	5
ESEVYHCR	tr|B6SSN3|B6SSN3_MAIZE	ZD808-2	540.232	2	472.209	1	y3	10.01	1059269	0	6
ESEVYHCR	tr|B6SSN3|B6SSN3_MAIZE	ZD808-3	540.232	2	472.209	1	y3	10.02	1072299	0	4
ESEVYHCR	tr|B6SSN3|B6SSN3_MAIZE	ZD909-1	540.232	2	472.209	1	y3	10.49	570295	0	5
ESEVYHCR	tr|B6SSN3|B6SSN3_MAIZE	ZD909-2	540.232	2	472.209	1	y3	9.9	62076	0	5
ESEVYHCR	tr|B6SSN3|B6SSN3_MAIZE	ZD909-3	540.232	2	472.209	1	y3	10.23	158333	0	5
ESEVYHCR	tr|B6SSN3|B6SSN3_MAIZE	CL11-1	540.232	2	335.15	1	y2	9.8	2061487	0	8
ESEVYHCR	tr|B6SSN3|B6SSN3_MAIZE	CL11-2	540.232	2	335.15	1	y2	9.69	1907092	0	8
ESEVYHCR	tr|B6SSN3|B6SSN3_MAIZE	CL11-3	540.232	2	335.15	1	y2	9.5	1805380	0	8
ESEVYHCR	tr|B6SSN3|B6SSN3_MAIZE	HD568-1	540.232	2	335.15	1	y2	9.6	0	0	0
ESEVYHCR	tr|B6SSN3|B6SSN3_MAIZE	HD568-2	540.232	2	335.15	1	y2	9.27	20294	0	5
ESEVYHCR	tr|B6SSN3|B6SSN3_MAIZE	HD568-3	540.232	2	335.15	1	y2	10.96	0	0	0
ESEVYHCR	tr|B6SSN3|B6SSN3_MAIZE	N95-1	540.232	2	335.15	1	y2	10.14	2184038	0	7
ESEVYHCR	tr|B6SSN3|B6SSN3_MAIZE	N95-2	540.232	2	335.15	1	y2	9.93	2004167	0	7
ESEVYHCR	tr|B6SSN3|B6SSN3_MAIZE	N95-3	540.232	2	335.15	1	y2	9.73	1581617	0	7
ESEVYHCR	tr|B6SSN3|B6SSN3_MAIZE	Z58-1	540.232	2	335.15	1	y2	10.04	41520	0	8
ESEVYHCR	tr|B6SSN3|B6SSN3_MAIZE	Z58-2	540.232	2	335.15	1	y2	9.84	49222	0	7
ESEVYHCR	tr|B6SSN3|B6SSN3_MAIZE	Z58-3	540.232	2	335.15	1	y2	9.73	17351	0	7
ESEVYHCR	tr|B6SSN3|B6SSN3_MAIZE	ZD808-1	540.232	2	335.15	1	y2	10	592469	0	8
ESEVYHCR	tr|B6SSN3|B6SSN3_MAIZE	ZD808-2	540.232	2	335.15	1	y2	9.94	329130	0	8
ESEVYHCR	tr|B6SSN3|B6SSN3_MAIZE	ZD808-3	540.232	2	335.15	1	y2	10.06	399045	0	7
ESEVYHCR	tr|B6SSN3|B6SSN3_MAIZE	ZD909-1	540.232	2	335.15	1	y2	10.18	0	0	0
ESEVYHCR	tr|B6SSN3|B6SSN3_MAIZE	ZD909-2	540.232	2	335.15	1	y2	8.81	0	0	0
ESEVYHCR	tr|B6SSN3|B6SSN3_MAIZE	ZD909-3	540.232	2	335.15	1	y2	9.88	0	0	0
ESEVYHCR	tr|B6SSN3|B6SSN3_MAIZE	CL11-1	540.232	2	175.119	1	y1	9.8	2533772	1855732	6
ESEVYHCR	tr|B6SSN3|B6SSN3_MAIZE	CL11-2	540.232	2	175.119	1	y1	9.77	2028324	2547491	7
ESEVYHCR	tr|B6SSN3|B6SSN3_MAIZE	CL11-3	540.232	2	175.119	1	y1	9.54	2510853	1421388	6
ESEVYHCR	tr|B6SSN3|B6SSN3_MAIZE	HD568-1	540.232	2	175.119	1	y1	9.95	2880467	5372514	4
ESEVYHCR	tr|B6SSN3|B6SSN3_MAIZE	HD568-2	540.232	2	175.119	1	y1	9.07	1855327	1393609	3
ESEVYHCR	tr|B6SSN3|B6SSN3_MAIZE	HD568-3	540.232	2	175.119	1	y1	12.01	8715566	3094847	4
ESEVYHCR	tr|B6SSN3|B6SSN3_MAIZE	N95-1	540.232	2	175.119	1	y1	10.1	1320141	1450391	8
ESEVYHCR	tr|B6SSN3|B6SSN3_MAIZE	N95-2	540.232	2	175.119	1	y1	10.04	1063619	1490263	8
ESEVYHCR	tr|B6SSN3|B6SSN3_MAIZE	N95-3	540.232	2	175.119	1	y1	9.77	523531	2328479	8
ESEVYHCR	tr|B6SSN3|B6SSN3_MAIZE	Z58-1	540.232	2	175.119	1	y1	9.88	527249	6445166	4
ESEVYHCR	tr|B6SSN3|B6SSN3_MAIZE	Z58-2	540.232	2	175.119	1	y1	9.77	481363	2743200	4
ESEVYHCR	tr|B6SSN3|B6SSN3_MAIZE	Z58-3	540.232	2	175.119	1	y1	9.61	6600033	3981433	4
ESEVYHCR	tr|B6SSN3|B6SSN3_MAIZE	ZD808-1	540.232	2	175.119	1	y1	9.73	1689260	2820021	3
ESEVYHCR	tr|B6SSN3|B6SSN3_MAIZE	ZD808-2	540.232	2	175.119	1	y1	10.25	1901199	1543069	3
ESEVYHCR	tr|B6SSN3|B6SSN3_MAIZE	ZD808-3	540.232	2	175.119	1	y1	10.33	182095	3000386	8
ESEVYHCR	tr|B6SSN3|B6SSN3_MAIZE	ZD909-1	540.232	2	175.119	1	y1	10.46	4204973	4966014	4
ESEVYHCR	tr|B6SSN3|B6SSN3_MAIZE	ZD909-2	540.232	2	175.119	1	y1	9.55	4819955	1824742	4
ESEVYHCR	tr|B6SSN3|B6SSN3_MAIZE	ZD909-3	540.232	2	175.119	1	y1	10.19	1595179	4857515	4
KYPGGAFDPLGFSK	tr|B6SSN3|B6SSN3_MAIZE	CL11-1	742.383	2	742.383	2	precursor	75.29	1090000000	155000000	1
KYPGGAFDPLGFSK	tr|B6SSN3|B6SSN3_MAIZE	CL11-2	742.383	2	742.383	2	precursor	75.04	1230000000	80909288	1
KYPGGAFDPLGFSK	tr|B6SSN3|B6SSN3_MAIZE	CL11-3	742.383	2	742.383	2	precursor	75.2	1280000000	39373960	1
KYPGGAFDPLGFSK	tr|B6SSN3|B6SSN3_MAIZE	HD568-1	742.383	2	742.383	2	precursor	71.39	9519108	115000000	4
KYPGGAFDPLGFSK	tr|B6SSN3|B6SSN3_MAIZE	HD568-2	742.383	2	742.383	2	precursor	73.47	23597558	30646540	1
KYPGGAFDPLGFSK	tr|B6SSN3|B6SSN3_MAIZE	HD568-3	742.383	2	742.383	2	precursor	76.07	24174934	59760432	2
KYPGGAFDPLGFSK	tr|B6SSN3|B6SSN3_MAIZE	N95-1	742.383	2	742.383	2	precursor	75.17	1110000000	175000000	1
KYPGGAFDPLGFSK	tr|B6SSN3|B6SSN3_MAIZE	N95-2	742.383	2	742.383	2	precursor	74.63	1120000000	165000000	1
KYPGGAFDPLGFSK	tr|B6SSN3|B6SSN3_MAIZE	N95-3	742.383	2	742.383	2	precursor	74.83	1200000000	171000000	1
KYPGGAFDPLGFSK	tr|B6SSN3|B6SSN3_MAIZE	Z58-1	742.383	2	742.383	2	precursor	76.16	62717652	36061832	2
KYPGGAFDPLGFSK	tr|B6SSN3|B6SSN3_MAIZE	Z58-2	742.383	2	742.383	2	precursor	76.06	129000000	26974026	1
KYPGGAFDPLGFSK	tr|B6SSN3|B6SSN3_MAIZE	Z58-3	742.383	2	742.383	2	precursor	75.99	91278544	44067228	1
KYPGGAFDPLGFSK	tr|B6SSN3|B6SSN3_MAIZE	ZD808-1	742.383	2	742.383	2	precursor	76.07	233000000	46942844	1
KYPGGAFDPLGFSK	tr|B6SSN3|B6SSN3_MAIZE	ZD808-2	742.383	2	742.383	2	precursor	76.17	243000000	88228272	1
KYPGGAFDPLGFSK	tr|B6SSN3|B6SSN3_MAIZE	ZD808-3	742.383	2	742.383	2	precursor	76.13	96790528	35207904	1
KYPGGAFDPLGFSK	tr|B6SSN3|B6SSN3_MAIZE	ZD909-1	742.383	2	742.383	2	precursor	73.53	113000000	0	1
KYPGGAFDPLGFSK	tr|B6SSN3|B6SSN3_MAIZE	ZD909-2	742.383	2	742.383	2	precursor	73.5	109000000	4843149	1
KYPGGAFDPLGFSK	tr|B6SSN3|B6SSN3_MAIZE	ZD909-3	742.383	2	742.383	2	precursor	73.63	32103754	44989632	1
KYPGGAFDPLGFSK	tr|B6SSN3|B6SSN3_MAIZE	CL11-1	742.383	2	742.884	2	precursor [M+1]	75.29	831000000	152000000	2
KYPGGAFDPLGFSK	tr|B6SSN3|B6SSN3_MAIZE	CL11-2	742.383	2	742.884	2	precursor [M+1]	75.04	989000000	21008892	2
KYPGGAFDPLGFSK	tr|B6SSN3|B6SSN3_MAIZE	CL11-3	742.383	2	742.884	2	precursor [M+1]	75.24	992000000	39371832	2
KYPGGAFDPLGFSK	tr|B6SSN3|B6SSN3_MAIZE	HD568-1	742.383	2	742.884	2	precursor [M+1]	71.74	32709828	0	2
KYPGGAFDPLGFSK	tr|B6SSN3|B6SSN3_MAIZE	HD568-2	742.383	2	742.884	2	precursor [M+1]	73.59	11491234	11525336	2
KYPGGAFDPLGFSK	tr|B6SSN3|B6SSN3_MAIZE	HD568-3	742.383	2	742.884	2	precursor [M+1]	76.03	37871980	9089709	1
KYPGGAFDPLGFSK	tr|B6SSN3|B6SSN3_MAIZE	N95-1	742.383	2	742.884	2	precursor [M+1]	75.17	842000000	131000000	2
KYPGGAFDPLGFSK	tr|B6SSN3|B6SSN3_MAIZE	N95-2	742.383	2	742.884	2	precursor [M+1]	74.55	872000000	122000000	2
KYPGGAFDPLGFSK	tr|B6SSN3|B6SSN3_MAIZE	N95-3	742.383	2	742.884	2	precursor [M+1]	74.91	894000000	158000000	2
KYPGGAFDPLGFSK	tr|B6SSN3|B6SSN3_MAIZE	Z58-1	742.383	2	742.884	2	precursor [M+1]	76.16	59140932	0	3
KYPGGAFDPLGFSK	tr|B6SSN3|B6SSN3_MAIZE	Z58-2	742.383	2	742.884	2	precursor [M+1]	75.94	100000000	16990870	2
KYPGGAFDPLGFSK	tr|B6SSN3|B6SSN3_MAIZE	Z58-3	742.383	2	742.884	2	precursor [M+1]	76.11	84829512	0	2
KYPGGAFDPLGFSK	tr|B6SSN3|B6SSN3_MAIZE	ZD808-1	742.383	2	742.884	2	precursor [M+1]	76.07	181000000	8231718	2
KYPGGAFDPLGFSK	tr|B6SSN3|B6SSN3_MAIZE	ZD808-2	742.383	2	742.884	2	precursor [M+1]	76.17	192000000	55878072	2
KYPGGAFDPLGFSK	tr|B6SSN3|B6SSN3_MAIZE	ZD808-3	742.383	2	742.884	2	precursor [M+1]	76.09	33930992	45918700	3
KYPGGAFDPLGFSK	tr|B6SSN3|B6SSN3_MAIZE	ZD909-1	742.383	2	742.884	2	precursor [M+1]	73.77	33761996	5138839	3
KYPGGAFDPLGFSK	tr|B6SSN3|B6SSN3_MAIZE	ZD909-2	742.383	2	742.884	2	precursor [M+1]	73.42	53437876	0	2
KYPGGAFDPLGFSK	tr|B6SSN3|B6SSN3_MAIZE	ZD909-3	742.383	2	742.884	2	precursor [M+1]	73.63	18681084	16665700	2
KYPGGAFDPLGFSK	tr|B6SSN3|B6SSN3_MAIZE	CL11-1	742.383	2	743.385	2	precursor [M+2]	75.25	455000000	177000000	3
KYPGGAFDPLGFSK	tr|B6SSN3|B6SSN3_MAIZE	CL11-2	742.383	2	743.385	2	precursor [M+2]	75.08	606000000	58824516	3
KYPGGAFDPLGFSK	tr|B6SSN3|B6SSN3_MAIZE	CL11-3	742.383	2	743.385	2	precursor [M+2]	75.24	554000000	141000000	3
KYPGGAFDPLGFSK	tr|B6SSN3|B6SSN3_MAIZE	HD568-1	742.383	2	743.385	2	precursor [M+2]	71.35	34217136	33838776	1
KYPGGAFDPLGFSK	tr|B6SSN3|B6SSN3_MAIZE	HD568-2	742.383	2	743.385	2	precursor [M+2]	73.15	4455717	43421792	3
KYPGGAFDPLGFSK	tr|B6SSN3|B6SSN3_MAIZE	HD568-3	742.383	2	743.385	2	precursor [M+2]	75.99	16627178	45137840	3
KYPGGAFDPLGFSK	tr|B6SSN3|B6SSN3_MAIZE	N95-1	742.383	2	743.385	2	precursor [M+2]	75.09	492000000	155000000	3
KYPGGAFDPLGFSK	tr|B6SSN3|B6SSN3_MAIZE	N95-2	742.383	2	743.385	2	precursor [M+2]	74.63	495000000	130000000	3
KYPGGAFDPLGFSK	tr|B6SSN3|B6SSN3_MAIZE	N95-3	742.383	2	743.385	2	precursor [M+2]	74.83	459000000	251000000	3
KYPGGAFDPLGFSK	tr|B6SSN3|B6SSN3_MAIZE	Z58-1	742.383	2	743.385	2	precursor [M+2]	76.16	63371956	770381	1
KYPGGAFDPLGFSK	tr|B6SSN3|B6SSN3_MAIZE	Z58-2	742.383	2	743.385	2	precursor [M+2]	76.02	59376456	41816236	3
KYPGGAFDPLGFSK	tr|B6SSN3|B6SSN3_MAIZE	Z58-3	742.383	2	743.385	2	precursor [M+2]	76.15	80710504	23802150	3
KYPGGAFDPLGFSK	tr|B6SSN3|B6SSN3_MAIZE	ZD808-1	742.383	2	743.385	2	precursor [M+2]	76.07	107000000	83135384	3
KYPGGAFDPLGFSK	tr|B6SSN3|B6SSN3_MAIZE	ZD808-2	742.383	2	743.385	2	precursor [M+2]	76.13	128000000	83893792	3
KYPGGAFDPLGFSK	tr|B6SSN3|B6SSN3_MAIZE	ZD808-3	742.383	2	743.385	2	precursor [M+2]	76.13	51756052	60401000	2
KYPGGAFDPLGFSK	tr|B6SSN3|B6SSN3_MAIZE	ZD909-1	742.383	2	743.385	2	precursor [M+2]	73.25	82104904	13621795	2
KYPGGAFDPLGFSK	tr|B6SSN3|B6SSN3_MAIZE	ZD909-2	742.383	2	743.385	2	precursor [M+2]	73.42	39879396	82504952	3
KYPGGAFDPLGFSK	tr|B6SSN3|B6SSN3_MAIZE	ZD909-3	742.383	2	743.385	2	precursor [M+2]	73.52	3220669	48803416	3
KYPGGAFDPLGFSK	tr|B6SSN3|B6SSN3_MAIZE	CL11-1	742.383	2	1192.6	1	y12	75.25	135000000	0	6
KYPGGAFDPLGFSK	tr|B6SSN3|B6SSN3_MAIZE	CL11-2	742.383	2	1192.6	1	y12	75.04	138000000	0	6
KYPGGAFDPLGFSK	tr|B6SSN3|B6SSN3_MAIZE	CL11-3	742.383	2	1192.6	1	y12	75.24	138000000	0	6
KYPGGAFDPLGFSK	tr|B6SSN3|B6SSN3_MAIZE	HD568-1	742.383	2	1192.6	1	y12	71.62	49080	0	6
KYPGGAFDPLGFSK	tr|B6SSN3|B6SSN3_MAIZE	HD568-2	742.383	2	1192.6	1	y12	73.39	145116	0	6
KYPGGAFDPLGFSK	tr|B6SSN3|B6SSN3_MAIZE	HD568-3	742.383	2	1192.6	1	y12	76.11	7015197	573656	6
KYPGGAFDPLGFSK	tr|B6SSN3|B6SSN3_MAIZE	N95-1	742.383	2	1192.6	1	y12	75.17	138000000	0	6
KYPGGAFDPLGFSK	tr|B6SSN3|B6SSN3_MAIZE	N95-2	742.383	2	1192.6	1	y12	74.59	132000000	2458	6
KYPGGAFDPLGFSK	tr|B6SSN3|B6SSN3_MAIZE	N95-3	742.383	2	1192.6	1	y12	74.91	139000000	0	6
KYPGGAFDPLGFSK	tr|B6SSN3|B6SSN3_MAIZE	Z58-1	742.383	2	1192.6	1	y12	76.16	10829614	0	6
KYPGGAFDPLGFSK	tr|B6SSN3|B6SSN3_MAIZE	Z58-2	742.383	2	1192.6	1	y12	76.02	20760574	1371082	6
KYPGGAFDPLGFSK	tr|B6SSN3|B6SSN3_MAIZE	Z58-3	742.383	2	1192.6	1	y12	76.07	16235113	0	6
KYPGGAFDPLGFSK	tr|B6SSN3|B6SSN3_MAIZE	ZD808-1	742.383	2	1192.6	1	y12	76.07	23403324	0	6
KYPGGAFDPLGFSK	tr|B6SSN3|B6SSN3_MAIZE	ZD808-2	742.383	2	1192.6	1	y12	76.17	31146848	0	6
KYPGGAFDPLGFSK	tr|B6SSN3|B6SSN3_MAIZE	ZD808-3	742.383	2	1192.6	1	y12	76.13	5542634	0	6
KYPGGAFDPLGFSK	tr|B6SSN3|B6SSN3_MAIZE	ZD909-1	742.383	2	1192.6	1	y12	73.45	497430	0	6
KYPGGAFDPLGFSK	tr|B6SSN3|B6SSN3_MAIZE	ZD909-2	742.383	2	1192.6	1	y12	73.54	517193	0	6
KYPGGAFDPLGFSK	tr|B6SSN3|B6SSN3_MAIZE	ZD909-3	742.383	2	1192.6	1	y12	73.71	671774	0	6
KYPGGAFDPLGFSK	tr|B6SSN3|B6SSN3_MAIZE	CL11-1	742.383	2	1095.55	1	y11	75.29	67241304	0	7
KYPGGAFDPLGFSK	tr|B6SSN3|B6SSN3_MAIZE	CL11-2	742.383	2	1095.55	1	y11	75.04	69037840	0	7
KYPGGAFDPLGFSK	tr|B6SSN3|B6SSN3_MAIZE	CL11-3	742.383	2	1095.55	1	y11	75.24	70171808	0	7
KYPGGAFDPLGFSK	tr|B6SSN3|B6SSN3_MAIZE	HD568-1	742.383	2	1095.55	1	y11	71.27	0	0	0
KYPGGAFDPLGFSK	tr|B6SSN3|B6SSN3_MAIZE	HD568-2	742.383	2	1095.55	1	y11	73.31	238833	0	5
KYPGGAFDPLGFSK	tr|B6SSN3|B6SSN3_MAIZE	HD568-3	742.383	2	1095.55	1	y11	76.03	3143372	738462	7
KYPGGAFDPLGFSK	tr|B6SSN3|B6SSN3_MAIZE	N95-1	742.383	2	1095.55	1	y11	75.17	65994264	0	7
KYPGGAFDPLGFSK	tr|B6SSN3|B6SSN3_MAIZE	N95-2	742.383	2	1095.55	1	y11	74.63	62603400	1353481	7
KYPGGAFDPLGFSK	tr|B6SSN3|B6SSN3_MAIZE	N95-3	742.383	2	1095.55	1	y11	74.87	66935984	0	7
KYPGGAFDPLGFSK	tr|B6SSN3|B6SSN3_MAIZE	Z58-1	742.383	2	1095.55	1	y11	76.08	5031497	0	7
KYPGGAFDPLGFSK	tr|B6SSN3|B6SSN3_MAIZE	Z58-2	742.383	2	1095.55	1	y11	76.02	9501993	1273944	7
KYPGGAFDPLGFSK	tr|B6SSN3|B6SSN3_MAIZE	Z58-3	742.383	2	1095.55	1	y11	76.15	7743366	0	7
KYPGGAFDPLGFSK	tr|B6SSN3|B6SSN3_MAIZE	ZD808-1	742.383	2	1095.55	1	y11	76.07	11338026	0	7
KYPGGAFDPLGFSK	tr|B6SSN3|B6SSN3_MAIZE	ZD808-2	742.383	2	1095.55	1	y11	76.17	15287308	0	7
KYPGGAFDPLGFSK	tr|B6SSN3|B6SSN3_MAIZE	ZD808-3	742.383	2	1095.55	1	y11	76.13	2605279	0	7
KYPGGAFDPLGFSK	tr|B6SSN3|B6SSN3_MAIZE	ZD909-1	742.383	2	1095.55	1	y11	73.61	1486284	0	5
KYPGGAFDPLGFSK	tr|B6SSN3|B6SSN3_MAIZE	ZD909-2	742.383	2	1095.55	1	y11	73.58	1956064	0	5
KYPGGAFDPLGFSK	tr|B6SSN3|B6SSN3_MAIZE	ZD909-3	742.383	2	1095.55	1	y11	73.63	1725950	0	5
KYPGGAFDPLGFSK	tr|B6SSN3|B6SSN3_MAIZE	CL11-1	742.383	2	648.371	1	y6	75.29	241000000	0	5
KYPGGAFDPLGFSK	tr|B6SSN3|B6SSN3_MAIZE	CL11-2	742.383	2	648.371	1	y6	75.08	245000000	0	5
KYPGGAFDPLGFSK	tr|B6SSN3|B6SSN3_MAIZE	CL11-3	742.383	2	648.371	1	y6	75.24	249000000	0	5
KYPGGAFDPLGFSK	tr|B6SSN3|B6SSN3_MAIZE	HD568-1	742.383	2	648.371	1	y6	71.27	0	0	0
KYPGGAFDPLGFSK	tr|B6SSN3|B6SSN3_MAIZE	HD568-2	742.383	2	648.371	1	y6	73.35	20533	0	8
KYPGGAFDPLGFSK	tr|B6SSN3|B6SSN3_MAIZE	HD568-3	742.383	2	648.371	1	y6	76.07	11257385	1950859	5
KYPGGAFDPLGFSK	tr|B6SSN3|B6SSN3_MAIZE	N95-1	742.383	2	648.371	1	y6	75.17	233000000	0	5
KYPGGAFDPLGFSK	tr|B6SSN3|B6SSN3_MAIZE	N95-2	742.383	2	648.371	1	y6	74.59	224000000	1119909	5
KYPGGAFDPLGFSK	tr|B6SSN3|B6SSN3_MAIZE	N95-3	742.383	2	648.371	1	y6	74.91	237000000	0	5
KYPGGAFDPLGFSK	tr|B6SSN3|B6SSN3_MAIZE	Z58-1	742.383	2	648.371	1	y6	76.16	17665548	0	5
KYPGGAFDPLGFSK	tr|B6SSN3|B6SSN3_MAIZE	Z58-2	742.383	2	648.371	1	y6	75.94	34327884	3125369	5
KYPGGAFDPLGFSK	tr|B6SSN3|B6SSN3_MAIZE	Z58-3	742.383	2	648.371	1	y6	76.15	27360604	0	5
KYPGGAFDPLGFSK	tr|B6SSN3|B6SSN3_MAIZE	ZD808-1	742.383	2	648.371	1	y6	76.07	40196852	0	5
KYPGGAFDPLGFSK	tr|B6SSN3|B6SSN3_MAIZE	ZD808-2	742.383	2	648.371	1	y6	76.17	53982112	0	5
KYPGGAFDPLGFSK	tr|B6SSN3|B6SSN3_MAIZE	ZD808-3	742.383	2	648.371	1	y6	76.13	9003692	0	5
KYPGGAFDPLGFSK	tr|B6SSN3|B6SSN3_MAIZE	ZD909-1	742.383	2	648.371	1	y6	72.9	40172	0	8
KYPGGAFDPLGFSK	tr|B6SSN3|B6SSN3_MAIZE	ZD909-2	742.383	2	648.371	1	y6	72.43	0	0	0
KYPGGAFDPLGFSK	tr|B6SSN3|B6SSN3_MAIZE	ZD909-3	742.383	2	648.371	1	y6	73.99	40560	0	8
KYPGGAFDPLGFSK	tr|B6SSN3|B6SSN3_MAIZE	CL11-1	742.383	2	438.235	1	y4	75.25	40320148	0	8
KYPGGAFDPLGFSK	tr|B6SSN3|B6SSN3_MAIZE	CL11-2	742.383	2	438.235	1	y4	75	41460920	0	8
KYPGGAFDPLGFSK	tr|B6SSN3|B6SSN3_MAIZE	CL11-3	742.383	2	438.235	1	y4	75.2	41770684	0	8
KYPGGAFDPLGFSK	tr|B6SSN3|B6SSN3_MAIZE	HD568-1	742.383	2	438.235	1	y4	71.51	3046128	626042	5
KYPGGAFDPLGFSK	tr|B6SSN3|B6SSN3_MAIZE	HD568-2	742.383	2	438.235	1	y4	73.63	66657	0	7
KYPGGAFDPLGFSK	tr|B6SSN3|B6SSN3_MAIZE	HD568-3	742.383	2	438.235	1	y4	76.15	1633247	0	8
KYPGGAFDPLGFSK	tr|B6SSN3|B6SSN3_MAIZE	N95-1	742.383	2	438.235	1	y4	75.13	38863932	0	8
KYPGGAFDPLGFSK	tr|B6SSN3|B6SSN3_MAIZE	N95-2	742.383	2	438.235	1	y4	74.59	37070880	0	8
KYPGGAFDPLGFSK	tr|B6SSN3|B6SSN3_MAIZE	N95-3	742.383	2	438.235	1	y4	74.91	38356156	635150	8
KYPGGAFDPLGFSK	tr|B6SSN3|B6SSN3_MAIZE	Z58-1	742.383	2	438.235	1	y4	76.16	2567556	0	8
KYPGGAFDPLGFSK	tr|B6SSN3|B6SSN3_MAIZE	Z58-2	742.383	2	438.235	1	y4	76.02	5483195	315906	8
KYPGGAFDPLGFSK	tr|B6SSN3|B6SSN3_MAIZE	Z58-3	742.383	2	438.235	1	y4	76.15	4210771	0	8
KYPGGAFDPLGFSK	tr|B6SSN3|B6SSN3_MAIZE	ZD808-1	742.383	2	438.235	1	y4	76.07	6602610	0	8
KYPGGAFDPLGFSK	tr|B6SSN3|B6SSN3_MAIZE	ZD808-2	742.383	2	438.235	1	y4	76.17	8542767	0	8
KYPGGAFDPLGFSK	tr|B6SSN3|B6SSN3_MAIZE	ZD808-3	742.383	2	438.235	1	y4	76.13	1631314	0	8
KYPGGAFDPLGFSK	tr|B6SSN3|B6SSN3_MAIZE	ZD909-1	742.383	2	438.235	1	y4	74.04	84371	0	7
KYPGGAFDPLGFSK	tr|B6SSN3|B6SSN3_MAIZE	ZD909-2	742.383	2	438.235	1	y4	73.9	246253	0	7
KYPGGAFDPLGFSK	tr|B6SSN3|B6SSN3_MAIZE	ZD909-3	742.383	2	438.235	1	y4	74.03	97146	0	7
KYPGGAFDPLGFSK	tr|B6SSN3|B6SSN3_MAIZE	CL11-1	742.383	2	129.102	1	b1	75.25	349000000	18246456	4
KYPGGAFDPLGFSK	tr|B6SSN3|B6SSN3_MAIZE	CL11-2	742.383	2	129.102	1	b1	75.04	358000000	18777870	4
KYPGGAFDPLGFSK	tr|B6SSN3|B6SSN3_MAIZE	CL11-3	742.383	2	129.102	1	b1	75.24	361000000	21051480	4
KYPGGAFDPLGFSK	tr|B6SSN3|B6SSN3_MAIZE	HD568-1	742.383	2	129.102	1	b1	71.43	10821521	13133956	3
KYPGGAFDPLGFSK	tr|B6SSN3|B6SSN3_MAIZE	HD568-2	742.383	2	129.102	1	b1	73.43	1309293	15143267	4
KYPGGAFDPLGFSK	tr|B6SSN3|B6SSN3_MAIZE	HD568-3	742.383	2	129.102	1	b1	76.03	16325457	11558852	4
KYPGGAFDPLGFSK	tr|B6SSN3|B6SSN3_MAIZE	N95-1	742.383	2	129.102	1	b1	75.13	347000000	15422014	4
KYPGGAFDPLGFSK	tr|B6SSN3|B6SSN3_MAIZE	N95-2	742.383	2	129.102	1	b1	74.59	331000000	18125970	4
KYPGGAFDPLGFSK	tr|B6SSN3|B6SSN3_MAIZE	N95-3	742.383	2	129.102	1	b1	74.87	347000000	23123874	4
KYPGGAFDPLGFSK	tr|B6SSN3|B6SSN3_MAIZE	Z58-1	742.383	2	129.102	1	b1	76.16	24595770	10726562	4
KYPGGAFDPLGFSK	tr|B6SSN3|B6SSN3_MAIZE	Z58-2	742.383	2	129.102	1	b1	76.02	47294028	15245250	4
KYPGGAFDPLGFSK	tr|B6SSN3|B6SSN3_MAIZE	Z58-3	742.383	2	129.102	1	b1	76.07	39317108	12519377	4
KYPGGAFDPLGFSK	tr|B6SSN3|B6SSN3_MAIZE	ZD808-1	742.383	2	129.102	1	b1	76.07	59585676	7071856	4
KYPGGAFDPLGFSK	tr|B6SSN3|B6SSN3_MAIZE	ZD808-2	742.383	2	129.102	1	b1	76.17	78633752	7906938	4
KYPGGAFDPLGFSK	tr|B6SSN3|B6SSN3_MAIZE	ZD808-3	742.383	2	129.102	1	b1	76.13	14095911	6099096	4
KYPGGAFDPLGFSK	tr|B6SSN3|B6SSN3_MAIZE	ZD909-1	742.383	2	129.102	1	b1	73.49	12430191	22727300	4
KYPGGAFDPLGFSK	tr|B6SSN3|B6SSN3_MAIZE	ZD909-2	742.383	2	129.102	1	b1	73.5	13953175	21502542	4
KYPGGAFDPLGFSK	tr|B6SSN3|B6SSN3_MAIZE	ZD909-3	742.383	2	129.102	1	b1	73.59	2445972	18792374	4
KYPGGAFDPLGFSKDPAK	tr|B6SSN3|B6SSN3_MAIZE	CL11-1	947.989	2	947.989	2	precursor	68.14	2706185	0	3
KYPGGAFDPLGFSKDPAK	tr|B6SSN3|B6SSN3_MAIZE	CL11-2	947.989	2	947.989	2	precursor	68.13	54746048	0	2
KYPGGAFDPLGFSKDPAK	tr|B6SSN3|B6SSN3_MAIZE	CL11-3	947.989	2	947.989	2	precursor	68.2	26728806	0	2
KYPGGAFDPLGFSKDPAK	tr|B6SSN3|B6SSN3_MAIZE	HD568-1	947.989	2	947.989	2	precursor	67.75	13879080	0	3
KYPGGAFDPLGFSKDPAK	tr|B6SSN3|B6SSN3_MAIZE	HD568-2	947.989	2	947.989	2	precursor	66.28	0	0	0
KYPGGAFDPLGFSKDPAK	tr|B6SSN3|B6SSN3_MAIZE	HD568-3	947.989	2	947.989	2	precursor	66.03	6323998	0	2
KYPGGAFDPLGFSKDPAK	tr|B6SSN3|B6SSN3_MAIZE	N95-1	947.989	2	947.989	2	precursor	68.08	29207578	0	2
KYPGGAFDPLGFSKDPAK	tr|B6SSN3|B6SSN3_MAIZE	N95-2	947.989	2	947.989	2	precursor	67.89	141000000	0	2
KYPGGAFDPLGFSKDPAK	tr|B6SSN3|B6SSN3_MAIZE	N95-3	947.989	2	947.989	2	precursor	68.05	129000000	0	2
KYPGGAFDPLGFSKDPAK	tr|B6SSN3|B6SSN3_MAIZE	Z58-1	947.989	2	947.989	2	precursor	65.93	43662232	0	1
KYPGGAFDPLGFSKDPAK	tr|B6SSN3|B6SSN3_MAIZE	Z58-2	947.989	2	947.989	2	precursor	67.08	51509520	0	3
KYPGGAFDPLGFSKDPAK	tr|B6SSN3|B6SSN3_MAIZE	Z58-3	947.989	2	947.989	2	precursor	65.92	20377298	0	2
KYPGGAFDPLGFSKDPAK	tr|B6SSN3|B6SSN3_MAIZE	ZD808-1	947.989	2	947.989	2	precursor	67.37	31494486	0	3
KYPGGAFDPLGFSKDPAK	tr|B6SSN3|B6SSN3_MAIZE	ZD808-2	947.989	2	947.989	2	precursor	67.41	41655428	0	3
KYPGGAFDPLGFSKDPAK	tr|B6SSN3|B6SSN3_MAIZE	ZD808-3	947.989	2	947.989	2	precursor	67.79	22762558	0	3
KYPGGAFDPLGFSKDPAK	tr|B6SSN3|B6SSN3_MAIZE	ZD909-1	947.989	2	947.989	2	precursor	66.46	14939592	0	2
KYPGGAFDPLGFSKDPAK	tr|B6SSN3|B6SSN3_MAIZE	ZD909-2	947.989	2	947.989	2	precursor	67.41	20374162	0	3
KYPGGAFDPLGFSKDPAK	tr|B6SSN3|B6SSN3_MAIZE	ZD909-3	947.989	2	947.989	2	precursor	67.76	15345893	0	3
KYPGGAFDPLGFSKDPAK	tr|B6SSN3|B6SSN3_MAIZE	CL11-1	947.989	2	948.49	2	precursor [M+1]	68.1	6394167	0	1
KYPGGAFDPLGFSKDPAK	tr|B6SSN3|B6SSN3_MAIZE	CL11-2	947.989	2	948.49	2	precursor [M+1]	68.13	62042228	0	1
KYPGGAFDPLGFSKDPAK	tr|B6SSN3|B6SSN3_MAIZE	CL11-3	947.989	2	948.49	2	precursor [M+1]	68.2	29716698	0	1
KYPGGAFDPLGFSKDPAK	tr|B6SSN3|B6SSN3_MAIZE	HD568-1	947.989	2	948.49	2	precursor [M+1]	67.59	124000000	26660248	1
KYPGGAFDPLGFSKDPAK	tr|B6SSN3|B6SSN3_MAIZE	HD568-2	947.989	2	948.49	2	precursor [M+1]	66.75	9711847	19210374	1
KYPGGAFDPLGFSKDPAK	tr|B6SSN3|B6SSN3_MAIZE	HD568-3	947.989	2	948.49	2	precursor [M+1]	66.03	22708474	11141754	1
KYPGGAFDPLGFSKDPAK	tr|B6SSN3|B6SSN3_MAIZE	N95-1	947.989	2	948.49	2	precursor [M+1]	68.12	45649456	0	1
KYPGGAFDPLGFSKDPAK	tr|B6SSN3|B6SSN3_MAIZE	N95-2	947.989	2	948.49	2	precursor [M+1]	67.89	184000000	0	1
KYPGGAFDPLGFSKDPAK	tr|B6SSN3|B6SSN3_MAIZE	N95-3	947.989	2	948.49	2	precursor [M+1]	68.01	152000000	0	1
KYPGGAFDPLGFSKDPAK	tr|B6SSN3|B6SSN3_MAIZE	Z58-1	947.989	2	948.49	2	precursor [M+1]	65.69	10175816	69082280	3
KYPGGAFDPLGFSKDPAK	tr|B6SSN3|B6SSN3_MAIZE	Z58-2	947.989	2	948.49	2	precursor [M+1]	67.01	174000000	0	1
KYPGGAFDPLGFSKDPAK	tr|B6SSN3|B6SSN3_MAIZE	Z58-3	947.989	2	948.49	2	precursor [M+1]	65.89	32437950	17133816	1
KYPGGAFDPLGFSKDPAK	tr|B6SSN3|B6SSN3_MAIZE	ZD808-1	947.989	2	948.49	2	precursor [M+1]	67.22	287000000	0	1
KYPGGAFDPLGFSKDPAK	tr|B6SSN3|B6SSN3_MAIZE	ZD808-2	947.989	2	948.49	2	precursor [M+1]	67.29	281000000	0	1
KYPGGAFDPLGFSKDPAK	tr|B6SSN3|B6SSN3_MAIZE	ZD808-3	947.989	2	948.49	2	precursor [M+1]	67.47	282000000	0	1
KYPGGAFDPLGFSKDPAK	tr|B6SSN3|B6SSN3_MAIZE	ZD909-1	947.989	2	948.49	2	precursor [M+1]	66.38	22765886	20669794	1
KYPGGAFDPLGFSKDPAK	tr|B6SSN3|B6SSN3_MAIZE	ZD909-2	947.989	2	948.49	2	precursor [M+1]	67.38	81444840	41691032	1
KYPGGAFDPLGFSKDPAK	tr|B6SSN3|B6SSN3_MAIZE	ZD909-3	947.989	2	948.49	2	precursor [M+1]	67.64	126000000	0	1
KYPGGAFDPLGFSKDPAK	tr|B6SSN3|B6SSN3_MAIZE	CL11-1	947.989	2	948.991	2	precursor [M+2]	67.47	0	0	0
KYPGGAFDPLGFSKDPAK	tr|B6SSN3|B6SSN3_MAIZE	CL11-2	947.989	2	948.991	2	precursor [M+2]	68.05	23451638	0	3
KYPGGAFDPLGFSKDPAK	tr|B6SSN3|B6SSN3_MAIZE	CL11-3	947.989	2	948.991	2	precursor [M+2]	68.2	12758303	0	3
KYPGGAFDPLGFSKDPAK	tr|B6SSN3|B6SSN3_MAIZE	HD568-1	947.989	2	948.991	2	precursor [M+2]	67.63	82059144	0	2
KYPGGAFDPLGFSKDPAK	tr|B6SSN3|B6SSN3_MAIZE	HD568-2	947.989	2	948.991	2	precursor [M+2]	66.28	0	0	0
KYPGGAFDPLGFSKDPAK	tr|B6SSN3|B6SSN3_MAIZE	HD568-3	947.989	2	948.991	2	precursor [M+2]	66.03	0	0	0
KYPGGAFDPLGFSKDPAK	tr|B6SSN3|B6SSN3_MAIZE	N95-1	947.989	2	948.991	2	precursor [M+2]	68.12	13723918	0	3
KYPGGAFDPLGFSKDPAK	tr|B6SSN3|B6SSN3_MAIZE	N95-2	947.989	2	948.991	2	precursor [M+2]	67.85	108000000	0	3
KYPGGAFDPLGFSKDPAK	tr|B6SSN3|B6SSN3_MAIZE	N95-3	947.989	2	948.991	2	precursor [M+2]	68.12	76757720	0	3
KYPGGAFDPLGFSKDPAK	tr|B6SSN3|B6SSN3_MAIZE	Z58-1	947.989	2	948.991	2	precursor [M+2]	65.69	29669434	0	2
KYPGGAFDPLGFSKDPAK	tr|B6SSN3|B6SSN3_MAIZE	Z58-2	947.989	2	948.991	2	precursor [M+2]	67.01	94206920	0	2
KYPGGAFDPLGFSKDPAK	tr|B6SSN3|B6SSN3_MAIZE	Z58-3	947.989	2	948.991	2	precursor [M+2]	65.85	0	0	0
KYPGGAFDPLGFSKDPAK	tr|B6SSN3|B6SSN3_MAIZE	ZD808-1	947.989	2	948.991	2	precursor [M+2]	67.22	228000000	0	2
KYPGGAFDPLGFSKDPAK	tr|B6SSN3|B6SSN3_MAIZE	ZD808-2	947.989	2	948.991	2	precursor [M+2]	67.25	233000000	0	2
KYPGGAFDPLGFSKDPAK	tr|B6SSN3|B6SSN3_MAIZE	ZD808-3	947.989	2	948.991	2	precursor [M+2]	67.51	228000000	0	2
KYPGGAFDPLGFSKDPAK	tr|B6SSN3|B6SSN3_MAIZE	ZD909-1	947.989	2	948.991	2	precursor [M+2]	66.38	0	0	0
KYPGGAFDPLGFSKDPAK	tr|B6SSN3|B6SSN3_MAIZE	ZD909-2	947.989	2	948.991	2	precursor [M+2]	67.38	65772112	0	2
KYPGGAFDPLGFSKDPAK	tr|B6SSN3|B6SSN3_MAIZE	ZD909-3	947.989	2	948.991	2	precursor [M+2]	67.6	57654056	0	2
KYPGGAFDPLGFSKDPAK	tr|B6SSN3|B6SSN3_MAIZE	CL11-1	947.989	2	1059.58	1	y10	68.14	2614974	0	5
KYPGGAFDPLGFSKDPAK	tr|B6SSN3|B6SSN3_MAIZE	CL11-2	947.989	2	1059.58	1	y10	68.13	10811360	1765489	5
KYPGGAFDPLGFSKDPAK	tr|B6SSN3|B6SSN3_MAIZE	CL11-3	947.989	2	1059.58	1	y10	68.2	7326668	0	5
KYPGGAFDPLGFSKDPAK	tr|B6SSN3|B6SSN3_MAIZE	HD568-1	947.989	2	1059.58	1	y10	67.63	32931	0	6
KYPGGAFDPLGFSKDPAK	tr|B6SSN3|B6SSN3_MAIZE	HD568-2	947.989	2	1059.58	1	y10	66.28	0	0	0
KYPGGAFDPLGFSKDPAK	tr|B6SSN3|B6SSN3_MAIZE	HD568-3	947.989	2	1059.58	1	y10	66.03	0	0	0
KYPGGAFDPLGFSKDPAK	tr|B6SSN3|B6SSN3_MAIZE	N95-1	947.989	2	1059.58	1	y10	68.12	10455362	0	4
KYPGGAFDPLGFSKDPAK	tr|B6SSN3|B6SSN3_MAIZE	N95-2	947.989	2	1059.58	1	y10	67.89	43083548	0	4
KYPGGAFDPLGFSKDPAK	tr|B6SSN3|B6SSN3_MAIZE	N95-3	947.989	2	1059.58	1	y10	68.01	35259880	0	4
KYPGGAFDPLGFSKDPAK	tr|B6SSN3|B6SSN3_MAIZE	Z58-1	947.989	2	1059.58	1	y10	65.77	36135	0	7
KYPGGAFDPLGFSKDPAK	tr|B6SSN3|B6SSN3_MAIZE	Z58-2	947.989	2	1059.58	1	y10	66.42	0	0	0
KYPGGAFDPLGFSKDPAK	tr|B6SSN3|B6SSN3_MAIZE	Z58-3	947.989	2	1059.58	1	y10	65.89	54401	0	5
KYPGGAFDPLGFSKDPAK	tr|B6SSN3|B6SSN3_MAIZE	ZD808-1	947.989	2	1059.58	1	y10	66.78	0	0	0
KYPGGAFDPLGFSKDPAK	tr|B6SSN3|B6SSN3_MAIZE	ZD808-2	947.989	2	1059.58	1	y10	66.78	0	0	0
KYPGGAFDPLGFSKDPAK	tr|B6SSN3|B6SSN3_MAIZE	ZD808-3	947.989	2	1059.58	1	y10	67	0	0	0
KYPGGAFDPLGFSKDPAK	tr|B6SSN3|B6SSN3_MAIZE	ZD909-1	947.989	2	1059.58	1	y10	66.38	0	0	0
KYPGGAFDPLGFSKDPAK	tr|B6SSN3|B6SSN3_MAIZE	ZD909-2	947.989	2	1059.58	1	y10	67.02	0	0	0
KYPGGAFDPLGFSKDPAK	tr|B6SSN3|B6SSN3_MAIZE	ZD909-3	947.989	2	1059.58	1	y10	67.21	0	0	0
KYPGGAFDPLGFSKDPAK	tr|B6SSN3|B6SSN3_MAIZE	CL11-1	947.989	2	315.203	1	y3	68.14	2636875	0	4
KYPGGAFDPLGFSKDPAK	tr|B6SSN3|B6SSN3_MAIZE	CL11-2	947.989	2	315.203	1	y3	68.13	10888153	1568077	4
KYPGGAFDPLGFSKDPAK	tr|B6SSN3|B6SSN3_MAIZE	CL11-3	947.989	2	315.203	1	y3	68.2	6954085	0	6
KYPGGAFDPLGFSKDPAK	tr|B6SSN3|B6SSN3_MAIZE	HD568-1	947.989	2	315.203	1	y3	67.36	0	0	0
KYPGGAFDPLGFSKDPAK	tr|B6SSN3|B6SSN3_MAIZE	HD568-2	947.989	2	315.203	1	y3	66.28	0	0	0
KYPGGAFDPLGFSKDPAK	tr|B6SSN3|B6SSN3_MAIZE	HD568-3	947.989	2	315.203	1	y3	66.03	2421	0	5
KYPGGAFDPLGFSKDPAK	tr|B6SSN3|B6SSN3_MAIZE	N95-1	947.989	2	315.203	1	y3	68.12	9780010	0	5
KYPGGAFDPLGFSKDPAK	tr|B6SSN3|B6SSN3_MAIZE	N95-2	947.989	2	315.203	1	y3	67.89	41570176	0	5
KYPGGAFDPLGFSKDPAK	tr|B6SSN3|B6SSN3_MAIZE	N95-3	947.989	2	315.203	1	y3	68.05	34018272	0	5
KYPGGAFDPLGFSKDPAK	tr|B6SSN3|B6SSN3_MAIZE	Z58-1	947.989	2	315.203	1	y3	65.89	74592	0	6
KYPGGAFDPLGFSKDPAK	tr|B6SSN3|B6SSN3_MAIZE	Z58-2	947.989	2	315.203	1	y3	66.42	0	0	0
KYPGGAFDPLGFSKDPAK	tr|B6SSN3|B6SSN3_MAIZE	Z58-3	947.989	2	315.203	1	y3	65.89	40879	0	6
KYPGGAFDPLGFSKDPAK	tr|B6SSN3|B6SSN3_MAIZE	ZD808-1	947.989	2	315.203	1	y3	66.78	0	0	0
KYPGGAFDPLGFSKDPAK	tr|B6SSN3|B6SSN3_MAIZE	ZD808-2	947.989	2	315.203	1	y3	66.78	0	0	0
KYPGGAFDPLGFSKDPAK	tr|B6SSN3|B6SSN3_MAIZE	ZD808-3	947.989	2	315.203	1	y3	67	0	0	0
KYPGGAFDPLGFSKDPAK	tr|B6SSN3|B6SSN3_MAIZE	ZD909-1	947.989	2	315.203	1	y3	66.42	11627	0	5
KYPGGAFDPLGFSKDPAK	tr|B6SSN3|B6SSN3_MAIZE	ZD909-2	947.989	2	315.203	1	y3	67.02	0	0	0
KYPGGAFDPLGFSKDPAK	tr|B6SSN3|B6SSN3_MAIZE	ZD909-3	947.989	2	315.203	1	y3	67.21	0	0	0
KYPGGAFDPLGFSKDPAK	tr|B6SSN3|B6SSN3_MAIZE	CL11-1	947.989	2	147.113	1	y1	68.14	733046	800424	7
KYPGGAFDPLGFSKDPAK	tr|B6SSN3|B6SSN3_MAIZE	CL11-2	947.989	2	147.113	1	y1	68.13	1561100	1048776	8
KYPGGAFDPLGFSKDPAK	tr|B6SSN3|B6SSN3_MAIZE	CL11-3	947.989	2	147.113	1	y1	68.2	1886597	0	8
KYPGGAFDPLGFSKDPAK	tr|B6SSN3|B6SSN3_MAIZE	HD568-1	947.989	2	147.113	1	y1	67.75	1452902	1310487	5
KYPGGAFDPLGFSKDPAK	tr|B6SSN3|B6SSN3_MAIZE	HD568-2	947.989	2	147.113	1	y1	66.63	122292	900797	3
KYPGGAFDPLGFSKDPAK	tr|B6SSN3|B6SSN3_MAIZE	HD568-3	947.989	2	147.113	1	y1	66.35	432903	625371	4
KYPGGAFDPLGFSKDPAK	tr|B6SSN3|B6SSN3_MAIZE	N95-1	947.989	2	147.113	1	y1	68.12	1317080	1420563	8
KYPGGAFDPLGFSKDPAK	tr|B6SSN3|B6SSN3_MAIZE	N95-2	947.989	2	147.113	1	y1	67.93	6217237	2607993	8
KYPGGAFDPLGFSKDPAK	tr|B6SSN3|B6SSN3_MAIZE	N95-3	947.989	2	147.113	1	y1	68.05	4783213	1689669	8
KYPGGAFDPLGFSKDPAK	tr|B6SSN3|B6SSN3_MAIZE	Z58-1	947.989	2	147.113	1	y1	65.61	979744	680852	4
KYPGGAFDPLGFSKDPAK	tr|B6SSN3|B6SSN3_MAIZE	Z58-2	947.989	2	147.113	1	y1	66.81	2516055	1554217	5
KYPGGAFDPLGFSKDPAK	tr|B6SSN3|B6SSN3_MAIZE	Z58-3	947.989	2	147.113	1	y1	66.4	127392	997494	4
KYPGGAFDPLGFSKDPAK	tr|B6SSN3|B6SSN3_MAIZE	ZD808-1	947.989	2	147.113	1	y1	67.33	2081302	907664	5
KYPGGAFDPLGFSKDPAK	tr|B6SSN3|B6SSN3_MAIZE	ZD808-2	947.989	2	147.113	1	y1	67.37	1997138	954300	5
KYPGGAFDPLGFSKDPAK	tr|B6SSN3|B6SSN3_MAIZE	ZD808-3	947.989	2	147.113	1	y1	67.71	1705332	1493562	5
KYPGGAFDPLGFSKDPAK	tr|B6SSN3|B6SSN3_MAIZE	ZD909-1	947.989	2	147.113	1	y1	67.09	227532	1047000	4
KYPGGAFDPLGFSKDPAK	tr|B6SSN3|B6SSN3_MAIZE	ZD909-2	947.989	2	147.113	1	y1	67.41	1723198	1117063	5
KYPGGAFDPLGFSKDPAK	tr|B6SSN3|B6SSN3_MAIZE	ZD909-3	947.989	2	147.113	1	y1	67.76	778693	1775925	5
KYPGGAFDPLGFSKDPAK	tr|B6SSN3|B6SSN3_MAIZE	CL11-1	947.989	2	129.102	1	b1	68.14	3018117	2836510	2
KYPGGAFDPLGFSKDPAK	tr|B6SSN3|B6SSN3_MAIZE	CL11-2	947.989	2	129.102	1	b1	68.13	8251442	2618055	6
KYPGGAFDPLGFSKDPAK	tr|B6SSN3|B6SSN3_MAIZE	CL11-3	947.989	2	129.102	1	b1	68.2	7648070	0	4
KYPGGAFDPLGFSKDPAK	tr|B6SSN3|B6SSN3_MAIZE	HD568-1	947.989	2	129.102	1	b1	67.71	2328274	8281710	4
KYPGGAFDPLGFSKDPAK	tr|B6SSN3|B6SSN3_MAIZE	HD568-2	947.989	2	129.102	1	b1	66.71	587502	5527367	2
KYPGGAFDPLGFSKDPAK	tr|B6SSN3|B6SSN3_MAIZE	HD568-3	947.989	2	129.102	1	b1	66.19	539061	5414664	3
KYPGGAFDPLGFSKDPAK	tr|B6SSN3|B6SSN3_MAIZE	N95-1	947.989	2	129.102	1	b1	68.12	6800433	2725227	6
KYPGGAFDPLGFSKDPAK	tr|B6SSN3|B6SSN3_MAIZE	N95-2	947.989	2	129.102	1	b1	67.89	30062798	8957202	6
KYPGGAFDPLGFSKDPAK	tr|B6SSN3|B6SSN3_MAIZE	N95-3	947.989	2	129.102	1	b1	68.01	25335200	4169079	6
KYPGGAFDPLGFSKDPAK	tr|B6SSN3|B6SSN3_MAIZE	Z58-1	947.989	2	129.102	1	b1	65.65	442720	4741161	5
KYPGGAFDPLGFSKDPAK	tr|B6SSN3|B6SSN3_MAIZE	Z58-2	947.989	2	129.102	1	b1	66.97	6948191	7904597	4
KYPGGAFDPLGFSKDPAK	tr|B6SSN3|B6SSN3_MAIZE	Z58-3	947.989	2	129.102	1	b1	66.28	548537	6077575	3
KYPGGAFDPLGFSKDPAK	tr|B6SSN3|B6SSN3_MAIZE	ZD808-1	947.989	2	129.102	1	b1	67.1	7874533	4468240	4
KYPGGAFDPLGFSKDPAK	tr|B6SSN3|B6SSN3_MAIZE	ZD808-2	947.989	2	129.102	1	b1	67.25	6849086	5904435	4
KYPGGAFDPLGFSKDPAK	tr|B6SSN3|B6SSN3_MAIZE	ZD808-3	947.989	2	129.102	1	b1	67.51	7472153	5938517	4
KYPGGAFDPLGFSKDPAK	tr|B6SSN3|B6SSN3_MAIZE	ZD909-1	947.989	2	129.102	1	b1	66.7	2285614	4425079	3
KYPGGAFDPLGFSKDPAK	tr|B6SSN3|B6SSN3_MAIZE	ZD909-2	947.989	2	129.102	1	b1	67.45	3562904	7356310	4
KYPGGAFDPLGFSKDPAK	tr|B6SSN3|B6SSN3_MAIZE	ZD909-3	947.989	2	129.102	1	b1	67.64	3932427	8106605	4
KYPGGAFDPLGFSKDPAK	tr|B6SSN3|B6SSN3_MAIZE	CL11-1	947.989	2	836.394	1	b8	68.14	770549	0	6
KYPGGAFDPLGFSKDPAK	tr|B6SSN3|B6SSN3_MAIZE	CL11-2	947.989	2	836.394	1	b8	68.13	2904799	466315	7
KYPGGAFDPLGFSKDPAK	tr|B6SSN3|B6SSN3_MAIZE	CL11-3	947.989	2	836.394	1	b8	68.2	2055173	0	7
KYPGGAFDPLGFSKDPAK	tr|B6SSN3|B6SSN3_MAIZE	HD568-1	947.989	2	836.394	1	b8	67.36	0	0	0
KYPGGAFDPLGFSKDPAK	tr|B6SSN3|B6SSN3_MAIZE	HD568-2	947.989	2	836.394	1	b8	66.28	0	0	0
KYPGGAFDPLGFSKDPAK	tr|B6SSN3|B6SSN3_MAIZE	HD568-3	947.989	2	836.394	1	b8	66.03	0	0	0
KYPGGAFDPLGFSKDPAK	tr|B6SSN3|B6SSN3_MAIZE	N95-1	947.989	2	836.394	1	b8	68.12	2949005	0	7
KYPGGAFDPLGFSKDPAK	tr|B6SSN3|B6SSN3_MAIZE	N95-2	947.989	2	836.394	1	b8	67.89	12404910	0	7
KYPGGAFDPLGFSKDPAK	tr|B6SSN3|B6SSN3_MAIZE	N95-3	947.989	2	836.394	1	b8	68.05	9522926	0	7
KYPGGAFDPLGFSKDPAK	tr|B6SSN3|B6SSN3_MAIZE	Z58-1	947.989	2	836.394	1	b8	65.61	0	0	0
KYPGGAFDPLGFSKDPAK	tr|B6SSN3|B6SSN3_MAIZE	Z58-2	947.989	2	836.394	1	b8	66.85	37490	0	6
KYPGGAFDPLGFSKDPAK	tr|B6SSN3|B6SSN3_MAIZE	Z58-3	947.989	2	836.394	1	b8	65.85	0	0	0
KYPGGAFDPLGFSKDPAK	tr|B6SSN3|B6SSN3_MAIZE	ZD808-1	947.989	2	836.394	1	b8	67.14	120978	0	6
KYPGGAFDPLGFSKDPAK	tr|B6SSN3|B6SSN3_MAIZE	ZD808-2	947.989	2	836.394	1	b8	67.13	137697	0	6
KYPGGAFDPLGFSKDPAK	tr|B6SSN3|B6SSN3_MAIZE	ZD808-3	947.989	2	836.394	1	b8	67.43	78998	0	6
KYPGGAFDPLGFSKDPAK	tr|B6SSN3|B6SSN3_MAIZE	ZD909-1	947.989	2	836.394	1	b8	66.38	0	0	0
KYPGGAFDPLGFSKDPAK	tr|B6SSN3|B6SSN3_MAIZE	ZD909-2	947.989	2	836.394	1	b8	67.02	20840	0	6
KYPGGAFDPLGFSKDPAK	tr|B6SSN3|B6SSN3_MAIZE	ZD909-3	947.989	2	836.394	1	b8	67.21	0	0	0
KYPGGAFDPLGFSKDPAK	tr|B6SSN3|B6SSN3_MAIZE	CL11-1	632.328	3	632.328	3	precursor	68.1	49096908	163000000	1
KYPGGAFDPLGFSKDPAK	tr|B6SSN3|B6SSN3_MAIZE	CL11-2	632.328	3	632.328	3	precursor	68.13	182000000	105000000	1
KYPGGAFDPLGFSKDPAK	tr|B6SSN3|B6SSN3_MAIZE	CL11-3	632.328	3	632.328	3	precursor	68.2	125000000	119000000	1
KYPGGAFDPLGFSKDPAK	tr|B6SSN3|B6SSN3_MAIZE	HD568-1	632.328	3	632.328	3	precursor	68.14	17637998	64635360	3
KYPGGAFDPLGFSKDPAK	tr|B6SSN3|B6SSN3_MAIZE	HD568-2	632.328	3	632.328	3	precursor	66.32	15997905	15526890	1
KYPGGAFDPLGFSKDPAK	tr|B6SSN3|B6SSN3_MAIZE	HD568-3	632.328	3	632.328	3	precursor	66.07	31256702	17245776	1
KYPGGAFDPLGFSKDPAK	tr|B6SSN3|B6SSN3_MAIZE	N95-1	632.328	3	632.328	3	precursor	68.12	152000000	102000000	1
KYPGGAFDPLGFSKDPAK	tr|B6SSN3|B6SSN3_MAIZE	N95-2	632.328	3	632.328	3	precursor	68.12	896000000	244000000	1
KYPGGAFDPLGFSKDPAK	tr|B6SSN3|B6SSN3_MAIZE	N95-3	632.328	3	632.328	3	precursor	68.12	541000000	152000000	1
KYPGGAFDPLGFSKDPAK	tr|B6SSN3|B6SSN3_MAIZE	Z58-1	632.328	3	632.328	3	precursor	65.69	6702362	67184984	1
KYPGGAFDPLGFSKDPAK	tr|B6SSN3|B6SSN3_MAIZE	Z58-2	632.328	3	632.328	3	precursor	67.36	37081700	38814648	3
KYPGGAFDPLGFSKDPAK	tr|B6SSN3|B6SSN3_MAIZE	Z58-3	632.328	3	632.328	3	precursor	65.92	38961952	23086572	1
KYPGGAFDPLGFSKDPAK	tr|B6SSN3|B6SSN3_MAIZE	ZD808-1	632.328	3	632.328	3	precursor	66.78	13417145	146000000	4
KYPGGAFDPLGFSKDPAK	tr|B6SSN3|B6SSN3_MAIZE	ZD808-2	632.328	3	632.328	3	precursor	66.82	27378854	105000000	3
KYPGGAFDPLGFSKDPAK	tr|B6SSN3|B6SSN3_MAIZE	ZD808-3	632.328	3	632.328	3	precursor	67.08	71131368	78228136	3
KYPGGAFDPLGFSKDPAK	tr|B6SSN3|B6SSN3_MAIZE	ZD909-1	632.328	3	632.328	3	precursor	66.5	24964608	33068364	1
KYPGGAFDPLGFSKDPAK	tr|B6SSN3|B6SSN3_MAIZE	ZD909-2	632.328	3	632.328	3	precursor	67.77	36135296	48452896	1
KYPGGAFDPLGFSKDPAK	tr|B6SSN3|B6SSN3_MAIZE	ZD909-3	632.328	3	632.328	3	precursor	68.15	82895392	44863248	1
KYPGGAFDPLGFSKDPAK	tr|B6SSN3|B6SSN3_MAIZE	CL11-1	632.328	3	632.662	3	precursor [M+1]	68.14	36281880	0	2
KYPGGAFDPLGFSKDPAK	tr|B6SSN3|B6SSN3_MAIZE	CL11-2	632.328	3	632.662	3	precursor [M+1]	68.13	138000000	14642089	2
KYPGGAFDPLGFSKDPAK	tr|B6SSN3|B6SSN3_MAIZE	CL11-3	632.328	3	632.662	3	precursor [M+1]	68.2	106000000	0	2
KYPGGAFDPLGFSKDPAK	tr|B6SSN3|B6SSN3_MAIZE	HD568-1	632.328	3	632.662	3	precursor [M+1]	67.67	47357752	0	1
KYPGGAFDPLGFSKDPAK	tr|B6SSN3|B6SSN3_MAIZE	HD568-2	632.328	3	632.662	3	precursor [M+1]	66.36	2389172	1339019	2
KYPGGAFDPLGFSKDPAK	tr|B6SSN3|B6SSN3_MAIZE	HD568-3	632.328	3	632.662	3	precursor [M+1]	66.03	3436465	0	2
KYPGGAFDPLGFSKDPAK	tr|B6SSN3|B6SSN3_MAIZE	N95-1	632.328	3	632.662	3	precursor [M+1]	68.12	137000000	0	2
KYPGGAFDPLGFSKDPAK	tr|B6SSN3|B6SSN3_MAIZE	N95-2	632.328	3	632.662	3	precursor [M+1]	67.85	542000000	0	2
KYPGGAFDPLGFSKDPAK	tr|B6SSN3|B6SSN3_MAIZE	N95-3	632.328	3	632.662	3	precursor [M+1]	67.97	476000000	3141539	2
KYPGGAFDPLGFSKDPAK	tr|B6SSN3|B6SSN3_MAIZE	Z58-1	632.328	3	632.662	3	precursor [M+1]	65.69	1897027	0	3
KYPGGAFDPLGFSKDPAK	tr|B6SSN3|B6SSN3_MAIZE	Z58-2	632.328	3	632.662	3	precursor [M+1]	66.97	39331308	0	2
KYPGGAFDPLGFSKDPAK	tr|B6SSN3|B6SSN3_MAIZE	Z58-3	632.328	3	632.662	3	precursor [M+1]	66.16	3067375	0	3
KYPGGAFDPLGFSKDPAK	tr|B6SSN3|B6SSN3_MAIZE	ZD808-1	632.328	3	632.662	3	precursor [M+1]	67.22	99921896	950339	2
KYPGGAFDPLGFSKDPAK	tr|B6SSN3|B6SSN3_MAIZE	ZD808-2	632.328	3	632.662	3	precursor [M+1]	67.21	96967792	0	2
KYPGGAFDPLGFSKDPAK	tr|B6SSN3|B6SSN3_MAIZE	ZD808-3	632.328	3	632.662	3	precursor [M+1]	67.63	97051728	0	2
KYPGGAFDPLGFSKDPAK	tr|B6SSN3|B6SSN3_MAIZE	ZD909-1	632.328	3	632.662	3	precursor [M+1]	67.09	2790358	0	2
KYPGGAFDPLGFSKDPAK	tr|B6SSN3|B6SSN3_MAIZE	ZD909-2	632.328	3	632.662	3	precursor [M+1]	67.38	27838682	0	2
KYPGGAFDPLGFSKDPAK	tr|B6SSN3|B6SSN3_MAIZE	ZD909-3	632.328	3	632.662	3	precursor [M+1]	67.68	23176514	0	3
KYPGGAFDPLGFSKDPAK	tr|B6SSN3|B6SSN3_MAIZE	CL11-1	632.328	3	632.997	3	precursor [M+2]	68.14	22253116	0	3
KYPGGAFDPLGFSKDPAK	tr|B6SSN3|B6SSN3_MAIZE	CL11-2	632.328	3	632.997	3	precursor [M+2]	68.13	112000000	0	3
KYPGGAFDPLGFSKDPAK	tr|B6SSN3|B6SSN3_MAIZE	CL11-3	632.328	3	632.997	3	precursor [M+2]	68.2	70116296	0	3
KYPGGAFDPLGFSKDPAK	tr|B6SSN3|B6SSN3_MAIZE	HD568-1	632.328	3	632.997	3	precursor [M+2]	67.55	40435448	0	2
KYPGGAFDPLGFSKDPAK	tr|B6SSN3|B6SSN3_MAIZE	HD568-2	632.328	3	632.997	3	precursor [M+2]	66.79	914246	0	4
KYPGGAFDPLGFSKDPAK	tr|B6SSN3|B6SSN3_MAIZE	HD568-3	632.328	3	632.997	3	precursor [M+2]	66.03	0	0	0
KYPGGAFDPLGFSKDPAK	tr|B6SSN3|B6SSN3_MAIZE	N95-1	632.328	3	632.997	3	precursor [M+2]	68.12	93743920	0	3
KYPGGAFDPLGFSKDPAK	tr|B6SSN3|B6SSN3_MAIZE	N95-2	632.328	3	632.997	3	precursor [M+2]	67.85	342000000	0	3
KYPGGAFDPLGFSKDPAK	tr|B6SSN3|B6SSN3_MAIZE	N95-3	632.328	3	632.997	3	precursor [M+2]	68.01	270000000	0	3
KYPGGAFDPLGFSKDPAK	tr|B6SSN3|B6SSN3_MAIZE	Z58-1	632.328	3	632.997	3	precursor [M+2]	65.73	2635216	0	2
KYPGGAFDPLGFSKDPAK	tr|B6SSN3|B6SSN3_MAIZE	Z58-2	632.328	3	632.997	3	precursor [M+2]	67.01	45197204	0	1
KYPGGAFDPLGFSKDPAK	tr|B6SSN3|B6SSN3_MAIZE	Z58-3	632.328	3	632.997	3	precursor [M+2]	66.2	2744691	0	4
KYPGGAFDPLGFSKDPAK	tr|B6SSN3|B6SSN3_MAIZE	ZD808-1	632.328	3	632.997	3	precursor [M+2]	67.3	111000000	0	1
KYPGGAFDPLGFSKDPAK	tr|B6SSN3|B6SSN3_MAIZE	ZD808-2	632.328	3	632.997	3	precursor [M+2]	67.33	106000000	0	1
KYPGGAFDPLGFSKDPAK	tr|B6SSN3|B6SSN3_MAIZE	ZD808-3	632.328	3	632.997	3	precursor [M+2]	67.51	101000000	0	1
KYPGGAFDPLGFSKDPAK	tr|B6SSN3|B6SSN3_MAIZE	ZD909-1	632.328	3	632.997	3	precursor [M+2]	66.38	0	0	0
KYPGGAFDPLGFSKDPAK	tr|B6SSN3|B6SSN3_MAIZE	ZD909-2	632.328	3	632.997	3	precursor [M+2]	67.49	25441584	0	3
KYPGGAFDPLGFSKDPAK	tr|B6SSN3|B6SSN3_MAIZE	ZD909-3	632.328	3	632.997	3	precursor [M+2]	67.6	28832916	0	2
KYPGGAFDPLGFSKDPAK	tr|B6SSN3|B6SSN3_MAIZE	CL11-1	632.328	3	1059.58	1	y10	68.14	2489888	0	7
KYPGGAFDPLGFSKDPAK	tr|B6SSN3|B6SSN3_MAIZE	CL11-2	632.328	3	1059.58	1	y10	68.13	8475390	1448644	7
KYPGGAFDPLGFSKDPAK	tr|B6SSN3|B6SSN3_MAIZE	CL11-3	632.328	3	1059.58	1	y10	68.2	6219323	0	7
KYPGGAFDPLGFSKDPAK	tr|B6SSN3|B6SSN3_MAIZE	HD568-1	632.328	3	1059.58	1	y10	67.36	0	0	0
KYPGGAFDPLGFSKDPAK	tr|B6SSN3|B6SSN3_MAIZE	HD568-2	632.328	3	1059.58	1	y10	66.75	40445	0	6
KYPGGAFDPLGFSKDPAK	tr|B6SSN3|B6SSN3_MAIZE	HD568-3	632.328	3	1059.58	1	y10	66.51	58590	0	5
KYPGGAFDPLGFSKDPAK	tr|B6SSN3|B6SSN3_MAIZE	N95-1	632.328	3	1059.58	1	y10	68.12	8154024	246893	7
KYPGGAFDPLGFSKDPAK	tr|B6SSN3|B6SSN3_MAIZE	N95-2	632.328	3	1059.58	1	y10	67.89	31155842	0	7
KYPGGAFDPLGFSKDPAK	tr|B6SSN3|B6SSN3_MAIZE	N95-3	632.328	3	1059.58	1	y10	68.01	27359732	0	7
KYPGGAFDPLGFSKDPAK	tr|B6SSN3|B6SSN3_MAIZE	Z58-1	632.328	3	1059.58	1	y10	65.61	0	0	0
KYPGGAFDPLGFSKDPAK	tr|B6SSN3|B6SSN3_MAIZE	Z58-2	632.328	3	1059.58	1	y10	66.65	233626	0	6
KYPGGAFDPLGFSKDPAK	tr|B6SSN3|B6SSN3_MAIZE	Z58-3	632.328	3	1059.58	1	y10	66.55	65766	0	6
KYPGGAFDPLGFSKDPAK	tr|B6SSN3|B6SSN3_MAIZE	ZD808-1	632.328	3	1059.58	1	y10	66.78	0	0	0
KYPGGAFDPLGFSKDPAK	tr|B6SSN3|B6SSN3_MAIZE	ZD808-2	632.328	3	1059.58	1	y10	66.78	0	0	0
KYPGGAFDPLGFSKDPAK	tr|B6SSN3|B6SSN3_MAIZE	ZD808-3	632.328	3	1059.58	1	y10	67	0	0	0
KYPGGAFDPLGFSKDPAK	tr|B6SSN3|B6SSN3_MAIZE	ZD909-1	632.328	3	1059.58	1	y10	66.93	134239	0	4
KYPGGAFDPLGFSKDPAK	tr|B6SSN3|B6SSN3_MAIZE	ZD909-2	632.328	3	1059.58	1	y10	67.06	40871	0	6
KYPGGAFDPLGFSKDPAK	tr|B6SSN3|B6SSN3_MAIZE	ZD909-3	632.328	3	1059.58	1	y10	67.21	0	0	0
KYPGGAFDPLGFSKDPAK	tr|B6SSN3|B6SSN3_MAIZE	CL11-1	632.328	3	849.447	1	y8	68.14	2819056	470491	6
KYPGGAFDPLGFSKDPAK	tr|B6SSN3|B6SSN3_MAIZE	CL11-2	632.328	3	849.447	1	y8	68.13	10157995	2251625	6
KYPGGAFDPLGFSKDPAK	tr|B6SSN3|B6SSN3_MAIZE	CL11-3	632.328	3	849.447	1	y8	68.2	7813840	0	6
KYPGGAFDPLGFSKDPAK	tr|B6SSN3|B6SSN3_MAIZE	HD568-1	632.328	3	849.447	1	y8	68.14	724625	0	5
KYPGGAFDPLGFSKDPAK	tr|B6SSN3|B6SSN3_MAIZE	HD568-2	632.328	3	849.447	1	y8	66.28	0	0	0
KYPGGAFDPLGFSKDPAK	tr|B6SSN3|B6SSN3_MAIZE	HD568-3	632.328	3	849.447	1	y8	66.03	0	0	0
KYPGGAFDPLGFSKDPAK	tr|B6SSN3|B6SSN3_MAIZE	N95-1	632.328	3	849.447	1	y8	68.12	10474366	362968	6
KYPGGAFDPLGFSKDPAK	tr|B6SSN3|B6SSN3_MAIZE	N95-2	632.328	3	849.447	1	y8	67.81	39269716	0	6
KYPGGAFDPLGFSKDPAK	tr|B6SSN3|B6SSN3_MAIZE	N95-3	632.328	3	849.447	1	y8	68.01	33355402	0	6
KYPGGAFDPLGFSKDPAK	tr|B6SSN3|B6SSN3_MAIZE	Z58-1	632.328	3	849.447	1	y8	65.61	0	0	0
KYPGGAFDPLGFSKDPAK	tr|B6SSN3|B6SSN3_MAIZE	Z58-2	632.328	3	849.447	1	y8	67.36	338389	0	5
KYPGGAFDPLGFSKDPAK	tr|B6SSN3|B6SSN3_MAIZE	Z58-3	632.328	3	849.447	1	y8	65.85	0	0	0
KYPGGAFDPLGFSKDPAK	tr|B6SSN3|B6SSN3_MAIZE	ZD808-1	632.328	3	849.447	1	y8	67.92	24162	0	7
KYPGGAFDPLGFSKDPAK	tr|B6SSN3|B6SSN3_MAIZE	ZD808-2	632.328	3	849.447	1	y8	67.41	31516	0	6
KYPGGAFDPLGFSKDPAK	tr|B6SSN3|B6SSN3_MAIZE	ZD808-3	632.328	3	849.447	1	y8	68.14	64047	0	6
KYPGGAFDPLGFSKDPAK	tr|B6SSN3|B6SSN3_MAIZE	ZD909-1	632.328	3	849.447	1	y8	66.38	0	0	0
KYPGGAFDPLGFSKDPAK	tr|B6SSN3|B6SSN3_MAIZE	ZD909-2	632.328	3	849.447	1	y8	67.77	1683526	0	5
KYPGGAFDPLGFSKDPAK	tr|B6SSN3|B6SSN3_MAIZE	ZD909-3	632.328	3	849.447	1	y8	68.15	2920141	0	5
KYPGGAFDPLGFSKDPAK	tr|B6SSN3|B6SSN3_MAIZE	CL11-1	632.328	3	315.203	1	y3	68.14	5590332	0	4
KYPGGAFDPLGFSKDPAK	tr|B6SSN3|B6SSN3_MAIZE	CL11-2	632.328	3	315.203	1	y3	68.13	19620186	3287014	5
KYPGGAFDPLGFSKDPAK	tr|B6SSN3|B6SSN3_MAIZE	CL11-3	632.328	3	315.203	1	y3	68.2	14205145	0	5
KYPGGAFDPLGFSKDPAK	tr|B6SSN3|B6SSN3_MAIZE	HD568-1	632.328	3	315.203	1	y3	67.36	0	0	0
KYPGGAFDPLGFSKDPAK	tr|B6SSN3|B6SSN3_MAIZE	HD568-2	632.328	3	315.203	1	y3	66.28	3989	0	7
KYPGGAFDPLGFSKDPAK	tr|B6SSN3|B6SSN3_MAIZE	HD568-3	632.328	3	315.203	1	y3	66.03	29852	0	6
KYPGGAFDPLGFSKDPAK	tr|B6SSN3|B6SSN3_MAIZE	N95-1	632.328	3	315.203	1	y3	68.12	18794622	183041	5
KYPGGAFDPLGFSKDPAK	tr|B6SSN3|B6SSN3_MAIZE	N95-2	632.328	3	315.203	1	y3	67.81	75886128	0	5
KYPGGAFDPLGFSKDPAK	tr|B6SSN3|B6SSN3_MAIZE	N95-3	632.328	3	315.203	1	y3	68.01	62639004	591120	5
KYPGGAFDPLGFSKDPAK	tr|B6SSN3|B6SSN3_MAIZE	Z58-1	632.328	3	315.203	1	y3	65.93	241463	0	5
KYPGGAFDPLGFSKDPAK	tr|B6SSN3|B6SSN3_MAIZE	Z58-2	632.328	3	315.203	1	y3	66.46	22067	0	8
KYPGGAFDPLGFSKDPAK	tr|B6SSN3|B6SSN3_MAIZE	Z58-3	632.328	3	315.203	1	y3	65.96	133950	0	5
KYPGGAFDPLGFSKDPAK	tr|B6SSN3|B6SSN3_MAIZE	ZD808-1	632.328	3	315.203	1	y3	67.92	28271	0	6
KYPGGAFDPLGFSKDPAK	tr|B6SSN3|B6SSN3_MAIZE	ZD808-2	632.328	3	315.203	1	y3	66.78	0	0	0
KYPGGAFDPLGFSKDPAK	tr|B6SSN3|B6SSN3_MAIZE	ZD808-3	632.328	3	315.203	1	y3	67	0	0	0
KYPGGAFDPLGFSKDPAK	tr|B6SSN3|B6SSN3_MAIZE	ZD909-1	632.328	3	315.203	1	y3	66.46	92463	0	6
KYPGGAFDPLGFSKDPAK	tr|B6SSN3|B6SSN3_MAIZE	ZD909-2	632.328	3	315.203	1	y3	67.1	39738	0	7
KYPGGAFDPLGFSKDPAK	tr|B6SSN3|B6SSN3_MAIZE	ZD909-3	632.328	3	315.203	1	y3	68.15	11075	0	7
KYPGGAFDPLGFSKDPAK	tr|B6SSN3|B6SSN3_MAIZE	CL11-1	632.328	3	129.102	1	b1	68.14	4947493	31290126	5
KYPGGAFDPLGFSKDPAK	tr|B6SSN3|B6SSN3_MAIZE	CL11-2	632.328	3	129.102	1	b1	68.13	36780004	13033456	4
KYPGGAFDPLGFSKDPAK	tr|B6SSN3|B6SSN3_MAIZE	CL11-3	632.328	3	129.102	1	b1	68.2	34477932	0	4
KYPGGAFDPLGFSKDPAK	tr|B6SSN3|B6SSN3_MAIZE	HD568-1	632.328	3	129.102	1	b1	67.51	7886700	15448257	4
KYPGGAFDPLGFSKDPAK	tr|B6SSN3|B6SSN3_MAIZE	HD568-2	632.328	3	129.102	1	b1	66.47	2146960	11769729	3
KYPGGAFDPLGFSKDPAK	tr|B6SSN3|B6SSN3_MAIZE	HD568-3	632.328	3	129.102	1	b1	66.54	2988917	11960576	3
KYPGGAFDPLGFSKDPAK	tr|B6SSN3|B6SSN3_MAIZE	N95-1	632.328	3	129.102	1	b1	68.12	33016304	10749288	4
KYPGGAFDPLGFSKDPAK	tr|B6SSN3|B6SSN3_MAIZE	N95-2	632.328	3	129.102	1	b1	67.89	134000000	36776800	4
KYPGGAFDPLGFSKDPAK	tr|B6SSN3|B6SSN3_MAIZE	N95-3	632.328	3	129.102	1	b1	68.01	114000000	16224117	4
KYPGGAFDPLGFSKDPAK	tr|B6SSN3|B6SSN3_MAIZE	Z58-1	632.328	3	129.102	1	b1	66.17	746600	7990265	4
KYPGGAFDPLGFSKDPAK	tr|B6SSN3|B6SSN3_MAIZE	Z58-2	632.328	3	129.102	1	b1	67.01	10788209	18355164	4
KYPGGAFDPLGFSKDPAK	tr|B6SSN3|B6SSN3_MAIZE	Z58-3	632.328	3	129.102	1	b1	66.24	5643422	11219111	2
KYPGGAFDPLGFSKDPAK	tr|B6SSN3|B6SSN3_MAIZE	ZD808-1	632.328	3	129.102	1	b1	66.78	18127754	24317192	3
KYPGGAFDPLGFSKDPAK	tr|B6SSN3|B6SSN3_MAIZE	ZD808-2	632.328	3	129.102	1	b1	66.78	19386268	18870866	4
KYPGGAFDPLGFSKDPAK	tr|B6SSN3|B6SSN3_MAIZE	ZD808-3	632.328	3	129.102	1	b1	67	23920968	21436830	4
KYPGGAFDPLGFSKDPAK	tr|B6SSN3|B6SSN3_MAIZE	ZD909-1	632.328	3	129.102	1	b1	66.93	2143992	10114793	3
KYPGGAFDPLGFSKDPAK	tr|B6SSN3|B6SSN3_MAIZE	ZD909-2	632.328	3	129.102	1	b1	67.38	6631461	14530915	4
KYPGGAFDPLGFSKDPAK	tr|B6SSN3|B6SSN3_MAIZE	ZD909-3	632.328	3	129.102	1	b1	67.68	6447154	17320154	4
KYPGGAFDPLGFSKDPAK	tr|B6SSN3|B6SSN3_MAIZE	CL11-1	632.328	3	836.394	1	b8	68.14	2252699	0	8
KYPGGAFDPLGFSKDPAK	tr|B6SSN3|B6SSN3_MAIZE	CL11-2	632.328	3	836.394	1	b8	68.13	7785662	1154349	8
KYPGGAFDPLGFSKDPAK	tr|B6SSN3|B6SSN3_MAIZE	CL11-3	632.328	3	836.394	1	b8	68.2	5531548	0	8
KYPGGAFDPLGFSKDPAK	tr|B6SSN3|B6SSN3_MAIZE	HD568-1	632.328	3	836.394	1	b8	67.55	246217	0	6
KYPGGAFDPLGFSKDPAK	tr|B6SSN3|B6SSN3_MAIZE	HD568-2	632.328	3	836.394	1	b8	66.75	211565	0	5
KYPGGAFDPLGFSKDPAK	tr|B6SSN3|B6SSN3_MAIZE	HD568-3	632.328	3	836.394	1	b8	66.47	165506	0	4
KYPGGAFDPLGFSKDPAK	tr|B6SSN3|B6SSN3_MAIZE	N95-1	632.328	3	836.394	1	b8	68.12	7788031	0	8
KYPGGAFDPLGFSKDPAK	tr|B6SSN3|B6SSN3_MAIZE	N95-2	632.328	3	836.394	1	b8	67.85	28155460	0	8
KYPGGAFDPLGFSKDPAK	tr|B6SSN3|B6SSN3_MAIZE	N95-3	632.328	3	836.394	1	b8	68.01	24171480	0	8
KYPGGAFDPLGFSKDPAK	tr|B6SSN3|B6SSN3_MAIZE	Z58-1	632.328	3	836.394	1	b8	65.61	7993	0	6
KYPGGAFDPLGFSKDPAK	tr|B6SSN3|B6SSN3_MAIZE	Z58-2	632.328	3	836.394	1	b8	66.69	165189	0	7
KYPGGAFDPLGFSKDPAK	tr|B6SSN3|B6SSN3_MAIZE	Z58-3	632.328	3	836.394	1	b8	66.51	30295	0	7
KYPGGAFDPLGFSKDPAK	tr|B6SSN3|B6SSN3_MAIZE	ZD808-1	632.328	3	836.394	1	b8	67.18	946657	0	5
KYPGGAFDPLGFSKDPAK	tr|B6SSN3|B6SSN3_MAIZE	ZD808-2	632.328	3	836.394	1	b8	67.29	1128939	0	5
KYPGGAFDPLGFSKDPAK	tr|B6SSN3|B6SSN3_MAIZE	ZD808-3	632.328	3	836.394	1	b8	67.39	1060953	0	5
KYPGGAFDPLGFSKDPAK	tr|B6SSN3|B6SSN3_MAIZE	ZD909-1	632.328	3	836.394	1	b8	66.54	118129	0	5
KYPGGAFDPLGFSKDPAK	tr|B6SSN3|B6SSN3_MAIZE	ZD909-2	632.328	3	836.394	1	b8	67.1	32062	0	8
KYPGGAFDPLGFSKDPAK	tr|B6SSN3|B6SSN3_MAIZE	ZD909-3	632.328	3	836.394	1	b8	67.32	71886	0	6
DPAKFEEYK	tr|B6SSN3|B6SSN3_MAIZE	CL11-1	563.774	2	563.774	2	precursor	32.46	1700000000	0	1
DPAKFEEYK	tr|B6SSN3|B6SSN3_MAIZE	CL11-2	563.774	2	563.774	2	precursor	32.25	1610000000	69636248	1
DPAKFEEYK	tr|B6SSN3|B6SSN3_MAIZE	CL11-3	563.774	2	563.774	2	precursor	32.37	1630000000	0	1
DPAKFEEYK	tr|B6SSN3|B6SSN3_MAIZE	HD568-1	563.774	2	563.774	2	precursor	30.81	96456400	0	1
DPAKFEEYK	tr|B6SSN3|B6SSN3_MAIZE	HD568-2	563.774	2	563.774	2	precursor	29.86	78927904	15191992	1
DPAKFEEYK	tr|B6SSN3|B6SSN3_MAIZE	HD568-3	563.774	2	563.774	2	precursor	32.68	70242432	0	1
DPAKFEEYK	tr|B6SSN3|B6SSN3_MAIZE	N95-1	563.774	2	563.774	2	precursor	32.72	1140000000	5617614	1
DPAKFEEYK	tr|B6SSN3|B6SSN3_MAIZE	N95-2	563.774	2	563.774	2	precursor	32.3	1300000000	0	1
DPAKFEEYK	tr|B6SSN3|B6SSN3_MAIZE	N95-3	563.774	2	563.774	2	precursor	32.3	1220000000	68585624	1
DPAKFEEYK	tr|B6SSN3|B6SSN3_MAIZE	Z58-1	563.774	2	563.774	2	precursor	30.07	140000000	17087440	1
DPAKFEEYK	tr|B6SSN3|B6SSN3_MAIZE	Z58-2	563.774	2	563.774	2	precursor	29.76	118000000	22025250	1
DPAKFEEYK	tr|B6SSN3|B6SSN3_MAIZE	Z58-3	563.774	2	563.774	2	precursor	32.87	815588	5122259	2
DPAKFEEYK	tr|B6SSN3|B6SSN3_MAIZE	ZD808-1	563.774	2	563.774	2	precursor	30.11	19152946	23775166	1
DPAKFEEYK	tr|B6SSN3|B6SSN3_MAIZE	ZD808-2	563.774	2	563.774	2	precursor	30.01	37188608	0	1
DPAKFEEYK	tr|B6SSN3|B6SSN3_MAIZE	ZD808-3	563.774	2	563.774	2	precursor	30.38	16392284	9555318	1
DPAKFEEYK	tr|B6SSN3|B6SSN3_MAIZE	ZD909-1	563.774	2	563.774	2	precursor	30.43	70196392	8465751	1
DPAKFEEYK	tr|B6SSN3|B6SSN3_MAIZE	ZD909-2	563.774	2	563.774	2	precursor	29.95	61978116	18846774	1
DPAKFEEYK	tr|B6SSN3|B6SSN3_MAIZE	ZD909-3	563.774	2	563.774	2	precursor	30.76	55437728	16685568	1
DPAKFEEYK	tr|B6SSN3|B6SSN3_MAIZE	CL11-1	563.774	2	564.276	2	precursor [M+1]	32.46	960000000	162000000	2
DPAKFEEYK	tr|B6SSN3|B6SSN3_MAIZE	CL11-2	563.774	2	564.276	2	precursor [M+1]	32.21	1020000000	53593208	2
DPAKFEEYK	tr|B6SSN3|B6SSN3_MAIZE	CL11-3	563.774	2	564.276	2	precursor [M+1]	32.37	947000000	92428872	2
DPAKFEEYK	tr|B6SSN3|B6SSN3_MAIZE	HD568-1	563.774	2	564.276	2	precursor [M+1]	31.16	71442960	45332176	2
DPAKFEEYK	tr|B6SSN3|B6SSN3_MAIZE	HD568-2	563.774	2	564.276	2	precursor [M+1]	30.09	77084864	31831512	2
DPAKFEEYK	tr|B6SSN3|B6SSN3_MAIZE	HD568-3	563.774	2	564.276	2	precursor [M+1]	32.6	34948444	64889884	2
DPAKFEEYK	tr|B6SSN3|B6SSN3_MAIZE	N95-1	563.774	2	564.276	2	precursor [M+1]	32.8	789000000	0	2
DPAKFEEYK	tr|B6SSN3|B6SSN3_MAIZE	N95-2	563.774	2	564.276	2	precursor [M+1]	32.3	880000000	123000000	2
DPAKFEEYK	tr|B6SSN3|B6SSN3_MAIZE	N95-3	563.774	2	564.276	2	precursor [M+1]	32.23	768000000	89821232	2
DPAKFEEYK	tr|B6SSN3|B6SSN3_MAIZE	Z58-1	563.774	2	564.276	2	precursor [M+1]	30.11	76606168	78369928	2
DPAKFEEYK	tr|B6SSN3|B6SSN3_MAIZE	Z58-2	563.774	2	564.276	2	precursor [M+1]	29.83	59205680	49846156	2
DPAKFEEYK	tr|B6SSN3|B6SSN3_MAIZE	Z58-3	563.774	2	564.276	2	precursor [M+1]	32.87	1840715	996725	1
DPAKFEEYK	tr|B6SSN3|B6SSN3_MAIZE	ZD808-1	563.774	2	564.276	2	precursor [M+1]	30.23	3325394	41388424	2
DPAKFEEYK	tr|B6SSN3|B6SSN3_MAIZE	ZD808-2	563.774	2	564.276	2	precursor [M+1]	30.17	14030766	25306556	2
DPAKFEEYK	tr|B6SSN3|B6SSN3_MAIZE	ZD808-3	563.774	2	564.276	2	precursor [M+1]	30.42	5937471	22420334	2
DPAKFEEYK	tr|B6SSN3|B6SSN3_MAIZE	ZD909-1	563.774	2	564.276	2	precursor [M+1]	30.04	24555536	44282652	2
DPAKFEEYK	tr|B6SSN3|B6SSN3_MAIZE	ZD909-2	563.774	2	564.276	2	precursor [M+1]	30.26	11137876	31172764	2
DPAKFEEYK	tr|B6SSN3|B6SSN3_MAIZE	ZD909-3	563.774	2	564.276	2	precursor [M+1]	30.92	19349850	39011100	2
DPAKFEEYK	tr|B6SSN3|B6SSN3_MAIZE	CL11-1	563.774	2	564.777	2	precursor [M+2]	32.39	450000000	109000000	3
DPAKFEEYK	tr|B6SSN3|B6SSN3_MAIZE	CL11-2	563.774	2	564.777	2	precursor [M+2]	32.17	453000000	50474668	3
DPAKFEEYK	tr|B6SSN3|B6SSN3_MAIZE	CL11-3	563.774	2	564.777	2	precursor [M+2]	32.37	511000000	414306	3
DPAKFEEYK	tr|B6SSN3|B6SSN3_MAIZE	HD568-1	563.774	2	564.777	2	precursor [M+2]	31.01	31840334	0	3
DPAKFEEYK	tr|B6SSN3|B6SSN3_MAIZE	HD568-2	563.774	2	564.777	2	precursor [M+2]	29.93	22003962	0	3
DPAKFEEYK	tr|B6SSN3|B6SSN3_MAIZE	HD568-3	563.774	2	564.777	2	precursor [M+2]	32.68	17092038	1731382	3
DPAKFEEYK	tr|B6SSN3|B6SSN3_MAIZE	N95-1	563.774	2	564.777	2	precursor [M+2]	32.72	182000000	127000000	3
DPAKFEEYK	tr|B6SSN3|B6SSN3_MAIZE	N95-2	563.774	2	564.777	2	precursor [M+2]	32.26	268000000	95485384	3
DPAKFEEYK	tr|B6SSN3|B6SSN3_MAIZE	N95-3	563.774	2	564.777	2	precursor [M+2]	32.26	329000000	31369938	3
DPAKFEEYK	tr|B6SSN3|B6SSN3_MAIZE	Z58-1	563.774	2	564.777	2	precursor [M+2]	30.19	31828620	0	3
DPAKFEEYK	tr|B6SSN3|B6SSN3_MAIZE	Z58-2	563.774	2	564.777	2	precursor [M+2]	29.91	25355354	0	3
DPAKFEEYK	tr|B6SSN3|B6SSN3_MAIZE	Z58-3	563.774	2	564.777	2	precursor [M+2]	32.83	10285	904583	8
DPAKFEEYK	tr|B6SSN3|B6SSN3_MAIZE	ZD808-1	563.774	2	564.777	2	precursor [M+2]	30.23	38904	3037869	7
DPAKFEEYK	tr|B6SSN3|B6SSN3_MAIZE	ZD808-2	563.774	2	564.777	2	precursor [M+2]	29.74	4327733	0	3
DPAKFEEYK	tr|B6SSN3|B6SSN3_MAIZE	ZD808-3	563.774	2	564.777	2	precursor [M+2]	30.15	1773975	530568	4
DPAKFEEYK	tr|B6SSN3|B6SSN3_MAIZE	ZD909-1	563.774	2	564.777	2	precursor [M+2]	30.47	11484301	0	3
DPAKFEEYK	tr|B6SSN3|B6SSN3_MAIZE	ZD909-2	563.774	2	564.777	2	precursor [M+2]	30.38	10744754	0	3
DPAKFEEYK	tr|B6SSN3|B6SSN3_MAIZE	ZD909-3	563.774	2	564.777	2	precursor [M+2]	30.84	9282415	0	3
DPAKFEEYK	tr|B6SSN3|B6SSN3_MAIZE	CL11-1	563.774	2	914.462	1	y7	32.46	116000000	0	8
DPAKFEEYK	tr|B6SSN3|B6SSN3_MAIZE	CL11-2	563.774	2	914.462	1	y7	32.25	108000000	3723928	8
DPAKFEEYK	tr|B6SSN3|B6SSN3_MAIZE	CL11-3	563.774	2	914.462	1	y7	32.33	111000000	0	8
DPAKFEEYK	tr|B6SSN3|B6SSN3_MAIZE	HD568-1	563.774	2	914.462	1	y7	30.46	0	0	0
DPAKFEEYK	tr|B6SSN3|B6SSN3_MAIZE	HD568-2	563.774	2	914.462	1	y7	29.51	0	0	0
DPAKFEEYK	tr|B6SSN3|B6SSN3_MAIZE	HD568-3	563.774	2	914.462	1	y7	32.72	4263340	0	8
DPAKFEEYK	tr|B6SSN3|B6SSN3_MAIZE	N95-1	563.774	2	914.462	1	y7	32.76	71136832	1093858	7
DPAKFEEYK	tr|B6SSN3|B6SSN3_MAIZE	N95-2	563.774	2	914.462	1	y7	32.26	77179320	1590820	7
DPAKFEEYK	tr|B6SSN3|B6SSN3_MAIZE	N95-3	563.774	2	914.462	1	y7	32.38	75497368	4568936	7
DPAKFEEYK	tr|B6SSN3|B6SSN3_MAIZE	Z58-1	563.774	2	914.462	1	y7	30.77	55916	0	7
DPAKFEEYK	tr|B6SSN3|B6SSN3_MAIZE	Z58-2	563.774	2	914.462	1	y7	29.37	0	0	0
DPAKFEEYK	tr|B6SSN3|B6SSN3_MAIZE	Z58-3	563.774	2	914.462	1	y7	32.87	143899	122336	5
DPAKFEEYK	tr|B6SSN3|B6SSN3_MAIZE	ZD808-1	563.774	2	914.462	1	y7	29.96	1681227	0	3
DPAKFEEYK	tr|B6SSN3|B6SSN3_MAIZE	ZD808-2	563.774	2	914.462	1	y7	30.09	1257249	0	4
DPAKFEEYK	tr|B6SSN3|B6SSN3_MAIZE	ZD808-3	563.774	2	914.462	1	y7	30.46	822476	0	5
DPAKFEEYK	tr|B6SSN3|B6SSN3_MAIZE	ZD909-1	563.774	2	914.462	1	y7	30.12	36015	0	6
DPAKFEEYK	tr|B6SSN3|B6SSN3_MAIZE	ZD909-2	563.774	2	914.462	1	y7	29.64	0	0	0
DPAKFEEYK	tr|B6SSN3|B6SSN3_MAIZE	ZD909-3	563.774	2	914.462	1	y7	30.49	0	0	0
DPAKFEEYK	tr|B6SSN3|B6SSN3_MAIZE	CL11-1	563.774	2	843.425	1	y6	32.46	122000000	0	7
DPAKFEEYK	tr|B6SSN3|B6SSN3_MAIZE	CL11-2	563.774	2	843.425	1	y6	32.25	113000000	6026443	7
DPAKFEEYK	tr|B6SSN3|B6SSN3_MAIZE	CL11-3	563.774	2	843.425	1	y6	32.37	115000000	1160953	7
DPAKFEEYK	tr|B6SSN3|B6SSN3_MAIZE	HD568-1	563.774	2	843.425	1	y6	30.46	19890	0	6
DPAKFEEYK	tr|B6SSN3|B6SSN3_MAIZE	HD568-2	563.774	2	843.425	1	y6	29.51	0	0	0
DPAKFEEYK	tr|B6SSN3|B6SSN3_MAIZE	HD568-3	563.774	2	843.425	1	y6	32.8	4833689	0	7
DPAKFEEYK	tr|B6SSN3|B6SSN3_MAIZE	N95-1	563.774	2	843.425	1	y6	32.76	75337840	1141693	6
DPAKFEEYK	tr|B6SSN3|B6SSN3_MAIZE	N95-2	563.774	2	843.425	1	y6	32.26	80618584	2788636	6
DPAKFEEYK	tr|B6SSN3|B6SSN3_MAIZE	N95-3	563.774	2	843.425	1	y6	32.38	78659120	4805876	6
DPAKFEEYK	tr|B6SSN3|B6SSN3_MAIZE	Z58-1	563.774	2	843.425	1	y6	30.7	157440	0	6
DPAKFEEYK	tr|B6SSN3|B6SSN3_MAIZE	Z58-2	563.774	2	843.425	1	y6	30.22	209966	0	6
DPAKFEEYK	tr|B6SSN3|B6SSN3_MAIZE	Z58-3	563.774	2	843.425	1	y6	32.87	80098	295787	6
DPAKFEEYK	tr|B6SSN3|B6SSN3_MAIZE	ZD808-1	563.774	2	843.425	1	y6	30.19	61811	0	6
DPAKFEEYK	tr|B6SSN3|B6SSN3_MAIZE	ZD808-2	563.774	2	843.425	1	y6	29.58	0	0	0
DPAKFEEYK	tr|B6SSN3|B6SSN3_MAIZE	ZD808-3	563.774	2	843.425	1	y6	30.11	0	0	0
DPAKFEEYK	tr|B6SSN3|B6SSN3_MAIZE	ZD909-1	563.774	2	843.425	1	y6	29.96	0	0	0
DPAKFEEYK	tr|B6SSN3|B6SSN3_MAIZE	ZD909-2	563.774	2	843.425	1	y6	30.42	22592	109761	6
DPAKFEEYK	tr|B6SSN3|B6SSN3_MAIZE	ZD909-3	563.774	2	843.425	1	y6	30.49	0	0	0
DPAKFEEYK	tr|B6SSN3|B6SSN3_MAIZE	CL11-1	563.774	2	715.33	1	y5	32.46	147000000	1509961	5
DPAKFEEYK	tr|B6SSN3|B6SSN3_MAIZE	CL11-2	563.774	2	715.33	1	y5	32.21	143000000	4198387	5
DPAKFEEYK	tr|B6SSN3|B6SSN3_MAIZE	CL11-3	563.774	2	715.33	1	y5	32.37	142000000	2048096	5
DPAKFEEYK	tr|B6SSN3|B6SSN3_MAIZE	HD568-1	563.774	2	715.33	1	y5	30.89	3605	0	7
DPAKFEEYK	tr|B6SSN3|B6SSN3_MAIZE	HD568-2	563.774	2	715.33	1	y5	29.51	0	0	0
DPAKFEEYK	tr|B6SSN3|B6SSN3_MAIZE	HD568-3	563.774	2	715.33	1	y5	32.72	5598405	0	6
DPAKFEEYK	tr|B6SSN3|B6SSN3_MAIZE	N95-1	563.774	2	715.33	1	y5	32.76	90169336	1910015	5
DPAKFEEYK	tr|B6SSN3|B6SSN3_MAIZE	N95-2	563.774	2	715.33	1	y5	32.26	100000000	3692081	5
DPAKFEEYK	tr|B6SSN3|B6SSN3_MAIZE	N95-3	563.774	2	715.33	1	y5	32.38	95597672	6871138	5
DPAKFEEYK	tr|B6SSN3|B6SSN3_MAIZE	Z58-1	563.774	2	715.33	1	y5	29.92	3100	0	8
DPAKFEEYK	tr|B6SSN3|B6SSN3_MAIZE	Z58-2	563.774	2	715.33	1	y5	29.37	0	0	0
DPAKFEEYK	tr|B6SSN3|B6SSN3_MAIZE	Z58-3	563.774	2	715.33	1	y5	32.87	164522	193761	3
DPAKFEEYK	tr|B6SSN3|B6SSN3_MAIZE	ZD808-1	563.774	2	715.33	1	y5	29.68	0	0	0
DPAKFEEYK	tr|B6SSN3|B6SSN3_MAIZE	ZD808-2	563.774	2	715.33	1	y5	29.58	0	0	0
DPAKFEEYK	tr|B6SSN3|B6SSN3_MAIZE	ZD808-3	563.774	2	715.33	1	y5	30.11	0	0	0
DPAKFEEYK	tr|B6SSN3|B6SSN3_MAIZE	ZD909-1	563.774	2	715.33	1	y5	29.96	0	0	0
DPAKFEEYK	tr|B6SSN3|B6SSN3_MAIZE	ZD909-2	563.774	2	715.33	1	y5	29.64	0	0	0
DPAKFEEYK	tr|B6SSN3|B6SSN3_MAIZE	ZD909-3	563.774	2	715.33	1	y5	30.49	0	0	0
DPAKFEEYK	tr|B6SSN3|B6SSN3_MAIZE	CL11-1	563.774	2	310.176	1	y2	32.46	164000000	0	4
DPAKFEEYK	tr|B6SSN3|B6SSN3_MAIZE	CL11-2	563.774	2	310.176	1	y2	32.21	160000000	6106768	4
DPAKFEEYK	tr|B6SSN3|B6SSN3_MAIZE	CL11-3	563.774	2	310.176	1	y2	32.37	156000000	2087622	4
DPAKFEEYK	tr|B6SSN3|B6SSN3_MAIZE	HD568-1	563.774	2	310.176	1	y2	30.89	11729468	0	4
DPAKFEEYK	tr|B6SSN3|B6SSN3_MAIZE	HD568-2	563.774	2	310.176	1	y2	29.93	10272229	610382	4
DPAKFEEYK	tr|B6SSN3|B6SSN3_MAIZE	HD568-3	563.774	2	310.176	1	y2	32.72	6033213	0	5
DPAKFEEYK	tr|B6SSN3|B6SSN3_MAIZE	N95-1	563.774	2	310.176	1	y2	32.68	101000000	2528962	4
DPAKFEEYK	tr|B6SSN3|B6SSN3_MAIZE	N95-2	563.774	2	310.176	1	y2	32.26	109000000	3822510	4
DPAKFEEYK	tr|B6SSN3|B6SSN3_MAIZE	N95-3	563.774	2	310.176	1	y2	32.34	106000000	7064162	4
DPAKFEEYK	tr|B6SSN3|B6SSN3_MAIZE	Z58-1	563.774	2	310.176	1	y2	30.07	15270827	0	5
DPAKFEEYK	tr|B6SSN3|B6SSN3_MAIZE	Z58-2	563.774	2	310.176	1	y2	29.83	16699205	0	4
DPAKFEEYK	tr|B6SSN3|B6SSN3_MAIZE	Z58-3	563.774	2	310.176	1	y2	32.87	152008	268063	4
DPAKFEEYK	tr|B6SSN3|B6SSN3_MAIZE	ZD808-1	563.774	2	310.176	1	y2	30.23	457642	0	5
DPAKFEEYK	tr|B6SSN3|B6SSN3_MAIZE	ZD808-2	563.774	2	310.176	1	y2	30.17	73652	0	6
DPAKFEEYK	tr|B6SSN3|B6SSN3_MAIZE	ZD808-3	563.774	2	310.176	1	y2	30.5	27013	0	6
DPAKFEEYK	tr|B6SSN3|B6SSN3_MAIZE	ZD909-1	563.774	2	310.176	1	y2	30.39	9438351	0	4
DPAKFEEYK	tr|B6SSN3|B6SSN3_MAIZE	ZD909-2	563.774	2	310.176	1	y2	29.95	9240650	182463	4
DPAKFEEYK	tr|B6SSN3|B6SSN3_MAIZE	ZD909-3	563.774	2	310.176	1	y2	30.84	8008732	1379697	4
DPAKFEEYK	tr|B6SSN3|B6SSN3_MAIZE	CL11-1	563.774	2	147.113	1	y1	32.46	123000000	13031400	6
[truncated: 12,689 more rows]
