# Supplementary material for: Comparative proteomic analysis reveals that the Heterosis of two maize hybrids is related to enhancement of stress response and photosynthesis respectively
Source: BMC Plant Biol. 2021 Jan 9;21:34. doi: 10.1186/s12870-020-02806-5 (PMC7796551; doi:10.1186/s12870-020-02806-5)
Supplement: Supplementary file 15 — Additional file 15 Table S6. Peptide information of PRM verification. [file 12870_2020_2806_MOESM15_ESM.xlsx]

## Sheet: ZD808
Protein	Peptide	Fragment Ion	ZD808-3	ZD808-2	ZD808-1	N95-3	NG5-2	NG5-1	CL11-3	CL11-2	CL11-1
tr|A0A1D6K5Y7|A0A1D6K5Y7_MAIZE	IVQGDVPQALTNR	y11	0	0	0	1616752	1806686	0	0	0	0
tr|A0A1D6K5Y7|A0A1D6K5Y7_MAIZE	IVQGDVPQALTNR	y10	0	0	0	3526836	3492130	1236449	580428	977323	1598620
tr|A0A1D6K5Y7|A0A1D6K5Y7_MAIZE	IVQGDVPQALTNR	y8	98088	68285	131198	1806902	1939702	0	0	0	0
tr|A0A1D6K5Y7|A0A1D6K5Y7_MAIZE	IVQGDVPQALTNR	y7	12825	99274	88054	9214098	8778614	2503100	459542	1139400	906059
tr|A0A1D6K5Y7|A0A1D6K5Y7_MAIZE	IVQGDVPQALTNR	y1	34588956	38827496	44424976	980588	619376	16513075	4517449	7874715	36956156
tr|A0A1D6K5Y7|A0A1D6K5Y7_MAIZE	VGEQSKPAAEGEK	b2	3966991	3590271	4392117	1468270	1470890	1630442	768858	866003	1272864
tr|A0A1D6K5Y7|A0A1D6K5Y7_MAIZE	VGEQSKPAAEGEK	b2	3579235	3095488	3396889	1201933	1144656	1376279	498487	635210	1030475
tr|A0A1D6K5Y7|A0A1D6K5Y7_MAIZE	VGEQSKPAAEGEK	y1	5607094	4692226	6141140	2092433	2138073	2628719	1297692	1280491	1999895
tr|A0A1D6K5Y7|A0A1D6K5Y7_MAIZE	VGEQSKPAAEGEK	y1	4769315	4426421	5022266	1761030	1842079	2274656	1134527	1371115	2423682
tr|A0A1D6K5Y7|A0A1D6K5Y7_MAIZE	VGEQSKPAAEGEK	y3	6041070	5680401	6895220	2394698	2176295	2525993	1267768	1315892	2318562
tr|A0A1D6K5Y7|A0A1D6K5Y7_MAIZE	VGEQSKPAAEGEK	y3	4525435	4109700	4566266	1549109	1520135	1814202	701518	825058	1269822
tr|A0A1D6K5Y7|A0A1D6K5Y7_MAIZE	VGEQSKPAAEGEK	y7	25651034	23556648	27778378	9915893	9970478	11782739	5333778	5922607	9418629
tr|A0A1D6K5Y7|A0A1D6K5Y7_MAIZE	VGEQSKPAAEGEK	y7	21539620	18758544	22204030	7733444	7473080	8832498	3888461	4269044	6601684
tr|A0A1D6K5Y7|A0A1D6K5Y7_MAIZE	VGEQSKPAAEGEK	y9	8751165	7961279	9681969	3440176	3449083	3947611	1731682	1981155	3134051
tr|A0A1D6K5Y7|A0A1D6K5Y7_MAIZE	VGEQSKPAAEGEK	y9	4326814	3650549	4352749	1475903	1442044	1610375	744581	736508	1122106
tr|A0A1D6K5Y7|A0A1D6K5Y7_MAIZE	VIQQHVENELAK	b2	14246847	18545682	16446971	2638025	4200499	3074958	1499831	1529367	2729727
tr|A0A1D6K5Y7|A0A1D6K5Y7_MAIZE	VIQQHVENELAK	b6	17942082	28282156	796597	7119552	15237401	8089078	13275387	8535203	15453342
tr|A0A1D6K5Y7|A0A1D6K5Y7_MAIZE	VIQQHVENELAK	y1	44064340	47570852	41487652	7881378	16855202	11740186	9887754	5153742	16548823
tr|A0A1D6K5Y7|A0A1D6K5Y7_MAIZE	VIQQHVENELAK	y1	14177564	15157582	7808014	7273315	17355364	11284420	9940727	3777040	13856700
tr|A0A1D6K5Y7|A0A1D6K5Y7_MAIZE	VIQQHVENELAK	y2	80265144	84073856	79309384	11191440	15260713	9253867	7289926	6664758	7989723
tr|A0A1D6K5Y7|A0A1D6K5Y7_MAIZE	VIQQHVENELAK	y2	37148	59832	0	7477187	10324050	6914525	3702628	3582696	3687726
tr|A0A1D6K5Y7|A0A1D6K5Y7_MAIZE	VIQQHVENELAK	y6	457827	866783	577717	7319313	11897812	7002197	7314648	2861798	7896683
tr|A0A1D6K5Y7|A0A1D6K5Y7_MAIZE	VIQQHVENELAK	y6	14851	0	0	6809758	7633033	5040365	2542387	2580820	2757657
tr|A0A1D6K5Y7|A0A1D6K5Y7_MAIZE	VIQQHVENELAK	y8	0	0	0	13640637	16230636	10090329	6543240	6588904	6432934
tr|A0A1D6K5Y7|A0A1D6K5Y7_MAIZE	VIQQHVENELAK	y8	0	0	0	6152455	7518238	4947624	2335672	2424684	2263730
tr|A0A1D6N672|A0A1D6N672_MAIZE	FVDEEVTGLDK	b2	208050	1743179	45888212	204000000	199000000	204000000	344000000	335000000	325000000
tr|A0A1D6N672|A0A1D6N672_MAIZE	FVDEEVTGLDK	y4	172445	1345723	46349088	200000000	199000000	204000000	353000000	348000000	336000000
tr|A0A1D6N672|A0A1D6N672_MAIZE	FVDEEVTGLDK	y5	391750	2028124	64069008	284000000	289000000	290000000	505000000	489000000	479000000
tr|A0A1D6N672|A0A1D6N672_MAIZE	FVDEEVTGLDK	y6	73078	977821	31956936	144000000	144000000	149000000	248000000	245000000	236000000
tr|A0A1D6N672|A0A1D6N672_MAIZE	FVDEEVTGLDK	y9	1310739	4717533	133000000	626000000	633000000	636000000	1030000000	1020000000	998000000
tr|A0A1D6N672|A0A1D6N672_MAIZE	SNELFVGR	b2	174312	452746	295236	153000000	149000000	115000000	218000000	221000000	204000000
tr|A0A1D6N672|A0A1D6N672_MAIZE	SNELFVGR	y1	17632846	35557456	25173234	70945408	70093920	40866492	80150824	83277328	77194872
tr|A0A1D6N672|A0A1D6N672_MAIZE	SNELFVGR	y4	665252	699574	837416	281000000	271000000	216000000	389000000	391000000	367000000
tr|A0A1D6N672|A0A1D6N672_MAIZE	SNELFVGR	y5	0	90755	52545	146000000	138000000	112000000	201000000	206000000	194000000
tr|A0A1D6N672|A0A1D6N672_MAIZE	SNELFVGR	y6	0	42426	0	120000000	109000000	86785992	162000000	164000000	157000000
tr|A0A1D6P3C9|A0A1D6P3C9_MAIZE	ALQQSTLK	b2	11359580	10429965	11579817	12715149	15345732	16412008	12655168	10753165	11455689
tr|A0A1D6P3C9|A0A1D6P3C9_MAIZE	ALQQSTLK	y1	100459	13952616	9116178	30792712	27050434	29624594	23483048	12025529	9111669
tr|A0A1D6P3C9|A0A1D6P3C9_MAIZE	ALQQSTLK	y4	11134882	11990405	12373394	11857754	15162290	16985848	14087237	13404733	13422349
tr|A0A1D6P3C9|A0A1D6P3C9_MAIZE	ALQQSTLK	y5	10594366	12008901	12147243	13003523	15011294	16997332	13421697	11904919	11627211
tr|A0A1D6P3C9|A0A1D6P3C9_MAIZE	ALQQSTLK	y6	19727786	21672654	21569920	21983972	28497552	31439694	24478080	22100644	22894276
tr|A0A1D6P3C9|A0A1D6P3C9_MAIZE	GILASDESTGTIGK	b2	353720	325804	324776	20953142	24104314	101345	1602639	14664648	7192310
tr|A0A1D6P3C9|A0A1D6P3C9_MAIZE	GILASDESTGTIGK	b3	47461	145053	69691	23676226	27218362	60939	209074	16163968	6158062
tr|A0A1D6P3C9|A0A1D6P3C9_MAIZE	GILASDESTGTIGK	y10	0	117591	33795	29625420	33662688	37841	325678	19365642	8499894
tr|A0A1D6P3C9|A0A1D6P3C9_MAIZE	GILASDESTGTIGK	y11	0	0	0	22996810	26057080	56401	206110	15262972	6497628
tr|A0A1D6P3C9|A0A1D6P3C9_MAIZE	GILASDESTGTIGK	y2	3140729	136422	223450	9832298	11778955	7990	1146706	6977262	3066740
tr|A0A1D6P3C9|A0A1D6P3C9_MAIZE	GILASDESTGTIGKR	b2	3522534	11929719	7705852	55603112	56183896	57809584	33115864	35866696	35535184
tr|A0A1D6P3C9|A0A1D6P3C9_MAIZE	GILASDESTGTIGKR	b3	3340526	16349052	13392015	82851392	84752584	87496992	48948588	52098472	52832244
tr|A0A1D6P3C9|A0A1D6P3C9_MAIZE	GILASDESTGTIGKR	y11	4488854	21262998	18078178	108000000	114000000	115000000	63833884	68535712	68008920
tr|A0A1D6P3C9|A0A1D6P3C9_MAIZE	GILASDESTGTIGKR	y12	2853930	15316631	13182401	74448032	79409952	81355968	45139300	48308196	48380868
tr|A0A1D6P3C9|A0A1D6P3C9_MAIZE	GILASDESTGTIGKR	y8	1740115	9351880	8067371	47772332	49159528	49834808	28045104	30425828	29650464
tr|A0A1D6P3C9|A0A1D6P3C9_MAIZE	LSSINLENVESNR	y4	24925404	42746292	51660132	72666072	73541496	76519360	55151088	59909400	62229016
tr|A0A1D6P3C9|A0A1D6P3C9_MAIZE	LSSINLENVESNR	y6	43361084	73758576	87932304	121000000	123000000	128000000	90692472	102000000	105000000
tr|A0A1D6P3C9|A0A1D6P3C9_MAIZE	LSSINLENVESNR	y7	72313024	123000000	149000000	210000000	212000000	217000000	156000000	172000000	176000000
tr|A0A1D6P3C9|A0A1D6P3C9_MAIZE	LSSINLENVESNR	y8	42191660	70529912	84605088	123000000	123000000	128000000	88047824	98237112	103000000
tr|A0A1D6P3C9|A0A1D6P3C9_MAIZE	LSSINLENVESNR	y9	83974712	138000000	168000000	235000000	240000000	246000000	177000000	193000000	200000000
tr|A0A1D6P3C9|A0A1D6P3C9_MAIZE	VGPAGQGQPSELAVR	y1	6576581	22431324	22581130	40495408	165000000	139000000	124000000	116000000	132000000
tr|A0A1D6P3C9|A0A1D6P3C9_MAIZE	VGPAGQGQPSELAVR	y10	10031350	32676478	29914360	46046920	48601248	50487488	45434116	46045260	45469956
tr|A0A1D6P3C9|A0A1D6P3C9_MAIZE	VGPAGQGQPSELAVR	y11	26301542	91586872	85677632	127000000	139000000	142000000	130000000	132000000	130000000
tr|A0A1D6P3C9|A0A1D6P3C9_MAIZE	VGPAGQGQPSELAVR	y7	57521312	202000000	191000000	282000000	313000000	314000000	289000000	291000000	285000000
tr|A0A1D6P3C9|A0A1D6P3C9_MAIZE	VGPAGQGQPSELAVR	y9	34620088	123000000	116000000	171000000	189000000	189000000	173000000	176000000	169000000
tr|A0A1D6P3C9|A0A1D6P3C9_MAIZE	VLAALYK	b2	955299	5093747	872317	20910908	18729214	19556394	14143944	13021657	13873285
tr|A0A1D6P3C9|A0A1D6P3C9_MAIZE	VLAALYK	y1	4164568	6261827	3383829	22994528	17496770	14333786	15676186	13192297	17437168
tr|A0A1D6P3C9|A0A1D6P3C9_MAIZE	VLAALYK	y2	7019	76479	31326	57044812	50110728	50686772	36444032	31002272	34822056
tr|A0A1D6P3C9|A0A1D6P3C9_MAIZE	VLAALYK	y5	1126387	1095833	1101028	66306452	59026524	61630068	43140328	41806476	43382140
tr|A0A1D6P3C9|A0A1D6P3C9_MAIZE	VLAALYK	y6	771566	1648729	775990	27727456	26392054	27307312	18718168	17632648	18368884
tr|A0A1D6P3C9|A0A1D6P3C9_MAIZE	YAGSGAGDAAASESLYVK	b2	1218941	6671411	6310511	16551659	3035826	18227452	11080280	12023762	7370105
tr|A0A1D6P3C9|A0A1D6P3C9_MAIZE	YAGSGAGDAAASESLYVK	y10	1089181	10550390	9973133	12986074	2127598	15575796	9525979	9694815	4594363
tr|A0A1D6P3C9|A0A1D6P3C9_MAIZE	YAGSGAGDAAASESLYVK	y12	1218135	7694877	7498522	19619540	3989485	20880520	12329027	14901703	8982978
tr|A0A1D6P3C9|A0A1D6P3C9_MAIZE	YAGSGAGDAAASESLYVK	y8	1016068	5913514	5795696	15617207	3105011	16423274	9568495	11875123	6673653
tr|A0A1D6P3C9|A0A1D6P3C9_MAIZE	YAGSGAGDAAASESLYVK	y9	1744121	11266433	10993373	16399259	3050232	18827122	7759252	10153170	4753956
tr|B4FUM2|B4FUM2_MAIZE	DGIDWMQYKK	b3	1866159	1441929	5192876	4153794	3930277	3019801	2866443	2740395	2666119
tr|B4FUM2|B4FUM2_MAIZE	DGIDWMQYKK	y1	5581551	6185022	6437797	6365889	5912318	4348336	2676370	2519424	3261372
tr|B4FUM2|B4FUM2_MAIZE	DGIDWMQYKK	y5	0	8530	1919523	7987543	8126221	6785793	4244986	4785722	4903400
tr|B4FUM2|B4FUM2_MAIZE	DGIDWMQYKK	y6	1504262	1303465	941585	8529197	8646986	7327641	4848822	4670701	5103370
tr|B4FUM2|B4FUM2_MAIZE	DGIDWMQYKK	y7	1438266	1536070	135653	15466308	16146234	12450200	9402607	9181306	9800894
tr|B4FUM2|B4FUM2_MAIZE	DNTYVYMCGLK	b2	4962482	4235707	4893247	20266912	19580784	19293298	18831570	21092470	19482630
tr|B4FUM2|B4FUM2_MAIZE	DNTYVYMCGLK	y6	0	4611693	4700658	19031970	18799774	20058666	18324686	19882524	18744952
tr|B4FUM2|B4FUM2_MAIZE	DNTYVYMCGLK	y6 -64	1542175	4282768	4370464	16222100	15640265	16309503	16178049	17007612	15668172
tr|B4FUM2|B4FUM2_MAIZE	DNTYVYMCGLK	y7	2566007	3640324	4463172	15302607	15349810	15904573	14283388	15281355	14763045
tr|B4FUM2|B4FUM2_MAIZE	DNTYVYMCGLK	y7 -64	627660	3517447	3485627	13943238	14664132	14154191	13638227	14670463	13732471
tr|B4FUM2|B4FUM2_MAIZE	EMAPDNFR	y1	12908234	525205	1027031	10540128	15219000	533011	26832618	31663446	17557406
tr|B4FUM2|B4FUM2_MAIZE	EMAPDNFR	y3	287396	2479718	3187836	36550028	49684108	2617129	91857800	109000000	60544876
tr|B4FUM2|B4FUM2_MAIZE	EMAPDNFR	y4	45867	1463311	1769961	36582564	48045064	2038721	88910120	104000000	57854532
tr|B4FUM2|B4FUM2_MAIZE	EMAPDNFR	y5	1921810	161575	572092	83135696	111000000	543865	193000000	235000000	131000000
tr|B4FUM2|B4FUM2_MAIZE	EMAPDNFR	y6	0	0	0	34985112	49304024	71758	82428480	99691144	56105764
tr|B4FUM2|B4FUM2_MAIZE	EMLMPK	y1	33001258	1335618	35614168	12657613	14463193	14589504	19939674	17349696	15067232
tr|B4FUM2|B4FUM2_MAIZE	EMLMPK	y2	1949599	744469	2455969	27150786	27613966	29841580	48817728	44650568	52127788
tr|B4FUM2|B4FUM2_MAIZE	EMLMPK	y3	116360	1207763	85528	7161524	6757147	7591792	12187899	11509969	12730299
tr|B4FUM2|B4FUM2_MAIZE	EMLMPK	y3 -64	154813	103556	86509	2533879	2256293	2818950	4909217	4526543	5360545
tr|B4FUM2|B4FUM2_MAIZE	EMLMPK	y4	381155	565662	266154	8226912	7946094	8454329	13885742	12798571	14874659
tr|B4FUM2|B4FUM2_MAIZE	EPYVGR	y1	50749236	51967836	57385184	108000000	81283040	111000000	118000000	141000000	150000000
tr|B4FUM2|B4FUM2_MAIZE	EPYVGR	y2	346000000	384000000	405000000	601000000	645000000	696000000	879000000	837000000	862000000
tr|B4FUM2|B4FUM2_MAIZE	EPYVGR	y3	168000000	184000000	197000000	298000000	319000000	344000000	437000000	412000000	427000000
tr|B4FUM2|B4FUM2_MAIZE	EPYVGR	y4	235000000	261000000	277000000	415000000	432000000	462000000	581000000	558000000	569000000
tr|B4FUM2|B4FUM2_MAIZE	EPYVGR	y5	6688668	7352539	7407322	12996121	12978881	14229928	18294668	17404692	17418912
tr|B4FUM2|B4FUM2_MAIZE	EQTNAAGEKMYIQTR	y1	984780	35311	264261	2357441	2690908	2975490	2523719	2405031	1609421
tr|B4FUM2|B4FUM2_MAIZE	EQTNAAGEKMYIQTR	y10 -64	0	0	0	1877769	1702234	2112533	439231	584074	421050
tr|B4FUM2|B4FUM2_MAIZE	EQTNAAGEKMYIQTR	y3	0	0	0	3772912	2734289	3066743	3642754	3914455	3732339
tr|B4FUM2|B4FUM2_MAIZE	EQTNAAGEKMYIQTR	y4	0	0	0	2278492	2244109	2545393	319025	528710	560489
tr|B4FUM2|B4FUM2_MAIZE	EQTNAAGEKMYIQTR	y5	1097093	21107	0	3757915	3970133	4210746	778281	1177802	984139
tr|B4FUM2|B4FUM2_MAIZE	EQTNAAGEKMYIQTR	y6	194332	687012	0	1756154	2025705	2053265	286620	496034	310411
tr|B4FUM2|B4FUM2_MAIZE	EQTNAAGEKMYIQTR	y6 -64	0	35922	0	3101534	3000139	3351742	673155	888402	1001211
tr|B4FUM2|B4FUM2_MAIZE	EQTNAAGEKMYIQTR	y9	0	0	0	2061754	1985011	2171539	315473	398566	278223
tr|B4FUM2|B4FUM2_MAIZE	EQTNAAGEKMYIQTR	y9 -64	0	0	0	2697816	2314985	2677320	865369	551581	612139
tr|B4FUM2|B4FUM2_MAIZE	GIDDIMLNLAAK	b2	1839624	2147005	3600930	2696826	1794903	2018826	15955453	15176070	14137441
tr|B4FUM2|B4FUM2_MAIZE	GIDDIMLNLAAK	y1	446560	1315867	1450646	2547662	9306425	9686113	9998261	8952021	8857981
tr|B4FUM2|B4FUM2_MAIZE	GIDDIMLNLAAK	y2	681285	711714	1320254	3498866	0	61793	7482130	6774176	7336404
tr|B4FUM2|B4FUM2_MAIZE	GIDDIMLNLAAK	y6	612881	1138421	1460333	5440	272864	266728	9394372	8527574	9047217
tr|B4FUM2|B4FUM2_MAIZE	GIDDIMLNLAAK	y7	998196	1987687	2475745	2677575	0	0	12866783	12190579	11431434
tr|B4FUM2|B4FUM2_MAIZE	GVCSNFLCDLKPGADVK	b2	574706	1561007	1590892	24716348	25856036	26121828	17238060	18613366	17956500
tr|B4FUM2|B4FUM2_MAIZE	GVCSNFLCDLKPGADVK	y1	302333	1554381	380165	9715482	10025208	11484805	7813609	7157217	8750455
tr|B4FUM2|B4FUM2_MAIZE	GVCSNFLCDLKPGADVK	y1	1128832	6995247	1357999	24458650	23498486	25224720	20176778	18170962	16203651
tr|B4FUM2|B4FUM2_MAIZE	GVCSNFLCDLKPGADVK	y10	179784	656006	569175	23221012	23414700	22918278	17341556	17569104	17195400
tr|B4FUM2|B4FUM2_MAIZE	GVCSNFLCDLKPGADVK	y10	280590	590596	986590	23946052	23720468	24353234	17169982	16803784	15569179
tr|B4FUM2|B4FUM2_MAIZE	GVCSNFLCDLKPGADVK	y11	156838	214679	571106	19339190	19316146	18588134	14502738	14487563	14123362
tr|B4FUM2|B4FUM2_MAIZE	GVCSNFLCDLKPGADVK	y2	244316	635880	896068	25554722	25733112	25536266	19537266	19811816	19010006
tr|B4FUM2|B4FUM2_MAIZE	GVCSNFLCDLKPGADVK	y2	1316793	2463241	2994132	54057480	53073400	54848880	39734720	38753460	37426628
tr|B4FUM2|B4FUM2_MAIZE	GVCSNFLCDLKPGADVK	y6	1524883	3217604	3049834	87936776	86908104	86798680	67061544	67239656	66336172
tr|B4FUM2|B4FUM2_MAIZE	GVCSNFLCDLKPGADVK	y6	2023162	3580851	4040767	85418936	83343872	86134256	62097828	61272876	59642724
tr|B4FUM2|B4FUM2_MAIZE	LDFAVSR	y1	26377626	2076840	20233848	125000000	123000000	132000000	176000000	167000000	170000000
tr|B4FUM2|B4FUM2_MAIZE	LDFAVSR	y3	117234	3240740	57761	199000000	199000000	221000000	279000000	273000000	278000000
tr|B4FUM2|B4FUM2_MAIZE	LDFAVSR	y4	875843	4405457	863734	293000000	293000000	318000000	409000000	396000000	410000000
tr|B4FUM2|B4FUM2_MAIZE	LDFAVSR	y5	1418996	8389648	1359377	522000000	532000000	571000000	731000000	706000000	733000000
tr|B4FUM2|B4FUM2_MAIZE	LDFAVSR	y6	2772382	5281330	2986769	329000000	334000000	362000000	449000000	438000000	454000000
tr|B4FUM2|B4FUM2_MAIZE	LVYTNDQGEIVK	y10	141839	50223100	48557376	110000000	111000000	107000000	149000000	155000000	152000000
tr|B4FUM2|B4FUM2_MAIZE	LVYTNDQGEIVK	y1	2534030	15601340	15725212	35066900	36588320	33809088	48498012	50385996	50217316
tr|B4FUM2|B4FUM2_MAIZE	LVYTNDQGEIVK	y10	46591	50639260	48814632	110000000	113000000	109000000	143000000	147000000	152000000
tr|B4FUM2|B4FUM2_MAIZE	LVYTNDQGEIVK	y8	704224	33594492	31507758	72234072	73814536	70073160	97763992	101000000	102000000
tr|B4FUM2|B4FUM2_MAIZE	LVYTNDQGEIVK	y9	156462	40152304	38677780	84735200	87091136	83499960	114000000	117000000	119000000
tr|B4FUM2|B4FUM2_MAIZE	MKEMAPDNFR	y1	2476232	2911637	4872713	285468	279069	1661947	1444881	682770	106833
tr|B4FUM2|B4FUM2_MAIZE	MKEMAPDNFR	y3	3137068	2915857	3603755	3187414	3018995	1852856	5676456	8332414	4751245
tr|B4FUM2|B4FUM2_MAIZE	MKEMAPDNFR	y5	7200461	7134722	8214445	4909271	5686071	3052429	13499940	19786636	8595369
tr|B4FUM2|B4FUM2_MAIZE	MKEMAPDNFR	y7	0	0	0	6178583	5378216	3281102	15503420	19952452	10013498
tr|B4FUM2|B4FUM2_MAIZE	MKEMAPDNFR	y8	125825	0	0	6065209	5660367	3285285	15772701	21255834	9242269
tr|B4FUM2|B4FUM2_MAIZE	MYIQTR	b2	0	0	0	66995820	65565976	49400272	63683956	64089520	64927784
tr|B4FUM2|B4FUM2_MAIZE	MYIQTR	y1	13954858	15491188	15995130	80149168	82842712	59278992	81930072	82324648	81646752
tr|B4FUM2|B4FUM2_MAIZE	MYIQTR	y1	114000000	25477892	27365406	125000000	34714952	38520092	28604052	115000000	109000000
tr|B4FUM2|B4FUM2_MAIZE	MYIQTR	y3	272322	473172	590317	192000000	187000000	140000000	189000000	189000000	188000000
tr|B4FUM2|B4FUM2_MAIZE	MYIQTR	y3	34471744	92867656	103000000	40080524	113000000	124000000	101000000	59705632	64167624
tr|B4FUM2|B4FUM2_MAIZE	MYIQTR	y4	3917112	3332861	3871742	562000000	556000000	419000000	553000000	555000000	549000000
tr|B4FUM2|B4FUM2_MAIZE	MYIQTR	y4	42702868	115000000	126000000	48756476	143000000	154000000	126000000	71115240	75706712
tr|B4FUM2|B4FUM2_MAIZE	MYIQTR	y5	104765	145453	271473	383000000	374000000	281000000	371000000	373000000	368000000
tr|B4FUM2|B4FUM2_MAIZE	MYIQTR	y5	15697729	43139548	47198656	18216872	53191436	59571496	46844452	25840720	28106940
tr|B4FUM2|B4FUM2_MAIZE	TVSLCVKR	b2	36189356	4772251	1485275	14283418	9913929	5697210	2889473	4045489	636477
tr|B4FUM2|B4FUM2_MAIZE	TVSLCVKR	y1	9336936	1577796	1951413	48064348	46039668	16669179	35587312	37461704	33001216
tr|B4FUM2|B4FUM2_MAIZE	TVSLCVKR	y4	18167	0	23989	13082691	13647432	5562422	3071653	3176687	3080982
tr|B4FUM2|B4FUM2_MAIZE	TVSLCVKR	y5	15245	6142	0	7483556	7731607	4156696	1737097	1809381	1567272
tr|B4FUM2|B4FUM2_MAIZE	TVSLCVKR	y6	189155	71964	2511190	61222012	58721272	28617758	12337316	16469916	13360123
tr|B4FUM2|B4FUM2_MAIZE	YKPKEPYVGR	b2	54329	0	96546	25448568	26783028	26586080	17984684	18391322	18547814
tr|B4FUM2|B4FUM2_MAIZE	YKPKEPYVGR	y2	1880201	1963010	2447162	45315808	46050312	47006304	31252338	32555904	33077536
tr|B4FUM2|B4FUM2_MAIZE	YKPKEPYVGR	y3	163283	209360	157761	79718960	78014456	82233656	53851680	55063936	56873252
tr|B4FUM2|B4FUM2_MAIZE	YKPKEPYVGR	y4	1048521	1428882	2364836	59991516	60231992	62241116	40981460	41573452	43294472
tr|B4FUM2|B4FUM2_MAIZE	YKPKEPYVGR	y5	0	37891	0	101000000	101000000	103000000	72815168	73133936	69758120
tr|B4FUM2|B4FUM2_MAIZE	YKPKEPYVGR	y5	0	0	0	302000000	296000000	315000000	205000000	212000000	217000000
tr|B4FUM2|B4FUM2_MAIZE	YKPKEPYVGR	y6	0	0	0	53541296	53138872	53349236	37947040	37512056	36149216
tr|B4FUM2|B4FUM2_MAIZE	YKPKEPYVGR	y6	31539396	37533676	59299560	128000000	127000000	131000000	86208824	88514792	89516040
tr|B4FUM2|B4FUM2_MAIZE	YKPKEPYVGR	y7	0	0	0	19993164	19710224	20067880	14003571	13808805	13417556
tr|B4FUM2|B4FUM2_MAIZE	YKPKEPYVGR	y8	0	22189	0	195000000	192000000	198000000	135000000	138000000	132000000
tr|B6T7H0|B6T7H0_MAIZE	LPEFIR	y1	6340329	3999355	8336386	7868328	5674946	4927937	13047163	10604064	10319365
tr|B6T7H0|B6T7H0_MAIZE	LPEFIR	y2	106845	74855	399486	1526218	1483381	1620850	3794468	2908603	3572662
tr|B6T7H0|B6T7H0_MAIZE	LPEFIR	y3	2169297	317662	1200123	13748953	13430618	14314024	28840138	26364036	26917656
tr|B6T7H0|B6T7H0_MAIZE	LPEFIR	y4	35307	0	0	20427826	19655494	20788230	41924444	39068768	41033708
tr|B6T7H0|B6T7H0_MAIZE	LPEFIR	y5	389967	229344	455860	16197195	14757722	16067653	30122840	29220262	31406860
tr|B6T7H0|B6T7H0_MAIZE	SLYGSGALER	b2	2175771	1574217	3236047	15954918	15960695	12739378	27889532	30979108	28870410
tr|B6T7H0|B6T7H0_MAIZE	SLYGSGALER	y1	76730	16703358	1035169	10976811	11633338	9169739	18821110	22588036	18625420
tr|B6T7H0|B6T7H0_MAIZE	SLYGSGALER	y6	27057	0	0	18291930	16013321	16977642	27163476	30085936	28368474
tr|B6T7H0|B6T7H0_MAIZE	SLYGSGALER	y7	2726822	1124246	2767192	56674304	51721640	52418936	86149976	99209936	92053424
tr|B6T7H0|B6T7H0_MAIZE	SLYGSGALER	y8	0	0	0	58731888	52244228	53299940	88097480	100000000	93505704
tr|B6T7H0|B6T7H0_MAIZE	YVCTQFPNDGNK	b2	1425624	1404017	1650256	11889392	11188010	10790973	21882476	21444162	24007898
tr|B6T7H0|B6T7H0_MAIZE	YVCTQFPNDGNK	y10	22852	79774	90782	7979150	8404870	8586186	8393727	8867344	9254488
tr|B6T7H0|B6T7H0_MAIZE	YVCTQFPNDGNK	y3	0	0	0	6254582	6507650	5512846	6480796	6847088	6991978
tr|B6T7H0|B6T7H0_MAIZE	YVCTQFPNDGNK	y6	0	30123	0	33152130	35409912	29330158	38685212	34586260	40092000
tr|B6T7H0|B6T7H0_MAIZE	YVCTQFPNDGNK	y7	0	0	0	14701633	15319728	14271954	16178544	15937809	16723416
tr|C0PLN9|C0PLN9_MAIZE	EFANVDCSYGLSPEDLR	y1	10701583	264055	83023	2827646	3241995	1175055	237173	323289	359728
tr|C0PLN9|C0PLN9_MAIZE	EFANVDCSYGLSPEDLR	y12	0	46232	0	12374338	20373126	2867329	1225385	1439317	1955340
tr|C0PLN9|C0PLN9_MAIZE	EFANVDCSYGLSPEDLR	y2	0	0	18687	14621266	23587878	2897885	849522	1575033	2019771
tr|C0PLN9|C0PLN9_MAIZE	EFANVDCSYGLSPEDLR	y6	0	29469	36180	11275503	18937068	2069808	852377	1109306	1626413
tr|C0PLN9|C0PLN9_MAIZE	EFANVDCSYGLSPEDLR	y8	38231	0	0	10950495	16485938	1740562	679688	1433451	1562034
tr|C0PLN9|C0PLN9_MAIZE	LGAAGLALLR	b2	25920	18929	101022	19713042	19167148	20104864	12956453	13196794	12555270
tr|C0PLN9|C0PLN9_MAIZE	LGAAGLALLR	b3	10298	14607	12480	12139848	12771746	12405289	8206991	8249566	7355295
tr|C0PLN9|C0PLN9_MAIZE	LGAAGLALLR	y6	0	0	0	21696478	21948772	22454938	14001262	14144914	12809232
tr|C0PLN9|C0PLN9_MAIZE	LGAAGLALLR	y7	0	0	2275426	21070206	21502830	19883322	18343532	17832210	17249254
tr|C0PLN9|C0PLN9_MAIZE	LGAAGLALLR	y9	1127	0	11035	20279512	20037080	20408540	12778950	12995082	12056742

## Sheet: ZD909
Protein	Peptide	Fragment Ion	ZD909-3	ZD909-2	ZD909-1	HD568-3	HD568-2	HD568-1	Z58-3	Z58-2	Z58-1
sp|P04967|PSAB_MAIZE	DFGYSFPCDGPGR	b2	422000000	498000000	485000000	197000000	203000000	142000000	531000000	538000000	522000000
sp|P04967|PSAB_MAIZE	DFGYSFPCDGPGR	b3	476000000	562000000	546000000	240000000	234000000	159000000	602000000	610000000	595000000
sp|P04967|PSAB_MAIZE	DFGYSFPCDGPGR	y4	725000000	845000000	831000000	370000000	358000000	245000000	937000000	942000000	902000000
sp|P04967|PSAB_MAIZE	DFGYSFPCDGPGR	y7	1090000000	1290000000	1220000000	544000000	537000000	372000000	1350000000	1370000000	1350000000
sp|P04967|PSAB_MAIZE	DFGYSFPCDGPGR	y9	596000000	711000000	666000000	298000000	298000000	208000000	733000000	747000000	740000000
sp|P04967|PSAB_MAIZE	DYNPEQNEDNVLAR	b2	52300208	54245888	54067712	30990488	31412380	29355386	47070128	46811744	48053208
sp|P04967|PSAB_MAIZE	DYNPEQNEDNVLAR	y11	135000000	138000000	137000000	79938264	81560728	76325216	120000000	119000000	127000000
sp|P04967|PSAB_MAIZE	DYNPEQNEDNVLAR	y5	42387392	44302432	44219284	25911778	26320244	24792202	39536204	39193052	39782776
sp|P04967|PSAB_MAIZE	DYNPEQNEDNVLAR	y8	80712536	84068184	83304680	48196960	49287664	46283292	72842384	72113312	75584544
sp|P04967|PSAB_MAIZE	DYNPEQNEDNVLAR	y9	69523592	71588304	73044448	41528452	42184852	39575484	62692596	63222724	65468684
sp|P04967|PSAB_MAIZE	LMPDKK	b2	2599874	1222323	2253088	513702	8808	1474884	12965	2276933	2634845
sp|P04967|PSAB_MAIZE	LMPDKK	b2-64	1251872	664612	1150611	224488	48393	776885	35340	1108191	1308760
sp|P04967|PSAB_MAIZE	LMPDKK	y1	13710694	13106833	12464209	6665112	6996214	7694197	6927776	7150069	8790772
sp|P04967|PSAB_MAIZE	LMPDKK	y1	2859193	3142311	1710982	157260	851743	954401	1184794	3007893	3813492
sp|P04967|PSAB_MAIZE	LMPDKK	y2	4044762	3796115	3463456	1524190	2102908	1846649	4622833	4501464	6126492
sp|P04967|PSAB_MAIZE	LMPDKK	y2	7875885	3690617	6715024	1231612	52906	4371878	42558	7072633	7983482
sp|P04967|PSAB_MAIZE	LMPDKK	y3	522480	651692	557223	302436	292151	133809	734784	910583	1001197
sp|P04967|PSAB_MAIZE	LMPDKK	y4	5892657	6058188	5380555	2261961	3147104	3113889	6996876	7097515	9782696
sp|P04967|PSAB_MAIZE	LMPDKK	y4	11308084	4729275	9533014	1772280	4948	6449698	2881	10161725	11540303
sp|P04967|PSAB_MAIZE	LMPDKK	y5	533214	374902	285975	0	59335	144556	445099	542059	885170
tr|A0A1D6JYG6|A0A1D6JYG6_MAIZE	DFDFLGHDSAFK	b2	3054408	3072800	2740190	245648	279484	21807	3784019	192010	334775
tr|A0A1D6JYG6|A0A1D6JYG6_MAIZE	DFDFLGHDSAFK	b3	279364	471641	326976	260289	166824	34358	513491	185445	461666
tr|A0A1D6JYG6|A0A1D6JYG6_MAIZE	DFDFLGHDSAFK	y1	5459924	5728752	4876470	2209757	2634087	5440193	7134036	1229396	1310746
tr|A0A1D6JYG6|A0A1D6JYG6_MAIZE	DFDFLGHDSAFK	y7	11063	0	0	907227	385974	642360	0	0	278252
tr|A0A1D6JYG6|A0A1D6JYG6_MAIZE	DFDFLGHDSAFK	y8	0	81041	51458	591914	444917	557207	63644	123625	216081
tr|A0A1D6JYG6|A0A1D6JYG6_MAIZE	DFDFLGHDSAFKDR	b2	0	0	0	43353	11625	0	197032	498917	692889
tr|A0A1D6JYG6|A0A1D6JYG6_MAIZE	DFDFLGHDSAFKDR	b2	18003	493027	0	470870	43315	0	911908	1841315	1805355
tr|A0A1D6JYG6|A0A1D6JYG6_MAIZE	DFDFLGHDSAFKDR	b3	0	0	19268	324544	146304	0	888443	1974069	2212762
tr|A0A1D6JYG6|A0A1D6JYG6_MAIZE	DFDFLGHDSAFKDR	y1	2027434	3976700	1777293	543740	121918	1763684	83787	1180740	6096870
tr|A0A1D6JYG6|A0A1D6JYG6_MAIZE	DFDFLGHDSAFKDR	y1	10690343	1625195	16722131	703106	10197	4726479	14833164	2707639	9486127
tr|A0A1D6JYG6|A0A1D6JYG6_MAIZE	DFDFLGHDSAFKDR	y2	50428920	0	49095116	35373	0	19019886	68479184	4442254	16719653
tr|A0A1D6JYG6|A0A1D6JYG6_MAIZE	DFDFLGHDSAFKDR	y6	156146	0	0	0	0	29851	244549	350602	653103
tr|A0A1D6JYG6|A0A1D6JYG6_MAIZE	DFDFLGHDSAFKDR	y6	0	0	20542	192171	54164	0	683475	1364056	1249695
tr|A0A1D6JYG6|A0A1D6JYG6_MAIZE	DFDFLGHDSAFKDR	y7	0	1165544	0	348589	133274	0	794116	1841557	1595142
tr|A0A1D6JYG6|A0A1D6JYG6_MAIZE	DFDFLGHDSAFKDR	y9	0	0	50587	480503	173877	0	911875	2532773	2242690
tr|A0A1D6JYG6|A0A1D6JYG6_MAIZE	DGYSYLYPAEWR	y1	7865599	1985141	7806976	4984031	4321039	3616744	3724450	3078923	4376597
tr|A0A1D6JYG6|A0A1D6JYG6_MAIZE	DGYSYLYPAEWR	y2	941233	306769	963462	307432	223378	165508	1502980	1346435	1502569
tr|A0A1D6JYG6|A0A1D6JYG6_MAIZE	DGYSYLYPAEWR	y5	1474493	1645950	1562512	714457	898422	857755	4035713	4270055	4445066
tr|A0A1D6JYG6|A0A1D6JYG6_MAIZE	DGYSYLYPAEWR	y6	1062435	1306826	1156420	468176	569444	636214	3021863	3418678	3386544
tr|A0A1D6JYG6|A0A1D6JYG6_MAIZE	DGYSYLYPAEWR	y7	868870	1030174	1203067	679821	861037	517311	2333732	2624540	2561491
tr|A0A1D6KRE0|A0A1D6KRE0_MAIZE	GQIYDVSESR	y5	41622980	16057871	9470004	45542580	27186388	20993080	27431170	34046172	16868446
tr|A0A1D6KRE0|A0A1D6KRE0_MAIZE	GQIYDVSESR	y6	0	17671144	8133718	33459154	31151408	155597	27300026	30926422	18660938
tr|A0A1D6KRE0|A0A1D6KRE0_MAIZE	GQIYDVSESR	y7	2598072	31164348	14605627	60175800	54330836	1568438	49111392	55170548	36156892
tr|A0A1D6KRE0|A0A1D6KRE0_MAIZE	GQIYDVSESR	y8	0	16886988	7868892	31691222	30059064	0	26314112	30223674	19193886
tr|A0A1D6KRE0|A0A1D6KRE0_MAIZE	GQIYDVTQSR	b2	96628	24033	114564	67219	191617	113984	499986	677999	34343
tr|A0A1D6KRE0|A0A1D6KRE0_MAIZE	GQIYDVTQSR	y5	59677	10120	126323	0	1513243	65933	150455	5288	0
tr|A0A1D6KRE0|A0A1D6KRE0_MAIZE	GQIYDVTQSR	y6	0	37594	0	0	37475	0	0	25980	5064
tr|A0A1D6KRE0|A0A1D6KRE0_MAIZE	GQIYDVTQSR	y7	63258	34105	0	31752	0	0	0	24009	105606
tr|A0A1D6KRE0|A0A1D6KRE0_MAIZE	GQIYDVTQSR	y8	41404	0	39131	0	0	32949	24612	85596	44943
tr|A0A1D6KRE0|A0A1D6KRE0_MAIZE	MFYGPGAAYALFAGK	b2	214519	247096	254130	616596	618406	659879	1165301	1193761	1419215
tr|A0A1D6KRE0|A0A1D6KRE0_MAIZE	MFYGPGAAYALFAGK	b3	196905	72729	140672	469320	566948	390941	1083515	992978	1307371
tr|A0A1D6KRE0|A0A1D6KRE0_MAIZE	MFYGPGAAYALFAGK	y1	966854	1342669	482846	857285	799888	828065	5236829	1243276	7196663
tr|A0A1D6KRE0|A0A1D6KRE0_MAIZE	MFYGPGAAYALFAGK	y11	115938	182196	132997	537320	575601	401777	1912337	739663	4337374
tr|A0A1D6KRE0|A0A1D6KRE0_MAIZE	MFYGPGAAYALFAGK	y3	1197319	1169778	407338	1694787	1703526	1814879	1848451	2284458	1895510
tr|B4FL55|B4FL55_MAIZE	IYLPDGLLDR	b2	293000000	317000000	311000000	201000000	202000000	202000000	311000000	307000000	326000000
tr|B4FL55|B4FL55_MAIZE	IYLPDGLLDR	y1	90071600	99093600	98738288	63293192	62294876	63498212	100000000	97878920	103000000
tr|B4FL55|B4FL55_MAIZE	IYLPDGLLDR	y5	175000000	189000000	188000000	122000000	118000000	120000000	191000000	187000000	189000000
tr|B4FL55|B4FL55_MAIZE	IYLPDGLLDR	y7	369000000	404000000	399000000	255000000	253000000	257000000	394000000	388000000	411000000
tr|B4FL55|B4FL55_MAIZE	IYLPDGLLDR	y8	95472560	106000000	104000000	65347936	64959568	65359628	99716864	99166088	104000000
tr|B4FL55|B4FL55_MAIZE	RIYLPDGLLDR	b10	0	0	13905	0	0	0	0	0	33241
tr|B4FL55|B4FL55_MAIZE	RIYLPDGLLDR	b6	4399219	76245	3611680	44687	42638	2713299	84399	2530818	8695
tr|B4FL55|B4FL55_MAIZE	RIYLPDGLLDR	y1	67822360	331968	70817480	376713	14695	87127184	435994	58589648	65961
tr|B4FL55|B4FL55_MAIZE	RIYLPDGLLDR	y10	77188	0	0	0	0	0	0	0	0
tr|B4FL55|B4FL55_MAIZE	RIYLPDGLLDR	y5	0	32620	0	12450	31613	23387	29198	44876	0
tr|B4FL55|B4FL55_MAIZE	YQAYELIHAR	b2	0	19285	0	993772	42246	0	3897576	7917483	2494063
tr|B4FL55|B4FL55_MAIZE	YQAYELIHAR	y1	35010156	371412	16311350	2845747	2739472	39323	7873543	10180230	4384096
tr|B4FL55|B4FL55_MAIZE	YQAYELIHAR	y3	290677	15968	22978	838478	101627	66468	707460	1809986	22603
tr|B4FL55|B4FL55_MAIZE	YQAYELIHAR	y4	0	0	0	546198	0	81148	353107	1386047	27112
tr|B4FL55|B4FL55_MAIZE	YQAYELIHAR	y5	0	965271	2683	584676	962424	30772	543829	2061656	81519
tr|B4FL55|B4FL55_MAIZE	YQAYELIHAR	y5	0	0	0	566026	0	0	508859	1329856	47216
tr|B4FL55|B4FL55_MAIZE	YQAYELIHAR	y6	0	0	0	846595	0	0	741701	2674692	141182
tr|B4FL55|B4FL55_MAIZE	YQAYELIHAR	y6	0	0	0	601048	0	0	440211	1477726	55193
tr|B4FL55|B4FL55_MAIZE	YQAYELIHAR	y7	0	85579	0	1241697	17378	0	1340101	4100985	423542
tr|B4FL55|B4FL55_MAIZE	YQAYELIHAR	y8	0	58761	48547	2857516	0	23082	2948361	9650892	569471
tr|B4FR80|B4FR80_MAIZE	APVYWK	b2	29613	31230	54236	322929	46715	222326	64527	100324	36577
tr|B4FR80|B4FR80_MAIZE	APVYWK	y1	958720	871090	2513668	717063	1440383	2048103	394781	1880415	3121466
tr|B4FR80|B4FR80_MAIZE	APVYWK	y2	1092617	1197773	1604948	184583	667788	910522	299726	489132	493445
tr|B4FR80|B4FR80_MAIZE	APVYWK	y3	0	0	0	0	0	0	0	0	0
tr|B4FR80|B4FR80_MAIZE	APVYWK	y4	0	0	0	0	0	0	0	0	0
tr|B4FR80|B4FR80_MAIZE	GKADPPIYTIR	b2	294710	233120	388099	2572099	392859	68897	218299	1586313	165597
tr|B4FR80|B4FR80_MAIZE	GKADPPIYTIR	b4	0	0	21346	2260349	0	0	33215	1486568	14343
tr|B4FR80|B4FR80_MAIZE	GKADPPIYTIR	b4	0	0	6120	395900	0	26872	14058	91073	0
tr|B4FR80|B4FR80_MAIZE	GKADPPIYTIR	b5	295805	251736	0	1184266	47697	0	0	3030388	0
tr|B4FR80|B4FR80_MAIZE	GKADPPIYTIR	y1	15864151	16877994	2589750	4864755	7480704	2546158	18460172	25900060	5861841
tr|B4FR80|B4FR80_MAIZE	GKADPPIYTIR	y1	17259898	17040176	1300448	335531	11556809	3537546	19168542	5646845	2164811
tr|B4FR80|B4FR80_MAIZE	GKADPPIYTIR	y3	291700	291820	30784	439228	150950	257196	393234	367386	247858
tr|B4FR80|B4FR80_MAIZE	GKADPPIYTIR	y4	31057	0	0	1269044	0	0	0	741249	0
tr|B4FR80|B4FR80_MAIZE	GKADPPIYTIR	y6	0	0	0	1288123	17272	0	10977	802072	0
tr|B4FR80|B4FR80_MAIZE	GKADPPIYTIR	y7	539227	468592	2575069	11179330	248040	532256	260102	6668100	2040921
tr|B6SSN3|B6SSN3_MAIZE	FEEYKLK	b2	10247935	9764029	9641153	51823	223334	3282724	686261	6505461	796524
tr|B6SSN3|B6SSN3_MAIZE	FEEYKLK	b2	0	0	17754	0	0	0	0	0	0
tr|B6SSN3|B6SSN3_MAIZE	FEEYKLK	y1	146000000	142000000	139000000	1971188	4315730	48432452	13356776	94892704	15502466
tr|B6SSN3|B6SSN3_MAIZE	FEEYKLK	y1	3904482	362928	1550682	4219332	2667879	290728	2012387	1964617	1410607
tr|B6SSN3|B6SSN3_MAIZE	FEEYKLK	y2	4216566	405245	806661	2372388	1469123	393777	2165075	2278352	1848084
tr|B6SSN3|B6SSN3_MAIZE	FEEYKLK	y2	1204157	369009	218242	1995035	1350220	85233	0	25788	0
tr|B6SSN3|B6SSN3_MAIZE	FEEYKLK	y3	554046	193126	197280	2372940	2552693	3113994	42757	141081	0
tr|B6SSN3|B6SSN3_MAIZE	FEEYKLK	y4	0	0	0	0	0	11004	0	0	0
tr|B6SSN3|B6SSN3_MAIZE	FEEYKLK	y5	117703	54329	44145	214976	125401	0	115741	74475	161281
tr|B6SSN3|B6SSN3_MAIZE	FEEYKLK	y6	984712	255327	403434	1130006	743865	142094	900944	868117	929284
tr|B6SSN3|B6SSN3_MAIZE	KYPGGAFDPLGFSKDPAK	b1	3932427	3562904	2285614	539061	587502	2328274	548537	6948191	442720
tr|B6SSN3|B6SSN3_MAIZE	KYPGGAFDPLGFSKDPAK	b1	6447154	6631461	2143992	2988917	2146960	7886700	5643422	10788209	746600
tr|B6SSN3|B6SSN3_MAIZE	KYPGGAFDPLGFSKDPAK	b8	0	20840	0	0	0	0	0	37490	0
tr|B6SSN3|B6SSN3_MAIZE	KYPGGAFDPLGFSKDPAK	b8	71886	32062	118129	165506	211565	246217	30295	165189	7993
tr|B6SSN3|B6SSN3_MAIZE	KYPGGAFDPLGFSKDPAK	y1	778693	1723198	227532	432903	122292	1452902	127392	2516055	979744
tr|B6SSN3|B6SSN3_MAIZE	KYPGGAFDPLGFSKDPAK	y10	0	0	0	0	0	32931	54401	0	36135
tr|B6SSN3|B6SSN3_MAIZE	KYPGGAFDPLGFSKDPAK	y10	0	40871	134239	58590	40445	0	65766	233626	0
tr|B6SSN3|B6SSN3_MAIZE	KYPGGAFDPLGFSKDPAK	y3	0	0	11627	2421	0	0	40879	0	74592
tr|B6SSN3|B6SSN3_MAIZE	KYPGGAFDPLGFSKDPAK	y3	11075	39738	92463	29852	3989	0	133950	22067	241463
tr|B6SSN3|B6SSN3_MAIZE	KYPGGAFDPLGFSKDPAK	y8	2920141	1683526	0	0	0	724625	0	338389	0
