# Supplementary material for: Comparative proteomic analysis reveals that the Heterosis of two maize hybrids is related to enhancement of stress response and photosynthesis respectively
Source: BMC Plant Biol. 2021 Jan 9;21:34. doi: 10.1186/s12870-020-02806-5 (PMC7796551; doi:10.1186/s12870-020-02806-5)
Supplement: Supplementary file 16 — Additional file 16 Table S7. Details of 12 heterosis-related proteins. [file 12870_2020_2806_MOESM16_ESM.xlsx]

## Sheet: Sheet1
Protein IDs	Pathway	Annotation	Mol. weight [kDa]	Q-value	Score
sp|P04967|PSAB_MAIZE	PS.lightreaction.photosystem I.PSI polypeptide subunits	Photosystem I P700 chlorophyll a apoprotein A2	82.656	0	120.48
tr|A0A1D6JYG6|A0A1D6JYG6_MAIZE	PS.lightreaction.photosystem II.PSII polypeptide subunits	Photosynthetic NDH subunit of lumenal location 1	25.699	0	6.4739
tr|B4FL55|B4FL55_MAIZE	PS.lightreaction.photosystem II.LHC-II	Chlorophyll a-b binding protein	30.183	0	323.31
tr|B4FR80|B4FR80_MAIZE	PS.lightreaction.cyclic electron flow-chlororespiration	Post-illumination chlorophyll fluorescence increase	28.414	0	60.148
tr|B6SSN3|B6SSN3_MAIZE	PS.lightreaction.photosystem I.LHC-I	Chlorophyll a-b binding protein, chloroplastic	26.309	0	82.15
tr|B6TL20|B6TL20_MAIZE	misc.glutathione S transferases	Glutathione S-transferase GSTU6	25.389	0	18.135
tr|A0A1D6K5Y7|A0A1D6K5Y7_MAIZE	stress.abiotic.heat	Chaperone protein ClpB3	108.86	0	283.23
tr|A0A1D6N672|A0A1D6N672_MAIZE	PS.lightreaction.photosystem II.PSII polypeptide subunits	Photosystem II subunit PsbS1	28.452	0	252.71
tr|A0A1D6P3C9|A0A1D6P3C9_MAIZE	PS.calvin cycle.aldolase; glycolysis.cytosolic branch.aldolase;glycolysis.unclear/dually targeted.aldolase	Fructose-bisphosphate aldolase 7	39.669	0	323.31
tr|B4FUM2|B4FUM2_MAIZE	PS.lightreaction.other electron carrier (ox/red).ferredoxin reductase	Ferredoxin--NADP reductase	40.689	0	323.31
tr|B6T7H0|B6T7H0_MAIZE	misc.glutathione S transferases	Glutathione S-transferase 6	25.786	0	171.07
tr|C0PLN9|C0PLN9_MAIZE	amino acid metabolism.synthesis.serine-glycine-cysteine group.serine.phosphoglycerate dehydrogenase	D-3-phosphoglycerate dehydrogenase	63.923	0	23.289
